# Supplementary material for: Using single‐plant‐omics in the field to link maize genes to functions and phenotypes
Source: Mol Syst Biol. 2020 Dec 21;16(12):e9667. doi: 10.15252/msb.20209667 (PMC7751767; doi:10.15252/msb.20209667)
Supplement: Supplementary file 3 — Dataset EV1 [file MSB-16-e9667-s003.xlsx]

## Sheet: Plant coord. and phenotypes
Dataset EV1A. Field position, phenotypes and meta-information for the individual plants. Position X and Y give the column and row, respectively, in which the plants were grown on the field grid. The 'Data gathered' column details which data types were gathered for each plant (t = transcriptome , m = metabolome, p = phenotypes). In the phenotype values given, day of harvest (DOH) and SNP subgroup …
Plant ID	Position X (column)	Position Y (row)	Data gathered	Blade length leaf 16 (mm)	Blade width leaf 16 (mm)	Husk leaf length (mm)	Ear length (mm)	Plant height (mm)	Number of leaves	Kink in leaf 16	DOH	SNP	BATCH
6	49	1	tp	917.113	73.9692	224.7	89.3449	1531.41	23	0	0	1	1
9	41	1	tmp	920	67	174	78	1520	23	0	0	0	0
10	36	1	tmp	818.113	69.9692	175.7	75.3449	1466.41	22	0	0	1	0
12	24	1	tmp	820	67	177	74	1430	22	0	0	0	0
20	29	1	tp	843.113	65.9692	163.7	61.3449	1401.41	23	0	0	1	1
22	25	1	tmp	790	63	143	65	1300	22	0	0	0	0
26	6	1	tmp	792	64	140	64	1390	22	0	0	0	0
29	3	2	tmp	919	69	213	91	1620	23	0	0	0	0
32	12	2	tmp	829.113	60.9692	181.7	79.3449	1551.41	22	0	0	1	0
35	16	2	tmp	865	65	169	74	1525	23	0	0	0	0
36	17	2	tmp	894	71	223	85	1570	23	0	0	0	0
38	35	2	tmp	851	72	193	82	1515	23	0	0	0	0
41	40	2	tmp	897.113	64.9692	199.7	81.3449	1491.41	22	0	0	1	0
48	53	2	tmp	881.113	73.9692	159.7	61.3449	1501.41	24	0	0	1	0
55	21	2	tmp	845.113	65.9692	160.7	61.3449	1463.41	22	0	0	1	0
59	54	5	tmp	977.824	90.2096	315.354	128.054	1439.83	23	0	1	0	0
64	30	3	tp	915	77	199	74	1475	23	0	0	0	1
67	50	3	tmp	893	73	185	78	1555	23	0	0	0	0
73	17	3	tmp	860	76	162	52	1483	23	0	0	0	0
82	21	3	tmp	827	68	124	36	1260	23	0	0	0	0
84	18	3	tmp	868	67	142	44	1370	23	0	0	0	0
93	43	4	tmp	870	72	147	45	1415	22	0	0	0	0
96	38	4	tmp	854	74	158	60	1407	22	0	0	0	0
98	24	4	tmp	874.113	70.9692	184.7	67.3449	1451.41	23	0	0	1	0
107	17	1	tmp	808.936	70.1788	154.054	56.3985	1292.23	22	0	1	1	0
110	15	3	tmp	822.824	68.2096	144.354	49.0536	1592.83	22	0	1	0	0
115	46	5	tp	886	84	235	86	1430	23	0	0	0	1
116	36	5	tmp	922.113	79.9692	218.7	79.3449	1426.41	23	0	0	1	0
117	27	5	tp	913.113	82.9692	221.7	79.3449	1496.41	23	0	0	1	1
119	14	5	tp	894	86	230	82	1555	23	0	0	0	1
123	17	5	tp	895	79	169	55	1405	23	0	0	0	1
124	35	5	tmp	905	90	191	61	1445	24	0	0	0	0
133	45	2	tmp	845.824	64.2096	145.354	55.0536	1409.83	22	1	1	0	0
142	44	6	tmp	882	75	199	77	1485	23	0	0	0	0
145	22	6	tmp	941.824	85.2096	252.354	102.054	1565.83	23	1	1	0	0
147	37	7	tmp	820.824	70.2096	150.354	47.0536	1273.83	23	0	1	0	0
151	20	6	tmp	913	88	187	67	1390	23	0	0	0	0
154	36	4	tmp	887.936	68.1788	150.054	53.3985	1490.23	22	1	1	1	0
157	42	6	tmp	906	70	147	53	1230	23	0	0	0	0
158	39	6	tp	886	74	155	56	1270	23	0	0	0	1
164	18	2	tmp	792.113	62.9692	147.7	53.3449	1270.41	22	0	0	1	1
166	10	2	tmp	880	66	166	56	1590	23	0	0	0	0
167	9	2	tmp	892.113	68.9692	191.7	68.3449	1584.41	23	0	0	1	0
169	55	7	tmp	910	74	211	86	1500	23	0	0	0	1
172	50	7	tp	901.113	74.9692	189.7	74.3449	1476.41	23	0	0	1	1
174	47	7	tmp	989.824	85.2096	209.354	88.0536	1463.83	23	1	1	0	0
175	45	7	tmp	917	79	214	79	1435	23	0	0	0	0
176	43	7	tmp	869	76	197	76	1340	22	0	0	0	0
178	31	7	tmp	895	85	193	68	1345	23	0	0	0	0
181	23	7	tmp	963	75	198	68	1550	23	0	0	0	0
188	44	7	tmp	937.113	92.9692	207.7	82.3449	1401.41	23	0	0	1	0
190	12	7	tp	927	80	209	71	1605	23	0	0	0	1
202	42	8	tmp	925	74	214	92	1435	23	0	0	0	0
203	37	8	tmp	904	74	223	92	1390	23	0	0	0	0
204	36	8	tmp	911	87	262	106	1400	23	0	0	0	0
207	19	8	tmp	984	86	197	56	1470	24	0	0	0	0
211	53	8	tmp	840	72	195	73	1472	22	0	0	0	0
212	46	8	tmp	866	76	181	74	1325	23	0	0	0	0
213	17	8	tmp	939	90	187	154	1380	23	0	0	0	0
215	45	8	tmp	901	65	157	63	1400	23	0	0	0	0

## Sheet: Transcriptome data
Dataset EV1B. Normalized and log2-tranformed gene expression matrix, after removal of batch, DOH and SNP effects. Only genes with at least 5 raw counts per million in at least 1 sample are shown. Pseudocounts of 0.5 d, with d the smallest non-zero value in the DESeq2-normalized expression matrix, were added to all gene expression values, and the resulting expression matrix was log2-transformed. S…
Gene name	plant6	plant9	plant10	plant12	plant20	plant22	plant26	plant29	plant32	plant35	plant36	plant38	plant41	plant48	plant55	plant59	plant64	plant67	plant73	plant82	plant84	plant93	plant96	plant98	plant107	plant110	plant115	plant116	plant117	plant119	plant123	plant124	plant133	plant142	plant145	plant147	plant151	plant154	plant157	plant158	plant164	plant166	plant167	plant169	plant172	plant174	plant175	plant176	plant178
AC148152.3_FG005	6.12129	6.01254	6.09425	5.61946	7.43833	7.01144	8.30495	6.59696	6.43975	6.95194	6.57101	6.74421	6.84858	7.1606	7.35215	6.08117	7.28122	7.38878	7.32572	8.5615	6.88211	7.21182	7.96352	7.21641	6.97852	6.32696	5.69786	7.86125	6.7798	6.59637	7.06769	6.66353	7.69328	6.95431	8.66419	6.86755	7.03521	6.65193	7.36837	7.58014	7.82951	7.02549	5.96046	6.98068	7.27692	6.56077	6.3342	6.10149	7.29982
AC148152.3_FG008	12.2033	12.2298	12.2021	12.1458	11.6362	12.0606	11.5436	12.4303	12.3566	12.2944	12.6713	12.3972	12.2214	12.3921	12.3914	12.5154	11.4762	12.099	12.327	11.8025	12.0806	12.0249	11.8089	12.2185	11.6442	12.2536	12.2853	12.3008	12.6038	12.0688	11.9503	11.8556	11.616	12.1377	12.4248	12.229	12.321	12.423	11.6154	12.3944	11.7122	11.7931	12.1464	12.3942	11.756	11.4676	12.1728	11.9358	12.2668
AC148167.6_FG001	10.7306	10.6764	10.7933	10.9434	10.7469	10.6047	10.6402	10.5979	10.7149	10.6129	10.9031	10.6667	10.7241	10.6356	10.7006	10.6742	10.5113	10.8159	10.666	10.7695	10.6648	10.703	10.6261	10.6759	10.6095	10.7767	10.6763	10.5543	10.6422	10.5934	10.708	10.4992	10.6844	10.6701	10.5816	10.5741	10.6905	10.7107	10.5001	10.6505	10.7026	10.6191	10.7611	10.6416	10.519	10.57	10.6139	10.5667	10.6739
AC149475.2_FG002	5.20708	5.04206	5.24972	5.36627	5.52279	4.77014	6.03835	5.332	5.52342	4.62431	5.50469	5.17379	5.91751	5.40249	5.54701	5.1417	5.43246	5.67232	4.90127	5.65035	5.59333	5.12382	4.64632	4.98073	4.42807	5.06004	5.49783	5.56568	5.37021	5.04867	5.27059	4.74041	7.32198	5.15404	4.154	5.3729	4.993	5.32575	5.14648	5.2792	5.38078	5.85524	4.83473	5.35058	4.85941	5.49287	4.85269	5.55134	5.31433
AC149475.2_FG003	8.83584	9.25944	8.91583	9.01935	8.83306	8.82915	8.80023	8.95415	8.66265	8.65348	8.64696	8.87073	8.64321	8.801	8.85086	8.93459	8.84555	8.70945	8.72154	8.53547	8.30092	8.38482	8.41749	8.60255	8.49541	8.9886	8.65113	8.85166	8.80505	8.77176	8.84435	8.81926	8.94042	8.69075	8.8116	8.92839	8.79494	8.69844	8.83242	8.54595	8.80315	8.73204	8.9894	8.99135	8.8565	8.54253	8.88894	9.04528	8.85678
AC149475.2_FG005	9.36305	9.28739	9.44814	9.28859	9.08793	8.88523	9.27154	9.63495	9.40563	9.25439	9.38357	9.50671	9.48634	9.33701	9.31934	9.19632	9.12721	9.61121	9.32407	9.18935	9.61879	9.37548	9.34238	9.47556	9.24633	9.28371	9.45183	9.7035	9.59511	9.47012	9.22466	9.56052	9.42241	9.51465	9.49209	9.80066	9.85205	9.54366	9.67387	9.77463	9.50005	9.901	9.79575	9.48086	9.14968	9.38069	9.54135	9.22996	9.50859
AC149810.2_FG008	6.66962	6.12948	6.69106	6.15911	7.47609	7.51652	7.56656	6.93907	6.94536	7.18285	6.63796	6.981	7.18439	7.01942	7.05455	7.58523	7.9014	7.25267	7.26195	7.93116	7.21502	7.33825	8.02585	7.44527	8.13123	7.26835	7.11204	6.71474	6.55916	7.40962	7.58784	6.90005	7.1052	8.03159	6.27703	6.5809	7.05167	6.57869	8.21704	7.1966	7.46346	7.57447	7.11879	6.26969	7.36527	7.71476	6.75797	7.18777	6.8074
AC149818.2_FG001	6.0008	6.10683	6.19682	6.32364	6.41288	6.20253	6.242	5.99618	5.89493	6.1901	5.76643	5.45499	5.5218	6.07079	5.95206	5.43592	5.63766	6.34293	5.49243	6.41527	5.89152	5.69599	6.39718	6.09939	6.84447	6.05524	5.94299	5.4869	6.27515	5.82021	5.71848	5.63241	5.34616	5.80251	6.11593	6.07559	6.05432	5.97704	6.52936	6.40051	6.20194	5.92055	5.5795	5.51294	6.06948	6.15875	6.31436	6.51851	5.87536
AC149818.2_FG006	8.47535	8.79411	8.73011	8.72532	8.47228	8.26082	8.36224	8.51285	8.41728	8.75319	9.07737	8.83719	8.46289	8.82076	8.42164	8.54104	8.3995	8.53371	8.79506	8.0499	8.42797	8.26895	8.39994	8.39386	8.48681	8.85692	8.46398	8.78518	8.9397	8.65334	8.34094	8.57244	8.46306	8.37124	8.83881	8.59708	8.71454	8.27325	8.24917	8.50749	8.40019	8.2695	8.5714	9.03432	8.6105	8.52205	8.77016	8.50331	8.96001
AC149818.2_FG008	6.48863	6.69769	6.56779	6.31062	6.37526	6.22754	6.60052	6.99342	6.75906	6.21877	6.77174	6.31682	6.47327	6.6074	6.13034	6.02345	6.14783	6.34293	6.45779	6.21995	6.06078	6.51121	6.85762	6.90502	6.74234	6.60428	6.13086	6.68398	6.62351	6.60442	6.26036	6.51951	6.16487	6.68004	6.23913	7.06984	6.08662	6.73105	7.75144	7.15839	6.25367	6.65519	6.77786	7.02077	6.4136	6.27604	6.39213	6.88022	6.61836
AC149829.2_FG003	7.0079	6.92176	6.5132	6.57292	7.16427	7.01144	7.14127	7.05858	7.12541	6.78308	6.70193	6.60059	6.4394	6.44687	6.67467	6.06794	7.38156	7.58706	6.78924	6.59738	6.86914	6.46761	7.24594	6.78345	6.92559	6.20026	6.94472	6.56817	6.72529	7.02416	7.19044	7.18902	8.42966	6.87891	6.76075	6.72336	5.24277	6.72132	7.206	6.36487	6.69698	7.20662	7.81253	6.06207	7.09034	6.84601	6.96301	7.41509	6.82938
AC149829.2_FG006	7.21724	7.27646	7.35512	7.18545	7.55388	7.43298	7.00402	7.10868	7.04631	7.0928	7.17742	6.80715	7.00176	7.13231	7.40287	6.99074	7.41126	7.44664	6.90763	6.61736	7.00577	7.06594	7.44157	7.21466	7.58907	7.05277	7.19974	7.19958	7.15999	7.22819	6.96917	7.18902	7.43334	8.07952	7.17551	6.90516	7.06794	7.29182	8.578	7.74623	7.31389	7.85902	7.70799	7.08952	7.20987	7.42813	7.21918	7.61599	7.20213
AC150739.3_FG001	6.74472	6.93467	6.77034	6.24372	6.69334	6.34647	6.72221	6.50643	6.03666	6.42143	6.44848	6.60945	6.5512	6.29806	6.1997	5.72645	6.4251	6.01598	6.46811	6.80334	6.25277	6.3037	6.87465	6.14833	6.66177	5.96421	6.32306	6.04998	6.48363	6.28215	6.61343	7.01194	7.13272	6.27206	6.00708	6.71451	6.45159	6.72889	6.20839	6.35321	6.69292	6.80107	6.48842	6.49996	6.35594	6.83192	6.00348	6.75289	6.34083
AC152495.1_FG002	7.87457	7.22482	7.52942	7.69143	7.61206	7.29783	7.08188	7.13309	7.51945	7.42348	7.3356	7.58986	7.73594	7.42746	7.73743	7.41186	7.46347	7.74299	7.36488	7.37849	7.40223	7.0877	7.46425	6.62709	7.32821	7.66297	6.94659	6.72082	6.77051	7.01597	6.83044	6.99842	7.03376	7.577	6.62693	7.53643	7.03521	7.52716	7.36837	7.09936	7.54333	7.49092	7.1636	7.91551	7.2665	7.67362	7.53422	7.50181	7.40601
AC152495.1_FG003	7.02136	6.57109	7.21915	6.58378	7.32077	7.13554	6.85232	6.74684	7.10889	6.8518	6.59046	6.6784	6.8287	6.73952	7.28335	7.1443	6.73352	7.11669	6.96701	6.90441	6.65914	7.0364	6.82293	6.58939	6.74538	6.55213	7.04212	7.02038	6.6319	6.86347	6.70031	7.21263	7.09063	6.96892	6.64044	7.2193	6.42657	7.14409	7.39733	7.14691	6.78002	7.62433	6.82021	7.15423	6.48857	6.84521	6.8296	7.48688	7.06991
AC152495.1_FG010	7.92452	7.71108	8.02302	7.75527	8.40639	7.57615	7.36953	7.34645	7.5671	7.31704	8.12711	7.99658	7.89264	7.69098	7.57702	7.73964	7.33008	7.74299	7.33138	7.24996	7.25545	7.7648	7.123	7.35752	7.52402	7.71599	7.54903	7.36596	7.10583	7.17735	7.24557	7.72062	7.24977	7.30477	7.05196	8.01844	7.11568	7.73449	7.77921	7.79043	7.3744	8.31272	7.39496	8.32413	7.51195	7.94755	7.86943	8.16796	7.73773
AC155376.2_FG005	7.01746	6.39541	6.68749	5.83478	5.56373	6.07054	6.29527	6.52499	6.55912	6.71764	6.53131	6.51834	6.56167	6.94365	6.387	6.64122	6.36504	6.52586	6.66922	7.08751	6.40431	6.9986	6.97286	6.5934	6.91889	6.27976	6.60114	6.9142	7.13679	6.49151	6.25897	7.06479	6.03865	6.17453	6.08448	7.1255	6.70149	6.71014	6.33352	6.9108	6.61583	7.49092	6.6772	6.43325	6.70026	7.06348	6.6354	6.21456	6.61836
AC155377.1_FG001	12.0246	12.1614	12.1004	11.867	11.7463	11.7362	11.7978	12.1721	12.1527	12.2052	12.3831	12.3337	12.1347	12.0268	12.0051	12.1031	11.4387	11.8574	12.2418	12.0161	11.967	12.0727	11.9431	12.0913	11.7681	11.9729	12.1035	12.1023	12.32	11.9949	11.9095	11.7607	11.7956	11.7319	11.9798	12.2422	12.1157	12.191	11.668	12.2974	11.6212	11.8121	11.9895	12.2807	11.6149	11.6529	12.1411	11.9576	12.1146
AC155377.1_FG002	6.07512	6.19534	6.14717	5.77917	6.38167	5.86277	6.34665	5.66897	6.4691	5.767	5.66002	6.03069	6.52364	5.73635	6.30855	5.78978	5.85053	6.16131	5.98427	6.78579	6.76095	6.7574	6.90814	5.77837	6.58874	5.68836	6.50708	6.29204	6.21025	6.42337	6.45714	6.62885	6.73666	6.17453	6.7289	5.32204	6.08662	6.19247	6.55529	6.07906	6.19365	6.67425	6.3022	5.9736	6.13891	6.63837	6.25315	6.08836	6.32544
AC155434.2_FG001	6.18063	6.77152	6.17899	6.62642	4.94395	6.25212	6.18669	6.14763	6.48268	6.24687	6.15394	6.82247	6.27047	6.85814	5.91709	5.41886	5.11652	5.27244	5.62739	4.76877	5.89152	5.63817	4.56469	6.14849	4.52781	6.41981	5.76765	5.86867	6.37476	5.60649	5.62609	5.63241	6.3614	6.14908	6.78263	7.07803	7.08403	6.81229	5.95931	6.26938	5.24455	5.28989	4.90442	7.40106	5.60166	3.68987	6.00348	4.97013	5.78827
AC155434.2_FG004	9.08432	8.93251	9.37676	8.86765	9.59061	9.24807	9.45537	9.0566	9.36928	9.39079	9.02473	9.11106	9.08519	8.90915	9.21805	9.16827	9.50128	9.40483	9.13151	9.41309	9.34554	9.3843	9.47677	9.20674	9.48512	8.91035	9.33319	9.17204	9.09863	9.34371	9.52645	9.43817	9.61235	9.20463	9.13026	9.12523	9.09405	8.95706	9.52438	8.99859	9.17306	9.18835	9.35521	8.86684	9.54797	9.79088	9.40965	9.41485	9.35607
AC155434.2_FG005	6.68264	7.08123	7.19337	6.55095	7.20002	6.98235	7.29303	6.59696	6.66751	6.68378	6.59046	7.14834	7.67253	7.67456	7.0153	6.94401	7.05231	5.95349	7.11874	6.94452	6.84946	7.01384	7.29739	7.54165	6.48104	6.53433	6.76769	6.93906	6.52163	6.89899	7.05276	6.76284	7.41487	6.54997	6.91623	7.36282	7.29227	6.31746	6.48958	7.07362	7.2185	7.08368	6.11128	6.43143	6.35818	6.92151	6.68259	6.76943	6.86173
AC155496.2_FG009	9.26028	9.20185	9.35359	9.20665	9.2317	9.11032	9.33015	9.38603	9.21124	9.58403	9.48056	9.33046	9.40026	9.17543	9.28618	9.08633	9.17478	9.40774	9.24081	9.40879	9.44832	9.46828	9.57906	9.65905	9.11432	9.10211	9.42198	9.45205	9.50874	9.30166	9.41846	9.57198	9.62267	9.18285	9.36379	9.63855	9.09405	9.45803	9.5917	9.29938	9.4879	9.66171	9.78873	9.3187	9.4298	9.42782	9.51117	9.52978	9.34467
AC155610.2_FG007	-0.359698	-2.0339	1.61017	-2.0339	-2.24409	-2.0339	-2.0339	1.37809	-1.02123	0.288028	-0.169243	-0.248563	-1.02123	-1.02123	4.54879	1.50732	1.2686	2.82834	1.46815	0.673591	-0.373234	-0.115462	-2.0339	-1.02123	0.948114	-3.2357	1.08539	3.47665	2.11674	1.69827	-0.729575	-2.0339	0.684273	2.40486	1.44383	0.91778	2.64695	0.179466	2.14788	1.89131	-2.24409	2.48712	-1.02123	-0.527703	2.63883	0.778609	1.82778	-2.0339	0.973477
AC155622.2_FG001	8.93676	9.16397	9.18548	8.98084	9.07983	9.01299	8.99393	8.99467	9.16398	8.90788	8.91332	9.01601	8.92797	8.8897	9.20585	8.75959	9.41026	8.95649	8.90733	8.95421	8.91026	8.80618	9.03658	8.78439	9.17776	8.80934	8.95176	9.15234	8.68476	8.95459	9.01453	9.16922	9.21666	9.09562	9.08985	8.80923	9.04967	9.02576	9.32027	8.98554	9.11714	8.76798	8.9002	9.16133	9.17225	9.50496	9.10064	9.46142	9.194
AC155622.2_FG004	5.97345	5.5582	5.88359	5.08979	6.34266	5.89435	5.90762	6.19477	5.55296	5.4818	5.35355	5.83316	5.98213	5.52447	5.98617	6.26818	6.2139	5.05156	5.68157	6.02425	5.31591	5.17893	5.7169	5.53583	5.98718	5.72643	5.9794	5.93848	5.75254	6.25459	5.70044	5.7338	6.37026	5.89726	5.89861	4.70391	5.64105	5.12944	6.01642	5.52153	4.7596	5.6777	5.57314	4.75006	6.29533	6.03745	6.21085	5.76443	5.31433
AC155624.2_FG006	7.96762	8.32029	7.98587	7.76006	8.63567	8.11432	8.27874	7.63841	7.96347	7.99815	7.99472	7.96243	8.08746	7.95838	7.9314	8.10281	8.25153	8.02715	7.96561	8.04253	7.8111	7.95047	8.19817	7.69358	8.62961	7.76405	7.89963	7.90288	7.7855	7.67786	7.85907	7.87657	7.9875	8.34346	7.93202	7.93666	7.97468	7.7458	8.76736	8.04279	8.21755	8.46826	8.03496	8.05932	8.20958	8.53793	8.27043	8.17108	8.13628
AC155624.2_FG011	9.85186	9.79372	9.95591	9.81523	9.3443	9.83488	9.45829	9.76949	10.1766	9.84377	10.3523	10.1636	9.77096	10.067	9.92962	10.1346	9.94204	9.92391	10.1962	9.89878	9.86405	10.0237	9.78684	10.1629	9.71474	10.0531	9.89661	10.23	10.5135	10.1026	9.857	9.73779	9.9419	9.95916	9.93232	9.93407	10.3024	9.75575	9.27613	10.0967	9.6637	9.41491	9.95786	10.131	9.60229	9.82237	10.2383	9.72797	10.1342
AC159612.1_FG007	0.863134	3.16428	-2.31883	-2.0339	1.7184	3.39865	2.57	2.30868	1.11791	1.66654	1.79484	2.14632	0.662793	2.74807	2.95862	0.382819	1.6467	-2.0339	2.56554	-0.120897	1.23611	2.3209	4.9969	2.81009	3.38205	1.83231	3.63503	2.95878	1.43842	-0.760397	0.980015	2.64703	4.0903	6.47002	1.79	1.9674	3.21304	1.45903	6.88671	6.27713	2.66781	2.79642	5.23491	-0.617021	0.998621	0.884962	0.428785	1.45006	2.18353
AC166636.1_FG008	5.8779	6.31868	5.65418	5.28874	6.49367	5.92525	5.10466	6.73093	5.4965	5.65959	5.73183	6.18084	5.57044	5.881	6.38538	5.35952	6.40904	4.99062	5.15214	5.76229	5.42628	5.06652	5.86065	5.70061	5.85886	5.67099	5.75366	5.50654	5.52326	4.85814	4.86999	6.2723	6.15183	6.12318	6.17799	6.09272	4.92316	4.88474	5.99763	5.20316	6.33108	6.0133	5.9297	6.14058	5.39058	5.55619	5.19405	6.50869	5.1494
AC177908.3_FG002	8.57396	9.11659	8.72632	8.63423	9.20963	8.67405	8.74864	9.2587	8.63429	8.47092	8.50303	8.55037	8.51538	8.519	8.84203	8.4405	8.67994	8.69041	8.57417	8.80969	8.31773	8.30346	8.9142	8.28775	8.7673	8.86097	8.34352	8.71965	8.40264	8.49533	8.56838	8.93734	8.56324	8.65504	8.46292	8.86709	8.4298	8.6207	8.74782	8.49418	8.89541	9.02717	8.37536	8.5733	8.7022	8.72218	8.50729	8.87033	8.59337
AC177924.2_FG003	3.92483	4.23078	4.64951	2.74815	3.26172	5.32785	5.32559	5.332	5.37725	4.70757	4.66697	4.62897	4.297	4.57646	5.2053	5.47644	6.11427	4.176	5.01818	5.39645	4.92277	4.94459	5.79057	5.64404	5.41407	3.81072	4.92597	4.96582	4.33535	5.58373	5.78645	5.40536	5.26663	4.93329	2.65962	4.72153	3.61855	4.1408	2.3976	4.49913	4.99883	5.18746	3.85907	3.50929	4.53486	5.76653	4.6774	4.61484	4.38382
AC177936.6_FG008	7.82624	7.87413	7.90427	8.2775	7.6382	7.58586	7.60926	7.87389	7.84971	7.82874	8.00563	7.71	7.75552	7.97539	7.68237	7.6768	7.89948	8.34577	7.99086	8.21313	8.15893	7.92652	8.24478	7.9891	7.68633	7.66241	7.67239	7.78467	7.83674	8.07002	7.5636	7.93451	7.66594	7.4473	8.33809	8.08405	7.56871	8.14963	8.11614	8.07198	8.36293	8.17898	8.21802	8.0202	7.646	7.83559	7.79979	7.64766	7.92289
AC182482.3_FG003	8.05848	8.03866	8.32608	8.20197	8.02866	8.32595	7.89461	7.8883	8.19423	7.71597	8.13707	7.82472	8.06641	8.21421	8.23727	8.44916	7.96753	7.84118	8.11747	8.14591	8.05682	8.03132	7.77675	7.95323	7.99971	8.32945	8.16699	8.25213	7.91093	8.08372	8.0133	8.24618	7.8833	8.39849	7.90777	8.14659	7.84849	8.04688	8.03093	8.43236	7.92037	8.21847	7.70994	8.06772	7.95983	7.79492	8.07205	8.04084	8.10959
AC182617.3_FG001	5.92559	6.01254	6.15543	5.93996	6.13851	6.51845	6.03835	6.09889	6.56153	5.754	6.34924	5.65643	6.24002	5.88278	5.72775	5.73058	6.02738	6.24196	5.47208	5.46423	5.3349	6.6639	5.63927	6.52954	5.82878	5.77158	5.88207	5.71183	5.79066	6.16791	6.18105	5.85878	6.52759	5.98618	5.76395	6.12798	5.88097	6.12795	6.01642	5.98594	5.83949	6.04294	5.52523	6.35915	6.22396	6.1593	5.92716	6.3853	6.21291
AC183315.4_FG006	9.98696	9.31974	9.47008	9.41103	8.91912	9.30205	9.45537	9.06297	8.76832	9.04625	9.27509	8.98402	9.59062	9.09387	8.84864	8.88294	8.70221	9.40774	8.29885	7.80612	7.92202	8.27844	8.23162	8.18324	8.51126	8.60065	8.38554	8.40099	8.2229	8.48832	8.40167	7.95566	8.63006	7.95289	9.12274	9.09116	8.62389	8.99962	7.02302	7.94627	7.9963	8.02414	7.59868	9.69794	9.68228	8.29373	9.40965	9.06048	9.11791
AC183319.3_FG001	5.62593	4.89124	5.74885	5.57661	4.72637	6.51845	4.33435	4.77227	6.29144	5.74089	6.43779	4.79343	5.7653	6.3216	4.78894	6.11218	5.33748	5.22031	5.86446	6.16669	6.68157	6.03161	5.11631	6.54821	4.74523	6.7004	6.01082	6.71519	6.65211	6.06426	6.2298	5.76608	6.64897	6.01464	5.40914	4.93207	6.17941	5.42046	4.51457	5.58059	5.95373	5.3385	5.50331	5.66083	4.6007	4.9156	6.05221	4.57774	5.74267
AC185226.4_FG001	8.75145	8.83257	8.76618	8.41763	9.20607	8.36592	8.96134	9.16119	8.82302	9.08828	8.76932	8.59564	8.88803	8.35977	8.85137	8.92527	8.77802	8.93644	8.70201	9.05107	8.55691	8.81273	9.11753	8.75449	8.89661	8.73023	8.90777	8.68076	8.83134	8.98647	8.98214	8.74024	8.68076	8.69075	8.59346	8.67989	8.35883	8.80266	8.84561	8.82107	8.47187	8.69519	9.05653	8.28344	9.01134	9.04637	8.97359	9.27121	8.5837
AC185300.4_FG002	5.67815	5.80318	5.86353	4.89426	6.04252	6.09793	6.29527	5.7967	5.8798	5.29702	5.80023	5.96321	5.83052	5.84193	6.02477	4.93972	6.69907	5.55094	5.71659	5.97862	5.15423	6.03161	6.27417	5.65207	6.20446	6.16702	5.88268	5.91842	5.27405	5.91064	5.86585	6.24965	5.89017	6.6977	5.76184	5.88138	5.72553	6.02618	6.36318	5.91282	5.96947	6.0133	5.26569	5.70075	6.36575	6.10348	5.92716	6.25036	5.87536
AC185415.3_FG005	6.04778	6.27873	6.20663	6.25735	6.34107	5.98513	6.68278	6.5793	6.0114	6.27444	6.11419	6.00407	6.30701	6.63883	6.17596	4.5383	6.08822	6.13339	5.87999	5.70741	6.00258	6.21419	6.53216	6.27446	6.51345	6.41955	5.87312	5.8482	6.00951	5.66465	6.15281	6.68057	6.05732	5.76949	6.5706	6.46454	6.37519	6.19154	6.82411	6.63777	6.49444	5.92055	6.29737	6.34331	6.20511	6.56943	6.27384	6.53795	6.12678
AC186603.6_FG003	6.32109	6.99756	6.67273	6.32364	7.03477	7.06792	6.7606	5.85656	6.12037	6.97453	6.43779	6.50891	6.39421	6.18262	6.71347	6.55366	6.92241	5.98507	6.59587	6.51453	6.64399	6.59465	6.59519	5.84875	7.15444	6.57048	6.25159	6.4352	6.16645	6.5736	6.80606	5.63241	6.1866	6.64406	6.15487	6.36374	6.82151	6.1554	4.08699	5.39188	6.45787	5.88826	5.73471	6.93021	6.80408	7.1923	6.85729	6.57607	6.55382
AC187098.4_FG011	7.21162	7.52722	7.2568	6.97882	7.13062	7.3443	7.53369	7.16895	7.12388	7.28125	7.11165	7.00804	7.37597	7.43553	7.5273	6.92713	7.41723	7.04357	7.26195	7.75291	7.54363	7.65732	7.7493	7.92118	7.31961	6.93942	7.58312	7.53219	7.46046	7.2835	7.58404	7.38878	8.07714	7.70476	7.19109	7.67219	7.49842	7.64304	7.04148	7.70015	7.50346	7.9865	7.35436	7.34689	7.20111	7.35591	7.1537	7.86725	7.14193
AC187157.4_FG002	7.23683	7.30657	7.16964	7.46345	7.39768	7.49609	7.2666	7.05858	7.36939	7.36056	7.31821	7.18435	7.26556	7.4063	7.68176	6.91826	7.48269	7.1998	7.55588	7.54948	7.49802	7.66699	7.7307	7.3886	7.30786	7.39425	7.32236	7.49137	7.51171	7.35741	7.50248	7.51759	7.98729	7.73928	7.6383	7.20437	7.42452	7.69557	7.48087	7.25774	7.66757	7.36752	7.05032	7.32854	7.59848	7.41875	7.41819	7.61599	7.33097
AC187157.4_FG005	5.76871	6.0367	6.87829	6.33654	4.69434	7.28597	4.69303	5.45328	5.96345	6.26531	6.36061	6.56462	6.34116	6.03932	4.84026	5.24049	4.56509	4.28152	7.02405	6.27132	6.6132	6.24034	5.11631	5.98795	5.21185	7.32736	6.26958	6.26777	5.37994	5.14214	5.99063	4.45383	7.22821	5.83479	5.80612	6.41278	6.70149	5.93013	5.39643	6.23283	5.93231	5.60008	5.92435	7.63623	6.20388	4.19866	5.60668	5.10661	6.29417
AC187891.3_FG006	-2.07564	-2.0339	-0.997119	-0.0535396	-2.07564	-2.0339	-2.0339	-2.0339	-0.997119	-2.0339	-2.0339	0.525342	-0.997119	-0.997119	-0.997119	0.108563	-3.11242	-2.0339	-2.0339	-2.0339	-2.0339	-2.0339	-2.0339	-0.997119	-2.65057	-3.68735	-0.571257	-0.997119	-2.07564	-0.526735	-3.11242	-2.0339	5.0915	2.01183	-1.12049	-3.68735	-2.0339	-2.65057	-2.0339	2.22321	-2.07564	-2.0339	-0.997119	-3.11242	-2.07564	-3.68735	-2.0339	-2.0339	-2.0339
AC188023.3_FG005	8.73413	8.60512	8.61008	8.74722	8.27898	8.48995	8.39921	8.6587	8.58277	8.5854	9.08424	8.799	8.48645	8.7909	8.75395	8.68669	8.55708	8.84902	8.54767	8.67074	8.66592	8.38189	8.44626	8.74981	8.59804	8.77109	8.74262	8.7052	8.97352	8.51253	8.7128	8.63057	8.65068	8.7805	8.86943	8.66964	9.15625	8.66852	8.38548	8.55056	8.37234	8.38393	8.68197	9.17589	8.69192	8.39376	8.76652	8.37404	8.91704
AC189750.4_FG004	13.2378	13.0098	13.5591	13.0664	12.5929	13.6632	12.9063	13.1008	12.7739	12.6982	12.7574	12.8432	13.3125	13.3005	12.7634	12.4609	12.2238	12.5092	12.5939	12.0769	12.5344	12.3791	11.7713	12.3931	12.6062	12.5436	12.8126	12.7271	12.7255	12.4977	12.219	12.1082	12.7507	12.5862	12.6481	13.2887	13.1663	12.6423	11.542	12.7773	11.9896	12.375	11.7448	13.2042	12.6823	12.3843	12.6186	12.758	12.4493
AC189879.3_FG003	5.08776	5.38084	5.35566	5.11995	5.79802	6.04263	5.42454	5.332	4.41552	5.04292	4.59177	5.14971	5.3266	5.38149	4.6704	5.00557	4.78897	5.27244	5.12632	5.4194	5.19638	5.06652	5.1725	5.42737	4.90795	4.38533	5.22571	4.51812	4.23532	4.72146	4.43165	4.28591	7.83404	4.80881	3.87156	5.12402	3.78528	4.73333	4.51457	4.76482	5.16744	4.4392	4.93437	4.31142	4.84245	3.84605	4.90668	4.28734	4.498
AC190609.3_FG002	10.8344	11.0976	10.8964	11.0675	10.9957	10.7325	10.8868	11.0609	11.1437	10.9893	10.9774	10.9146	10.8836	10.936	10.9497	10.8477	11.09	11.0316	10.8057	10.8339	10.6788	11.0566	10.5931	10.5836	10.886	11.1059	10.9629	11.0425	11.0718	10.9496	10.8299	10.8501	11.2781	10.879	10.7698	10.8895	10.7344	10.8246	10.9526	10.6804	10.9001	10.9447	10.9369	11.0336	10.9244	10.862	11.0538	10.7664	11.1412
AC190609.3_FG003	5.58341	5.22137	5.76908	6.05369	6.46447	6.2763	6.44421	5.85656	5.50524	6.3104	5.35355	5.53153	5.99272	5.15855	5.84139	5.88006	6.3258	5.78427	5.25101	6.03914	5.59333	6.27869	6.39718	6.15547	5.50218	5.8793	6.06205	5.67256	6.14274	6.03085	6.12515	5.79765	6.28596	6.12318	5.89644	5.52772	6.02128	6.1916	5.65807	5.39181	6.05731	5.98304	6.12446	5.32952	6.19474	6.25419	6.23216	5.79707	5.83247
AC190609.3_FG004	6.10303	6.21664	6.54609	6.18787	6.68643	6.07054	6.81633	6.14763	6.6098	6.84568	6.11419	6.33828	6.39858	6.0235	6.49358	6.36062	6.75814	6.07588	6.37252	6.62725	6.52499	6.27869	5.63927	5.97917	6.71326	6.56652	5.96817	5.96977	5.80673	6.39697	6.71618	6.10575	6.21934	6.19954	5.94714	6.33552	5.55131	4.94124	6.87647	5.83844	6.03559	5.85524	5.99451	5.91406	6.40359	6.73812	6.09934	6.1654	6.12678
AC190623.3_FG001	14.7539	14.8783	14.9813	14.9331	13.7668	14.6547	13.9281	14.4125	14.9555	14.7092	15.1905	15.0975	14.7725	15.2301	14.7667	15.041	14.2362	14.4823	14.8997	14.4585	14.8874	14.7796	14.2148	14.8262	13.7892	15.2863	14.737	15.0721	15.3633	14.7418	14.8391	14.2085	14.788	14.7947	14.7666	14.8479	15.3	15.0183	13.6467	14.9523	14.5564	14.1954	14.5103	15.3194	13.9079	13.4868	14.8233	13.8267	14.709
AC190628.4_FG007	9.0862	8.87338	8.92524	8.8875	8.91648	9.14355	8.83662	9.36558	9.3395	9.34168	9.40844	9.25063	9.20506	8.80377	8.97159	9.17857	8.66445	9.06393	9.27499	8.89403	8.93069	9.04555	8.85962	9.35592	8.86211	9.07425	9.30002	9.35453	9.70482	9.12127	8.99097	9.0563	9.1589	8.77219	9.08726	9.35216	9.41346	9.10882	8.74219	9.24811	8.52697	8.88305	9.2257	9.01453	8.98473	8.60647	9.29285	9.19976	9.01138
AC190636.3_FG005	4.58374	5.74572	5.01859	3.79829	5.74781	5.72906	5.64576	6.07389	5.70948	5.22349	4.19436	6.00407	5.51785	5.51555	5.48047	5.22528	5.42118	4.71732	5.20242	4.65734	4.3056	4.41209	4.18224	5.09387	4.65427	6.00562	4.90993	4.34227	4.27636	5.09169	5.17686	4.37231	5.50832	5.76949	4.71707	5.13849	4.19392	4.14293	4.88543	4.89446	5.2076	5.3385	5.18997	5.08703	5.25941	5.24343	5.14996	5.32381	4.92283
AC190750.2_FG014	7.26024	7.20364	7.04897	6.81335	7.53945	6.81094	7.48866	7.07127	6.85407	6.9232	7.27679	6.96038	6.81937	6.85499	7.02012	6.97607	7.08441	7.44664	7.12527	6.40381	5.78506	6.9986	6.48855	7.00543	7.06616	7.26983	6.82682	6.6405	6.98097	6.9837	6.76328	7.17706	6.60273	6.71515	6.8499	6.96837	7.03521	6.87377	7.26218	6.77831	6.52444	6.98025	6.6518	6.85371	7.22942	7.40161	7.11982	7.30022	6.93451
AC190909.3_FG004	8.39899	8.43379	8.6327	7.91429	8.61579	8.18624	8.45294	9.18473	8.80452	8.91081	9.15288	8.6503	8.58424	8.44943	9.289	8.91883	8.43145	8.73754	9.08536	9.44699	9.37681	9.64749	9.23433	9.3495	8.81424	8.69006	9.00922	8.73665	9.35245	9.21125	8.71545	8.87582	9.24505	8.70828	8.75486	8.69852	8.82397	8.75919	8.47988	9.07943	8.85571	9.3273	9.50672	8.0811	8.71344	8.38315	8.76286	8.61051	8.42315
AC190933.3_FG004	4.43231	4.46243	4.50722	4.92875	4.65686	4.38185	4.69303	4.42221	3.94968	4.03219	4.47106	4.2302	5.33991	4.58515	4.55769	4.59046	2.90168	3.08308	3.61187	2.10324	2.8291	3.28521	2.83444	2.89823	4.52819	4.94877	2.87999	3.81379	3.43196	3.21619	3.0122	1.94709	4.02294	4.80881	2.22715	3.85765	2.95758	3.06513	4.34657	4.18013	3.57411	2.79642	-0.39117	5.36643	4.41965	3.62657	4.32758	3.16224	4.55187
AC190999.2_FG004	4.95656	4.7228	4.92408	3.94027	4.24008	4.28987	4.91347	4.64225	4.74584	4.59546	4.66697	4.69702	5.52982	4.83375	5.1198	4.83864	4.49877	4.79065	5.47208	4.57797	4.26656	5.61837	5.05784	4.63676	4.302	4.89884	5.20721	5.11496	5.15199	5.10949	4.53726	4.74041	6.97051	5.04788	4.06225	4.39757	4.07014	4.54214	4.71189	4.91774	4.85092	4.4392	3.84288	4.53029	4.1242	4.05209	4.24615	4.50056	4.19358
AC191069.3_FG004	6.40589	6.57109	6.87287	7.22761	6.36662	6.30007	6.60052	6.69859	6.74163	7.0615	7.05678	6.79943	7.06564	6.93352	6.40506	6.53181	6.53278	7.17263	6.78924	6.19357	6.58967	6.6639	6.76927	6.36797	6.86022	6.4902	6.83941	6.59155	6.65445	6.92818	6.4893	6.68057	7.54119	6.76626	6.76725	6.35014	6.68048	6.14752	6.79176	6.58063	6.85286	6.15574	7.05069	7.15528	6.77175	6.82797	6.50145	5.99296	6.89337
AC191097.3_FG007	9.87505	9.90944	9.76606	9.4766	8.53728	9.66678	9.60527	9.68327	9.71955	9.44436	9.69448	10.0215	10.1211	10.1235	9.77311	9.51808	8.96119	8.90376	9.42943	8.85669	8.93069	9.46135	8.82498	9.23786	9.0349	9.72531	9.57924	9.60645	9.86388	9.40483	9.29865	8.7239	9.58782	9.87629	9.64174	10.1023	10.1654	9.68972	8.87164	9.53609	8.84126	8.63808	8.87076	10.5761	9.71137	8.704	9.65614	8.84128	9.56862
AC191113.2_FG002	9.1802	8.69893	9.1907	9.52951	8.89148	9.13035	9.22768	9.51933	9.33873	9.09603	9.41935	9.0619	9.52819	9.14569	9.52197	9.19719	9.46525	9.51441	9.2498	9.43014	9.48385	9.49973	9.41987	9.61202	9.60534	9.32893	9.65891	9.56151	9.51957	9.59183	9.25088	9.6147	9.09556	9.72734	9.62391	9.56469	9.80914	9.28826	10.101	9.88376	9.53311	9.78083	9.79532	9.25102	9.11139	9.5969	9.66986	9.5053	9.22127
AC191283.3_FG004	7.22773	7.41191	6.97314	6.21606	7.68019	7.18745	7.83289	7.56853	7.36599	7.2676	7.14491	7.28174	7.34083	6.71244	7.75851	7.32758	7.6129	7.46916	7.40301	7.30645	6.93907	6.89543	7.69278	6.90526	7.7991	7.38473	7.3331	6.37047	6.8364	7.39665	7.24393	7.25872	7.01831	7.48846	6.8408	6.65584	5.91735	7.09139	7.25429	7.03684	6.95415	7.43614	7.24877	6.66524	7.84326	7.70282	7.35161	8.07119	7.16804
AC191575.2_FG001	7.73386	8.06239	8.42621	7.52673	7.90856	7.72407	7.95379	7.4951	8.25761	8.13978	8.39658	8.18016	8.52726	8.55455	8.2213	7.42032	7.73011	7.25267	8.19402	7.99366	8.57898	8.33716	7.19259	8.67367	6.17235	8.59664	7.6592	8.48127	8.46819	7.9925	7.81826	8.49753	8.73661	7.43682	8.64114	9.40571	8.95661	8.27248	7.57892	8.75254	8.19363	8.18563	7.93912	8.41003	6.24667	6.53511	8.28069	7.53121	8.43754
AC192244.3_FG007	5.15224	5.59119	5.76077	5.31505	6.39421	5.76367	5.64576	5.10402	5.37146	5.51299	6.19263	5.9353	5.42688	5.2394	5.54181	5.18054	5.0263	5.11003	5.49243	5.1443	5.19638	5.47158	5.1725	4.71399	5.54238	5.89982	5.0094	4.64509	4.8701	4.95647	5.39212	4.92325	5.55375	4.74229	5.21168	5.26512	5.95283	5.42572	5.42483	5.43899	5.69609	4.82765	5.78983	6.06435	5.37253	5.09201	5.39632	5.95006	5.37536
AC192362.3_FG003	7.69848	7.79844	7.60538	7.64552	7.71421	7.16173	7.33179	7.852	7.37423	7.84108	8.15023	7.41399	7.57462	7.42047	7.57327	7.40772	7.78573	8.10827	7.54618	7.65478	7.76283	7.40911	7.59337	7.85766	7.80888	7.50342	7.47898	7.65084	7.80127	7.64556	7.31794	8.09557	7.38245	7.58651	7.7026	7.42318	7.54566	7.66361	7.57892	7.5948	7.26143	7.70069	7.67297	7.64264	7.5087	7.78753	7.64161	7.41509	7.62915
AC192451.3_FG001	11.2391	11.2564	11.2675	11.2956	11.0576	11.1014	11.0555	11.2776	11.1953	11.1653	11.4714	11.2544	11.1799	11.3088	11.2494	11.3206	10.8895	11.289	11.2392	11.3086	11.4455	11.4219	11.3343	11.3363	11.1414	11.2896	11.2704	11.3257	11.3609	11.2263	11.1931	11.2409	10.8627	11.1117	11.4743	11.3707	11.3653	11.3076	11.0958	11.3947	11.3789	11.3728	11.3567	11.3192	11.0683	11.0062	11.19	11.1169	11.2224
AC193379.3_FG001	6.99234	7.04597	7.07974	6.85877	7.68392	7.0817	7.55569	7.2268	7.21353	7.28125	7.01421	7.1544	6.96841	7.02205	7.37268	6.81766	6.82243	6.68818	7.27962	6.33306	6.10571	7.1784	6.95695	6.34231	7.10806	6.72036	6.79285	6.74582	6.46879	6.9013	6.95171	6.71404	6.80819	6.99772	7.28053	6.63056	6.54754	6.82402	7.36837	6.87801	6.51083	6.28538	6.49096	7.19206	7.19289	7.58782	7.19769	7.00424	7.25992
AC193632.2_FG002	7.53453	7.93323	7.54061	7.73592	6.97783	7.49609	7.22602	8.14989	7.32418	7.33023	7.3006	8.23841	7.76581	8.01101	7.59098	7.25185	6.93061	7.42378	6.96701	6.35703	7.01169	7.44328	7.79476	6.64725	8.14401	7.77118	7.18154	7.1812	6.71464	6.61934	6.46429	7.37838	7.30573	9.63869	7.50112	7.94445	7.2501	7.37019	9.85439	9.38918	7.90084	8.41259	8.76469	7.63635	6.6987	6.74653	7.64161	7.3172	7.38391
AC193754.3_FG008	6.19539	5.45442	6.21189	5.34089	5.84521	6.30007	6.06926	5.94194	6.32566	6.09022	6.14081	5.92115	6.61962	5.97148	6.13952	5.68241	6.52905	6.34293	6.18518	6.76801	6.68157	6.41118	6.71355	6.55796	5.85103	5.67138	6.19175	6.06105	6.03431	6.54682	6.49584	6.44172	6.36604	6.01464	6.34167	6.20031	5.55131	6.11199	5.6094	5.98828	5.89125	6.44928	6.62299	5.55601	5.39404	6.37854	6.25315	6.02086	5.34516
AC194022.3_FG013	7.48441	6.68246	7.39349	7.71137	7.97909	8.24253	8.26545	7.28242	8.63554	8.2959	8.18582	7.87699	7.97262	8.48224	8.47066	9.18915	9.30971	8.73754	8.49316	8.2488	8.55893	9.1544	8.85534	8.66861	8.00053	7.59209	8.46006	8.04986	7.46686	8.89181	9.0729	8.80768	7.80219	8.67301	8.48007	7.21217	8.04212	8.12151	7.95506	7.89347	8.40747	7.99411	7.58975	6.9913	8.05825	9.03999	7.64161	7.34506	8.09151
AC194341.4_FG002	5.90368	6.15177	6.69538	6.42374	5.87296	6.51845	6.26888	5.94194	6.29708	5.71429	6.33778	6.32759	6.5014	6.19081	6.21306	6.15794	6.44393	5.67232	6.04064	6.29633	6.28242	6.18756	6.11122	6.49406	5.76274	6.30558	6.30526	6.12084	6.59866	6.30573	5.91445	5.79765	6.86875	5.592	6.1409	5.8629	6.23811	5.91228	5.63394	6.02731	6.15634	6.18262	5.47558	6.19888	6.02075	6.23073	6.00348	5.79707	6.21291
AC194965.4_FG001	7.58528	7.03402	7.42333	7.14202	7.4298	7.50634	7.63014	7.41773	7.44622	7.03488	7.43037	7.30373	7.09458	7.04758	7.24786	7.51565	7.66805	7.52394	7.32572	7.95099	7.33778	7.21841	7.01956	6.77004	7.58399	7.28014	7.38625	7.35958	7.3039	7.7299	7.78082	7.35735	6.50415	7.10749	7.00658	6.77688	6.82151	7.24849	6.79176	7.05286	6.86833	7.25807	7.32909	7.01403	8.01163	8.34061	7.65745	7.54569	7.69048
AC194965.4_FG004	6.36037	5.62345	6.0828	5.26195	4.38186	5.98513	6.242	5.73425	5.64154	6.37124	6.31458	5.77137	6.01006	6.34203	5.8306	6.4288	5.27199	5.50809	5.49243	5.1443	5.60901	5.87354	4.28776	6.0377	5.20029	5.73132	5.79325	5.59454	5.68398	5.57228	5.11469	5.36378	5.91213	4.99172	5.55366	5.82274	5.95283	5.18655	4.08699	5.9716	4.62166	4.52571	4.71872	6.71941	6.91085	5.34277	6.37308	4.68629	5.78827
AC194970.5_FG001	8.42295	8.26001	8.37627	8.01803	7.29102	8.57523	7.69103	8.00532	8.36603	7.75563	8.43204	8.51546	8.53445	8.83419	8.57239	8.3181	7.95226	7.93311	8.51322	8.13555	8.65274	8.4167	7.54097	8.43675	7.54849	8.80991	8.43562	8.53864	8.84557	8.07777	7.97988	7.83913	8.79981	8.91868	8.58641	8.97873	9.56732	8.39305	7.62249	8.64513	7.9729	8.11763	8.02805	9.08712	7.71525	6.67311	8.18013	7.78419	8.28684
AC194970.5_FG004	7.67593	7.98381	7.79106	7.49256	8.17762	7.66121	8.01063	7.86663	7.65946	7.87749	7.85297	7.57637	7.76992	7.85176	7.71656	7.46044	7.54407	7.72439	7.77939	7.64508	7.05242	7.81786	7.81255	7.24508	7.67917	7.96376	7.55839	7.89551	7.72709	7.66629	7.63104	7.77714	7.94082	7.54809	7.83507	7.50162	7.81996	7.70793	7.75144	7.79479	7.85461	7.55403	7.47487	7.84536	7.67236	7.76698	7.72663	7.7218	7.82783
AC194970.5_FG005	7.4318	7.31647	7.34453	7.13466	7.76644	7.69747	7.46561	7.54143	7.37202	7.22584	6.96291	7.29278	7.48533	7.1991	7.34768	7.46094	7.55293	7.10236	7.21985	7.20444	6.89496	6.7843	8.01821	7.59536	7.55794	7.49525	7.37983	7.30017	6.93045	7.01906	7.47468	7.60047	8.07469	7.68719	7.26447	6.98258	7.61374	7.03165	7.90552	7.7591	7.60635	7.76434	7.06089	6.78015	7.51869	7.32121	7.04955	7.71327	7.05133
AC194970.5_FG009	6.73987	6.80002	6.77288	6.61588	7.15057	6.77746	7.70094	6.99342	6.84727	6.84568	6.21786	6.47054	6.91228	6.68297	7.12098	7.03251	7.44517	7.10236	6.81371	6.7226	6.84284	6.58448	6.80526	6.59127	6.71078	6.48108	6.64068	6.90249	6.5643	7.01832	6.75724	6.62885	7.73645	6.49042	6.7554	6.3326	6.54754	6.54488	7.55983	6.2333	6.82649	7.15327	6.69736	6.51828	7.61076	7.38237	6.72829	7.40982	6.48626
AC194974.3_FG005	5.64135	5.22137	5.45803	5.17843	5.926	6.04263	6.03835	5.19958	5.71927	6.05886	4.90301	5.55005	6.13131	5.22135	6.05446	6.262	6.03069	5.71061	5.25101	5.81517	5.78506	5.57793	5.42468	5.58213	6.20138	5.4136	5.53445	5.24412	5.30415	5.90841	6.16425	6.1795	5.18149	6.14908	5.22297	5.01626	5.64105	5.7911	7.2856	6.51131	5.79367	6.49288	5.73255	4.76325	5.86801	6.66239	5.60668	5.84469	5.43391
AC195154.3_FG004	8.72922	8.7691	8.79719	8.71795	9.26893	8.6695	9.1321	8.97455	8.94806	9.15036	8.69041	8.73771	8.82515	8.52992	8.92677	9.1512	9.05493	8.93239	9.14603	9.56103	9.31119	9.306	9.63513	9.43091	9.19388	8.71837	8.8595	8.9948	8.77724	9.09806	9.0389	9.22543	8.73153	8.83338	8.75067	8.88329	8.76031	9.19596	9.56642	9.09348	9.28085	9.45404	9.24475	8.59824	9.13033	9.60513	9.09775	9.27845	9.05867
AC195172.3_FG001	5.91798	5.655	6.24735	6.12977	5.67885	5.98513	5.80115	5.332	6.04589	5.67346	6.30284	6.3699	5.68706	5.53941	6.25959	5.9032	6.08622	5.85436	5.80061	6.16669	6.49997	6.64445	6.59519	6.43562	6.31786	5.82153	6.21556	5.81412	5.2704	5.55936	6.27004	6.31656	5.5457	5.76949	6.36337	5.80624	5.45561	5.60688	6.31846	6.31701	6.40334	5.98304	6.3855	6.01709	6.18908	6.52521	5.57368	6.1145	5.99686
AC195340.3_FG001	12.2092	12.067	12.2119	12.122	12.4282	12.6111	12.5218	12.0632	12.2702	12.2805	11.9553	12.1119	12.3085	12.1535	12.3293	12.3739	12.388	12.1115	12.2558	12.0895	12.0739	12.3088	12.3643	12.1168	12.2423	12.0772	12.1743	12.0417	12.0158	12.3021	12.3953	12.1308	12.4761	12.5692	12.2987	11.9132	12.1788	12.3233	12.6032	12.1143	12.299	12.0514	11.9405	12.1056	12.4471	12.324	12.1131	12.2473	12.189
AC195340.3_FG002	9.13108	9.35859	9.33832	9.3957	9.18526	9.15988	9.18598	9.3911	9.16401	9.15407	9.40707	9.46706	9.18809	9.28771	8.94045	9.25475	9.15949	9.08594	9.125	9.16069	9.13683	8.95372	9.11395	9.42256	9.20074	9.33793	9.1796	9.20738	9.45067	9.20228	9.12043	8.96541	9.17626	9.24422	9.35878	9.14494	9.35499	9.09053	8.72516	9.29873	9.04668	9.14117	9.29635	9.34684	9.30072	9.22999	9.26728	9.34206	9.42083
AC195340.3_FG004	7.01502	7.00981	6.91325	6.95393	7.46224	7.56638	7.2666	7.12094	7.05487	7.55294	6.48011	7.03459	7.30358	6.9103	7.02737	7.24542	7.74788	6.99786	7.10558	7.56501	7.25545	7.289	7.68314	7.14062	7.52383	6.9114	7.37444	7.03343	6.51078	7.24479	7.26891	8.09557	6.72361	7.47828	7.13933	7.16991	5.40527	7.40644	8.00765	6.78267	7.70261	7.57447	7.45706	6.70359	7.80616	7.96292	7.28182	7.33398	7.38391
AC195347.4_FG004	8.76077	8.48736	8.72414	8.52859	8.65674	9.15011	8.72942	8.30297	8.88725	8.91666	8.93059	8.93906	8.91345	8.89005	9.05476	9.03406	9.28199	8.88714	8.81742	8.87755	8.99926	9.21003	9.09953	9.06975	8.55135	8.97158	9.18146	8.91019	8.77412	9.29002	9.21219	8.78029	9.05461	9.07212	8.87114	8.561	9.29058	9.05775	8.49335	8.70025	8.93152	8.83727	9.13114	8.77666	8.79852	9.20243	8.84812	8.73998	9.13124
AC195785.3_FG004	4.78867	4.78116	4.87927	5.61946	4.08578	5.18194	5.64576	3.84544	4.67915	5.14601	4.08892	6.04382	5.05355	4.81943	5.33032	4.97584	6.01195	5.22031	5.68157	5.34942	5.65508	5.51507	5.42468	6.07131	5.27355	5.51325	5.53393	5.35909	5.19624	5.7977	5.69454	4.74041	5.10769	6.19954	5.06498	4.80041	5.05961	5.19767	6.22464	4.96392	5.92161	5.3385	6.01653	4.68623	5.0217	5.8869	5.39632	4.50056	5.2506
AC195860.3_FG006	7.44072	6.96016	7.20149	6.79478	8.05004	7.41132	7.66091	7.73726	7.36337	7.28125	7.08447	7.09258	7.26978	7.5758	7.73307	7.42608	8.02567	7.86684	7.13177	7.9151	7.5799	7.50928	8.07827	8.25836	7.05976	7.31543	7.41407	7.52776	7.23369	7.476	7.63013	8.36684	8.98588	7.10749	7.72227	7.25829	7.44957	7.24176	7.94037	6.80873	7.81099	7.42492	7.57508	7.10327	7.94264	7.36065	7.81399	7.98172	7.29982
AC195874.2_FG002	7.7466	7.97758	7.55495	7.89262	7.56287	7.46488	7.74946	7.98534	7.82434	7.91008	7.48853	7.55819	7.62463	7.72196	7.63137	7.77271	7.95607	7.60749	7.71156	7.39016	7.31883	7.47666	7.47547	7.87916	7.72019	7.81555	7.46894	7.65785	7.52112	7.49254	7.76169	7.82388	8.23183	7.67832	7.5778	7.1356	7.33323	7.82581	7.6347	7.73528	7.66704	7.65344	7.70292	7.84249	7.93708	7.65515	7.54277	8.05103	7.94319
AC196059.3_FG003	8.11498	8.51771	8.04351	8.01	6.61267	8.16698	7.53369	8.13183	8.36451	8.01731	8.39658	8.53186	8.55043	8.47898	8.63613	8.33327	7.80506	7.80624	8.39117	8.18996	8.58495	8.27844	8.31511	8.9508	7.50836	8.56586	8.51727	8.84009	9.11128	8.30877	8.07341	7.6873	8.77025	8.85321	8.68417	8.83166	9.14479	8.37945	7.73452	8.42904	8.48111	8.28819	8.1733	9.01753	7.99384	6.99661	8.27556	7.82434	8.25065
AC196090.3_FG006	3.38256	2.97724	5.04621	2.40049	-0.92806	2.43167	0.737835	-2.0339	-0.177742	2.35842	1.49807	1.39745	2.80388	4.32556	-0.177742	-4.38791	1.04535	0.69231	1.46815	1.18298	-2.0339	-0.115462	1.58476	-0.177742	0.639383	-0.206854	0.627364	-0.177742	-0.92806	-0.198534	-2.78422	1.4071	5.18131	-2.0339	1.9743	1.51382	2.25054	1.95597	-2.0339	1.89461	-0.92806	1.54863	-0.177742	2.08126	2.46452	-1.28698	-2.0339	-0.207236	1.49736
AC196426.3_FG007	9.73626	9.56369	9.80471	9.66096	9.89101	9.65761	9.68976	9.87638	9.6365	9.84913	9.75174	9.33447	9.71033	9.39318	9.61811	9.6051	9.69173	9.93001	9.5915	9.7863	9.48385	9.48204	9.68427	9.55772	9.85432	9.55793	9.7169	9.60447	9.57027	9.76408	9.70638	9.86244	9.52086	9.49459	9.70487	9.63457	9.51784	9.62876	9.66943	9.59234	9.51017	9.81343	9.71058	9.38449	9.91046	9.82104	9.75879	10.0551	9.64031
AC196465.3_FG006	7.6222	7.75542	7.5645	7.01137	7.58207	7.18745	7.58807	8.06363	7.62872	7.54542	7.30649	7.75858	7.64984	7.21766	7.87892	7.74087	7.50255	7.69604	7.47637	7.77532	7.63841	7.87738	7.60362	7.96516	7.79189	6.99358	7.81154	7.71478	7.6244	7.79437	7.50722	7.87657	7.53282	7.59596	7.66473	7.23164	7.82953	7.91147	7.64077	7.47743	7.15713	7.70996	7.72391	7.37632	7.6865	7.92672	7.79264	7.7429	7.47037
AC196475.3_FG004	10.8531	11.0088	10.8372	10.472	10.5328	11.2987	10.7599	10.6443	10.714	10.7337	10.7094	10.7492	10.9423	10.7517	11.1629	11.0632	11.0268	10.4435	10.636	10.4214	10.1903	10.3173	10.2455	10.1984	10.7958	11.0135	10.6008	10.6599	10.362	10.8252	10.5481	10.2862	10.5889	11.124	10.4121	10.5542	10.1972	10.3918	10.5726	10.4915	10.619	10.3715	10.0571	10.6934	10.8228	10.7015	10.7586	10.5289	10.7312
AC196475.3_FG005	8.78729	9.02899	9.03877	8.93281	9.04114	8.9949	9.13576	9.14327	8.94597	8.73014	8.85221	8.96345	9.02276	9.01363	8.85748	8.72888	8.56735	8.92019	8.90353	9.38421	9.16629	9.07672	9.4429	9.05254	9.81635	8.96187	9.10426	8.95898	8.89147	8.82881	8.79061	9.0563	8.93487	10.0323	9.00553	9.05671	8.94784	8.92472	10.8717	10.221	9.32857	10.0194	9.99147	8.62009	9.07383	9.16422	8.9799	9.17358	8.85411
AC196489.3_FG002	8.49959	8.42467	8.57597	8.41763	8.77743	8.80027	8.94476	8.44622	8.72668	8.85256	8.58287	8.67793	8.94681	8.67209	8.9381	8.71371	9.12464	8.70945	8.50823	8.57434	8.41464	8.52967	9.04789	8.99155	8.67477	8.52708	8.79412	8.49003	8.53469	8.72043	8.99558	8.59956	9.74875	8.77219	8.61914	8.24286	8.24895	8.55876	8.80836	8.46984	8.60136	8.41259	8.50113	8.47595	8.86826	8.59168	8.59624	8.82356	8.59657
AC197047.3_FG001	6.12639	6.12948	6.45672	6.28423	4.75229	5.83049	4.91347	6.32762	4.99954	4.37549	5.48405	4.03367	4.18933	6.46302	6.25677	5.88418	5.04736	5.63298	6.46811	5.22467	5.72873	5.55728	4.06837	4.64679	5.58101	6.04923	5.28314	6.31206	6.28403	5.5728	5.45829	5.59696	5.11982	5.86637	6.01686	6.43581	6.47618	5.63487	5.14648	5.69453	5.06507	5.01874	5.04249	6.77316	5.36362	4.36122	6.23216	5.64398	5.91701
AC197056.3_FG005	6.81753	6.9852	7.13916	7.01137	6.99314	6.79429	6.77942	7.37743	6.86959	7.2164	6.62858	7.1544	7.03302	7.0302	6.81102	6.94957	6.97784	7.30366	7.07891	7.10176	7.23031	7.16481	6.73236	6.9455	6.98015	7.10461	7.05688	7.0582	6.94987	7.2453	6.87685	7.55501	7.16006	7.24597	7.02158	6.60253	6.76275	7.47086	7.22228	7.18643	7.08938	7.46926	7.17318	6.93319	7.07267	6.9669	7.1312	7.16919	7.0325
AC197118.3_FG005	8.60543	8.48736	8.53314	8.81331	8.44726	8.22401	8.64473	8.70421	8.42878	8.39341	8.79049	8.46512	8.24094	8.44798	8.44013	8.32501	8.5587	8.80102	8.52067	8.73847	8.69378	8.74357	8.6677	8.84771	8.54199	8.63866	8.75425	8.70517	8.61423	8.64365	8.70677	8.7239	8.36096	8.26271	8.75153	8.5195	8.77029	8.92956	8.61545	8.386	8.73668	8.82879	8.89089	8.31776	8.67426	8.52319	8.68775	8.65126	8.45884
AC197122.3_FG003	7.8035	7.27646	7.72765	7.01939	8.1519	7.72407	7.80562	7.72125	7.79575	8.19612	7.9275	7.61646	7.54763	7.24473	7.70511	7.8307	7.7447	7.82382	7.70285	8.16301	7.50223	7.37412	7.39509	7.55105	7.99873	7.57127	7.66764	7.38725	7.75498	7.84594	7.81026	7.58246	7.61911	7.19714	7.39066	7.22958	7.68932	7.46684	6.95648	7.50104	7.35348	7.59462	7.44536	6.89276	8.19773	8.176	7.54277	7.88254	7.76079
AC197146.3_FG001	-1.94806	-2.0339	-1.94668	-2.0339	-1.94806	-2.0339	-2.0339	-2.0339	-1.94668	-2.0339	-2.0339	-2.0339	1.69694	-1.94668	-1.94668	-2.59517	-2.03529	-2.0339	-2.0339	-2.0339	-2.0339	-2.0339	-2.0339	-1.94668	-2.50795	-2.59517	-2.03529	-1.94668	-1.94806	-2.03529	-2.03529	-2.0339	6.22938	-2.0339	-2.59517	-2.59517	-2.0339	-2.50795	-2.0339	-2.03529	-1.94806	-2.0339	-1.94668	-2.03529	-1.94806	-2.59517	-2.0339	-2.0339	-2.0339
AC197150.3_FG003	6.27694	7.68074	7.35184	7.75046	5.9514	6.51845	7.67102	6.92516	6.24375	7.08244	6.67486	6.48023	6.75839	8.03665	6.4855	6.83647	6.973	7.42378	6.74751	6.92861	7.06953	6.18756	5.32903	6.48783	7.2403	7.31591	7.40146	7.86491	7.60303	7.09127	6.66645	7.42965	5.4468	6.86334	7.24047	6.89544	8.24179	6.42784	7.18954	7.26846	6.66953	7.42492	7.06101	7.00875	6.28909	7.01797	7.04955	6.58545	6.37111
AC197164.4_FG002	8.33831	7.97133	8.03775	7.5981	8.07338	7.48576	7.87724	8.24815	8.1768	8.83106	8.14695	8.3243	8.14389	7.93183	8.19947	8.70966	8.29211	8.56016	8.47538	9.14184	9.40629	9.11078	9.02518	9.2264	8.46853	8.1226	8.85251	8.72079	8.82784	8.80772	8.5326	8.59508	7.90076	8.23274	8.32893	8.43075	8.58485	8.60061	8.48326	8.35829	8.56337	9.26265	8.81815	8.4878	8.21124	9.17374	8.60851	8.30479	8.52431
AC197246.3_FG001	2.72968	2.50959	2.74203	2.58477	4.93932	3.21077	4.61137	3.84544	3.63608	2.35842	2.87587	3.45942	3.6114	3.57225	3.26559	2.9723	3.65581	3.65412	3.4548	3.37511	3.85761	4.91243	4.64632	3.11707	5.47185	2.41034	3.21057	1.5485	1.73702	4.15321	4.34339	3.46981	6.40143	4.74229	1.96403	1.99449	2.64695	3.3928	6.31846	4.22208	4.90638	4.95782	4.00032	1.52037	4.64785	4.56176	2.99232	2.82501	3.2781
AC197246.3_FG003	6.48473	6.92176	6.18613	6.53984	6.62851	6.51845	7.11188	6.6144	6.25739	6.1901	6.57101	6.52772	6.67168	6.45471	7.0315	6.38355	7.03944	6.56818	6.18518	6.94452	6.64399	6.9519	6.75094	6.63149	6.41893	6.02021	6.47688	6.50335	6.52484	6.5997	6.68949	6.2723	8.18735	6.27206	6.95341	5.1775	6.50036	6.66888	6.56808	6.50704	6.70306	6.42697	6.47554	6.29226	6.73284	6.52812	6.18923	6.82589	6.59289
AC197545.3_FG002	6.15033	5.68588	6.11707	5.08979	6.6108	6.04263	6.64223	6.32762	5.97145	6.20927	5.89711	5.67342	6.22357	6.00828	6.21721	6.40045	6.5913	6.3671	6.08152	6.21995	5.9665	5.67698	6.80526	5.97916	6.1974	6.00164	6.10484	6.12324	6.37515	6.15824	6.06301	5.94589	6.62842	6.01464	6.06524	5.6634	5.24277	5.62044	6.28786	6.05863	5.85739	5.92055	6.1442	4.87017	6.68575	6.40795	6.3342	6.58545	6.32544
AC197555.3_FG008	5.76926	5.88529	5.77314	5.46356	5.44035	6.45633	5.90762	5.99618	5.98429	5.99401	5.33061	5.28852	5.99006	6.29646	5.84825	5.83717	6.30777	5.05156	6.35039	5.83237	5.89152	6.11876	6.24826	6.22469	5.81721	6.04854	5.7943	6.15536	5.802	6.27445	6.12423	6.2946	6.35457	6.0968	5.8353	5.21432	5.84365	6.15158	5.75074	5.53611	5.97967	5.63941	4.9212	5.66371	6.2353	6.06207	5.79024	5.73103	5.74267
AC197672.3_FG002	9.30625	9.29492	9.34241	8.93281	9.75123	9.18882	9.4495	9.44328	9.53892	9.60589	9.32383	9.16161	9.49833	9.17708	9.51547	9.34218	9.53993	9.51981	9.44648	9.49234	9.49022	9.44879	9.57125	9.48947	9.34158	8.97409	9.41373	9.38898	9.30981	9.49889	9.34431	9.63232	9.86319	9.35966	9.32761	9.32461	9.26258	9.44448	9.71615	9.46106	9.20644	9.4568	9.35255	9.18206	9.53482	9.61084	9.48479	9.88522	9.3351
AC197699.3_FG003	7.03123	6.81407	7.01431	6.87655	6.79682	7.32125	7.15575	7.07127	7.09365	7.36911	7.22796	7.24811	7.45769	7.19437	7.04328	7.62889	7.12741	7.23963	7.654	7.4911	7.62689	7.65246	7.47547	7.59269	7.24128	7.23203	7.20425	7.61743	7.81619	7.53115	7.58019	7.43969	7.19522	7.30477	7.31915	7.00436	7.49842	7.41415	6.64253	7.52551	7.51421	7.5437	7.87046	7.24474	6.96145	7.32326	7.39948	6.78579	7.12426
AC197705.4_FG006	8.27668	8.16458	8.42796	8.53699	8.22904	8.34893	8.55475	8.29758	8.26698	8.36163	8.01645	8.36931	8.49241	8.23225	8.43781	8.3173	8.60432	8.41697	8.62805	8.51697	8.43679	8.60958	8.35208	8.56318	8.40114	8.40314	8.34253	8.50423	8.53569	8.52557	8.50864	8.74429	8.42797	8.63685	8.55712	8.54587	8.72996	8.57389	8.82977	8.6437	8.55274	8.87895	8.74603	8.27947	8.33351	8.38107	8.40314	8.42454	8.34521
AC197705.4_FG007	7.71196	6.9852	7.97729	7.35985	8.15706	7.54665	7.68106	7.48565	7.34748	7.56415	7.6315	7.30918	7.48687	7.36635	7.5652	7.75389	8.24996	7.76134	7.38135	7.57526	7.39772	7.61298	7.83884	7.96869	7.77229	7.19604	7.4841	7.52034	7.34928	7.86267	7.94965	7.8467	8.16062	7.70476	7.85676	7.50723	7.81996	7.03636	7.83848	7.38735	7.36976	7.40224	7.48119	7.06158	8.09174	8.1463	7.61753	7.91636	7.42779
AC197705.4_FG011	8.97321	8.72889	8.85014	8.50307	8.86904	8.732	8.84558	9.13725	8.98428	9.08309	9.41663	9.05867	8.97186	9.1089	9.14336	8.733	8.71484	9.64373	9.26467	9.61173	9.46888	9.33662	9.25074	9.07011	9.68285	8.58584	9.38986	9.07551	9.45129	9.30008	9.0588	9.51139	9.07435	9.05166	8.9314	9.18523	9.91187	9.11657	8.88958	9.2292	8.85811	9.55005	9.491	9.05814	9.41225	9.54836	9.11505	8.80362	9.05867
AC197717.3_FG002	8.08325	7.98381	8.21714	8.1073	7.32306	7.45433	7.23967	7.9167	8.02094	7.54542	7.83678	7.74659	7.73818	7.86719	7.74209	7.61416	7.23435	7.90036	7.49162	7.33691	7.16283	6.96763	7.33481	6.8684	7.52533	7.54241	7.1943	7.57345	7.79872	7.25975	7.5274	7.25872	7.69446	7.31624	7.26684	7.84346	7.4742	7.36116	7.12175	7.69197	7.44397	7.56429	7.52031	7.80516	7.17415	7.22515	7.64161	7.54569	7.17664
AC198169.4_FG004	10.8976	10.9093	10.6688	11.067	10.3127	10.5512	10.3235	11.5033	11.0299	10.7789	11.1967	10.8157	10.8925	10.8098	10.9637	10.8931	10.4524	10.9589	10.9721	10.9249	11.2857	11.0598	10.7199	11.2917	10.5384	11.2165	10.9913	11.0964	11.6581	10.9922	10.6884	10.9073	10.716	10.7087	11.2634	11.3673	11.362	11.0753	10.6202	11.2574	10.976	11.485	11.5179	10.9272	10.738	10.1104	10.9604	10.8383	10.5453
AC198353.5_FG001	11.5718	11.6763	11.6183	10.988	12.6308	11.9593	12.5042	12.0098	11.5341	11.7234	11.2477	11.4737	11.5363	11.4355	12.0848	11.7739	12.2787	11.486	11.4838	11.7813	11.4268	11.6244	12.133	11.6482	11.9254	12.1941	11.5753	11.4292	11.2903	11.7025	11.9621	11.5134	11.5881	11.9502	11.5011	11.4469	11.1113	11.4169	12.1163	11.2768	11.9146	11.6667	11.2642	11.1736	12.2069	12.1028	11.3791	12.1619	11.6089
AC198353.5_FG004	8.72753	8.76549	8.84892	9.1872	8.68687	8.54072	8.48195	8.73244	8.90669	8.6622	9.02473	8.91961	8.73505	8.56662	8.77208	8.88676	8.45638	8.54435	8.87862	9.05107	9.00816	8.47842	8.69193	8.90384	8.74508	8.90451	8.87863	9.10275	9.08388	8.70394	8.64187	8.81926	8.60351	8.4515	8.83339	8.50604	9.07405	8.92791	8.5067	8.82791	8.6451	8.95106	8.60395	9.15522	8.59456	8.55467	8.78826	8.37134	8.86213
AC198361.3_FG004	9.64719	9.53005	9.87424	9.29687	9.61103	9.8927	10.1464	9.70379	9.72299	9.738	9.61719	9.52788	9.82086	9.97462	9.7791	9.73274	9.79695	9.70429	9.94899	10.1259	10.1726	10.0953	10.4021	10.2489	9.87939	9.72837	9.91004	9.8599	9.87822	10.05	10.1841	9.65404	9.92147	9.98636	9.80744	9.63058	9.86142	9.79674	9.83865	9.98817	10.0253	10.0342	9.71716	9.22062	9.89415	10.0827	9.71407	10.121	9.53891
AC198418.3_FG005	13.3257	13.0906	13.1037	13.0444	12.9915	13.0435	12.963	13.5639	13.1657	13.2585	13.5275	13.347	13.2385	13.1835	13.3128	13.4274	12.937	13.2577	13.26	13.3027	13.5788	13.4387	13.1802	13.6651	12.9061	13.2151	13.4872	13.3429	13.8414	13.3443	13.098	13.2129	13.1766	13.3164	13.6335	13.6363	13.6335	13.3702	13.1813	13.33	13.1288	13.6158	13.6924	13.2969	13.2726	12.7596	13.2917	13.1042	13.1583
AC198481.3_FG004	10.6072	10.8216	10.777	10.7179	10.8414	10.6482	10.7504	10.6944	10.7974	10.8634	10.7478	10.9293	10.6739	10.6415	10.7841	10.4837	10.7273	10.8581	10.8264	10.8614	11.0191	10.9363	10.8375	10.9117	10.5077	10.7136	10.8311	10.825	10.5732	10.6568	10.4858	10.7497	10.821	10.6533	10.8381	11.0821	10.594	10.9069	10.8941	10.8679	10.9814	10.9834	11.0425	11.0005	10.5929	10.754	10.8621	10.7858	10.9184
AC198518.3_FG003	7.68207	7.55258	7.61403	7.79786	8.10377	7.75019	8.11802	7.98534	7.74768	7.79424	7.76585	7.65118	8.06244	7.93643	8.0322	8.04371	7.87367	7.66713	7.77939	8.11461	8.02501	8.32194	8.19138	7.8292	8.13009	7.69942	7.88696	7.8115	8.03312	7.98689	7.8291	8.1455	8.0266	7.75624	7.71356	7.74056	8.12222	7.81582	8.08977	7.99581	8.04374	8.02414	8.03641	7.77048	7.88126	8.05442	7.77097	7.95665	7.89189
AC198699.3_FG004	9.93664	9.41497	9.27233	9.67372	9.26413	8.84943	9.73865	9.62207	9.46993	9.58035	9.9473	9.52437	9.18945	9.78316	9.64131	9.88624	9.53802	10.2228	9.56051	9.32771	9.60712	9.78039	9.74576	9.85024	9.22593	9.1232	9.86705	9.35612	9.60552	9.74874	9.58109	9.96332	8.83169	8.62305	10.0781	9.24078	10.2083	10.2838	8.80836	9.0279	9.10635	9.58068	9.75407	9.3744	9.72316	9.75317	9.54774	9.47157	9.82256
AC198725.4_FG004	5.03462	5.83108	5.72574	4.58398	4.14828	5.79747	4.43272	4.70873	4.95271	4.99952	5.1847	5.67342	5.03931	5.16831	5.58873	3.99531	5.18639	5.4184	5.10004	4.93726	4.22644	5.12382	1.58476	5.11709	5.62817	4.99744	5.02015	5.36776	4.55252	4.94492	4.0521	4.74041	5.7864	6.14908	3.64446	3.74544	3.93473	3.98674	6.01642	6.43933	5.07085	5.3385	4.84131	5.3227	5.05261	5.60405	4.54746	4.75437	4.44204
AC198725.4_FG007	7.28051	7.39332	7.26373	6.96227	7.98816	7.57615	7.72054	7.69689	7.53294	7.5072	7.08447	7.44401	7.77223	6.93419	7.63422	7.5635	7.60859	7.55584	7.77524	8.03883	7.61917	7.83082	7.7307	7.59208	7.79918	7.57303	7.3994	7.591	7.42822	7.64664	7.67757	7.85422	7.30715	7.52849	7.54941	7.02103	7.4371	7.52304	8.12049	7.67947	7.56594	7.12584	7.62307	7.07143	7.99959	8.13456	7.55972	7.62965	7.39868
AC198979.4_FG009	4.47557	6.25833	5.94181	5.02751	5.42769	5.76367	3.54003	4.34072	5.8617	5.24222	5.33061	6.03069	6.27118	6.16863	4.99185	6.35678	5.17307	4.55843	6.30509	5.48614	6.48304	5.25785	4.93327	6.13954	4.6469	7.26392	5.59883	6.07029	6.19352	5.5513	6.03781	6.05441	6.78869	6.44931	4.89466	6.0118	6.23811	2.96065	3.10757	5.81182	5.6296	2.79642	5.74324	5.87004	3.23643	4.22944	5.76122	4.19237	5.1494
AC198982.3_FG006	7.02834	7.44838	7.26903	7.24823	6.4338	6.67209	6.95521	6.91112	7.08125	7.25381	7.6268	7.04115	6.82238	7.43844	6.99743	7.19276	6.80473	7.07327	7.5413	7.45268	7.4378	7.34429	6.73236	7.99632	6.66087	7.38826	7.49464	7.55811	7.94496	7.15485	6.89365	7.38878	7.0632	6.81562	7.39653	7.3325	6.76275	7.21324	6.2407	7.27171	6.96591	7.13962	7.75717	7.4363	6.30107	6.29887	7.22981	6.66719	7.26799
AC199001.3_FG005	7.0076	7.34577	7.4335	6.72782	7.78986	7.45433	7.48866	7.50449	7.74774	7.35196	7.49886	7.40385	7.30138	7.19556	7.50347	7.44606	7.38125	6.86835	7.84417	7.7886	7.12514	6.86214	7.61381	7.41276	7.50264	7.32862	7.33527	7.2648	7.0834	7.61093	7.76596	6.74675	7.56291	7.25792	6.80265	7.24823	7.16189	6.79184	6.63039	7.21565	6.96407	6.86883	6.87781	6.61293	7.50894	7.48172	7.43666	7.13129	7.14193
AC199363.4_FG003	7.05481	7.53572	7.39702	6.88535	7.18112	7.06792	7.3819	6.85352	7.12188	7.34331	7.20922	7.19026	7.59535	7.22454	7.33904	7.31335	7.36697	7.62765	7.29708	7.87	7.45526	7.8564	7.37128	7.37522	7.66816	6.85853	7.27957	7.35972	7.19787	7.46717	7.16586	7.1406	7.40848	6.89431	6.75429	7.5488	7.2213	7.1756	7.43272	7.41148	7.41584	7.3199	7.31936	7.35534	7.32696	7.8497	7.54277	7.32841	7.38391
AC199526.5_FG002	10.5446	9.72662	10.8209	10.3453	10.8559	11.253	11.0164	10.6517	11.0073	11.0564	10.711	10.5352	10.6664	10.5778	11.0357	10.9823	11.5824	10.6008	11.4623	10.9027	10.98	11.0041	11.1698	10.9796	11.4849	10.9235	11.2053	11.4782	10.8794	11.3765	11.1417	11.3225	11.4306	11.4584	10.8063	10.6183	11.436	10.9318	11.2437	11.3631	11.5306	11.653	10.8873	9.62341	10.2602	10.4448	11.1395	10.5873	11.0744
AC199526.5_FG003	9.2791	8.94213	9.13637	9.19253	8.76599	9.12037	8.62925	8.88756	9.2064	9.1627	9.23704	9.17658	9.14229	9.15296	9.19399	9.14571	8.97416	8.97234	9.50274	9.50447	9.20423	9.40756	9.18054	9.4888	8.80236	9.16863	9.22863	9.22971	9.31831	9.20515	9.26895	9.10758	9.33376	9.21999	9.33529	9.23631	9.30438	9.35467	8.84035	9.30265	9.15521	9.29995	9.65735	9.28163	8.89688	8.69795	9.29285	8.9212	9.2803
AC199541.4_FG001	9.54498	9.6543	9.74475	9.43372	9.18222	9.75112	9.77192	9.68327	9.60525	9.58678	9.5981	9.19876	9.67746	9.58926	9.76395	9.8476	9.5471	9.59595	9.67846	9.70224	9.82764	9.81994	9.42277	8.988	9.97594	9.64038	9.61961	9.63053	9.53401	9.92239	9.62806	9.70695	9.1495	10.1444	9.63331	9.62612	9.83551	9.92275	10.1822	10.0099	10.0062	9.78083	9.36028	9.79527	9.89796	9.7704	9.84774	9.6135	9.6907
AC199541.4_FG007	6.89675	6.96016	6.54698	6.362	6.87244	7.27402	7.15575	6.83875	6.4967	6.14103	6.50081	6.86006	6.78082	6.84763	6.80536	6.76019	7.15092	6.62943	6.45779	6.32092	6.13851	6.07584	6.75094	6.01329	6.90251	6.51144	6.16233	6.15737	5.87405	6.79155	6.98628	6.10575	6.49076	6.87891	6.53219	6.60427	6.82151	6.55431	6.22464	6.48114	6.62132	6.04294	5.93968	6.55765	6.89099	6.69067	6.77258	6.44831	6.64339
AC199782.5_FG001	8.25728	8.04463	8.30799	8.01	8.38411	7.95124	8.19712	8.55862	8.04894	8.26187	8.26056	8.01669	8.2311	8.07989	8.17849	7.95538	8.23279	8.21201	8.02619	8.11461	7.89027	7.77825	7.83013	7.51334	8.35885	8.15675	7.83528	8.09319	7.99048	7.94618	8.02903	8.1145	8.06337	7.80593	8.20563	7.94256	7.54566	7.91287	8.38186	7.99819	7.84345	7.85066	7.72365	8.09517	8.48394	8.2949	8.40782	8.82949	8.49022
AC199782.5_FG002	8.01951	8.42924	7.98789	7.82558	7.94332	7.82584	8.33706	8.48941	7.96859	8.22937	7.9275	8.32698	8.0444	8.08654	8.19221	8.2716	8.24705	8.15067	8.28434	7.87	7.56791	7.83512	7.99502	7.41189	8.15951	8.0645	8.10862	8.35882	8.40078	8.20632	7.93633	8.23469	8.23928	7.83015	8.05308	7.97574	8.04212	8.06032	8.18003	8.14523	7.98077	7.97117	8.27365	7.87661	8.63007	8.32816	8.51165	7.8939	8.41591
AC200057.4_FG007	6.77013	6.69769	6.68712	6.57292	6.84112	6.578	6.77942	6.89693	6.41547	6.32804	6.98512	6.83762	6.76516	7.0256	6.89974	6.57277	6.94683	7.31613	6.60525	7.03646	6.66665	7.09489	6.71355	6.43737	6.72606	6.82853	6.58711	7.06685	6.87932	6.69108	6.77738	6.90005	6.49832	6.19954	7.1092	6.41963	6.82151	6.39767	6.7248	6.52896	6.68739	6.96485	6.5237	6.27762	6.85255	7.21818	6.88445	6.22659	6.8074
AC200099.4_FG006	5.48456	5.17859	4.73359	4.89426	5.25939	5.54236	5.37591	4.89153	5.76349	5.64558	4.90301	5.02287	4.8988	5.23204	5.63806	6.77379	6.28421	5.37137	5.78419	6.51453	6.24275	6.57424	6.46625	6.68741	6.09605	4.4992	5.86797	5.83403	5.66601	6.55879	6.95496	5.97379	5.78978	5.83479	5.2333	5.33221	6.45159	5.47047	5.04033	5.40939	5.66818	5.23958	5.51291	4.56987	5.88771	6.92393	6.02805	5.79707	5.71932
AC200210.1_FG006	5.56016	4.66198	5.22174	3.26244	5.78298	5.41751	5.42454	5.41397	5.82781	6.1901	5.97316	5.90685	5.54906	5.69505	6.06928	4.40499	4.92941	5.67232	5.62739	5.88279	6.12766	5.71477	6.05254	5.74703	6.2113	5.20616	5.81587	4.7187	5.32392	5.29839	5.6761	4.53098	5.80512	5.76949	5.49658	4.68964	5.50425	5.36384	5.00314	5.50153	4.60146	3.906	4.96394	4.50869	5.2076	5.49298	5.81868	5.38951	5.21765
AC200298.4_FG001	6.37387	6.10683	6.48999	6.62642	5.35613	6.49804	5.27344	5.7967	6.13385	5.97172	6.44848	6.12016	6.15793	6.75596	5.53667	6.39235	5.57221	5.9212	5.91056	4.80408	5.74302	5.15164	5.51438	6.16205	5.83586	5.98361	5.75675	5.81835	6.02019	5.50974	6.01103	5.0855	6.10022	6.17453	6.21359	6.03225	6.52415	5.11338	3.93729	5.7595	5.65069	5.78682	5.46824	6.92212	5.69709	5.22478	6.35377	4.33258	6.34083
AC201815.4_FG001	4.60062	4.05271	4.58363	4.29773	4.74728	4.77014	4.11486	5.76581	5.35654	4.62431	3.91474	4.8543	5.09102	5.24143	4.78302	4.51129	5.17782	5.32275	4.98983	5.2505	5.3349	5.42675	5.32903	5.05761	4.75508	4.62876	4.91938	5.50593	4.80011	4.64075	5.2901	4.92325	6.08118	4.26212	4.85055	4.59976	4.51199	4.54337	5.24535	4.94941	4.91208	4.60732	4.88967	4.53645	4.79698	4.77258	4.85269	5.45234	4.74924
AC202073.4_FG001	9.74044	9.87132	9.61192	9.4531	9.66442	9.55515	9.61578	10.18	9.69498	9.71806	9.55173	9.72003	9.37034	9.38386	9.47156	9.54383	9.44129	9.79841	9.61258	9.03445	9.08028	8.99077	9.50714	9.32086	9.48631	9.92711	9.37109	9.47275	9.70344	9.56186	9.68334	9.41546	9.21629	9.02043	9.4481	9.60013	9.25549	9.63339	9.46065	9.44852	9.24548	9.6641	9.42705	9.32924	9.67334	9.3231	9.60602	9.78299	9.40079
AC202439.3_FG001	5.95742	5.4181	5.56351	5.23464	5.17657	6.39142	5.72555	5.41397	6.42008	5.72765	6.05942	5.77137	6.18735	6.05486	5.90554	6.55834	6.05706	5.95349	6.23434	6.66615	6.63635	6.48957	6.08218	6.86576	5.48401	6.30229	6.42692	6.30274	6.14052	6.34794	6.51675	5.59696	6.02585	6.24829	5.58357	5.11675	5.91735	6.17796	5.04033	5.73277	6.00901	5.51804	5.15913	5.63737	5.34176	6.08676	5.50533	5.67943	5.74267
AC202439.3_FG006	5.17385	5.45442	5.34983	5.68144	5.32509	6.20253	5.72555	5.52881	4.00998	5.85484	4.1426	5.26629	6.26453	5.34413	5.47154	5.84706	6.00077	4.64006	5.04598	6.11139	3.8041	5.55728	5.47023	5.39409	5.62774	5.52311	5.59391	5.05515	4.75144	5.21154	5.47074	5.18435	5.29926	5.70109	4.76998	5.02825	4.60413	5.1885	5.81654	4.82185	5.19073	4.52571	4.95287	5.38092	5.77558	5.26537	3.97001	5.90584	5.34516
AC202864.3_FG002	6.56625	6.4323	6.1224	6.0221	5.81638	6.79429	5.94143	6.28468	6.76183	6.44588	6.94036	6.73615	7.03	6.77477	6.64954	7.5479	6.12665	5.59254	6.877	7.26904	7.30926	7.12326	6.53216	6.41328	6.70348	7.33502	6.77134	6.718	6.57986	6.66397	7.01124	6.50045	6.41391	7.86964	5.68641	6.78856	6.42657	6.44951	7.50102	7.90215	6.78096	6.83535	6.98197	6.30168	6.3043	6.16233	6.71322	6.17784	6.24596
AC203173.3_FG004	12.6737	12.5829	12.5997	12.4353	12.9331	12.6953	12.9159	12.9584	12.7103	12.5701	12.5738	12.6135	12.6358	12.5918	12.7056	12.822	13.0067	12.7997	12.8304	13.0484	12.9528	12.8339	13.0019	12.9427	12.7826	12.6942	12.8622	12.9157	13.0063	13.1052	13.0282	13.026	12.868	12.6987	12.7874	12.8485	13.0544	12.7697	12.8175	12.6211	12.743	13.1175	12.9816	12.1894	12.8566	12.905	12.8697	13.0812	12.5981
AC203366.4_FG001	6.00407	5.88529	6.7545	5.23464	6.75682	5.9555	6.42043	7.16895	6.4248	6.9232	6.98512	6.18084	6.143	6.13014	6.84044	7.12339	6.22998	6.31834	6.71324	6.15307	7.0409	7.05861	6.57448	6.64878	6.30693	6.16921	6.61	6.70782	6.96795	6.87687	6.79602	6.22665	6.16552	5.92752	6.38599	5.72707	6.23811	6.50446	5.63394	6.53997	5.5517	5.98304	6.37532	5.30045	6.00127	6.27966	6.29424	6.99723	5.93739
AC203424.3_FG001	7.6813	7.81948	7.33609	7.40342	7.27329	7.0817	7.72054	7.32542	7.64441	7.87749	7.68223	7.65546	7.63845	6.94908	7.62013	7.61822	7.63875	7.11669	7.83224	8.13901	7.91888	7.61798	6.67516	7.7801	7.41944	7.54733	7.6038	7.51819	6.9879	7.60117	7.4011	7.15286	7.65225	7.49857	7.09609	7.22527	7.5914	7.35818	7.76261	7.3398	7.70847	7.01057	7.15614	7.79971	7.28916	7.85938	7.63363	6.74454	7.80027
AC203535.4_FG001	10.1625	9.90944	10.1324	10.0874	10.3425	10	10.1874	10.3062	10.1395	10.0088	10.0055	9.84995	10.0214	9.78192	10.1114	10.0481	10.2089	10.3586	9.88788	10.0735	10.0211	10.1025	10.239	10.0559	10.111	9.98496	10.1168	10.1468	10.0454	10.1551	10.0442	10.3752	10.1646	9.92208	10.0901	9.88001	9.90736	10.1656	10.3444	9.97128	9.957	10.2655	10.3135	9.71826	10.281	10.3067	10.1874	10.3432	10.2282
AC203535.4_FG002	7.42253	6.97273	7.45693	7.50404	7.17038	7.81763	7.31898	7.43747	7.88381	7.73594	7.47813	7.98642	7.98213	7.72142	7.69411	8.02206	7.37654	7.40054	7.89856	8.19661	8.3716	8.16016	8.00279	7.74509	8.20278	7.92498	7.93428	8.02785	7.98968	8.14708	8.33041	7.47917	7.47618	8.62305	7.57576	7.44905	8.18325	7.94044	8.08977	8.27261	7.94498	7.66302	7.55426	7.66502	7.2748	7.62594	7.92281	7.18777	7.62288
AC203535.4_FG004	12.706	12.9312	12.6133	12.814	11.4998	12.251	12.2602	13.3299	12.6028	12.3107	12.9248	12.8988	12.8556	13.0727	12.6165	12.9453	11.6162	12.5464	12.7595	12.6777	13.2817	12.9404	12.216	13.2862	11.7341	13.0795	12.9136	13.2752	13.6947	12.6831	12.4457	12.6951	12.4567	12.5641	13.2094	13.4235	13.7507	13.0982	12.1486	13.0551	12.7009	12.9366	12.9702	13.2488	12.485	11.3921	12.7437	12.019	12.3751
AC203570.4_FG005	5.44946	5.68588	5.41802	5.48689	5.26486	5.79747	5.56129	5.28919	5.73023	5.40073	4.99344	5.28852	5.82494	5.99077	6.00254	5.97771	5.35491	5.27244	5.95524	5.70741	6.02615	5.67698	6.44359	5.83766	5.62041	6.01601	5.54525	6.14805	5.61707	5.71363	6.09118	5.32097	5.30182	5.95714	5.11434	4.79217	5.88097	5.50296	4.80127	5.41737	5.46678	4.8942	4.62662	5.76835	5.04867	5.76218	5.19405	4.03705	5.83247
AC203571.3_FG001	6.51544	6.12948	6.76364	6.45956	6.06411	7.09535	6.44421	5.28919	5.99357	6.01595	5.33061	6.03069	6.32568	6.86927	6.12	6.33306	6.17437	5.63298	5.34354	6.20682	6.32103	5.83974	5.99137	5.58761	6.71245	6.23857	5.64314	5.67806	5.64668	5.83889	5.59608	5.18435	6.05437	7.09422	5.73404	5.97574	6.23811	5.77645	6.50296	6.6245	6.27927	5.23958	3.91666	6.34585	5.99112	5.76355	5.84658	5.86023	5.83247
AC203761.3_FG002	6.30759	6.4323	6.0949	4.96243	6.52978	6.76042	6.15822	6.6144	6.46998	6.75073	6.59046	6.53703	6.22319	6.56918	6.16901	6.50176	5.94578	6.68818	6.99581	6.46024	6.66665	6.3037	7.10867	6.77391	6.09033	6.99037	6.50023	6.98286	7.25322	6.74172	6.67139	6.77874	6.71301	6.24829	6.79069	6.89623	6.32191	6.16909	6.40655	6.74751	6.54333	6.51419	7.33637	6.3857	6.05867	5.97626	6.75797	6.76943	6.60568
AC203841.3_FG002	6.87998	6.4504	6.74798	6.8498	6.91498	6.98235	6.74153	7.29329	6.85481	7.20689	7.26474	6.79943	6.69672	6.91144	7.19011	6.65209	6.8978	7.27839	7.46096	7.46927	7.57192	7.21182	7.38323	7.31617	7.19999	7.29241	7.34371	7.59723	7.51757	7.40733	7.36686	7.39911	7.14368	6.87891	7.49639	7.32582	7.44957	7.32186	7.27003	7.04487	6.96738	7.50163	7.93351	7.03317	7.0769	6.45253	6.81556	6.92522	6.97451
AC203841.3_FG009	7.64559	7.76991	7.66655	7.49831	7.87492	7.86621	8.06532	7.96509	7.45998	7.4479	7.83678	7.90244	7.45224	7.59496	8.05763	7.86038	7.96715	7.77947	7.92126	8.22294	7.96532	7.51465	8.34598	7.75697	7.98639	7.87097	7.77524	7.62578	7.80662	7.63195	7.89013	7.67035	7.83479	7.6423	7.66975	7.22762	7.33323	7.73222	7.74019	7.66886	7.75322	7.67253	7.8231	7.70211	8.04532	8.20005	7.69629	7.80441	7.72019
AC203862.4_FG002	6.3514	6.57109	6.25442	5.43985	6.3295	6.63519	6.86999	6.68214	6.68733	6.33679	6.2053	6.55548	6.54319	6.24483	5.97908	6.17537	6.50678	6.26787	6.95972	7.30028	6.70365	6.7843	6.78738	6.9547	6.45057	5.85899	6.72245	6.48135	6.15332	6.61683	6.67174	6.81004	6.47211	5.83479	6.59002	6.61988	6.54754	6.63712	6.01642	6.41472	6.54261	5.92055	6.52902	6.07673	6.22792	6.81414	6.56998	6.40661	6.35605
AC203909.3_FG003	6.90984	7.44838	7.24804	6.47131	7.14193	7.80106	7.39416	6.79353	6.44693	6.20927	6.30284	6.78387	7.1237	7.44202	6.81924	5.89851	6.61973	5.95349	5.98427	6.05388	5.35364	5.69599	6.42057	4.85009	6.96467	6.85276	5.7112	6.04862	5.42589	5.61932	6.14214	4.92325	6.62572	6.51055	5.8197	6.82725	6.08662	5.84073	5.95931	5.94703	6.1213	6.209	5.08765	7.21971	7.12932	6.51661	6.3342	6.95446	6.52718
AC203957.3_FG004	7.27357	7.03402	7.15205	7.59273	6.93209	7.62403	7.31898	6.63164	6.75033	7.16332	6.78023	7.25377	7.10805	6.91121	6.35124	6.15013	7.3218	6.95064	6.09489	6.94452	6.2726	6.94396	7.32244	6.76285	7.74902	6.25467	6.78961	6.43104	6.26758	6.76608	6.74245	6.2723	6.11141	7.0673	6.66524	7.46794	6.47618	6.61011	6.47607	6.0948	7.14399	6.3813	6.57836	7.01315	7.78863	8.02732	6.87093	7.27147	6.92434
AC203966.5_FG002	6.57096	6.37661	6.82806	6.38701	6.35191	6.34647	5.80115	5.45328	6.86163	6.70419	6.65653	6.97416	6.75054	6.5246	6.38904	6.3993	6.01724	6.04624	6.37252	6.39226	6.65914	6.20094	6.11122	6.93541	6.25244	6.78741	6.12468	5.86917	6.36321	6.264	6.21443	5.76608	6.33385	5.47398	5.71772	5.86801	5.95283	6.26973	5.77301	6.26142	5.66132	5.98304	5.03889	6.71707	6.0605	6.3205	6.3342	6.2853	6.60568
AC203966.5_FG005	5.89633	5.3426	5.86341	4.62661	6.43417	6.15118	6.51328	4.49935	6.24918	6.6561	5.39837	5.80259	5.85132	5.39366	6.12749	6.29384	7.01119	4.28152	5.80061	5.08811	5.7143	6.41118	6.11122	4.24387	5.31393	4.99729	5.72301	5.45072	4.66742	5.88797	6.24232	5.52334	6.16456	6.29544	5.11913	4.63089	5.45561	6.19507	5.11196	5.32415	5.2775	4.75788	4.68415	4.45902	6.19226	7.00525	6.09934	5.51255	6.30989
AC203972.3_FG001	8.2042	7.96505	7.45096	8.01	7.47008	7.77585	7.82386	8.62036	7.9435	7.82874	8.22368	7.95896	7.93513	7.82098	7.73884	7.83149	7.67037	8.14369	7.9175	7.5338	7.64222	7.58265	8.15698	7.86833	8.24557	7.99777	7.80842	8.0139	8.31886	7.96694	7.89654	7.7692	7.10285	7.86183	8.30126	8.01691	8.13772	8.24945	8.73085	8.06317	7.48324	8.4069	8.02986	8.19819	8.38234	7.86386	8.12426	7.92377	8.02164
AC203985.4_FG001	7.49746	7.33607	7.4256	6.92859	6.597	7.47536	7.2532	6.92516	6.70022	6.79582	6.58077	7.29278	7.75576	7.26158	7.1405	6.5276	5.59113	6.1887	6.0544	5.91544	5.15423	5.30816	6.13969	4.90232	6.91818	6.44318	6.73407	6.03699	6.82472	5.87499	5.55615	5.32097	6.30306	6.58835	6.35356	6.74692	5.88097	6.32663	6.30324	6.79851	5.58795	5.78682	4.58136	7.57012	7.1103	6.89999	7.33201	7.35057	6.81843
AC203985.4_FG005	7.45075	7.28656	7.63193	7.76484	7.61621	7.92854	7.51135	7.47615	7.71241	7.25381	7.40862	7.30373	7.69501	7.73458	7.5014	7.26877	7.73743	7.60749	7.29129	7.02154	7.01758	7.27642	7.34707	7.34801	7.36964	7.43326	7.47196	7.33784	7.29178	7.34286	7.55451	7.53642	7.75093	7.1594	7.5606	7.33077	7.80061	7.34353	7.41159	7.45863	7.4583	7.50163	7.48967	7.04572	7.61115	7.62124	7.20847	7.35606	7.35389
AC204212.4_FG001	7.63729	6.81407	8.1609	7.01137	6.52794	6.89138	6.95521	6.98002	7.4461	7.37761	7.22174	7.20786	7.20042	7.74826	7.4195	7.36737	6.87532	7.6176	7.67641	7.907	8.23673	7.91033	7.39509	8.19186	6.54162	8.02119	7.77417	8.07776	7.83128	7.37405	7.73224	7.82388	6.67911	6.87891	7.12481	8.2164	8.00034	7.65564	7.139	8.22519	7.46875	7.28312	7.10648	7.63221	6.37931	7.0929	7.21918	6.99723	7.53198
AC204277.3_FG006	8.45321	8.51771	8.46469	9.02135	8.67225	8.17985	8.3243	8.8064	8.34845	8.1889	8.61645	8.48691	8.36611	8.06768	8.31398	8.29659	8.19773	8.27086	8.5428	8.6539	8.91184	8.46739	8.44626	8.57863	8.43915	8.40222	8.68079	8.80715	8.87819	8.5273	8.24115	8.55408	8.36741	8.39849	8.57713	8.6367	8.61284	8.59214	8.71656	8.55321	8.53537	9.00476	8.75974	8.6864	8.23038	8.62293	8.48528	8.7017	8.38656
AC204292.4_FG002	5.9249	5.62345	5.58083	6.15911	6.3472	5.50193	6.242	5.7967	5.71677	6.19972	5.76643	6.05683	5.52898	6.09105	6.0552	5.74631	6.0583	5.74791	6.01273	5.97862	6.09461	5.61837	5.55722	6.03289	5.62902	5.66023	5.70898	5.96358	5.47045	5.89007	6.21796	5.27685	6.26282	5.47398	6.04865	5.88271	5.50425	6.11673	5.79494	5.70529	6.04435	5.82143	5.65269	5.21003	5.96004	5.62461	6.02805	6.41715	6.19609
AC204292.4_FG003	6.32498	6.55445	6.71749	6.37456	5.49447	6.90695	5.56129	6.02255	6.6736	6.87599	6.60008	6.3699	6.77155	6.5665	6.76375	6.56642	6.45551	5.78427	6.54806	6.50384	5.65508	6.20094	5.95978	5.91694	6.0621	6.6837	6.89065	6.79079	6.57146	6.18011	6.43098	5.76608	5.98387	7.19714	6.06761	6.30121	6.11822	6.416	5.79494	6.53449	6.25438	5.92055	6.41706	6.75531	5.62546	6.72664	6.84351	5.60763	6.42983
AC204530.4_FG002	6.25169	5.96298	6.11508	6.59456	6.90028	6.47734	6.88744	6.86814	6.24819	6.11076	6.57101	6.29502	6.30566	6.45367	6.37363	6.11336	6.93614	6.58889	6.60525	6.42665	6.03778	6.25324	6.71355	6.70255	6.78322	6.14587	6.2244	6.05014	6.30855	6.23488	6.38636	6.46156	7.07494	6.06993	6.40122	6.36385	5.76599	5.94251	6.40655	6.59245	6.27045	6.0133	6.59429	5.97646	6.95079	6.6537	6.3342	6.82589	6.70413
AC205012.3_FG002	6.05276	6.12948	6.11277	6.362	5.93414	5.98513	4.84367	6.07389	6.21832	6.42962	6.77174	6.6784	6.9531	6.74014	6.59519	6.97181	6.08465	6.21557	5.9405	5.19838	5.9295	5.92281	4.3861	6.71766	6.04597	5.76075	6.65776	6.16769	6.40689	6.71124	5.93504	6.24965	6.627	6.31845	6.4001	6.27993	7.11568	5.22035	5.36745	6.46604	4.92648	5.38552	5.96983	6.83654	5.90754	6.06057	6.66703	5.66181	6.30989
AC205035.3_FG004	5.96912	5.83108	6.44426	5.53245	5.49151	6.04263	6.242	5.76581	6.38353	5.67346	5.28359	5.78706	6.21853	6.66045	5.87755	6.29847	6.01718	5.95349	6.08152	6.20682	5.94194	6.57424	6.05254	6.16128	5.72294	5.98515	5.97132	5.98339	5.8801	5.99784	6.00676	5.52334	6.10411	5.83479	6.01327	5.79891	6.32191	5.79325	6.05328	6.35391	5.94178	6.28538	5.73576	6.2209	6.12401	6.3379	6.16728	5.81312	6.09084
AC205057.3_FG002	8.17094	7.44838	7.70126	7.93565	7.95184	8.39381	7.72054	7.59514	8.42097	7.87749	8.20172	8.24127	8.15494	8.31475	8.142	8.70747	8.2515	8.13667	8.10761	8.12861	8.36469	8.57404	8.54535	8.46485	7.8211	7.97067	8.01558	7.8543	7.68696	8.39202	8.5279	8.15162	7.90233	8.26271	7.61508	8.01019	8.16823	8.39942	7.46043	7.97788	8.19099	7.86733	7.63381	7.75681	7.86314	8.1332	7.90965	7.66103	7.8495
AC205326.3_FG002	6.15407	6.31868	6.41827	5.46356	6.21179	6.22754	5.873	6.56142	6.77109	6.91154	5.86554	7.02799	6.37102	6.23561	6.18484	5.41518	6.55516	6.13339	6.60525	6.33306	5.65508	6.25324	6.3734	5.48739	6.62024	6.49386	6.14121	6.47323	6.21452	6.26366	6.23766	6.71404	6.46049	6.3411	6.29139	6.40254	6.17941	6.25718	6.87647	6.76256	6.43174	5.82143	5.98226	6.107	6.58458	6.47931	6.3342	6.65833	6.37111
AC205362.4_FG002	7.26098	4.89124	6.78014	6.8041	6.26405	7.16173	6.95521	3.27268	6.82997	6.97453	6.40521	6.30596	7.22906	5.9189	6.8873	7.50596	8.05397	6.70724	5.96983	6.38061	6.08342	7.08048	7.32244	6.44848	7.37788	5.60069	7.0662	5.40774	5.51384	7.02399	6.94258	6.1795	6.25468	6.8317	6.14497	5.3895	5.95283	5.66328	5.58443	5.80304	5.63038	5.23958	5.7236	5.68789	7.32187	8.69449	7.07336	6.7939	7.06991
AC205376.4_FG003	5.33931	5.30331	5.46515	4.62661	4.98397	5.46034	5.10466	5.56515	5.54401	5.84262	5.78343	5.22078	5.34702	5.97719	5.79107	6.46771	5.94919	5.50809	5.91056	5.9315	6.34933	6.64445	6.71355	6.73353	5.66171	6.0056	6.20128	5.89383	6.21108	6.09981	6.06184	5.56062	5.72924	5.47398	5.15982	6.04658	6.05432	5.72523	5.24535	5.97488	5.77618	5.715	5.68624	5.30505	5.22767	4.99199	5.70138	4.65101	6.30989
AC205376.4_FG008	5.54073	5.1345	5.18998	6.12977	5.75119	5.18194	6.03835	6.26272	5.33726	5.63144	6.0454	5.04915	5.63966	5.5024	5.74769	5.64281	5.72096	6.3671	5.73379	6.11139	5.75717	5.47158	5.32903	6.22016	5.39381	6.34215	5.97117	5.69008	5.76883	5.97743	5.64516	6.24965	5.32256	5.55373	6.06643	4.81291	5.88097	6.50555	5.6818	5.57232	5.84142	6.15574	6.09266	5.05262	6.31165	6.00419	5.50533	5.57035	5.83247
AC205419.3_FG001	5.76544	4.78116	5.88735	5.14949	6.22372	5.32785	6.29527	4.70873	4.61377	5.26072	5.35355	4.91271	5.72756	5.23537	5.57152	5.83456	5.69674	6.04624	5.5323	5.48614	5.13269	5.03699	6.08218	5.53452	5.72198	5.06085	5.8613	5.62953	4.86692	5.60316	5.91287	5.59696	7.66208	5.80251	4.90448	4.78226	5.64105	5.65743	6.07136	5.89139	5.06514	5.47521	5.28396	5.25512	6.25017	6.02938	5.70138	5.30123	5.71932
AC205471.4_FG007	1.83689	3.73608	3.22245	2.58477	2.16501	3.39865	3.54003	1.37809	2.72182	4.68035	4.66697	3.45942	3.9517	2.71143	3.95701	3.73927	3.72664	4.4719	2.01003	1.18298	3.20441	3.63973	4.47815	2.98995	6.24418	2.46451	4.9362	4.33903	3.84049	2.66199	1.31481	5.32097	2.97528	7.01191	3.22476	4.36706	-2.0339	3.02208	8.62159	6.68222	4.3084	6.57632	6.38299	2.82924	3.45206	2.2067	3.97001	3.66496	2.43358
AC205521.3_FG003	3.54676	3.73608	1.71854	3.0281	4.89782	4.08618	3.70659	3.43855	2.78944	3.58081	3.21347	4.40314	4.67424	2.92511	3.3736	3.4426	2.77209	3.08308	3.07762	3.4661	2.93247	2.66772	2.13004	4.43056	3.44001	3.32957	3.55286	2.3125	3.24736	3.20176	3.5364	2.3391	6.88675	4.59929	3.04693	1.23354	2.95758	3.30048	4.22261	3.58235	3.2392	2.48712	2.97219	1.86267	4.46098	2.8841	2.99232	4.0907	3.51351
AC205562.3_FG002	2.62375	4.23078	3.02865	0.750988	2.84782	3.97243	3.3517	3.43855	2.39417	2.9203	3.10948	4.48241	2.5525	3.85888	4.01133	4.58688	1.8192	3.93853	1.76438	3.55168	3.74852	3.7889	5.47023	1.01142	5.67902	4.3443	5.42334	5.41802	4.45665	2.39968	2.78029	4.53098	4.00778	8.53246	3.59677	3.41214	4.69075	3.83175	7.90552	8.17426	3.79893	4.60732	6.44875	2.37798	3.08494	2.20353	3.86483	4.28734	2.64662
AC205574.3_FG006	2.79049	1.2776	1.57012	2.58477	1.64269	3.56486	3.99118	1.37809	2.72889	2.72099	0.617698	3.10597	3.38809	2.23456	1.72271	1.91076	2.64568	2.51876	2.40303	3.78164	3.95903	2.94711	1.58476	3.36729	3.13379	1.49483	2.2099	2.57939	2.17784	3.22615	3.47196	2.3391	6.47156	3.53734	1.04852	1.77287	3.42999	3.15417	3.58128	3.20338	3.36111	2.09288	3.03695	1.4837	2.87113	2.44753	2.99232	1.74597	2.18353
AC205608.4_FG004	10.0887	9.35379	9.83813	9.86616	9.61377	9.76827	10.2102	9.97758	10.489	10.4124	10.6428	10.0856	9.95631	9.90556	10.4631	11.633	10.9318	10.5867	11.0176	10.7728	10.6643	10.905	10.5446	10.5385	9.48742	10.0588	10.8519	10.7959	10.4824	10.8553	10.669	10.9907	10.1028	10.3257	10.9723	9.78952	10.6996	11.1701	10.4195	10.6757	10.3659	10.3073	10.8299	9.4833	10.2259	10.3558	10.3703	10.3786	10.5765
AC205677.3_FG001	7.98215	8.2289	8.33802	7.90999	8.32873	8.24253	8.41132	7.95143	8.21648	8.44285	8.14366	8.35358	8.10825	7.94056	8.0938	8.0022	8.24901	7.78845	8.38574	8.63932	8.29366	8.0425	8.34598	8.50936	8.17472	8.02998	8.20542	8.00798	8.18176	8.29036	8.42788	8.30777	8.52275	7.91564	7.99969	8.09002	7.66813	8.21174	8.42469	8.10964	8.12077	8.30051	8.18794	7.71192	8.48225	8.5541	8.06018	8.20188	8.30264
AC205703.4_FG002	8.37787	8.13132	8.39004	8.43573	8.84358	8.44801	8.60308	8.36095	8.42017	8.59637	8.36305	8.41296	8.4094	8.47506	8.51455	8.53519	8.82472	8.56539	8.67332	9.21417	8.65463	8.56631	8.69673	8.62347	8.62273	8.74532	8.66983	8.82554	8.28533	8.63298	8.47062	9.07252	8.6432	8.59505	8.78914	8.56639	8.46709	8.44604	9.02331	8.54902	8.98989	9.16495	9.07481	8.31307	8.79243	8.63307	8.6916	8.8354	8.53772
AC205703.4_FG006	7.21627	7.35541	7.07366	6.76646	7.02991	7.48576	7.54473	6.82384	7.07921	7.38184	7.11165	7.37298	7.33989	6.98209	7.63561	7.3462	7.51191	6.70724	7.38135	7.28787	7.26042	7.0214	7.13719	6.90447	7.49058	7.04941	7.12548	6.83506	6.88296	7.02722	7.36199	6.50045	7.43125	7.46803	6.90469	6.91697	7.1919	6.90242	7.23837	6.90192	6.96288	7.19347	7.06165	7.3268	7.63017	7.21952	7.11982	6.58545	7.09734
AC205703.4_FG010	8.5591	8.54323	8.73887	7.6712	8.94269	8.45332	8.53274	9.04056	8.6365	8.89314	8.82373	8.77558	8.68203	8.19452	8.79722	8.40335	8.60828	8.93239	8.77651	8.84614	8.61439	8.75268	8.78047	8.72685	9.29022	8.35803	8.66305	8.63476	8.63634	8.85551	8.5542	8.85721	8.54121	8.5856	8.44624	8.35606	8.16823	8.52081	9.09797	9.21165	8.39022	9.08173	8.76751	7.76077	8.55678	8.94189	8.83077	8.86649	8.42315
AC205730.3_FG002	6.41952	6.06046	6.64126	5.64042	6.16397	6.47734	6.37166	6.40983	6.68522	6.67	6.78867	5.8482	6.1965	5.91926	6.36021	5.94653	6.11472	6.39088	6.18518	6.57711	7.08082	7.2315	6.55348	7.02819	6.51772	5.81311	6.74034	5.90386	6.54137	6.27624	6.46108	6.4216	6.26408	6.01464	6.67614	6.17495	4.92316	6.05201	6.59333	6.50809	5.3778	6.10044	5.9085	6.13588	6.02104	6.67781	6.55315	6.58545	6.42983
AC206223.3_FG001	5.60098	5.22137	5.74233	5.43985	4.98647	5.18194	5.42454	5.52881	5.30199	5.84262	4.73844	5.35322	5.12832	4.86206	5.19723	5.23545	5.14114	4.927	5.5125	5.66962	5.11082	4.31702	3.49387	5.5561	4.93004	5.6956	5.11912	5.09134	5.10943	5.22439	5.15443	4.80397	5.10638	5.38958	5.88797	5.15654	5.05961	4.93844	5.48002	5.0951	4.82371	4.34718	4.19942	5.34153	5.69127	4.71453	5.73161	4.75437	5.43391
AC206259.3_FG003	11.1777	11.147	11.2715	11.0534	11.117	11.1488	11.0917	11.0222	11.4036	11.24	11.2101	11.321	11.2835	11.1871	11.0849	11.2559	11.0699	11.1134	11.3553	11.4361	11.3753	11.4079	11.1869	11.4014	11.0492	11.0096	11.1763	11.1306	11.1303	11.1602	10.9737	11.3143	10.9413	11.1191	11.3068	11.384	11.1672	11.2209	11.0309	11.3654	11.2802	11.2312	11.3099	11.3082	10.8463	11.1819	11.3623	11.1536	11.2537
AC206642.4_FG001	9.69263	9.58022	9.55108	9.80366	9.53695	9.84299	9.72173	9.65616	9.79209	9.64778	9.76571	9.68065	9.77388	9.73947	9.92866	9.52801	10.0237	9.73944	9.62069	9.67984	9.59732	9.68486	9.78459	9.96535	9.56811	9.72521	9.79984	9.64425	9.92199	9.80009	9.78295	9.72142	10.483	9.81288	9.815	9.70504	9.55583	9.79176	9.80257	9.49873	9.80065	9.68774	9.77654	9.71719	9.88303	9.40744	9.75328	9.92268	9.6573
AC206764.4_FG001	5.75517	6.01254	5.80484	4.58398	5.82009	5.72906	5.27344	5.00169	4.90081	5.767	5.2595	5.70681	5.6454	5.18443	5.12243	5.30282	5.72305	5.81974	5.98427	4.53658	5.9295	5.98598	5.86065	5.64781	5.89942	5.05456	5.3363	5.92219	5.65231	5.93259	5.56819	6.46156	5.06295	5.592	5.71903	6.4873	5.29899	5.6015	5.63394	5.36638	5.5448	5.6777	5.81494	5.47936	5.23938	5.68764	6.05221	5.79707	5.78827
AC206768.3_FG006	4.30282	3.84952	4.60692	3.79829	3.64723	2.43167	4.11486	5.28919	4.69266	4.59546	4.93379	5.37415	4.31545	4.29773	4.84059	5.51381	4.8522	3.93853	5.64567	6.5357	6.2726	5.93886	6.05254	6.45043	4.84458	4.93872	5.84807	5.83202	5.74342	5.36296	5.38753	6.31656	5.23794	5.20432	3.23765	5.97556	4.84977	4.53887	5.79494	5.68623	5.21634	6.28538	6.2831	3.67355	3.54691	4.58087	4.6774	3.73403	4.44204
AC206788.3_FG015	8.36746	8.01454	8.11193	8.48869	7.83748	8.34322	8.19011	8.24255	7.88893	7.95052	8.35455	8.40535	8.43846	8.27455	8.11313	8.35791	7.99891	8.25799	8.13051	8.08621	8.46292	8.30346	8.31511	8.19717	8.6237	8.25186	8.59321	8.46915	8.70937	8.26731	8.03867	8.19375	7.65648	8.60444	8.0342	8.12966	8.50941	8.52693	8.28834	8.32437	7.96873	8.28819	8.28682	8.26778	8.17952	8.30833	8.40314	7.8164	8.13628
AC206840.3_FG002	6.38194	6.29884	6.03721	6.22996	6.33256	5.28083	6.242	5.7967	6.01816	6.77667	6.08707	6.60059	6.15724	6.54226	6.91116	6.15072	6.31239	6.01598	6.49861	6.15307	6.11673	6.26602	6.05254	6.25218	6.26971	6.35481	5.91975	6.34893	6.21851	6.01743	5.85727	6.20326	6.37643	5.89726	5.65989	5.59135	6.20906	5.69991	5.36745	5.90424	5.68144	6.209	4.69155	6.29243	5.84501	6.46793	5.84658	5.66181	6.52718
AC206901.3_FG005	3.2137	3.32983	3.50934	3.5551	3.13629	3.97243	3.70659	1.91716	3.14232	4.68035	2.9974	4.03367	4.01224	4.26216	3.81727	4.39097	2.96362	2.82834	4.26023	3.70898	4.58483	4.31702	5.67861	2.80553	5.98039	4.35887	5.12844	4.1903	3.24744	3.03041	3.68812	4.09584	1.30285	7.38326	3.76994	4.39959	3.61855	4.17479	7.49433	7.20693	4.64159	5.28989	5.54145	2.79013	2.66433	4.11093	4.6774	3.34996	3.51351
AC206951.3_FG016	3.60146	4.3122	4.13891	3.94027	3.82553	3.39865	4.22877	4.06433	3.26213	2.48966	4.1426	2.76917	4.83225	3.75006	5.0919	5.57436	5.99495	1.57896	2.21987	3.06165	2.32046	3.06883	2.13004	1.92039	2.92239	6.22264	2.88842	3.50939	5.21372	1.52348	2.87263	3.75353	0.361391	3.68631	0.361391	4.1266	2.25054	3.01042	3.47662	3.30871	3.29242	3.26729	0.439279	3.80328	2.64986	4.67966	4.61389	4.85081	3.14422
AC206951.3_FG017	9.90657	10.112	9.72772	9.28194	8.95896	9.8966	9.52392	9.73801	9.75231	10.1021	9.86486	10.1896	10.6872	10.1425	10.4267	10.9863	9.53536	9.3513	9.09869	9.88132	9.88111	10.0368	9.82459	8.6791	10.2865	11.0999	11.6284	10.9544	10.6341	9.07847	9.01407	10.5371	8.52558	11.4389	9.85807	9.76937	9.53257	10.1665	10.9587	11.4527	9.19785	9.63033	9.02067	10.247	10.1162	9.76534	10.3917	9.9583	10.1075
AC206968.3_FG003	9.32923	9.35859	9.35662	9.31978	9.38588	9.23272	9.33333	9.51469	9.37611	9.41163	9.34259	8.94257	9.01472	9.07696	9.21041	9.11774	9.25188	9.41646	9.03768	9.3813	9.02287	9.02877	9.18738	8.88118	9.37271	9.34483	9.1797	9.19032	9.31896	9.43521	9.333	8.87212	9.22557	9.09229	9.23796	9.20208	9.20856	9.23551	8.96164	9.10699	8.95905	9.17503	9.5834	9.17576	9.53715	9.28069	9.50681	9.59737	9.35607
AC206989.4_FG002	6.73952	6.35756	6.16685	6.7081	7.38703	6.72574	6.68278	5.91404	6.82681	6.89388	5.67831	6.95344	6.48098	6.80768	6.92955	6.41714	6.48451	6.96655	6.78924	6.89625	6.86914	6.16043	6.6156	6.56234	6.43523	6.28236	6.63083	6.51528	6.22267	6.34638	6.69532	6.4216	7.09468	6.60716	6.7484	6.48461	6.89632	6.33894	6.50296	6.28016	6.7652	6.61629	5.94182	6.91978	6.36215	6.8188	6.56998	6.7939	6.37111
AC207265.3_FG002	10.2564	10.2424	10.2336	10.1536	9.95041	9.92555	9.97125	10.3021	10.0358	10.0802	10.283	10.3072	10.2753	10.184	10.1029	10.1708	9.71555	9.85933	10.0875	9.82549	9.95048	10.1506	10.1956	10.1966	9.97139	10.0914	10.2091	10.1956	10.2387	9.99528	9.88016	9.7917	10.0248	10.209	10.0937	10.2689	10.4648	10.2816	9.76973	10.3106	9.93743	9.79831	9.92692	10.4691	9.7625	9.77035	10.0945	9.90688	10.1053
AC207342.3_FG008	9.32988	9.78305	9.25997	8.843	8.71559	9.50999	9.36482	9.85085	9.68889	9.38659	9.85484	10.221	9.86101	10.1271	9.96883	9.83236	9.33759	9.14656	9.70813	9.51383	9.70252	9.60661	9.592	9.87868	9.58838	10.1412	9.72271	9.66329	9.98607	9.58488	9.5182	9.27112	9.64758	10.2751	9.8375	10.0993	10.4679	9.64245	9.88921	10.1138	9.94023	10.0324	9.69163	10.0782	9.37055	8.68581	9.57301	9.37351	9.41358
AC207347.3_FG005	8.17004	7.8125	8.21073	7.59273	8.0194	8.14089	8.16886	7.92371	7.78103	8.09151	8.41032	7.76652	8.20929	7.76401	7.81065	7.89603	7.95199	7.99648	8.06067	7.67876	7.64603	7.85217	7.7493	7.69508	8.06145	7.96794	7.90002	7.71742	7.76954	7.81045	7.98019	7.99704	7.50093	7.72213	7.80631	7.80687	7.64662	7.86565	7.7737	7.67179	7.42556	7.30774	7.66742	7.71158	8.17074	8.20213	7.79979	8.24984	8.00725
AC207628.4_FG005	5.46729	5.93755	5.53828	5.5982	4.51374	4.77014	5.0437	5.49154	5.35378	5.64558	6.25489	5.7555	5.99491	6.4352	5.68033	5.71679	5.41858	4.86043	6.22221	6.66615	6.43103	6.1046	5.79057	6.51993	5.622	5.54499	5.82499	6.04373	6.34182	6.06725	5.83316	5.48508	5.62866	4.93329	6.01041	5.383	5.80534	5.58359	5.48002	6.17097	5.3891	5.6777	4.98838	5.50281	5.66586	5.84258	5.23684	5.05356	5.87536
AC207628.4_FG009	11.0815	11.4493	11.1074	11.2189	10.7117	10.6892	10.5663	11.2946	11.111	11.1745	11.3842	11.3635	11.2325	10.9429	11.1128	10.9068	10.2958	10.9875	11.15	10.9867	11.0128	10.9182	10.6877	11.2699	10.7814	10.8169	11.2064	11.385	11.3626	10.7559	10.5191	10.7925	10.7339	10.7726	11.3024	11.4814	11.1943	11.0615	11.0424	11.3466	11.0342	11.0469	11.1153	11.7244	10.3477	10.506	10.9125	10.7571	11.1045
AC207628.4_FG011	3.52749	2.97724	3.89671	4.24397	3.13977	4.5499	3.85589	3.95903	4.80329	4.83646	4.99344	4.18352	4.03991	3.07215	4.37271	4.35942	4.31374	3.65412	4.48	4.96872	3.95903	4.66467	-2.0339	4.27797	2.95925	4.17211	3.90962	3.6354	4.54105	4.19928	2.7876	3.99051	6.65779	3.82132	3.52496	2.67431	4.60413	2.34038	3.85618	4.17629	4.80673	2.09288	4.84111	4.25339	3.24066	3.34241	3.62821	3.34996	4.25982
AC207656.3_FG002	8.33884	8.25487	8.70579	8.65755	8.69757	9.07631	8.51601	7.56853	8.58253	8.51781	8.42664	8.62651	8.69868	8.6093	8.34181	8.31577	8.67057	8.34577	8.38846	8.59212	8.56699	8.69004	8.52391	8.51075	9.09777	8.43479	8.64495	8.17629	8.10744	8.50475	8.7873	7.73699	8.22312	8.63685	8.20266	8.14453	8.39798	8.03038	8.04473	8.33062	8.32235	8.54794	7.9781	8.77977	8.60165	9.2869	8.47638	7.79635	8.60297
AC207722.2_FG009	16.5566	16.0764	16.5267	16.5063	15.9969	16.7834	16.288	16.2902	16.8065	16.5228	16.5463	16.4748	16.6297	16.6744	16.5654	16.9808	16.853	16.6319	16.7531	16.9034	17.0884	17.077	16.9291	17.0256	16.1374	17.0425	16.7754	16.8999	16.8924	17.0422	17.0993	16.4624	16.719	16.8954	16.5209	16.4905	17.01	16.8809	16.1087	16.7244	16.9523	16.8107	16.7636	16.15	16.0662	16.1698	16.5849	16.0716	16.3631
AC207728.2_FG003	5.38043	5.1345	5.11694	4.99534	5.36511	5.6936	4.77031	5.05376	5.56097	5.54353	5.13259	5.4352	5.41126	5.49447	5.60742	5.09365	4.68231	5.16622	5.55182	6.11139	5.95427	5.82253	5.22659	5.67684	5.33927	5.27742	5.22291	4.97367	4.17588	5.32028	5.06508	4.80397	5.63043	4.59929	3.92118	5.18409	4.51199	5.87238	5.48002	5.20745	5.57192	5.13338	5.44055	5.44556	4.821	4.82511	5.05751	4.9117	5.1494
AC207890.3_FG002	10.7706	11.1649	10.8165	10.7369	11.3859	10.9254	11.1261	11.3555	10.856	10.8397	10.8201	10.9293	10.8018	10.7965	11.0355	10.7906	10.9689	10.9349	10.9148	10.7125	10.7064	10.5083	11.0342	10.799	11.6196	11.2748	10.766	10.818	10.8314	10.7916	10.829	10.95	10.9365	11.4713	10.7989	10.9415	11.0212	10.8491	12.2764	11.7667	11.2509	11.8726	11.5327	10.7896	11.2072	10.9543	11.065	11.454	10.9613
AC208023.3_FG001	9.33514	9.68328	9.37072	9.55043	9.42035	9.24502	9.53503	9.61775	9.17709	9.46146	9.33684	9.51498	9.44301	9.55783	9.42563	9.26804	9.3739	9.15352	9.42811	9.15216	9.36531	9.34116	9.46276	9.78703	9.35469	9.54895	9.37798	9.38399	9.61026	9.17338	9.34187	9.54898	9.61549	9.31744	9.75689	9.61764	9.87535	9.49248	9.3539	9.30939	9.71868	9.39781	9.38312	9.68089	9.44473	9.11545	9.48034	9.6441	9.38789
AC208110.2_FG006	6.37895	5.4181	7.16731	6.42374	7.27611	6.89138	6.06926	5.49154	6.79216	6.89979	6.57101	5.90685	6.172	6.42504	6.33137	6.66588	7.13675	7.22648	6.81371	6.33306	6.77492	6.92797	6.59519	7.0722	6.05406	6.81347	6.47449	6.78373	6.51622	6.83753	7.42653	6.84067	9.08929	7.13368	5.83029	5.17497	5.55131	5.91266	6.79176	6.4258	6.23409	6.40432	6.77779	5.794	5.59061	5.95671	6.6354	6.80999	6.19609
AC208110.2_FG007	4.47624	2.50959	4.16966	4.06952	5.04881	3.71388	6.06926	3.08524	1.96171	3.89684	4.51243	4.08537	3.69847	4.41624	3.91867	4.60495	5.71407	5.46394	4.35219	4.09843	3.28475	5.42675	3.30569	2.89578	6.2421	1.61047	4.52956	2.6613	2.34227	5.28809	5.21801	3.46981	3.97978	4.35408	4.32405	3.0533	4.77245	3.98305	5.6818	3.80964	2.61692	-2.0339	2.59199	3.88674	6.51512	6.89479	4.40466	4.19237	4.83864
AC208113.3_FG005	5.46474	6.0367	5.92492	5.9898	5.449	6.17708	5.47158	5.45328	6.01398	5.55856	5.81684	5.77137	5.86455	6.18984	5.71219	5.4794	6.02655	5.37137	5.5125	5.30081	5.87863	6.37624	5.42468	6.16418	5.49837	5.80764	5.3518	5.88707	6.03727	6.2094	6.07612	5.85878	6.13845	6.12318	6.30943	5.47474	6.23811	5.78	4.46071	5.67333	5.83684	6.26037	5.45189	5.77552	5.97413	5.69602	5.73161	5.67943	5.89633
AC208201.3_FG001	8.90889	8.94213	8.80394	9.0073	8.03281	8.72763	8.41734	8.79114	8.95227	8.72182	8.97751	9.03914	8.88776	9.19924	8.9119	8.8264	8.42748	8.5176	8.78066	8.38911	8.42132	8.38482	8.11458	8.72679	8.57411	8.88108	8.78736	8.87726	8.96923	8.55421	8.50287	8.43868	8.50357	9.01339	9.07268	8.7969	8.84301	8.81698	8.81374	9.1251	8.52598	8.14522	8.61536	9.28657	8.25525	8.13952	8.80967	8.56385	8.77986
AC208201.3_FG002	6.94693	7.53572	7.98204	7.89262	6.91752	7.45433	7.33179	8.29217	7.4653	6.95762	6.88631	7.04115	7.88199	7.76591	8.31264	7.37929	6.42418	7.48028	6.40509	7.70234	6.9077	7.1784	9.92819	6.88082	9.14399	8.66752	10.2798	9.64939	8.91328	6.47972	6.87289	9.81116	7.67696	11.2234	7.30042	7.88142	6.98468	7.97932	11.4343	10.8231	7.49947	8.03892	9.63078	6.92795	5.8451	6.9931	8.22864	8.66459	7.21888
AC208201.3_FG003	1.93175	-2.0339	-1.52306	-2.0339	-1.62503	2.43167	-2.0339	-2.0339	-1.52306	-2.0339	2.74316	-2.0339	1.45856	-1.52306	-1.52306	-1.25217	-2.13587	-2.0339	-2.0339	-2.0339	-2.0339	-2.0339	-2.0339	-1.52306	1.58169	-1.25217	-2.13587	-1.52306	-1.62503	-2.13587	-2.13587	-2.0339	-1.25217	2.01183	-1.25217	-1.25217	-2.0339	-0.741334	1.84569	0.430383	-1.62503	-2.0339	-1.52306	1.48007	-1.62503	-1.25217	-2.0339	1.45006	0.973477
AC208204.3_FG006	6.26587	5.96298	6.18165	6.45956	6.62757	6.70808	6.64223	6.59696	6.89251	6.50913	7.007	6.70344	6.81094	6.7261	6.94529	7.72907	6.85645	7.44664	6.65123	6.59738	7.11418	6.65421	6.67516	7.01756	6.01461	6.29662	6.93957	6.99988	7.13997	7.13892	6.94613	7.0386	7.6519	6.36341	7.30992	6.38248	7.44957	6.25984	6.75867	6.62464	6.96978	6.51419	7.68827	6.16531	6.94504	6.57771	7.11982	5.74782	6.97451
AC208221.3_FG002	5.9898	2.50959	3.12723	0.750988	4.57745	1.49554	6.60052	3.43855	3.30337	3.69402	5.2595	2.76917	3.32262	3.84448	4.02904	4.30606	6.00224	7.40054	3.68443	6.55655	0.870078	3.47333	7.10867	3.90696	4.86111	2.99853	3.78617	5.62278	2.85384	4.66653	3.55068	5.13577	4.7559	3.94478	7.36358	2.82383	3.42999	5.63041	3.36378	4.52408	2.84568	4.68457	2.36894	3.21326	5.96474	3.65116	6.37308	4.28734	6.90377
AC208327.4_FG003	8.16768	8.3301	8.20197	8.07302	8.66561	8.26686	8.57643	8.29217	8.11334	7.97593	8.05895	8.31079	8.48952	8.16149	8.45253	8.2824	8.48238	7.97304	8.24589	8.40357	8.1074	7.89806	8.38812	7.93607	8.03166	8.21904	8.10028	8.23238	8.38591	8.27827	8.35702	8.28567	8.75734	8.4358	8.49517	8.25686	7.87648	8.17972	8.69048	7.82939	8.40296	8.25691	8.4213	8.18136	8.42207	8.19031	8.40314	8.65571	8.33756
AC208327.4_FG006	8.5595	8.50911	8.56654	8.71548	8.3324	8.58977	8.38084	8.50819	8.80244	8.39969	8.5234	8.74577	8.50364	8.49452	8.28999	8.87083	8.20658	8.245	8.54767	8.52493	8.82383	8.62454	8.65789	8.51566	8.39337	8.53615	8.54573	8.61155	8.69241	8.58898	8.75621	8.43868	8.33679	8.34906	8.89551	8.42062	8.94784	8.66411	8.13346	8.46398	8.65773	8.64292	8.59374	8.93425	8.3733	8.30975	8.71827	8.32731	8.60297
AC208341.4_FG005	8.08101	8.02061	7.92924	8.04185	7.59883	8.27288	8.15451	7.70506	8.045	7.82253	8.04139	8.24979	8.18197	8.60745	8.38838	8.15538	8.18416	7.90862	8.15306	8.00888	8.13204	8.31888	7.89836	8.32657	8.04499	8.22142	8.25559	7.93076	8.21053	8.25314	8.23412	7.72062	8.00166	8.22667	8.24407	7.6638	8.22012	7.88879	7.45355	7.86956	8.08702	7.9865	7.8291	8.18042	7.76159	8.16568	8.0422	7.62056	7.98295
AC208346.3_FG004	7.74839	7.06957	7.49534	7.47517	7.97428	7.7843	7.75897	7.8883	7.8295	7.79106	7.58863	7.71411	7.41828	7.60845	7.89813	7.8778	7.89798	7.87529	7.51667	7.52853	8.04245	7.77378	7.97146	7.33563	7.96821	7.79589	7.66294	7.55924	7.34177	7.9526	8.24303	7.67035	7.67235	7.67832	7.39746	7.21617	7.41183	7.57122	7.57892	7.40147	7.70252	7.72832	7.61671	7.16812	7.93499	8.03692	7.58478	7.80039	7.54532
AC208440.3_FG003	8.14387	8.13132	8.12425	8.06141	8.36589	8.22401	8.01063	8.11355	8.61074	8.28915	8.24224	8.21829	8.14785	7.84327	7.9706	8.22808	8.06584	8.06459	8.5182	8.31761	7.89987	7.95047	8.27075	7.97209	8.32659	7.88355	7.988	7.91776	8.27719	8.152	8.29023	8.0764	8.2844	7.96752	7.8048	7.83398	7.84849	7.98894	8.04473	7.94629	7.44171	7.4583	7.81006	7.84316	8.15836	8.19478	8.10129	8.32452	8.08239
AC208571.4_FG001	8.07664	8.19173	8.09412	8.1878	7.75767	7.13554	7.31898	7.51381	7.88906	7.84415	8.89389	8.54114	7.76457	8.06607	7.88229	8.40953	7.03049	7.82382	8.06408	7.99748	8.36469	7.95837	7.33481	8.64782	7.14962	7.97601	8.30672	8.63295	8.75566	7.40738	7.65244	7.9416	7.78373	8.07952	8.39547	8.30318	8.82397	8.15527	7.33882	8.15998	7.85709	8.5113	8.46461	8.99399	7.11764	7.28465	8.22333	7.42033	8.08239
AC208897.3_FG003	8.92679	9.40804	9.20886	9.01935	7.37535	7.74154	7.70094	9.37584	8.25687	7.81316	9.209	9.33313	9.25374	9.79798	8.33236	8.46669	6.44625	7.75219	8.16579	7.56501	8.14555	7.28272	6.08218	8.45001	6.11853	9.17279	8.2519	8.96494	9.68575	7.83595	7.42702	7.98337	8.898	8.44629	9.2326	10.2302	9.60405	8.88008	7.24635	9.0818	7.207	8.19226	7.33224	10.4264	7.34434	5.03106	8.77743	7.13767	8.123
AC208897.3_FG004	11.7438	11.5238	11.6726	11.2336	11.1881	11.8762	11.4804	11.3293	11.4867	11.4409	11.3475	11.661	11.651	11.7355	11.6657	11.5613	11.4854	11.1609	11.4687	11.0487	11.2448	11.4172	11.2347	11.2144	11.8326	11.8956	11.4959	11.4591	11.4244	11.5084	11.3217	10.9718	11.3669	12.1929	11.4533	11.43	11.8728	11.4374	11.9038	11.7826	11.6013	11.9123	11.2813	11.629	11.5171	11.2466	11.596	11.2942	11.5797
AC209050.3_FG003	3.63693	5.1345	4.15096	4.85894	5.05583	6.34647	4.77031	5.7967	4.83077	3.79899	2.59699	5.24372	4.93254	4.91387	5.45837	4.69353	4.14677	3.48769	4.70595	5.11648	5.11082	4.84588	6.84038	4.04225	7.83566	6.35892	5.19414	4.92279	2.94016	3.83918	4.93887	5.03342	4.87251	10.6967	4.54471	4.89049	5.80534	4.89588	11.2625	9.62887	6.2532	7.50163	7.93339	4.11084	3.06828	3.96293	4.32758	5.84469	4.38382
AC209206.3_FG011	6.07195	4.83725	6.37967	5.70153	6.00581	6.36912	6.37166	5.19958	5.93808	6.16086	6.77174	6.04382	6.26804	5.54232	6.15605	5.47158	5.4428	6.07588	5.64567	6.11139	5.90429	5.82253	4.47815	5.78402	6.3589	5.2124	6.05063	5.34897	5.85201	5.81293	6.10395	6.10575	7.72193	5.98618	5.5064	5.11246	5.76599	5.37006	5.75074	5.69892	5.06476	5.75136	4.95457	5.37073	6.46652	5.96224	6.16728	5.49276	5.97731
AC209208.3_FG001	8.37001	8.43833	8.45561	7.97743	7.9884	8.54072	8.59248	8.56761	8.30734	8.48672	8.56332	8.64385	8.5694	8.15331	8.46715	8.45969	7.82438	8.3274	8.58369	8.15961	8.00143	8.27844	8.38812	8.28748	8.26587	8.22234	8.49091	8.38846	8.28661	8.23924	8.25436	8.03726	8.0421	8.3322	8.00456	8.21049	8.58485	8.80848	8.32271	8.55635	7.99977	8.14522	8.04544	8.45291	8.46157	8.38092	8.36507	8.29339	8.2908
AC209208.3_FG002	8.48115	8.67219	8.72374	8.60254	8.07171	8.69213	8.50474	8.51749	8.64979	8.79662	9.07564	8.91783	9.07738	9.19437	9.09509	9.0096	8.74735	8.23847	9.17623	9.04001	8.89913	8.81708	8.63307	9.34883	8.42057	8.62168	9.34843	9.46448	9.40517	8.86231	8.80926	8.99294	9.68171	9.00986	9.79908	8.89756	9.78965	8.44679	8.13346	8.80354	8.70925	8.59871	9.10385	8.9972	8.73215	8.1918	8.86868	8.21704	8.7883
AC209208.3_FG005	7.74826	7.67306	7.95492	7.41562	7.58357	7.80106	7.84187	7.80719	7.66138	8.01459	7.77863	7.65118	7.77156	7.80252	7.7507	7.98458	7.84052	7.74299	7.82423	8.05724	7.38411	7.83082	7.91493	7.83734	7.77275	7.66976	7.60198	7.66781	7.87185	7.85927	7.84326	7.8467	8.00447	7.78956	7.53327	7.77455	7.95732	7.8289	7.85423	7.90551	7.74174	7.55403	7.78078	7.45313	7.91621	7.62684	7.64161	7.87491	7.81136
AC209242.3_FG003	6.5776	6.50336	6.25784	6.86769	6.71929	6.53857	6.34665	6.40983	6.82029	6.9232	6.61914	6.44108	6.30044	6.44494	6.52668	6.37847	6.64543	6.39088	6.31655	6.23297	6.49997	6.50043	6.84038	5.95192	6.80486	6.14689	6.37919	6.21001	6.54308	5.88548	6.26318	6.68057	6.61853	6.3411	5.98938	6.8219	6.23811	6.50652	6.1415	6.36059	6.36529	6.5559	6.38361	6.2816	6.74976	6.59876	6.25315	7.01815	6.48626
AC209257.4_FG008	4.9451	5.62345	5.46886	4.78557	5.35699	6.17708	5.94143	4.83314	5.37577	5.24222	5.1847	5.04915	5.63706	5.665	5.55013	4.72995	5.09806	4.99062	4.98983	5.50771	5.81242	5.33267	6.44359	5.90566	6.91892	5.63984	6.53195	6.24213	5.60081	5.28058	5.07361	5.91743	6.12568	8.63226	5.94807	5.36683	5.64105	4.67523	8.48326	7.82029	5.51582	5.85524	6.04843	5.48255	5.04791	5.45455	4.85269	6.04824	4.38382
AC209374.4_FG002	8.80331	8.74364	8.74866	8.79474	7.85165	8.74072	8.64473	8.27582	8.7245	8.71345	8.66312	8.58446	8.51013	8.80334	8.62562	8.65202	8.56675	8.47374	8.42598	8.38036	8.66029	8.69241	8.80734	9.0115	8.31388	8.93416	8.72045	8.60471	8.80477	8.70089	8.71933	8.40833	8.66467	8.58085	8.76891	8.69043	8.88953	8.91575	8.23319	8.60491	8.53773	8.46279	8.56424	8.91633	8.42791	8.11949	8.50292	8.69305	8.83522
AC209377.3_FG003	5.85066	6.35756	5.84991	5.74087	4.90703	5.83049	4.77031	5.7967	5.86244	5.08504	5.15888	6.38028	6.32995	6.20755	5.89476	5.37251	5.80774	5.32275	5.78419	5.65035	6.11673	5.92281	5.51438	4.57892	5.46614	6.19464	5.13834	5.99752	5.81666	5.45959	5.94131	5.59696	5.69154	6.14908	5.85639	5.75228	5.84365	6.20373	4.80127	5.92436	5.06054	5.23958	4.79631	6.30151	5.4239	4.61302	5.43358	5.13242	4.92283
AC209460.3_FG002	5.3056	5.26292	5.40113	4.24397	4.74934	5.6936	6.12917	5.37357	6.04577	6.06939	5.86554	6.00407	5.65501	5.53226	6.10032	5.70676	5.68794	5.55094	6.47835	5.4194	6.07215	5.69599	6.05254	5.76492	5.48748	5.79027	6.05938	6.18966	6.04957	5.94086	6.04254	5.52334	5.85995	5.04788	5.99021	5.72824	5.40527	5.89049	5.6818	6.06913	5.8648	5.6777	5.81012	5.59466	5.80115	5.44124	6.05221	5.82899	5.62194
AC209705.3_FG004	8.23466	8.19173	8.27959	7.75046	8.13951	7.98829	7.97026	8.39668	8.59184	8.73346	8.57313	8.06578	8.39376	8.09364	8.43819	8.61752	8.09168	8.28362	8.42068	8.13555	7.93453	8.36119	8.32134	8.01218	8.16832	8.28673	8.3338	8.40171	8.61165	8.2943	8.42119	8.24618	8.39856	8.1389	8.40268	7.99354	8.2702	8.18895	7.7847	8.4641	7.71156	8.03892	8.50313	7.991	8.23394	7.76402	8.44935	8.32452	8.28286
AC209784.3_FG007	5.65526	5.77474	4.92547	5.81648	4.99967	6.01417	4.11486	5.15259	5.83631	6.20927	6.64727	6.2729	5.87796	5.65698	5.9524	6.54248	5.42049	6.43729	6.43694	5.91544	6.12766	4.91243	5.27872	6.65394	5.25063	5.94402	7.08248	6.55307	6.54566	5.68961	5.92273	5.52334	7.22002	6.71515	8.18745	4.79782	7.4742	5.72277	5.48002	5.4384	5.0587	5.3385	6.26009	7.07112	6.8541	4.58529	6.56998	4.85081	6.44415
AC209835.4_FG004	7.31697	7.43026	7.61318	7.24139	7.93916	7.51652	8.2919	7.42763	7.34575	7.16332	7.60784	7.10516	7.29306	7.46355	7.79005	7.39872	7.98776	7.63762	7.13824	7.67399	7.70926	7.53591	7.68314	7.63501	7.92722	6.9802	7.65376	7.30606	7.49065	7.51802	7.77088	7.78503	7.94423	7.65139	6.9809	7.41103	6.7826	7.29727	8.11178	7.2768	7.22308	7.68198	7.48868	7.1166	8.01155	8.53423	7.55127	7.23023	7.55195
AC209858.4_FG002	7.73426	7.57749	7.69146	7.3911	8.54993	7.98096	8.31143	7.9167	7.9673	7.89831	7.0214	7.48789	7.80476	7.36695	7.67479	7.86361	8.32915	8.03471	7.654	8.01265	8.00143	7.94651	8.14299	8.0609	7.94489	7.87939	7.74901	7.76168	7.63032	8.16219	8.33443	8.18184	8.79144	7.96752	7.54234	7.37753	7.75108	7.7474	8.51333	7.52724	7.83286	8.2314	8.12929	7.04182	8.6614	8.32706	7.87621	8.6423	7.75506
AC209877.3_FG002	6.95991	6.92176	6.86778	6.12977	7.42672	7.23755	7.01993	7.31479	7.39149	7.51492	7.30649	7.17244	7.01615	6.82709	7.07748	7.40803	7.21099	7.04357	7.09231	7.13681	7.10868	7.2315	7.04988	7.30524	7.15918	6.96004	7.0167	6.79112	7.28572	7.31178	7.37292	6.84067	6.98952	6.27206	6.76431	6.94878	6.40111	6.90412	7.12175	6.96972	6.70573	7.08368	7.29028	6.3966	7.00734	7.24508	7.27157	7.3172	6.95465
AC209898.2_FG004	7.0141	7.11566	7.29109	7.11233	7.04642	7.22519	7.36953	7.64691	6.74501	6.929	6.92512	7.04768	7.61483	7.7161	7.06679	6.65526	6.91815	6.43729	6.78924	6.36887	6.79564	6.39963	7.56216	6.45414	7.00214	7.47824	6.8608	6.68651	7.05167	6.56064	6.88609	6.71404	6.91695	7.0673	7.41811	6.80781	6.93231	7.02004	6.46243	6.67618	7.04913	6.91764	6.39044	7.30843	7.31098	6.77802	7.10834	6.95446	6.72773
AC209987.4_FG002	-1.20615	-2.0339	-1.64158	-2.0339	-1.20615	-2.0339	-2.0339	-2.0339	-1.64158	-2.0339	-2.0339	-2.0339	-1.64158	0.564187	-1.64158	-2.671	-1.59846	-2.0339	-2.0339	-2.0339	-2.0339	-2.0339	-2.0339	-1.64158	-2.27868	-2.671	-1.59846	-1.64158	-1.20615	-1.59846	-1.59846	-2.0339	6.4868	2.01183	-2.671	-2.671	-2.0339	-2.27868	-2.0339	-1.59846	-1.20615	-2.0339	-1.64158	-1.59846	-1.20615	-2.671	-2.0339	-2.0339	-2.0339
AC209987.4_FG010	5.88636	6.12948	5.66265	5.31505	5.30297	6.55842	5.94143	5.76581	6.36818	5.18527	5.78343	6.44108	6.33765	6.34907	6.552	6.30758	5.87874	5.74791	5.76759	5.37312	5.59333	6.09029	6.42057	5.6135	6.59248	5.94928	6.19289	5.65069	5.63065	5.45879	5.26365	5.48508	6.30168	7.73928	5.47407	6.04176	5.91735	5.30296	7.44664	7.28912	6.70096	6.65519	5.65869	6.45064	5.43348	5.68571	5.4699	5.47269	5.74267
AC210013.4_FG006	7.69958	7.88082	7.48951	7.62988	6.32894	7.64274	7.78714	7.6126	7.22809	7.34764	7.20291	7.8323	8.04513	8.19496	7.69581	7.67257	6.54868	7.10236	7.36488	7.62547	7.9714	7.93455	7.66367	7.54427	6.95622	7.97465	7.33051	7.71548	7.89714	7.64853	7.20948	6.55689	7.88001	7.52849	7.2379	8.26268	8.0747	7.95503	7.85423	7.8645	7.5634	7.82531	7.11366	7.98537	7.40768	5.69213	7.0375	6.71067	6.70413
AC210013.4_FG008	10.279	10.3021	10.2218	10.0329	9.95957	9.9198	10.1554	10.3062	10.1729	10.2255	10.309	10.1538	10.2187	10.1018	9.93748	10.0724	9.67713	10.0673	9.98534	9.99358	9.8665	9.92543	9.92205	9.9346	9.92548	9.93103	10.0533	10.0679	10.0423	10.0004	9.76246	9.80341	9.60811	9.7697	9.97526	10.3857	9.93201	10.3939	10.1075	10.2008	9.7084	10.0268	9.82041	10.279	10.0711	9.8397	10.2553	10.0201	10.1441
AC210013.4_FG009	6.80412	6.88231	7.16035	6.83169	7.07529	6.578	6.85232	6.6655	6.85951	6.66307	6.88631	6.83006	7.16599	6.88182	7.21826	7.26511	6.92047	6.90183	7.19523	7.25635	6.92033	6.87888	6.6156	6.33945	6.99408	6.80164	6.83257	6.85349	7.0122	6.82205	6.96426	7.11577	6.64447	6.79935	7.05584	6.78807	7.2643	6.33976	6.9758	6.67947	6.74907	7.05488	7.42959	6.81844	7.04745	7.24975	6.68259	7.07915	7.09734
AC210013.4_FG011	9.41679	9.48468	9.41926	9.14199	9.14413	9.47909	9.29134	9.5649	9.56187	9.49699	9.73218	9.51616	9.43563	9.48369	9.50883	9.67413	9.50817	9.53056	9.72757	9.71041	9.67856	9.7992	9.67458	9.68083	9.26542	9.55758	9.59052	9.79948	9.86044	9.77621	9.58408	9.46299	9.36239	9.6226	9.74634	9.8187	9.90736	9.80075	9.13927	9.58467	9.60158	9.73163	9.78786	9.5456	9.49434	9.18108	9.53065	9.45376	9.58647
AC210013.4_FG013	6.12537	5.655	6.18218	5.31505	5.59014	5.50193	5.56129	6.02255	5.69911	6.38816	5.35355	5.89241	5.90752	6.19401	5.96147	6.04147	6.2677	6.48225	6.55775	6.90441	7.10315	6.71141	6.53216	7.01264	6.29244	5.94234	6.74557	6.47928	6.34388	6.77188	6.61683	6.13075	6.6301	6.42831	6.31082	5.37761	6.7222	6.32678	5.95931	6.52665	6.79459	6.72998	6.59328	5.6237	5.04535	6.48984	6.25315	5.95006	6.35605
AC210013.4_FG014	9.66458	9.02598	9.66115	9.84035	9.69806	9.60132	9.87393	9.85453	10.0074	9.94374	9.8407	9.81113	9.57149	9.92862	10.0119	10.1705	10.2227	10.3676	10.4245	10.735	10.6015	10.724	10.7092	10.2927	10.1414	9.80402	10.2098	10.3382	10.2695	10.4749	10.6376	10.3151	9.63259	10.0785	9.98522	9.81885	10.257	10.6364	10.2141	10.268	10.2307	10.4986	10.3729	9.15881	9.62357	10.2713	9.85119	10.0149	9.74952
AC210013.4_FG016	4.99002	5.22137	5.19259	5.08979	4.25402	5.54236	5.51713	5.05376	4.79309	4.93188	4.03317	5.35322	5.06465	6.07919	5.46831	5.41974	5.67818	5.22031	5.1775	5.32532	5.27715	5.80512	5.47023	5.7995	5.21362	5.05801	5.50894	4.8031	5.1033	5.32216	5.53569	5.03342	5.66588	5.34544	5.21731	4.98862	5.05961	4.82291	5.00314	5.16193	5.16857	4.52571	4.89996	5.3259	4.98516	5.26433	5.10447	4.94121	5.87536
AC210013.4_FG018	13.522	13.5025	13.6367	13.6128	12.847	13.4867	13.0602	13.3521	13.5247	13.2751	13.7046	13.5193	13.4893	13.6564	13.4181	13.4472	12.7686	13.2429	13.3903	13.0299	13.2291	13.277	12.9102	13.1581	13.0646	13.4781	13.3642	13.3832	13.4233	13.3089	13.134	13.0046	13.0044	13.1703	13.2882	13.5438	13.4939	13.4594	12.5642	13.5744	12.9115	12.8841	13.0807	13.7427	12.8137	12.7161	13.3392	12.8864	13.3247
AC210013.4_FG019	10.0398	9.79194	9.95644	9.81638	9.94034	10.2463	10.1857	9.80221	9.99979	9.97067	9.83052	10.1439	10.1281	9.91569	10.162	10.0496	10.5755	9.81608	9.88018	9.85525	9.86568	10.0378	9.93429	10.0006	10.0804	9.99635	10.1187	9.94202	9.82277	10.0057	10.1394	9.83987	10.4842	10.439	9.77555	9.679	9.82598	9.71495	9.99601	9.66415	9.99315	9.86619	9.67474	9.84495	10.2714	10.3078	9.925	9.9374	9.93833
AC210023.3_FG014	6.88976	6.68246	6.68769	6.21606	6.9751	6.6902	6.90468	7.14514	6.73902	6.82719	7.25258	6.627	6.54471	6.57879	6.3616	6.58435	6.29197	6.93456	6.9524	6.38061	6.37708	6.77539	6.195	6.45742	6.87062	6.25241	6.69071	6.40905	7.12412	6.8458	6.6019	6.77874	6.5979	6.3411	6.49691	6.79142	6.45159	6.47204	6.74747	6.59247	6.11819	6.209	6.1802	5.56149	6.61946	6.74621	6.60306	6.46872	6.37111
AC210169.3_FG002	5.32923	5.52443	5.55554	4.62661	6.01912	5.98513	5.97447	6.07389	5.03061	6.11076	5.73183	5.53153	5.14725	5.8168	6.23834	5.43163	6.06382	5.50809	5.5901	6.15307	6.15997	5.25785	6.195	5.94161	5.76995	6.44441	5.63359	5.09866	5.72802	5.81757	5.80853	6.66353	5.71544	5.70109	6.21947	4.67641	4.993	5.79575	6.2407	5.27354	5.9181	5.63941	6.23147	5.59474	5.9595	5.87692	6.00348	6.31941	5.51752
AC210173.4_FG005	7.00963	7.95874	7.09069	6.91145	7.74807	8.00285	7.27987	8.25372	7.79568	7.77506	7.91212	7.60322	8.40106	7.32187	8.4602	8.80634	9.27174	7.93311	7.79586	7.73929	7.57592	8.07918	7.91493	8.24527	7.43307	7.38787	8.40409	8.08066	8.18292	8.27605	7.81965	7.6957	7.91573	7.82213	8.419	7.50799	8.44234	7.86839	7.93545	7.6414	7.23659	7.97117	8.02556	7.6872	8.11861	8.44644	7.9806	7.90891	7.97311
AC210193.4_FG002	-0.831969	-2.0339	-1.53599	-2.0339	-0.831969	-2.0339	-2.0339	-2.0339	-1.53599	-2.0339	-2.0339	-2.0339	-1.53599	-1.53599	-1.53599	-1.99821	-1.32988	1.57896	-2.0339	-2.0339	-2.0339	-2.0339	-2.0339	-1.53599	-1.5003	-1.99821	-1.32988	-1.53599	-0.831969	-1.32988	-1.32988	-2.0339	4.57535	5.38958	-1.99821	-1.99821	-2.0339	-1.5003	-2.0339	-1.32988	-0.831969	-2.0339	-1.53599	-1.32988	-0.831969	-1.99821	-2.0339	-2.0339	-2.0339
AC210204.3_FG002	9.65993	10.1975	9.7286	9.69642	9.47924	10.0743	9.38646	9.97926	9.58119	9.44538	9.66956	10.0736	10.2822	10.5229	10.1753	9.56963	9.08141	9.03781	9.56532	9.53237	9.62363	9.61413	10.2158	9.69998	10.6587	10.474	10.3632	10.2339	9.69975	9.30433	9.24207	10.212	9.84179	11.7425	9.81141	10.4209	10.1329	9.8916	11.7291	11.4122	10.4216	10.9149	9.84209	10.0416	9.25072	8.80207	9.62628	9.45376	9.62782
AC210303.3_FG001	6.59497	7.00981	7.01159	7.61937	5.56669	6.63519	5.83752	7.03287	6.87204	6.62788	7.11165	6.91824	6.04485	7.02397	6.8754	6.49451	6.27621	6.6093	6.79744	6.5357	6.81606	6.88718	6.55348	7.03779	6.87133	6.76599	6.8383	7.33963	7.56167	6.71527	6.79349	6.92884	7.02075	6.51055	6.85655	7.09166	7.00172	6.96978	6.59333	6.92283	6.54673	6.5352	7.13678	7.60859	6.23026	5.76743	7.16483	6.59476	7.13312
AC210314.3_FG006	9.50712	9.85783	9.54163	9.70515	9.37777	9.27531	9.78827	9.7499	9.3613	9.45845	9.39329	9.44497	9.45288	9.97101	9.56483	9.468	9.72448	9.84434	9.17937	9.22724	9.40517	9.53581	9.3239	9.17092	9.76257	9.63516	9.43498	9.26517	9.42415	9.42919	9.40446	9.62353	9.04032	9.19222	9.60894	9.14425	9.26611	9.338	9.42944	9.36902	9.62572	9.47594	9.30725	9.497	9.61493	9.9563	9.57925	9.68392	9.63095
AC210669.3_FG001	-3.55867	0.416055	-1.77203	1.94151	-1.12069	-2.0339	0.737835	1.37809	1.14487	-2.0339	1.49807	-2.0339	-0.0497503	0.433738	-1.77203	-2.66897	-1.38604	-2.0339	-2.0339	3.91681	0.378407	-0.115462	4.72358	-1.77203	4.96057	0.966354	3.04605	4.38139	3.24564	-0.360318	-0.424249	3.46981	3.39649	8.85321	-0.102117	2.75695	4.41356	-0.00461441	9.55683	7.19042	0.632975	3.26729	5.75272	-1.09148	0.372336	-0.408987	-2.0339	-2.0339	0.142585
AC210848.3_FG004	8.28617	8.13132	8.32513	8.06529	8.56524	8.11432	8.18306	8.11967	8.28578	8.34656	8.23299	8.24127	8.2182	7.84426	8.25736	8.48697	8.13296	8.15067	8.17526	8.55892	8.21126	8.26577	8.40581	7.92384	8.32141	8.29307	8.2811	8.27293	8.08584	8.15952	8.45824	8.19375	7.95432	7.80593	7.89091	8.15521	7.89484	8.19121	7.81721	8.05827	7.92553	8.23782	8.08559	8.11445	8.15992	8.16317	8.38898	8.44786	8.33756
AC211164.5_FG003	7.39051	7.22482	6.9967	7.34716	7.26458	7.60507	7.27987	6.68214	7.24915	7.32145	6.78023	6.96729	6.91162	7.28758	7.24896	7.18265	7.79321	7.25267	6.78099	7.03646	7.30445	6.90363	7.15124	7.12113	7.81133	6.99086	7.07956	6.9472	7.14867	7.05458	7.28476	7.4985	6.84517	7.26977	7.17603	7.10035	6.8594	6.64396	7.36837	6.50945	7.04285	7.13962	6.9965	7.3356	7.76129	7.9976	7.50826	7.04558	7.30767
AC211349.4_FG001	9.90093	10.112	9.95625	10.1306	9.26057	9.764	9.16109	10.199	10.1595	9.85446	10.3257	10.208	9.8595	10.1257	10.033	10.0386	9.32949	9.81388	10.0528	9.82442	10.191	9.90412	9.63763	10.356	9.33243	10.1464	10.1644	10.3752	10.8466	9.84724	9.82598	9.98405	9.80443	10.0616	10.3177	10.6169	10.4132	10.3738	9.55362	10.2727	9.78301	10.0231	10.1432	10.504	9.26699	8.86018	10.077	9.73431	10.0803
AC211357.4_FG004	7.56182	7.27646	7.19365	7.39727	7.94306	7.54665	7.21224	7.35685	7.63041	7.29478	7.52436	7.30918	7.22729	7.05304	7.2581	7.68656	7.89801	8.11542	7.28547	7.87416	7.76634	7.81351	7.79476	7.78489	7.83741	7.42901	7.27415	7.38025	7.45867	7.97292	7.56327	7.87657	7.58387	7.54809	7.57926	6.98552	7.5801	7.3769	7.68254	7.05271	7.7977	7.55403	7.96463	7.43027	7.74484	8.09912	7.6653	7.80441	7.61657
AC211390.3_FG001	8.10866	8.00845	7.97411	7.99787	8.40712	8.08725	8.04214	8.28129	7.82195	8.15469	7.87296	7.83985	7.9757	7.79151	7.60972	8.00535	8.01537	8.43995	7.56071	7.77087	7.82796	7.81786	7.97935	7.82181	8.00239	7.68872	7.93413	7.88969	7.63372	7.93988	8.17478	8.22891	7.94349	7.68719	7.98854	7.89428	7.79084	8.00654	8.11178	7.88381	7.84559	8.22495	8.14757	7.72227	8.15216	8.21753	8.00556	8.17419	7.88141
AC211394.4_FG004	11.6008	11.7961	11.7495	11.5281	11.5023	11.4656	11.6472	11.6384	11.6576	11.6789	11.8536	11.6682	11.6572	11.7309	11.6223	11.644	11.1887	11.5134	11.7517	11.6507	11.6192	11.5665	11.6064	11.4949	11.6175	11.6777	11.589	11.6583	11.7062	11.562	11.6137	11.3952	11.3959	11.3888	11.6638	11.7175	11.9155	11.8264	11.4365	11.8285	11.494	11.4817	11.3913	11.8659	11.6011	11.3224	11.635	11.6257	11.6677
AC211401.4_FG003	9.18262	9.00776	8.93581	9.41103	9.35916	9.05202	9.3141	9.26147	8.99842	9.15901	9.19795	9.07315	9.12423	8.94552	9.00672	9.29838	9.2729	9.60867	9.17465	9.41594	9.60125	9.57229	9.33625	9.38148	9.40812	9.33918	9.34892	9.48605	9.44969	9.26868	9.36044	9.56741	8.72764	9.16392	9.28086	8.97509	9.45426	9.62321	9.43644	9.33681	9.26894	9.77862	9.48397	8.86287	9.45433	9.70342	9.39319	9.3708	9.12681
AC211652.4_FG002	6.61849	6.31868	6.73894	6.51735	6.87454	6.49804	6.5792	6.77813	6.79631	6.46993	6.40521	6.4211	6.25522	6.44039	6.63453	6.94841	7.01023	6.66886	6.38346	6.8715	6.6132	6.69259	7.0648	6.73649	6.92591	6.46222	6.63274	6.62872	6.70843	6.57647	6.53436	6.22665	6.4215	6.6977	6.57994	5.9405	6.74262	6.36647	6.42073	6.43436	6.06401	6.5559	5.67363	6.13408	6.93687	6.98022	6.75797	6.71922	6.84024
AC211737.3_FG012	8.30184	8.63707	8.57503	7.54351	8.92389	8.49511	8.80483	8.97793	8.86137	8.93261	8.86024	8.87257	8.81223	8.43668	9.015	8.75123	8.65721	8.70945	8.90543	8.95224	8.88792	8.80179	8.60782	9.15259	8.61133	8.8651	8.75279	8.5821	8.96557	8.99414	9.08169	8.73617	8.84024	8.40925	8.58031	8.62284	8.65654	8.49111	8.05839	8.97687	8.41153	8.69984	8.7868	8.14976	8.66059	8.77741	8.88894	8.82356	8.41227
AC211892.4_FG002	6.41909	6.10683	6.58925	6.05369	6.85146	6.59731	6.5792	6.09889	5.86039	6.73759	5.54512	6.79943	6.85416	6.53827	6.271	6.58587	6.81054	6.62943	6.19763	5.70741	5.9665	5.97045	6.51052	6.29262	6.70926	5.53948	6.35678	5.86636	5.36331	5.9464	5.94306	6.51951	6.91038	6.407	6.42418	6.46521	6.23811	5.71569	6.98537	5.70193	7.12846	6.15574	6.15784	6.08143	6.35437	6.43606	6.37308	6.76118	6.86173
AC211972.4_FG003	6.29123	5.38084	5.75581	5.48689	5.99578	5.6936	6.00676	5.332	6.12438	6.40489	5.94322	6.53703	5.95732	5.6382	6.11776	6.35111	6.21527	6.10492	6.30509	6.39226	6.50836	6.1046	6.42057	6.22903	6.08511	6.45619	5.91862	6.39339	6.57701	6.34173	6.58101	6.13075	5.78537	5.89726	5.7308	6.09743	6.63751	5.80672	5.85879	6.15619	5.76754	6.35791	6.47943	5.14627	6.14491	6.42974	6.25315	6.41715	6.22953
AC212023.4_FG004	11.8922	11.6719	12.0329	11.7328	10.8642	12.2372	11.4029	11.0931	12.3111	11.8452	11.752	11.3027	11.5556	12.0434	12.1212	12.626	12.0601	11.8365	12.1035	12.1936	12.1993	12.4367	11.3047	11.6929	11.262	12.1462	11.9293	12.1968	12.0317	12.3845	12.4052	11.5932	11.3549	12.0004	11.6961	11.2393	11.7305	12.1542	10.2807	11.3648	12.0612	11.633	11.4371	11.8185	10.9923	11.7254	12.1457	11.1092	12.177
AC212068.4_FG005	10.0409	9.92408	9.99757	9.85947	9.41113	10.105	9.94857	9.67498	10.0411	10.3538	10.222	9.95963	10.217	9.67178	10.1235	10.2564	9.82333	9.64373	10.1633	9.88235	10.0211	10.1078	9.65499	10.0761	9.77053	9.85233	9.90033	9.98192	9.84216	9.97232	9.73724	9.81695	9.61844	9.81288	9.65004	9.96119	9.92756	10.2303	9.35759	10.0531	9.78434	9.79831	9.65757	10.0423	10.0191	9.86598	10.0382	9.64298	10.1176
AC212112.4_FG002	9.66838	9.53642	9.70189	9.4766	9.49846	9.56008	9.52949	9.79266	9.89426	9.68592	9.62192	9.33714	9.4972	9.33875	9.38104	9.60044	9.50909	9.89302	9.53988	9.55845	9.50811	9.37989	9.52343	9.34386	9.48048	9.54084	9.59321	9.6293	9.76695	9.78163	9.6683	9.51852	9.42838	9.52458	9.61913	9.58076	9.14862	9.53611	9.54555	9.37587	9.45016	9.63033	9.62466	9.13885	9.49841	9.37977	9.36935	9.66304	9.45481
AC212219.3_FG005	9.15103	8.33498	9.37123	9.00124	8.2288	9.22342	8.91954	9.14027	9.72842	9.10757	9.34831	9.2619	8.81395	9.76578	9.2668	9.15981	8.98356	8.69519	9.34661	8.47377	8.5968	8.71822	8.83372	8.71253	7.6064	9.35492	9.19686	9.88168	9.07533	9.13793	9.02593	9.27673	9.47941	9.32882	9.94569	9.55608	9.65341	9.73585	8.66986	9.62018	9.43852	9.17837	9.19477	8.77244	7.80265	7.37504	9.442	8.30762	9.45127
AC212565.3_FG001	5.54134	5.77474	5.54055	6.03798	5.40886	6.1248	6.03835	5.63518	5.14063	4.53596	5.05072	5.51277	6.05298	6.5555	5.91118	4.73537	5.97076	5.32275	5.60886	5.08811	5.72873	5.20572	5.7169	5.96019	5.27835	5.19814	5.7792	5.42125	5.3174	5.4469	5.62952	5.48508	8.6321	5.47398	5.67674	5.86108	5.24277	4.98941	5.53317	5.04682	5.42711	5.01874	4.46832	5.84626	5.83905	4.85173	5.31878	4.99848	5.57067
AC212570.3_FG006	5.70468	5.52443	5.80578	5.08979	6.3022	6.09793	6.51328	6.52499	6.33713	5.72765	5.58444	5.65643	5.88416	5.72939	6.38875	5.80712	6.71553	5.63298	6.06802	6.83782	6.66665	6.00135	6.75094	5.55964	5.74835	5.29226	6.20914	6.0153	5.68165	6.0475	6.57599	6.79448	7.97561	5.592	5.94492	5.48082	6.23811	6.01305	6.54238	5.07444	6.19889	6.15574	6.11776	5.26704	6.84611	6.43729	6.29424	6.51851	5.64691
AC212728.3_FG001	4.33299	3.16428	4.36359	5.39122	4.79811	4.38185	3.85589	3.5873	4.72421	5.71429	4.87157	5.02287	4.37642	4.65296	5.36788	6.04098	6.47053	4.64006	5.43049	5.05918	5.81242	5.57793	5.42468	4.54353	5.64694	4.64693	5.62402	4.67954	3.75607	4.97163	5.49565	5.40536	3.93242	7.2932	4.23199	3.89237	5.05961	5.23586	7.07771	6.06274	4.29062	5.47521	6.04418	2.80914	4.92461	5.81103	4.95873	4.61484	5.46232
AC212835.3_FG007	10.3966	10.5499	10.3556	10.6244	10.3302	10.1789	10.5458	10.8671	10.3219	10.5089	10.5246	10.4385	10.4792	10.3608	10.5505	10.6219	10.449	10.6656	10.4631	10.4634	10.2861	10.4618	10.4807	10.4211	10.2167	10.6001	10.3511	10.5401	10.5605	10.4167	10.4766	10.3069	10.0611	10.6026	10.5253	10.673	10.3875	10.8358	10.7757	10.5694	10.7877	10.6154	10.7398	10.5298	10.6093	10.318	10.4656	10.5143	10.4377
AC212859.3_FG007	7.74269	7.42111	7.89733	7.04319	7.73653	7.89771	7.84187	7.68868	7.90813	7.79741	7.74865	7.77048	7.9676	7.58369	7.76193	8.00009	7.99483	7.58706	8.06408	8.16979	7.69095	8.09001	8.38218	8.12415	7.72266	7.3495	7.60033	7.42009	7.67204	7.62568	7.8539	7.98337	7.78602	7.7813	7.42971	7.5346	7.42452	7.80076	7.94529	7.85398	7.6075	7.62433	7.53791	7.3814	7.73746	8.16796	7.89637	7.52148	7.58462
AC212859.3_FG008	7.96246	7.88082	7.33865	7.73105	7.23143	7.67945	6.90468	7.04578	7.4432	7.97313	8.10362	7.56731	7.93498	7.48243	7.53444	7.80422	7.47785	6.98229	6.92271	6.06848	5.81242	6.99092	6.44359	6.79791	6.8935	7.27029	7.68493	6.97266	6.87266	6.98577	6.76689	6.82544	6.76174	7.1594	7.56466	7.32534	6.8594	7.1139	6.75867	6.84488	6.44427	6.30996	7.0833	7.80445	7.34499	7.19636	7.60941	7.40453	7.96817
AC213050.3_FG001	6.28078	5.80318	6.01555	5.57661	5.74132	5.61996	5.83752	6.12347	5.73181	5.86697	5.66002	6.01744	5.62098	6.03018	5.23461	5.52664	6.15056	6.29333	5.98427	6.16669	6.12766	6.38798	6.08218	6.63927	5.80101	5.49277	5.66561	6.01516	5.8317	6.39463	6.03799	6.22665	6.71835	5.70109	6.09845	5.70431	6.42657	6.2197	6.46243	6.00994	5.95241	5.6777	5.94191	5.44325	6.39258	6.24066	6.12235	6.1145	5.78827
AC213099.3_FG001	8.0285	7.66533	7.83805	7.88825	7.75736	7.93615	7.50005	7.71317	7.82465	8.10693	8.29356	7.81326	7.86176	8.1752	8.07202	8.09087	8.20988	8.20533	7.71589	8.00888	7.94692	7.87321	7.72132	7.64101	7.6741	7.67627	7.86792	7.90947	7.90466	8.04244	7.94738	7.89857	8.06999	7.96022	7.87394	8.27568	8.05034	7.81897	7.82256	7.7292	7.84733	7.67253	7.76961	8.00971	8.12686	7.92917	8.03009	7.7218	8.01207
AC213099.3_FG002	5.77735	5.91166	5.70036	5.41574	5.93063	5.92525	5.80115	5.15259	6.09748	6.41318	5.83325	5.62183	6.48004	5.8658	5.84512	6.19085	6.1915	5.63298	6.17262	5.57058	5.85251	5.97045	5.92749	6.06462	5.70532	5.89387	5.55843	5.9953	5.95236	6.09512	6.21687	6.13075	6.68372	5.76949	6.07134	4.77893	5.98746	5.80354	6.08922	5.96535	5.66819	6.61629	5.52136	5.41547	5.85961	5.93382	5.97849	6.10149	5.74267
AC213432.2_FG004	7.95608	8.55164	7.42041	7.46345	6.20081	6.63519	7.36953	8.81774	7.20061	6.53215	7.67314	8.11636	8.048	8.38373	6.77895	6.78091	5.38333	6.70724	5.83289	6.12542	7.4378	6.62474	5.1725	6.08204	5.59506	8.21866	6.90715	7.57586	8.38798	6.45812	4.97318	7.11577	7.2659	5.7357	7.96655	8.61292	8.63486	7.44002	5.00314	7.33252	6.52437	7.56429	5.48644	9.02647	7.75592	4.45325	7.6653	5.78084	6.76241
AC213463.3_FG002	8.67995	8.64495	8.64788	8.79006	8.50056	8.72763	8.33069	8.70828	8.38029	8.73511	8.32583	8.50363	8.54154	8.60139	8.72345	8.49064	8.52004	8.65648	8.58842	8.34783	8.48859	8.30655	8.13594	8.68628	8.62638	8.62656	8.48942	8.51394	8.68814	8.38897	8.43434	8.83075	8.52244	8.40925	8.65959	8.49556	8.69895	8.43769	8.34146	8.75396	8.63307	8.28819	8.24493	8.4504	8.4387	8.56497	8.68775	9.02647	8.53438
AC213463.3_FG007	8.58914	8.84288	8.69733	8.29081	8.27825	9.11032	8.83662	8.21423	8.83912	8.84645	8.55839	8.87441	8.80182	8.79457	8.99568	8.77096	9.04626	8.23847	8.73655	8.96204	8.9707	8.85564	9.05538	8.94159	8.50403	8.92172	8.89585	8.55459	8.64122	8.88869	8.98499	8.19375	8.71411	9.19844	8.7752	8.94541	9.14862	8.79508	8.42117	8.5003	9.16342	8.81167	8.66799	8.80906	8.74169	8.64173	8.42643	8.48088	8.7939
AC213521.3_FG005	10.6637	11.1197	10.9724	10.7556	9.62728	10.2401	10.5865	11.9891	10.8906	10.0539	11.272	11.1987	10.9779	11.6228	10.9086	10.9933	10.0031	10.7334	11.1192	10.9556	11.6344	11.1336	10.6865	11.9979	10.0068	11.6241	11.2466	12.0776	12.5345	10.9047	10.6282	11.3494	11.3694	11.4184	12.1682	12.367	12.8322	11.5282	11.3208	12.1064	11.0351	11.8901	11.6393	11.7681	10.4573	8.78444	10.9524	10.5051	10.4834
AC213600.3_FG002	7.2841	7.71108	7.3581	7.46345	7.77072	7.24981	7.82386	7.97862	7.47606	7.4479	7.504	7.37298	7.62603	7.28968	7.49901	7.17534	7.50195	7.46916	7.37588	7.6304	7.19437	7.0214	6.95695	7.29608	7.63981	7.33794	7.40949	6.97103	7.22663	7.11735	7.53865	7.56422	7.08968	7.577	7.56402	7.55475	7.39902	7.69135	7.90552	7.38088	7.54871	7.29548	7.28502	7.45988	7.90644	7.65414	7.39003	7.8634	7.38391
AC213612.3_FG001	9.84108	9.8339	10.1179	9.92392	9.72551	9.73813	10.8561	10.1202	9.13463	9.56555	9.56285	9.30887	9.47771	10.7204	9.32749	9.06011	9.91472	10.2441	9.40816	8.94435	9.22601	8.86618	10.6424	10.6203	10.1305	9.48438	9.81364	9.56297	9.49715	10.0747	10.023	10.2439	10.193	9.77387	10.7359	10.0907	10.1095	9.77556	10.0574	10.0623	10.3394	9.42057	9.63958	9.72251	10.1146	10.0827	10.387	10.7456	10.7187
AC213654.3_FG001	8.29608	8.06826	8.02365	8.48	8.38864	8.32015	8.52161	7.9167	8.44694	7.91301	8.42664	8.3243	8.04239	8.40037	8.304	8.37755	8.30643	8.28362	8.42068	8.38328	8.50754	8.04621	8.61797	8.47552	8.25943	8.20695	8.2863	8.46666	8.43426	8.4383	8.44205	8.20557	8.1361	8.29787	8.39518	8.50249	8.59611	8.13928	8.08977	8.23801	8.17415	8.20543	8.3392	8.26651	8.39366	8.4394	8.22864	8.11392	8.29476
AC213884.3_FG001	9.10057	8.98622	9.2774	9.19253	9.60558	9.30792	9.47858	9.49128	9.11861	9.30316	8.92486	8.96862	9.16305	9.12137	9.20757	9.21154	9.43836	9.12545	9.23478	9.24501	9.33615	9.0603	9.65005	8.91913	9.38277	9.01684	9.15744	9.08703	9.06352	9.19414	9.39368	9.38201	9.41589	9.2382	9.31267	8.91245	8.99966	9.33015	9.43469	8.97095	9.31353	9.16495	9.26049	9.01051	9.35668	9.28942	9.19317	9.39099	9.1067
AC214040.3_FG009	4.3806	5.38084	4.80383	5.17843	6.0718	5.46034	5.32559	5.37357	4.58058	4.90861	5.15888	4.18352	5.10392	4.99462	5.49441	5.22028	5.80132	5.16622	5.49243	4.76877	4.76367	4.21524	5.82603	4.76526	6.33052	5.25534	5.00677	3.96629	4.22108	4.91416	4.68198	5.7338	4.59897	6.6977	5.31516	3.78756	3.21304	4.75887	6.46243	5.50626	6.10059	6.28538	5.60444	4.09248	5.39862	5.89305	4.40466	5.4317	4.96315
AC214119.3_FG009	8.41694	8.23934	8.16398	8.24708	8.6343	8.41028	8.57104	8.41172	8.42952	8.26874	8.32873	8.09445	8.48844	8.14265	8.56455	8.25391	8.45662	8.38181	8.60019	8.7878	8.51172	8.122	8.72987	8.26501	8.12192	8.38994	8.26693	8.29299	8.00181	8.39243	8.53728	8.37209	8.72458	8.20214	8.25772	8.28681	7.81032	8.20184	8.74219	7.90873	8.50978	8.66215	8.46464	8.27042	8.69385	8.51287	8.24445	8.50084	8.27887
AC214266.3_FG002	6.35823	6.35756	6.52921	6.73758	6.80198	6.53857	6.44421	6.48762	6.80418	6.62788	6.37189	6.18084	6.0327	6.22002	6.25742	6.70118	6.94016	5.9212	6.81371	6.49306	5.83927	6.26602	6.48855	6.42532	6.66525	6.47404	6.39065	6.42186	6.39128	5.94334	6.16967	6.20326	6.9789	6.56929	5.93488	5.97527	6.63751	6.39568	6.78081	6.94673	6.05273	5.715	6.41038	6.50412	6.6938	6.39847	6.35377	6.89538	6.30989
AC214350.3_FG007	8.97537	8.9098	9.10762	9.16387	8.44985	9.07287	9.23111	8.88036	9.1166	9.16393	8.9922	8.94782	9.13111	9.06528	8.97523	9.02239	9.14122	8.81427	9.01851	8.93642	9.13683	9.10011	9.10314	9.15466	9.14904	8.99016	8.9097	9.05057	8.98637	9.08676	9.26725	8.82693	9.18863	9.15115	9.0485	8.82334	9.26258	8.94967	8.76458	9.10638	9.16613	9.04925	9.08292	9.13019	9.00122	9.02926	8.85157	8.84519	8.82432
AC214360.3_FG001	7.57778	8.57657	7.62625	6.77596	8.74921	8.55561	8.42931	9.17888	7.73708	8.11203	8.536	8.26948	8.21774	8.02472	8.93482	8.62383	8.93588	7.35291	7.40301	7.45268	6.88855	7.13027	7.53025	7.64727	7.28915	7.65656	7.55516	7.37214	6.87649	7.41481	7.59069	7.48887	7.9632	7.696	8.11989	7.65014	6.70149	7.10669	7.92056	7.3915	7.8367	7.69136	7.58556	7.91131	8.5829	8.39589	7.74156	8.04084	7.59748
AC214448.3_FG007	8.37221	8.62118	8.42343	8.5674	8.7915	8.7708	9.2035	9.06931	8.50027	8.75155	8.3171	8.91605	8.64928	8.68927	8.83808	8.49212	8.81836	8.5758	8.58842	8.5381	8.70477	8.63936	9.0021	8.58545	9.47279	8.82103	8.70091	8.47849	8.42856	8.51018	8.68402	8.62178	8.82401	9.81288	8.17932	8.36842	8.55052	8.90333	9.97695	9.39244	9.3452	9.56544	8.97999	8.3532	8.61862	8.82101	8.27043	9.17823	8.40497
AC214507.3_FG001	7.65708	7.62606	7.80263	7.95669	7.86489	7.49609	7.66091	7.4951	7.57716	7.72599	7.91598	7.59432	7.64576	7.75181	7.61467	7.21384	7.35431	8.05717	7.60344	7.36673	7.66866	7.35031	7.123	7.35052	7.63883	7.3168	7.74664	7.40165	7.66925	7.47864	7.19287	7.62707	7.511	7.35014	7.61794	7.67079	7.7102	7.70512	7.54697	7.68598	7.37442	7.58458	7.25725	7.73618	7.52925	7.85049	7.4458	7.54569	7.69647
AC214635.3_FG002	8.82873	8.96749	8.79422	8.66011	8.34559	8.69213	8.80941	9.30241	8.57852	8.48475	8.87815	8.82584	8.96772	9.06661	8.62391	8.96565	8.46681	8.83175	8.54767	8.64419	8.61439	8.62206	8.35815	9.00672	8.51523	8.68113	8.68422	8.69279	8.9564	8.66429	8.68071	8.74024	8.25318	8.48748	8.94277	8.96678	8.97829	8.82556	8.59059	8.72337	8.46014	8.65737	8.31925	8.91701	8.73607	8.38628	8.86868	8.54715	8.52431
AC214640.3_FG003	8.10563	8.26513	8.20446	8.05752	8.05728	8.19894	7.95379	8.20274	7.89972	8.10437	8.16652	7.9796	8.35896	8.07	8.31818	8.25693	8.20903	8.32123	8.14022	8.41503	8.20095	8.07918	8.32754	8.53406	7.51097	8.17898	8.35473	8.22769	8.20637	8.31524	8.1332	8.46349	8.5788	8.23274	8.46245	8.26918	8.1907	8.59342	8.20481	8.04597	8.33359	8.4069	8.73195	8.09139	8.10618	7.74461	8.16913	8.02025	8.24657
AC214648.3_FG003	9.66679	9.53005	9.47801	9.45162	9.58901	9.55761	9.54881	9.50069	9.06296	9.3739	9.2293	9.67539	9.51977	9.62294	9.38629	9.24666	9.34209	9.44229	9.27352	9.47053	9.45701	9.46966	9.55019	9.19908	9.80896	9.11602	9.31741	9.1774	9.35264	9.36343	9.5059	9.0981	9.21046	9.20771	9.24486	9.41302	9.59846	9.41131	9.35205	9.15471	9.37984	9.18835	8.87387	9.32817	9.80778	10.0297	9.34999	9.64858	9.40446
AC214817.3_FG004	5.04721	3.73608	4.32338	5.28874	5.07603	4.19162	5.21935	4.57257	4.99393	5.27898	4.99344	4.13528	4.76317	4.34635	4.58857	4.68196	5.53242	5.05156	4.00087	3.78164	3.85761	3.71624	4.3861	3.75789	5.15601	3.9693	4.33242	4.58144	4.12598	3.66092	4.40763	4.74041	5.10264	5.55373	3.99453	3.74861	3.93473	3.8548	5.6094	3.47213	4.23104	4.75788	1.83467	4.45525	5.46106	5.34249	3.34502	3.86297	4.6038
AC215201.3_FG005	10.4487	10.3774	10.4305	10.6741	9.95181	10.1217	9.68727	10.5758	10.3915	10.3018	11.2848	10.6044	10.1835	10.3564	10.6369	10.396	10.0192	10.4046	10.5919	10.1916	10.5951	10.2768	9.98617	11.0151	9.81084	10.5993	10.7057	10.9116	11.5177	10.2649	9.81806	10.4479	11.2402	10.5206	11.1383	11.0557	11.4051	10.673	9.95886	10.6691	10.1378	10.6018	11.1311	11.2436	10.444	9.10417	10.9313	9.97623	10.8434
AC215244.3_FG002	10.9358	11.0889	10.9327	11.1406	11.1336	10.9119	11.0842	11.1209	10.8736	10.9121	10.9654	11.0234	10.8584	10.8416	10.9084	10.767	11.0152	10.954	10.9811	10.6121	10.8478	10.8461	10.9958	11.0349	10.9669	10.991	10.8506	10.9062	10.9036	10.9318	10.9605	10.9403	10.9839	10.9526	11.0493	11.0916	11.0368	10.906	10.9964	10.8439	11.0386	10.9209	11.1027	10.9803	11.0895	10.9945	10.9411	11.1357	10.9799
AC215260.3_FG001	4.5594	4.7228	5.22584	4.18813	4.8407	4.90026	5.47158	3.84544	2.86407	4.81159	5.33061	5.12522	3.89416	5.4195	5.75466	4.88608	5.40836	4.176	4.7404	4.9051	3.85761	4.70277	4.06837	4.85283	5.76314	5.12891	4.74623	4.66076	3.89066	4.92081	4.77101	4.194	5.10641	5.66564	4.54959	3.55403	5.12328	4.25698	4.6166	4.77629	4.92697	3.906	3.29476	5.16594	5.32455	4.71456	4.85269	4.57774	5.40493
AC215260.3_FG003	11.5763	11.3701	11.2834	11.1598	10.7162	11.3929	11.0594	11.3214	10.9779	10.9677	11.0953	11.2775	11.4036	11.5229	11.0176	11.1576	10.4396	10.8082	10.8158	10.5582	10.6718	10.9413	10.5671	10.9653	10.5478	11.2256	10.9527	10.8843	11.0343	10.8309	10.7382	10.4379	10.9622	11.173	11.2227	11.3572	11.2318	11.2989	10.506	11.0667	10.6536	10.5185	10.5057	11.5399	11.1797	10.1715	11.138	10.7483	10.9049
AC215260.3_FG004	7.81447	7.92678	7.8688	8.24708	7.61802	7.96617	8.06532	7.4951	8.13984	7.88049	8.25143	7.9555	7.8781	8.1877	8.13376	8.03638	8.19541	8.37586	8.08097	8.19993	8.20869	8.04992	8.17084	8.57506	8.25129	7.97303	8.04588	7.86501	8.30732	7.94876	8.05625	7.76121	8.21642	7.97478	8.30398	8.06453	8.67259	8.02189	7.95506	8.11945	8.25694	7.94001	7.66365	8.20787	8.0355	7.82341	7.98688	7.87491	7.98784
AC215690.3_FG002	8.86358	9.18574	8.73169	8.55366	9.21843	8.64186	9.25819	8.95072	8.66466	8.93693	8.43742	8.54114	8.61174	8.34153	8.97937	8.71174	9.52916	8.86184	8.83745	8.36567	8.04533	8.47567	8.70628	8.3277	9.13783	8.75386	8.71907	8.32066	8.2355	8.6871	8.74312	9.09175	8.19286	8.67746	8.67779	8.60894	7.88569	8.53636	9.22253	8.21113	8.56336	8.40119	8.48472	8.3084	9.35611	9.54724	8.80612	9.39766	8.88854
AC215723.3_FG001	6.25877	6.17372	5.66523	6.59456	6.58467	6.09793	5.94143	6.12347	6.17932	5.85484	6.2053	5.81796	5.83128	5.78295	5.94407	5.93505	5.80984	5.71061	6.14717	6.6074	6.68157	6.16043	6.57448	6.65779	6.38304	6.57189	6.19579	6.62627	6.32939	6.2228	6.64401	6.33819	5.33336	6.42831	6.1715	5.80963	5.76599	6.20947	6.20839	6.19954	6.38215	6.5352	6.45889	5.92494	4.94291	6.27056	6.12235	6.1654	6.12678
AC216010.3_FG001	5.49776	5.74572	5.18932	6.24372	6.49708	5.58168	5.873	6.12347	5.30452	5.8053	5.35355	4.94105	5.56581	5.27931	5.61574	4.80796	5.98584	5.81974	5.15214	5.83237	6.06078	5.4038	6.29963	5.95427	5.65313	5.43753	5.69369	5.82629	4.68142	5.71402	5.97107	5.52334	6.34892	5.66564	5.60116	5.22272	5.35311	6.06788	5.83782	5.26685	5.84202	4.60732	5.59455	4.98613	6.09257	6.10576	5.53991	6.27375	5.76565
AC216067.3_FG002	8.99601	9.41957	9.38434	8.99311	8.64418	9.45547	9.35545	9.2307	9.24159	9.31427	9.26453	9.42001	9.33331	9.70707	9.40607	9.28678	9.29412	8.87875	9.46075	9.12274	9.30398	9.23626	9.04413	9.46476	9.17638	9.51112	9.34716	9.44521	9.42071	9.34653	9.27607	8.97924	9.34	9.63869	9.52346	9.32153	9.48489	9.0854	8.7921	9.26899	9.19468	9.0924	8.86807	9.56714	9.21105	8.69385	9.18773	8.74835	9.38046
AC216353.2_FG005	5.9862	6.68246	6.26412	6.00604	5.15002	4.70039	6.00676	6.54332	6.44597	6.14103	6.65653	6.3489	6.1312	6.78091	6.92982	5.86773	5.65896	6.41427	6.31655	6.21995	6.45727	6.4453	6.22187	6.52537	5.50043	6.24688	5.73695	6.3754	6.61375	5.9392	6.16612	6.22665	6.34479	4.80881	6.54327	6.31389	6.80219	6.16537	5.42483	6.6557	5.95085	5.47521	6.12284	6.65276	5.41796	4.96583	5.50533	5.57035	6.14442
AC216870.3_FG005	6.68524	6.50336	6.84322	5.77917	6.97647	7.21272	7.2532	6.5793	6.98042	7.34764	6.95543	7.27619	7.30647	7.18167	7.42678	7.18051	7.06247	6.39088	7.46096	7.24996	7.31405	7.47666	7.93943	7.08526	7.21621	6.30468	7.01037	6.73627	6.47062	7.00205	7.45555	6.66353	7.59596	7.10749	6.27656	6.3198	6.84058	6.44054	6.55529	6.99132	6.52912	6.209	6.25777	6.44927	6.97914	7.52656	7.0131	5.87559	6.54056
AC217050.4_FG001	10.869	10.7077	10.948	11.081	10.6839	10.7509	10.5784	10.6251	10.667	10.9603	11.0639	10.8507	10.6564	11.1233	10.8243	10.7112	10.5458	10.8698	10.7079	10.5883	10.6563	10.5056	10.3694	10.9048	10.5626	10.8226	10.7767	10.7149	10.8159	10.6629	10.4603	10.5123	10.7838	10.8761	10.9429	10.6868	10.9015	10.824	10.2582	10.9178	10.4767	10.4104	10.5825	11.0863	10.5169	10.4143	10.7176	10.8912	10.7722
AC217050.4_FG004	9.25376	9.26966	8.88125	9.49253	9.38565	9.09681	9.1321	9.45058	9.01548	9.2229	9.08424	9.27588	9.14512	9.12608	9.14893	9.06576	9.01528	9.29255	9.16518	9.10516	9.10676	9.21499	9.3485	9.07452	9.14777	8.74828	9.17096	9.09438	9.30976	9.0829	9.06123	9.29896	9.01286	9.05851	9.20154	9.13421	9.21222	9.61376	8.91984	8.99805	9.02854	9.13086	9.52991	9.23181	9.04631	9.23269	9.18773	9.1326	9.20244
AC217050.4_FG006	10.1171	10.2267	10.048	10.2229	10.3955	10.1217	10.2596	10.2473	9.92558	10.1494	10.0181	10.0248	9.81598	9.93047	10.1557	9.79857	10.0682	10.0562	10.0243	9.67747	9.6409	9.82643	9.84202	9.86361	9.9431	10.1182	9.76557	9.81153	9.85354	9.83115	9.87736	9.6345	10.5989	10.065	9.86047	10.0614	9.78965	10.1143	9.82672	9.95538	9.99179	9.96819	9.92349	9.90256	10.0879	9.48028	9.94771	10.2139	10.0848
AC217050.4_FG007	12.5977	11.3618	12.4655	12.4225	12.2005	11.6778	11.6681	12.709	12.3795	11.9191	12.244	12.3131	11.7936	12.8944	12.4039	12.0194	11.4016	12.0908	12.5196	11.551	11.6937	11.2904	11.5224	11.9746	10.2046	12.4135	12.1836	12.6714	12.3218	12.1465	11.9318	12.2558	12.0522	11.5984	13.2863	12.619	12.74	12.8925	11.0088	12.2856	11.9543	12.2234	11.6049	11.7262	11.015	10.341	12.6312	11.1088	12.8297
AC217121.3_FG007	6.66845	6.68246	6.36851	6.53984	6.78799	6.59731	6.86999	6.89693	6.7238	6.47785	6.70193	6.411	6.76905	6.45788	6.39279	5.6542	7.02051	6.6093	6.09489	6.06848	6.66665	6.63463	6.71355	6.20417	6.32742	7.01142	6.4061	7.00707	6.57554	6.52442	6.90466	7.29235	6.38439	6.38537	6.7029	6.7027	6.47618	7.17689	6.7248	6.29698	6.69228	7.06935	6.37238	6.00153	6.64211	6.81331	6.71322	6.4988	6.48626
AC217271.3_FG001	8.28603	8.35913	8.18851	8.41155	8.22984	7.82584	8.09567	8.38148	8.04854	7.9843	8.12044	8.57996	8.10879	8.10782	8.16377	8.26356	7.82494	7.9572	7.93619	7.83628	7.63841	7.79157	7.77675	7.98991	7.73495	8.05558	7.77611	7.81882	8.2601	7.73979	7.85866	7.4985	7.45833	7.67832	8.06815	8.07281	7.93087	8.45765	7.99349	7.89833	7.67457	8.26322	7.45699	8.25339	8.16707	8.03577	8.10706	8.18039	8.11854
AC217271.3_FG002	8.99072	8.96434	9.02291	8.96015	8.90414	8.84943	8.96545	9.19346	8.97948	9.00433	9.23704	8.84846	8.82495	9.08729	8.99887	8.96354	9.02109	9.1708	9.08703	9.2578	9.26366	9.11961	9.36064	9.12186	9.07651	9.05493	8.96042	9.19983	9.3639	9.28536	9.14581	9.16922	9.07161	8.71263	9.38112	8.99657	9.15244	8.95141	8.87679	9.12963	9.25798	9.33331	9.26767	8.88775	9.10857	9.13533	9.22008	9.02647	9.11791
AC217293.3_FG007	0.396841	-2.0339	-1.34617	-2.0339	-2.27761	0.615363	3.3517	3.5873	4.39307	1.13603	2.74316	-2.0339	1.63545	-1.34617	-1.34617	2.54548	2.21442	3.08308	3.07762	0.673591	4.3056	3.47333	3.30569	3.21826	0.611267	-0.0764602	2.15336	3.93143	2.08322	2.70794	2.63888	3.87688	-0.0764602	3.18342	4.29514	3.15589	3.21304	3.01376	1.46296	1.96711	3.32233	0.66429	2.26422	-0.236275	1.11497	-0.0764602	1.29161	-2.0339	1.88086
AC217300.3_FG005	9.40041	9.34656	9.46948	9.40798	8.92932	9.40429	8.98989	9.39363	9.25865	9.27614	9.68321	9.57498	9.3459	9.72256	9.37721	9.2331	9.1278	9.0823	9.19653	9.15044	9.48598	9.41044	9.32079	9.85654	8.92906	9.659	9.56864	9.50664	9.81116	9.33654	9.20291	9.08537	9.69289	9.61797	9.58782	9.68951	10.1271	9.3816	8.84035	9.41484	9.33846	9.04925	9.37092	9.78315	8.78198	8.66124	9.31548	8.87798	9.37487
AC217358.3_FG003	8.2608	8.35913	8.26301	8.15176	8.66639	8.15399	8.33069	8.19116	8.29748	8.3357	8.43474	8.192	8.25095	7.88998	8.2663	8.20645	7.90612	8.3995	8.16895	8.02018	7.94692	7.95047	7.93943	8.07325	8.04968	8.18403	8.12282	8.10952	8.10591	8.05696	8.00607	8.09557	8.01874	7.90808	8.08503	8.37391	8.0747	7.92955	7.81721	8.07878	7.88428	7.97886	8.20869	8.27237	8.23237	8.34646	8.39843	8.41142	8.12744
AC217358.3_FG005	7.21313	7.08123	6.74237	7.22761	7.7657	7.20014	7.53369	7.14514	6.95091	6.94624	6.48011	6.53703	7.1618	6.97512	6.85152	6.90579	7.61795	7.17263	7.20759	7.21759	6.78877	6.4453	7.50859	7.36837	6.81588	7.04337	6.33539	6.40602	6.81504	7.0707	7.19094	7.38878	8.1652	7.1466	7.11111	7.24813	6.7222	6.83556	7.54049	6.27563	7.14471	6.63587	7.11243	7.09809	7.89955	6.8794	6.87093	7.49685	7.29193
AC217358.3_FG010	10.2677	10.4182	10.3509	10.6092	10.1721	9.99637	9.98753	10.2133	10.3017	10.3051	10.6252	10.3395	10.1047	10.2744	9.97682	10.1718	9.65679	10.422	10.2659	9.913	10.2769	10.1377	9.74807	10.0315	10.1869	10.1722	10.1746	10.2273	10.325	10.0589	10.043	10.1492	9.6691	9.83099	10.1945	10.4005	10.3564	10.2811	9.87126	10.3834	9.95491	10.0268	10.3967	10.5714	9.84655	10.0445	10.2798	10.1089	10.2303
AC217358.3_FG011	9.2247	9.11659	9.40591	9.43821	9.74523	9.27831	9.3617	9.52164	9.13926	9.28408	9.25999	9.08748	8.98147	9.08559	9.28519	9.26349	9.42968	9.42512	9.4095	9.17762	9.24872	9.31525	9.05911	9.08838	9.6124	9.25364	9.26979	9.19805	9.09202	9.31482	9.4833	9.58335	9.33532	9.33165	9.09371	9.19662	9.24837	9.16484	9.54555	9.25387	9.44308	9.33631	9.52273	8.94819	9.34602	9.51898	9.21206	9.38698	9.1855
AC217401.3_FG001	7.59377	7.95874	7.57826	7.72124	7.89011	7.30959	7.64047	7.90257	7.91731	8.23873	7.85699	7.73854	7.83042	7.50098	8.00923	7.80749	8.18015	7.55584	7.78352	7.51261	7.75228	7.90625	7.72132	7.57918	7.70443	7.72452	7.45858	7.40956	7.80862	7.90308	7.83267	7.86916	7.83716	7.59596	8.00121	7.7041	7.60262	7.63244	8.30754	7.67298	7.80356	7.74644	7.90712	7.63473	8.02695	7.73482	7.79979	8.02715	7.7665
AC217401.3_FG002	9.67651	10.012	9.79294	9.74681	10.0984	9.59172	10.3661	10.0972	9.85991	9.97698	9.71456	9.77321	9.73535	9.61779	10.025	10.0009	10.3507	10.1073	9.91074	9.53368	9.60321	9.65601	9.78459	9.7129	10.2578	9.76566	9.67997	9.53132	9.8285	9.75454	9.87145	9.92809	9.79935	10.0393	10.0543	9.3471	9.71412	9.63512	10.1623	9.73744	10.0007	10.0453	9.781	9.7734	10.0881	10.1102	9.78606	10.0959	9.7394
AC217401.3_FG003	9.44934	9.53218	9.35043	9.51682	9.8747	9.4972	9.57866	9.48892	9.2599	9.55715	9.24779	9.35962	9.24488	9.16505	9.39883	9.25177	9.51586	9.18106	9.28377	8.80097	8.79154	9.07672	9.16331	9.0428	9.34476	9.3377	8.9846	9.02742	8.67863	8.94393	9.07908	9.16014	9.04304	9.11547	8.9097	9.26719	8.62389	9.41717	9.41712	8.90174	9.09916	9.04559	9.02782	9.34242	9.63186	9.46027	9.28267	9.76557	9.38604
AC217499.3_FG001	8.53362	8.66058	8.53781	8.48	8.95409	9.00578	9.07232	8.65027	8.54264	9.02206	8.3517	7.91678	8.66532	8.17734	8.71189	8.82743	9.40294	8.9802	8.56459	8.80751	8.48434	8.8149	8.48561	8.37123	9.19409	8.1988	8.60448	8.28651	8.38934	8.93169	8.76205	8.75237	8.01379	8.60912	8.71353	8.37682	8.52127	8.37182	9.06451	8.1552	8.69162	8.17229	8.55675	8.14052	9.08074	9.48919	8.69927	8.9828	8.68662
AC217499.3_FG003	11.2717	11.3884	11.515	11.4087	10.3683	11.6335	10.9515	11.1835	11.6476	11.2834	11.3783	11.642	11.5553	12.2367	11.5255	11.5428	10.9514	11.1125	11.3722	10.8242	11.3298	11.5463	11.0408	11.4879	10.5621	11.6976	11.2642	11.5013	11.68	11.4308	11.3662	10.9297	11.4016	11.5675	11.3996	11.5288	11.7177	11.4225	10.3546	11.4988	11.3875	10.9495	10.974	11.8089	10.565	10.1914	10.9699	10.556	10.9891
AC217556.3_FG003	9.04551	9.09662	9.07732	9.17289	9.03253	8.92782	9.07613	9.19926	9.14142	9.28408	9.1131	9.06028	8.90463	9.01168	9.18481	9.25438	9.01364	9.64867	9.24381	9.24982	9.17554	9.18837	9.03279	9.17842	9.20549	9.21495	9.12311	9.278	9.52959	9.28896	9.24261	9.10443	8.85015	8.73418	9.17736	9.11687	9.12159	9.06654	8.92978	9.08458	9.0105	9.25317	9.33956	9.07823	9.20807	9.20464	9.32046	9.18904	9.16404
AC217665.3_FG005	9.80068	9.79372	9.81689	10.2351	9.72599	9.48429	9.67727	9.93656	9.591	9.79305	10.0693	9.62824	9.61794	9.68788	9.68741	9.73906	9.88715	10.148	9.81804	9.66432	9.72159	9.6777	9.58684	9.71984	10.0896	9.56952	9.83159	9.69119	9.71177	9.69998	9.78443	9.85308	9.28268	9.57084	9.93219	9.87771	9.63168	9.67807	9.88283	9.66295	9.81412	10.0175	10.0966	9.75204	10.0768	10.1327	9.90358	9.9789	9.92052
AC217811.3_FG003	1.3976	0.416055	2.9163	3.94027	3.02472	0.615363	3.13505	5.05376	4.634	4.44183	2.04085	3.86643	1.7956	2.41163	2.6717	2.23562	3.96654	4.06215	4.5202	-2.0339	4.3436	4.10572	2.52481	1.53248	3.0271	3.01579	2.24074	3.94796	2.59902	3.57187	2.22469	3.1163	7.07207	2.40486	1.87938	0.817943	3.21304	2.56372	4.28592	3.23422	3.30622	4.4392	3.54034	2.76407	2.93913	1.54064	2.99232	-2.0339	2.83222
AC217840.3_FG001	8.30978	8.56	8.65332	8.31383	8.23633	8.59458	8.3243	8.52673	8.43577	8.51973	8.70832	8.63086	8.68479	8.73676	8.49519	8.50057	8.44986	8.35184	8.60487	8.3328	8.75323	8.21393	8.39404	8.47929	8.46561	8.53786	8.58793	8.70838	8.5999	8.56029	8.51599	8.44865	8.29367	8.36573	8.8765	8.63029	8.8941	8.40512	8.02166	8.71458	8.4484	8.07523	8.32733	8.84059	8.16248	8.26111	8.51165	8.39018	8.52093
AC217842.3_FG001	7.99508	8.16458	8.13359	7.96917	8.20387	8.17985	8.33706	8.23129	8.02762	8.26645	7.865	8.04634	8.07593	8.08489	8.17676	7.75983	7.93202	8.15067	8.29016	8.28986	7.76634	8.21393	8.17772	7.98008	8.18209	8.09105	8.20924	8.0973	8.17915	8.09019	8.20354	8.22891	8.15075	7.96752	8.03651	8.19043	7.79084	8.46514	8.00294	8.21684	7.93171	7.97886	8.09691	8.07158	8.09279	7.96692	7.9806	7.82037	7.9632
AC217887.3_FG005	8.54656	7.99001	8.41512	8.41763	8.02309	8.27288	8.66004	8.30833	8.41177	8.36591	8.05195	8.23556	8.19356	8.23294	8.14264	8.17536	8.38211	8.70471	8.35828	8.28674	8.53244	8.42242	8.56648	8.5291	8.29106	8.38617	8.48261	8.47546	8.4947	8.43423	8.5883	8.56787	8.42346	8.24481	8.53142	8.35698	8.22012	8.58577	8.47988	8.23715	8.42431	8.4069	8.43579	8.1845	8.3995	8.47274	8.47191	8.71029	8.41227
AC217947.4_FG002	10.5083	9.90288	10.3752	10.1536	10.581	10.272	10.5458	11.304	10.3831	9.87412	9.97346	10.2553	10.2246	10.4642	10.1692	9.95996	10.1706	10.4869	10.2009	9.90996	9.71254	9.54632	10.2357	9.84771	9.69836	10.8476	9.90627	10.7739	10.8444	10.3026	10.1534	10.5831	10.2926	10.6757	11.0473	11.2394	11.0614	11.0031	11.0441	10.8565	10.3575	11.1762	10.4052	10.2813	10.1428	8.96082	10.8363	10.2033	10.6362
AC217962.3_FG005	7.96994	7.77709	7.84764	7.8164	8.20098	7.9209	8.40528	8.05087	8.12911	8.13728	8.11037	8.01002	8.12852	7.86797	8.17822	8.3154	8.30341	8.36989	8.1043	8.40357	8.38761	8.3994	8.22499	8.31751	8.22867	8.14176	7.92693	7.84584	8.05791	8.14407	8.20783	7.98337	7.94503	8.06599	8.14606	7.9515	8.1907	7.88803	8.29605	8.18939	8.03641	8.26322	8.04724	8.10264	8.13418	8.12222	7.82805	7.75125	7.88666
AC217965.2_FG012	7.98227	8.16458	7.79784	8.1073	7.1313	8.08725	7.14127	8.02502	7.95786	7.66133	8.09684	8.01669	8.33907	8.19656	8.13693	7.69731	7.50482	7.69604	7.64494	7.71167	7.9865	7.88982	7.63396	8.45613	7.49552	7.88609	8.17761	8.11559	8.25726	7.95989	7.90069	7.9416	8.20771	8.44105	8.25956	8.70644	8.72996	8.16154	7.34626	8.06575	8.09157	8.01669	8.08481	8.64162	7.40655	7.00874	8.10706	7.51659	7.92799
AC217975.3_FG001	14.9822	14.8831	14.8311	14.6177	14.3613	14.6822	14.4535	14.5986	14.5723	14.6573	14.895	14.7637	14.7983	15.0346	14.6732	14.8345	14.0728	14.5396	14.5206	14.2544	14.2201	14.2384	13.7692	14.1957	13.9532	14.8045	14.6414	14.5209	14.5892	14.396	14.3039	14.2499	14.2328	14.133	14.5676	14.7453	14.5634	14.7301	13.7745	14.4082	13.8862	13.621	13.934	14.8805	14.4666	13.9114	14.6201	14.3559	14.7499
AC217977.3_FG001	5.45959	4.53206	5.74843	5.23464	5.74045	6.67209	6.29527	4.64225	6.30306	6.28351	5.64149	5.7555	5.88619	5.869	5.73348	6.05444	6.15821	6.29333	6.3392	6.55655	6.97584	7.01384	6.69448	6.5619	6.45824	6.0422	6.45909	6.37361	5.85281	6.52718	6.90349	6.31656	5.58923	6.42831	5.55397	5.6846	6.63751	6.35137	5.55903	6.26737	6.45644	6.5559	6.2146	5.0733	5.66633	6.44643	5.53991	5.57035	5.69559
AC217977.3_FG003	7.62782	7.51867	7.66552	7.76006	7.62694	7.55655	7.57735	7.90257	7.61714	7.60815	7.59346	7.55819	7.6564	7.50704	7.47888	7.73231	7.62858	7.69604	7.13824	7.58036	7.83131	7.2052	7.58304	7.5811	7.62063	7.84136	7.64795	7.33811	7.58344	7.36142	7.38143	7.72883	7.5709	7.36126	7.7609	7.73485	7.14665	7.03386	7.55983	7.33811	7.74933	7.76434	7.67439	7.84692	7.93961	7.42514	7.59304	7.53606	7.70244
AC218035.3_FG001	7.20114	7.97133	8.17481	7.87062	7.08155	7.45433	7.31898	7.95143	7.74024	8.28915	8.07629	7.94154	7.8533	7.90474	7.94032	8.04402	8.02829	8.42851	8.24889	7.61557	7.86109	7.94253	7.43009	8.21369	7.84627	8.54687	8.06542	8.42804	8.44086	7.68466	8.09912	7.9765	8.20404	8.01759	7.9125	7.52841	7.95732	7.81809	8.11614	8.41136	8.50854	8.48994	8.46365	7.81454	6.86003	6.84438	8.0422	6.61321	8.05467
AC218035.3_FG004	8.93798	9.14742	9.59193	8.90493	8.97535	9.47648	9.05312	9.52626	9.48505	9.62297	9.44495	9.18253	9.23109	9.34689	9.53066	9.53682	9.54918	9.7161	9.82708	9.18601	9.26366	9.29044	9.03279	9.61013	8.97705	10.1953	9.40774	9.62879	9.9474	9.59035	9.57929	9.37418	9.45142	9.61565	9.58912	9.05531	9.58156	9.41427	9.2083	9.73833	9.68324	9.61808	9.79124	8.94767	8.81473	8.34303	9.50681	8.81761	9.20455
AC218148.2_FG008	7.92832	8.19173	8.24075	8.03396	7.90767	7.70639	7.97026	7.92371	8.11876	7.97313	8.35455	8.08495	8.09043	8.14456	7.85001	7.82414	8.13911	7.80624	7.48655	8.21641	8.0044	8.28787	7.58304	8.43471	7.98964	8.08671	8.00186	8.30867	8.20328	7.9785	8.00358	8.02398	8.31376	8.38765	8.20573	8.29896	8.24179	8.31619	8.75902	8.64749	8.01127	8.42952	8.34386	8.33961	7.95898	7.72177	8.18013	8.5254	8.17112
AC218457.2_FG013	10.1669	10.1623	10.1221	10.032	10.2611	9.90438	10.1445	10.2708	10.2021	10.2349	9.96137	10.2282	10.101	9.94251	9.98652	9.84691	10.0412	10.1145	10.1042	10.3612	10.2952	10.3469	10.0662	10.0677	10.1136	9.80355	10.0538	9.99815	9.9162	9.95952	10.068	10.0527	10.0727	9.97735	9.8683	10.2231	9.87997	10.411	10.3266	10.126	10.1278	10.2062	10.2015	10.1421	9.99638	10.3271	10.0547	10.2947	10.0757
AC218972.3_FG001	8.97005	8.94851	8.86946	8.68049	9.43055	9.03441	9.19302	9.06931	8.85539	9.1907	8.75646	9.08906	9.0526	8.82446	8.99995	8.95691	9.12428	8.71887	9.23629	9.12099	8.85541	9.01936	9.03279	8.89223	9.24944	8.81991	8.76382	8.96404	8.84352	9.09055	9.14618	9.14794	9.01695	9.06193	9.06263	8.92691	9.07001	8.87115	9.26636	9.09261	8.93664	9.02346	8.96445	8.91512	9.29242	9.45182	9.03549	9.19364	9.02811
AC218972.3_FG004	1.00056	1.2776	2.88293	1.26443	-0.883827	-2.0339	0.737835	1.91716	-1.1692	0.288028	-2.0339	3.0022	-1.1692	2.39635	-1.1692	-2.23789	2.47049	2.12407	1.46815	-0.120897	3.43313	-2.0339	1.58476	1.56745	3.02042	0.509099	0.792639	-1.1692	2.02605	-1.74852	2.88504	0.534173	7.56237	2.40486	0.328964	-2.23789	0.806529	1.02929	1.84569	0.81773	1.52713	2.09288	2.44119	1.86742	1.63997	0.863041	1.29161	-2.0339	0.142585
AC218998.2_FG003	5.62872	5.48985	5.29048	5.31505	5.9113	5.79747	5.51713	5.82694	5.66614	5.36698	5.10582	5.9353	5.84865	4.93372	6.3693	5.8516	5.61396	5.71061	5.81684	5.89921	6.35864	6.11876	6.16761	6.06769	5.68521	5.05725	6.07541	5.72527	6.37996	6.23867	5.88925	6.48114	6.4241	5.92752	5.99965	5.9431	5.88097	6.32725	5.83782	6.10555	5.94212	5.98304	6.43862	5.53374	5.33146	5.42763	5.76122	6.4988	6.29417
AC218998.2_FG007	8.94297	8.71773	8.97448	8.95807	8.95095	8.97288	9.26821	8.998	9.02989	8.8872	8.95142	9.19288	9.10127	9.2852	9.08085	9.2309	8.94981	9.10763	9.03595	9.32771	9.37337	9.27471	9.20095	9.29209	9.16072	9.04341	9.12183	9.01498	8.97478	9.07934	9.06926	8.94088	8.88414	8.81731	8.80453	8.92512	9.51487	9.13328	8.9999	9.18062	9.14005	9.25634	8.82843	9.10191	8.97768	9.17426	8.7592	9.00393	8.91704
AC219020.4_FG002	5.66769	5.1345	5.64086	5.64042	5.45757	6.04263	5.27344	4.70873	5.35024	5.67346	5.05072	6.0825	6.02621	5.27378	5.5724	5.29311	5.30147	4.927	4.93139	5.57058	5.17546	5.75159	4.72358	3.78219	4.96712	4.91286	5.39425	5.36713	5.13049	5.41027	5.22221	5.13577	5.36941	5.76949	5.905	5.68713	5.76599	5.42971	5.53317	5.62978	5.61273	5.715	5.23178	5.08953	5.6454	5.69122	5.14996	4.41901	5.11402
AC219061.2_FG007	7.98258	8.12005	7.8888	8.26406	8.27242	8.21778	8.18306	8.11967	7.9366	8.3976	7.90049	7.75858	7.7632	8.05075	8.03209	8.17025	8.31969	8.41697	8.15306	8.29917	8.12114	8.4023	8.55066	8.2676	8.14364	7.98497	8.16212	8.32148	8.23442	8.26417	8.167	8.44865	8.24242	7.89282	8.18845	8.01463	8.17576	8.22917	8.21298	7.99279	8.29968	8.20543	8.26687	7.871	8.20875	8.19792	7.90302	7.99936	8.16681
AC220927.3_FG007	-0.288066	-2.0339	-1.03444	3.26244	2.0344	2.03824	0.737835	3.27268	-1.03444	1.13603	-2.0339	-2.0339	1.45077	1.17134	2.92282	-1.04913	0.257037	2.82834	2.01003	0.673591	0.378407	1.56548	4.47815	-1.03444	2.94444	0.509991	3.17549	3.77255	3.34467	-0.50176	-0.0271408	1.4071	4.73951	7.90047	1.47771	3.72947	2.25054	-0.269114	8.62466	5.38408	2.76047	-2.0339	6.91798	0.19916	-2.96251	-0.570137	1.29161	1.74597	0.973477
AC225147.4_FG002	8.84699	8.98	9.00981	8.80869	9.23593	9.05202	9.09503	8.83272	8.94784	8.85103	8.87815	8.93906	8.9293	9.0417	9.10486	8.73557	8.86138	8.88714	8.82546	8.7339	8.76902	8.77968	8.99822	8.56091	8.88125	8.85487	8.74637	8.80868	8.73585	8.9275	9.02507	8.59956	9.51748	8.97045	8.69974	8.80692	8.72996	8.73243	9.18773	8.57993	9.01299	8.52712	8.79021	8.82631	8.96135	8.88317	8.66834	9.21343	8.70457
AC225147.4_FG003	7.76171	7.65756	7.80142	7.84376	7.54568	8.10085	7.81477	7.81475	7.46168	7.47588	7.66399	7.87699	7.95048	7.83359	7.82997	7.45751	7.7475	7.86684	7.8402	7.6056	7.74874	7.95837	7.93943	8.09382	7.68181	8.07382	7.89117	7.57669	7.61029	7.84378	8.12894	7.90583	7.68652	7.86964	7.73795	7.75982	7.63574	8.1005	7.69425	7.65445	8.02231	7.99411	7.85919	8.01401	7.86745	7.9378	7.60125	7.80039	7.84411
AC225185.3_FG004	7.49424	7.61808	7.69385	8.15176	7.61831	7.29783	7.54473	7.13309	7.4847	7.49162	7.34135	7.37817	7.67945	7.31941	6.88452	7.49378	7.37584	8.05717	7.38135	7.7886	7.99548	7.29525	7.84749	7.70302	7.67086	7.56434	7.48573	7.16477	7.69821	7.58809	7.58342	7.48887	7.35915	6.9834	7.75038	7.44219	7.56871	7.67255	7.66478	7.57435	7.80973	7.8838	7.69471	7.31144	7.94734	7.59206	7.74156	7.77603	7.57164
AC225193.3_FG003	4.39889	5.48985	5.22586	4.49472	5.31876	5.89435	5.51713	4.49935	4.60528	4.34114	3.85167	5.31041	5.27774	4.99999	5.2805	3.71088	5.50266	4.28152	5.12632	4.09843	4.64694	3.92408	3.94475	4.97761	5.07974	4.13223	4.99831	3.49217	2.7777	4.62224	4.68862	3.75353	6.79794	4.87239	3.25072	4.12104	3.21304	5.17804	4.92575	4.36722	5.03717	4.4392	4.02396	4.79105	4.49318	4.99385	4.85269	5.02628	4.79463
AC225205.3_FG003	7.46729	7.06957	7.49112	7.75527	7.80228	8.14745	7.45395	7.87389	7.74286	7.7025	7.36412	7.51642	7.5544	7.80226	7.48306	7.81303	7.80826	8.37586	7.61276	8.16979	7.88706	8.03506	7.71187	8.04515	8.27301	7.7388	7.73334	7.89153	7.81554	7.8814	7.74069	8.13318	7.65655	8.15817	7.92494	7.3181	8.24895	7.94575	8.65195	8.23212	8.44394	8.6136	7.7822	7.24529	7.69619	7.81689	7.59304	7.69607	7.60387
AC225718.2_FG006	-1.73544	2.20305	-0.441729	-2.0339	1.33272	2.03824	-2.0339	-2.0339	1.8569	0.773455	0.617698	-0.248563	1.76456	1.17981	1.83693	3.62189	1.11452	-2.0339	2.01003	2.66061	-2.0339	1.18959	4.64632	1.49131	4.18084	3.45494	4.78682	4.41192	1.50377	0.122554	1.22403	4.86484	-1.12113	8.01054	1.44572	1.2571	2.25054	-2.16036	7.17289	6.00015	0.682456	-2.0339	2.93905	0.677616	-0.595282	2.5076	-2.0339	2.20107	0.142585
AC226230.2_FG001	10.9355	10.8006	10.8659	10.642	10.9005	10.8408	10.9253	10.8209	11.0635	11.0048	10.9438	10.776	10.9041	10.678	10.8089	10.9723	11.0751	11.0448	11.0132	11.072	10.8922	11.0203	10.8451	10.8474	11.0269	10.6083	10.9032	10.7049	10.7904	11.0554	10.9282	11.1536	10.6792	10.7453	10.7803	10.6953	10.6451	10.7338	10.8051	10.6866	10.7368	10.843	10.8477	10.4646	10.9478	11.322	11.0028	10.9752	10.9337
AC226235.2_FG001	6.16131	5.93755	6.41745	5.61946	6.37802	6.32345	6.12917	6.14763	6.1275	6.17067	6.69297	6.38028	6.51953	6.47801	7.26507	6.86683	6.41435	6.01598	6.24638	5.46423	6.44858	5.82253	6.42057	6.27959	5.29552	6.66073	6.42313	6.49874	6.93671	6.51211	6.33248	6.13075	7.03884	6.31845	7.32182	6.74459	6.7826	6.69381	6.27231	5.91438	6.69934	6.42697	6.16554	6.34776	6.20309	4.70414	6.48379	6.39599	6.38601
AC226235.2_FG002	9.11985	9.02899	9.06287	9.32465	9.1704	8.58977	8.69018	9.07562	9.02665	8.9836	8.98854	8.7009	8.63431	8.96411	8.92603	8.92335	9.17887	9.36336	8.79301	8.9853	9.0052	8.80618	9.03279	9.01893	8.87201	9.17269	9.06463	8.95328	9.10346	9.00946	8.87688	9.30172	8.79701	8.57608	9.13795	9.02945	9.04146	9.02198	9.05546	8.76431	8.8491	8.98962	9.05862	8.92725	8.99244	9.01369	9.25171	9.1326	9.10445
AC226248.1_FG002	7.52157	7.80549	7.52765	7.5546	7.03009	7.55655	7.2532	7.65536	7.71318	7.58998	7.27078	7.78618	8.06632	7.52871	8.0109	7.59876	7.11527	7.65736	6.56738	7.45268	7.13058	7.4489	8.43482	7.1159	7.86929	7.96882	8.37939	8.08006	7.71141	7.40589	7.30698	7.4694	7.54705	8.77219	7.05022	7.70241	7.08403	7.79335	8.12049	8.23286	7.51607	7.80815	7.19213	7.63151	7.14504	6.98583	7.08511	7.43077	7.21888
AC226373.2_FG010	9.14867	8.98622	9.02623	8.78065	9.19145	8.98393	9.23111	9.16415	9.39984	9.33515	9.26605	9.12964	9.04406	8.66869	9.19835	9.21111	9.05456	9.43944	9.4952	9.77077	9.5635	9.54632	9.30517	9.56312	9.17974	8.80957	9.1679	9.13893	9.25207	9.37472	9.28636	9.31268	9.35606	9.02743	8.91241	9.0972	9.03733	9.40027	9.05546	9.16812	9.14352	9.3863	9.65577	9.07166	9.07464	9.39512	9.07139	9.04697	9.10895
AC230011.2_FG002	11.3924	11.2338	11.2625	11.0223	11.4725	11.0419	11.4724	11.6511	11.4225	11.4366	11.4622	11.4498	11.2394	11.1713	11.3818	11.1725	11.1736	11.3712	11.3787	11.7691	11.7831	11.8666	11.6254	11.7301	11.7052	11.2459	11.3251	11.3977	11.4159	11.4083	11.4665	11.3868	11.241	11.3495	11.0738	11.4511	11.3236	11.4446	11.5553	11.4879	11.5014	11.9263	11.7054	11.2364	11.0822	11.5501	11.2076	11.3499	11.0858
AC230013.2_FG007	9.26163	9.07637	9.03419	9.00124	9.23021	9.10696	9.37723	8.84755	9.0537	9.28972	8.9363	9.08431	9.13411	8.83398	9.21869	9.10012	9.56499	8.90376	9.11519	9.06023	9.04034	9.17995	9.19418	9.09186	9.17507	9.03419	9.04673	8.99117	8.81524	9.12398	9.2483	8.83075	9.68043	9.14795	9.0358	8.72338	9.02488	8.83479	9.1898	8.57496	9.14415	9.03825	8.92407	9.07934	9.47035	9.36219	9.07435	8.89504	9.05634
AC231745.1_FG003	10.3999	10.3714	10.3922	10.0059	10.1835	10.6389	10.609	10.0256	9.62739	9.66957	9.21057	10.047	10.2669	10.4255	9.79313	9.47684	9.62443	9.25418	9.26467	9.79839	9.77036	9.55807	9.90764	8.79239	10.4414	10.0008	9.14001	9.46044	8.92629	9.30214	9.74245	8.91592	9.66384	10.0785	9.36356	9.81488	9.33496	9.263	9.72045	9.55868	9.90152	9.72935	8.77426	10.1477	10.3423	10.0251	9.44429	9.8192	9.43524
AC231745.1_FG004	9.44796	9.29742	9.46609	9.54488	9.7163	9.57477	9.34916	9.30778	9.51712	9.61401	9.27659	9.32778	9.27513	9.1598	9.51739	9.53812	9.74657	9.56231	9.3688	9.54286	9.29794	9.5132	9.36667	9.43683	9.4904	9.19977	9.42071	9.27642	9.12854	9.37211	9.3495	9.52796	8.96263	9.20771	9.32581	9.21351	9.21952	9.358	9.32405	9.3052	9.25162	9.25634	9.32118	9.24476	9.45701	9.90698	9.54348	9.36673	9.40811
AC231747.1_FG001	8.80104	8.70271	8.77184	8.80637	8.75868	8.62784	8.66004	8.96778	8.82802	8.5369	8.6859	8.59787	8.43549	8.50592	8.54112	8.44459	8.82071	8.72823	8.71938	8.76782	8.53038	8.71822	8.69673	8.78242	8.71307	8.65279	8.71751	8.56908	8.80986	8.82153	8.82905	8.91232	8.50918	8.3322	8.8587	8.91234	8.8711	8.68342	8.41055	8.61976	8.45338	8.69519	9.17083	8.46332	8.78679	8.85879	8.82728	8.61967	8.81057
AC232393.1_FG009	5.96677	6.10683	6.02925	6.18787	5.94931	5.65725	5.64576	5.49154	6.43534	6.83954	6.33778	5.4352	5.89047	5.85714	5.85729	5.68686	5.95835	6.13339	5.71659	5.61101	6.20195	5.98598	6.53216	6.48446	5.55109	5.63012	5.87438	6.22576	6.13043	5.77639	6.23468	6.00117	6.26727	5.51441	6.32023	6.10146	5.68391	5.88938	6.01642	6.0151	5.82492	6.209	6.15502	5.7405	5.73275	6.01615	5.79024	6.14017	5.78827
AC233851.1_FG014	7.21386	7.04597	6.9884	6.93709	7.22839	6.93758	7.11188	7.04578	7.25602	6.80215	6.87842	6.66996	7.29719	7.06813	6.90744	6.74884	7.56333	6.86835	7.00292	7.52324	6.83619	6.8537	7.44157	7.72548	6.38326	7.42321	7.19709	7.46495	7.12665	7.50579	7.41658	7.8467	8.22031	7.1466	7.60916	7.31401	7.11568	7.24645	7.17289	7.11107	7.35599	7.06935	7.43077	6.62045	6.97082	6.65297	7.43666	7.50181	7.63541
AC233865.1_FG001	7.17679	7.8941	6.50001	6.39936	6.81681	7.29783	6.85232	6.6144	7.05252	6.77023	6.7546	7.24243	7.50367	8.04144	6.87096	6.04094	6.49624	6.50422	6.17262	5.54992	6.21226	5.98598	6.02228	6.17434	6.35247	6.26876	5.96045	5.73983	6.01747	5.78008	6.22093	5.52334	7.52193	6.0968	5.99677	7.06674	6.11822	5.81128	5.36745	5.89775	6.00903	4.82765	5.32144	7.34403	6.73575	6.24421	6.07597	6.1145	6.26221
AC233865.1_FG006	7.10371	7.0928	7.28116	7.5656	7.75298	7.32125	7.06664	6.9665	6.76389	6.74418	6.77174	7.19615	7.25233	7.22191	6.91713	6.9367	6.91327	6.88519	7.38135	6.80334	7.40672	7.21182	7.19259	6.99525	7.23363	6.50643	7.01665	6.44158	6.90928	6.91696	6.98652	7.37838	7.236	6.3411	7.08118	6.79511	6.23811	7.05454	6.93689	6.993	6.72152	6.78363	6.58887	6.96441	7.18615	7.23847	6.96301	7.10545	7.0038
AC233866.1_FG006	10.8704	10.9312	10.7373	10.7284	11.0133	10.9119	11.0747	10.9013	10.8176	10.8134	10.765	10.7325	10.7427	10.6382	10.9649	10.714	11.0056	10.641	10.8264	10.6962	10.4761	10.5643	10.8856	10.8477	10.4056	10.8095	10.7774	10.97	10.8524	10.9371	10.9421	10.8139	11.7354	10.8992	11.0851	10.8158	10.7344	10.9345	11.0228	10.6238	10.746	10.7883	10.865	10.6467	11.064	10.3919	10.8337	11.1665	10.8794
AC233870.1_FG003	7.47502	7.36498	7.17193	7.51543	7.40554	7.29783	7.29303	7.69689	7.52416	7.04024	7.67769	7.26503	7.60443	7.35727	7.90142	7.93298	7.74365	7.52394	7.95465	7.61059	7.27525	7.55687	7.7493	7.68004	6.98048	7.64369	7.58755	7.5533	7.50968	7.44203	7.64319	7.54575	7.18522	7.22176	7.33527	7.40718	7.81032	7.70414	7.18124	7.22486	7.40909	7.24538	7.49302	7.35593	7.02902	7.46033	7.60941	7.54569	7.09734
AC233870.1_FG004	8.58819	8.24971	8.88543	8.58643	8.61151	8.943	8.51601	7.99203	8.53953	8.34439	8.0866	7.86595	8.58283	8.60732	8.52807	8.30235	8.43916	8.54435	8.46254	8.48469	8.14555	8.1873	8.35208	8.19041	7.96706	8.4042	8.33185	8.09822	7.94082	8.35773	8.59327	8.36684	8.70452	8.53737	8.39044	8.439	7.94856	8.21235	7.79017	8.07159	8.30363	7.67253	7.983	8.14643	8.40224	8.36036	8.26527	8.91934	8.11407
AC233870.1_FG006	10.1217	10.1773	10.2039	10.3284	10.3811	10.3916	10.3154	10.1946	10.1361	10.1807	10.0368	9.98708	10.2225	10.1805	10.1083	10.0342	10.1896	10.4089	10.2428	10.2898	10.2283	10.3188	10.1438	10.4104	10.1049	10.1593	10.2027	10.0165	10.1273	10.1852	10.2642	10.1553	10.235	10.2334	10.3037	10.4042	9.97579	10.2473	10.4414	10.1384	10.3887	10.1814	10.2987	10.0685	10.1205	10.1233	10.0887	10.2207	10.0722
AC233872.1_FG003	7.18321	7.45736	7.37094	7.36616	7.698	7.56638	7.45395	7.33597	7.62397	7.09796	7.158	7.52112	7.04089	7.33063	7.19129	7.09683	7.4771	7.22648	7.29129	7.05123	7.39772	7.60294	7.57263	7.42626	7.23558	7.45399	7.10297	7.47029	7.62776	7.52844	7.51722	7.4694	9.01878	7.53832	7.19219	7.06832	7.54566	7.13474	7.12175	7.14429	7.40899	7.49092	7.16278	6.93074	7.66509	7.34912	7.4995	7.83617	7.31548
AC233878.1_FG004	7.09441	7.33607	6.90258	6.74727	7.0792	7.0817	7.05124	7.52308	7.39531	7.18769	7.19658	7.48789	7.42287	6.8619	6.80439	7.22676	7.3434	6.95064	7.5117	7.46376	6.86261	6.81942	6.97286	7.18575	7.0063	6.96217	6.86354	7.03912	7.0545	7.07797	6.53713	6.90005	7.16936	6.6977	6.96609	7.56188	6.57057	7.04717	7.1043	7.23654	6.86805	6.3813	7.02598	7.16248	7.14968	6.55593	7.31214	6.74454	7.04195
AC233880.1_FG006	6.04929	6.0367	5.87957	5.74087	6.514	6.01417	6.29527	6.48762	5.68272	6.17067	5.91265	5.89241	6.17017	6.0854	6.17225	6.04994	6.48254	5.78427	6.29353	5.68864	6.14928	5.75159	6.46625	6.55595	6.23677	6.24553	5.9291	6.30929	5.7966	5.89536	6.44746	6.61119	5.9206	6.06993	5.99628	6.09981	5.91735	6.21591	5.87946	5.90173	6.51435	6.209	5.78085	6.00393	5.79661	6.35172	5.97849	6.48884	6.30989
AC233883.1_FG006	7.69241	7.41191	7.72544	7.50974	8.08011	8.57035	7.69103	7.76876	8.02467	7.60815	7.45179	7.09258	7.75432	7.76002	7.96686	7.70081	8.3321	7.82382	7.62664	7.74838	7.93453	7.6766	8.14299	6.87712	8.46417	8.11297	7.56829	7.49516	7.2707	7.92451	7.94036	7.53642	8.0242	8.07277	7.22761	7.42652	7.39902	7.06392	7.65283	7.3232	8.001	7.69136	7.19811	7.01096	8.08584	7.99083	7.61753	8.06785	7.46336
AC233885.1_FG001	8.10808	8.00233	7.99311	8.35878	8.06975	7.96617	7.92027	7.92371	8.07405	8.00365	8.25448	8.0754	8.21466	8.10527	8.12723	8.01657	8.33984	8.3274	8.28142	8.03883	7.75932	8.22707	8.42907	8.09702	7.91798	8.02222	8.39609	8.2517	8.10799	8.24225	8.17726	8.44865	8.14557	8.49255	8.29584	8.05296	8.00034	8.14085	8.12915	8.07006	8.15985	8.03155	8.59394	7.80613	7.85899	8.38363	7.77097	8.36046	8.02641
AC233887.1_FG006	10.6473	10.6165	10.6303	10.5088	10.256	10.3735	10.1927	10.6851	10.3182	10.2581	10.4712	10.4404	10.5222	10.5511	10.2893	10.2628	10.081	10.541	10.2525	10.0285	9.93733	9.87208	9.75958	9.96149	10.7862	10.1514	10.1069	10.2129	10.4159	10.1157	9.84712	10.3028	10.0206	10.337	10.4381	10.5954	10.594	10.294	11.0088	10.9938	10.1713	10.8472	10.7202	10.7027	10.5269	10.1914	10.335	10.2364	10.4051
AC233888.1_FG001	7.5422	6.84175	7.82521	7.3911	6.40602	7.13554	7.27987	7.12094	7.5216	6.96328	7.73561	7.00133	7.30016	8.1035	7.31616	7.67827	6.79585	7.42378	7.67196	6.99886	7.66492	7.77378	6.73236	6.80811	6.7826	7.09184	7.77232	7.73661	8.19121	7.6561	6.95579	7.64454	7.22491	7.33893	7.52701	7.45872	7.44957	7.37512	6.44866	7.74814	7.36022	7.24538	7.37159	6.79735	6.44726	7.10496	7.76367	7.01815	7.62915
AC233888.1_FG002	10.4279	10.2946	10.6073	10.625	10.0563	10.91	10.0528	10.1369	10.4189	10.3517	10.3177	10.5416	10.446	10.8237	10.4874	10.3775	10.2485	10.2294	10.1577	9.68459	10.1263	10.0378	9.83333	9.5226	10.0831	10.616	10.2843	10.2312	10.224	10.2789	10.1739	9.63232	9.95542	10.5464	9.88976	10.489	10.4036	10.4925	9.6783	10.0468	9.77909	9.52138	9.49028	10.7691	10.1976	9.9974	10.4429	9.83894	10.3987
AC233892.1_FG001	6.9715	6.71276	6.86868	7.32791	6.61865	6.95266	7.06664	7.79959	7.10652	6.86395	6.56119	6.73615	6.83998	6.77132	6.64163	6.42321	6.74929	7.22648	6.4264	6.5357	6.77492	6.77539	7.123	6.47748	6.91938	7.06973	6.6325	7.2787	6.90806	6.43514	6.65352	7.18902	6.37416	6.8317	7.00066	7.38992	6.98468	7.12208	6.88671	7.16063	6.82727	7.37919	7.23727	6.9667	7.31832	6.84829	7.00074	7.11195	6.66799
AC233893.1_FG002	8.31819	8.46082	8.33346	8.61583	8.9159	7.834	8.3497	8.13788	8.01767	8.21758	7.78708	8.35622	8.24802	8.37267	8.37557	8.20248	8.29803	8.53371	8.31894	8.64419	8.6584	8.02004	8.5293	8.23935	8.27974	8.07091	8.19108	8.18222	8.06789	8.29169	8.43603	8.30777	8.34782	8.2804	8.43756	8.59029	7.94856	8.47013	8.60307	8.08988	8.41925	8.41259	8.53612	8.48494	8.4773	8.33842	8.18013	8.38482	8.38285
AC233893.1_FG003	6.665	6.4323	6.60993	6.45956	5.70932	7.12227	7.03567	5.91404	6.63795	6.3627	5.84949	6.60059	6.55355	6.59142	6.44358	6.53897	6.34843	6.24196	6.70454	6.23297	6.39529	6.69259	6.80526	6.50353	6.73813	6.6478	6.35574	5.68581	5.90271	6.40919	6.47771	5.27685	6.71909	7.19714	5.37804	6.48987	6.02128	7.14557	7.83848	6.9757	6.40095	6.3813	6.11812	6.81408	6.92996	6.07697	6.29424	6.3853	6.01616
AC233893.1_FG006	2.0328	0.416055	1.9348	-2.0339	-1.14924	0.615363	-2.0339	-2.0339	-0.0210343	-0.448937	0.617698	0.525342	0.86429	0.0884388	-2.11733	1.3704	1.36868	-2.0339	-0.192954	1.5587	2.15932	-2.0339	2.13004	2.05224	0.958389	-2.12932	-1.06581	1.44303	-1.14924	2.935	-1.06581	1.4071	6.46837	3.37121	-2.12932	-2.12932	-2.0339	0.189741	0.94052	-1.06581	2.11927	0.66429	1.49306	-1.06581	-1.14924	0.130668	1.82778	-2.0339	-2.0339
AC233894.1_FG005	6.40622	6.52059	6.66056	5.79795	6.39334	6.61637	6.97166	6.19477	6.5665	6.31925	6.48011	6.60059	6.53545	6.49941	6.74818	6.9635	6.57921	6.50422	6.28189	6.8798	6.34933	6.69259	6.75094	5.8683	6.59356	6.25258	6.79288	6.6738	6.81027	6.36549	6.58387	6.05441	6.26683	6.86334	6.77093	6.58488	6.87798	6.42974	6.58076	6.61207	6.76836	6.78363	6.54817	6.28679	6.80042	6.68824	6.4295	6.78579	6.63093
AC233895.1_FG001	10.4532	10.4342	10.2935	10.5446	10.6033	10.3847	10.3785	10.5386	10.604	10.4098	10.3707	10.1844	10.1973	10.115	10.3422	10.2674	10.5434	10.5516	10.3505	10.5149	10.0189	10.1403	10.3096	10.3563	10.1651	10.4104	10.3703	10.4079	10.3963	10.4779	10.4482	10.4127	10.6882	10.1201	10.5334	10.4033	10.2641	10.4874	10.4151	10.1788	10.4414	10.6005	10.7166	10.1819	10.5882	10.2863	10.579	10.707	10.4903
AC233898.1_FG004	7.00898	7.0928	7.13967	7.06661	7.10486	7.01144	7.00402	7.41773	7.46683	7.18769	7.26474	6.88944	7.10607	7.27104	7.2101	6.9337	7.34606	6.81662	7.47125	7.6402	6.56576	7.15109	7.17894	6.60368	6.62091	7.4001	6.83367	6.69661	6.96655	6.69726	7.14775	7.0386	7.33485	6.71515	6.52327	7.10831	5.68391	7.38711	6.9758	6.74594	7.21827	6.88529	7.26716	6.97394	6.53277	6.38731	6.95021	6.80197	7.0325
AC233899.1_FG005	3.15299	5.08902	4.05972	3.6408	3.28051	3.97243	3.3517	4.77227	2.9638	3.63853	3.97517	4.44332	4.70056	4.39283	4.08365	4.71031	1.81861	2.12407	2.96562	3.37511	4.22644	4.45738	5.7542	3.73141	5.15199	5.16178	6.33338	6.06283	5.19014	2.96652	3.73221	5.94589	4.12618	7.63315	3.82576	4.44224	4.77245	3.90521	7.74583	7.40777	4.40259	5.13338	5.83517	4.19091	3.70014	3.30906	4.06805	2.38411	3.4006
AC233901.1_FG010	9.61642	10.0746	10.0044	10.0359	9.08799	9.50233	9.0258	9.60035	9.73526	9.56182	10.0641	9.89772	9.6181	9.90834	9.57182	9.61726	9.02442	9.43659	9.66843	9.06388	9.43187	9.19173	9.20095	9.41234	9.00937	9.98621	9.43494	9.81856	9.90845	9.37608	9.43186	9.22543	9.71084	9.3844	9.76	9.79289	10.1692	9.59476	8.59684	9.82423	9.30913	8.72748	9.26676	10.3246	8.70517	8.44024	9.61618	9.21946	9.73649
AC233910.1_FG001	8.11198	8.39227	8.1078	8.33648	7.47187	7.67036	7.67102	8.43154	7.90263	7.94481	8.32583	8.46023	8.17068	8.42072	7.92856	8.28309	7.56416	8.15067	7.99443	7.79739	8.17483	8.04992	7.8561	8.17259	7.31404	8.32765	8.12424	8.26181	8.88335	8.02818	7.60207	8.29123	7.93858	7.89282	8.81459	8.53426	8.96966	8.59463	7.7737	8.3503	7.75584	8.06082	8.11898	8.63547	8.18182	6.99814	8.33092	7.61141	8.1797
AC233910.1_FG004	7.59358	7.3263	7.34073	7.98154	7.03366	7.13554	7.21224	7.40776	6.99276	6.79582	7.36976	7.02137	7.10696	7.30564	6.89938	6.51772	6.70332	7.31613	7.07217	6.97582	6.87564	6.7843	7.25898	7.15639	7.47346	7.42193	7.25494	7.42079	7.15003	6.78812	6.89297	7.41954	7.27607	7.13368	7.07029	7.21999	7.30605	6.98335	7.07771	7.10959	7.08281	7.12584	6.92818	7.54774	7.44228	7.35073	7.25084	7.24805	7.43497
AC233910.1_FG008	9.39437	9.30241	9.42326	9.4412	9.1292	9.86109	9.10625	8.71638	9.57384	9.28972	9.2262	9.68065	9.47449	9.75999	9.37208	9.31662	8.83805	9.04906	9.24531	9.07114	9.39502	9.35319	8.88927	9.00922	9.31641	9.29908	9.10986	8.68996	8.82896	9.0054	9.14666	8.54945	9.31989	9.31744	8.57579	8.89288	8.84773	9.12711	8.66986	9.24285	9.26354	9.19826	8.31322	9.62475	9.26217	9.33156	8.97359	8.49836	9.08403
AC233910.1_FG010	9.68936	9.34172	9.52979	9.65196	9.04895	9.65991	9.10252	9.22503	9.42767	9.20868	9.10467	9.3318	9.46812	9.52074	9.14282	8.73914	8.55901	9.27669	8.70201	8.52493	8.1616	8.75948	8.78948	8.5353	9.32541	8.96115	8.97017	8.77651	9.10554	8.48935	8.78728	8.51188	8.95852	9.51216	9.15685	9.4915	8.80468	9.16687	9.8147	9.77345	8.68227	8.69051	8.69397	9.4061	9.12985	8.66131	9.17953	9.12298	9.06331
AC233922.1_FG005	8.1575	7.87413	8.18206	8.04185	7.64183	8.09406	7.93712	7.68868	8.1938	7.74253	8.40209	7.99658	8.02591	8.08623	8.16358	7.97987	8.08595	7.89205	8.09768	7.55985	7.96837	8.19734	8.38218	8.92403	7.30041	8.25695	8.32402	8.47537	8.38238	8.06209	8.30715	8.29676	8.66549	8.09293	8.49531	8.66747	8.53304	8.10179	7.79562	8.10526	7.96827	8.28199	8.29386	8.38487	7.97392	7.55808	8.36507	7.90517	8.15381
AC233922.1_FG008	8.42007	8.90325	8.74708	8.70805	7.3359	8.69213	8.47042	8.78345	8.87975	8.46893	8.34599	8.75777	8.79264	9.04051	8.62925	8.65163	8.12638	8.58098	8.80527	8.6539	8.8422	8.97528	8.71576	8.86677	8.40173	9.00941	8.82672	9.0026	9.08245	8.84388	8.60413	8.62178	8.89259	8.89973	9.09699	8.85067	8.95661	8.668	8.15481	9.13244	8.72785	8.76353	8.81538	8.89467	7.54278	7.55265	8.26009	8.17729	8.54438
AC233935.1_FG005	6.73729	6.88231	6.81253	6.12977	6.30465	7.09535	6.81633	6.24043	6.84318	6.48574	6.61914	6.411	6.72518	6.67142	6.43982	6.76628	6.43871	6.3671	6.8924	6.7318	6.98789	6.77539	6.11122	6.89999	6.64213	6.42238	6.88602	6.84916	6.70939	6.46059	6.56817	6.48114	6.76933	6.29544	6.52993	6.61658	7.27835	6.57966	6.28786	6.52899	6.20764	6.47124	6.4607	6.79167	6.91376	6.71153	6.61932	6.14017	6.50003
AC233938.1_FG003	5.58433	5.62345	7.34436	6.94553	5.39973	8.27288	4.98006	6.68214	4.3518	4.07462	2.9974	0.525342	3.34425	7.15613	5.13464	5.58056	6.34656	6.78107	5.25101	4.83854	4.22644	4.10572	1.58476	1.04266	6.55003	6.91568	6.23851	6.48314	5.44783	6.00722	4.87056	6.20326	2.55625	7.30477	3.59408	5.80438	6.57057	6.07301	5.83782	5.10469	4.18154	5.55964	4.88348	5.68117	5.49533	7.42875	7.28182	4.72073	7.43497
AC233939.1_FG003	7.50782	7.40264	7.5688	7.96086	7.37388	7.59549	7.84187	7.70506	7.70622	7.35627	7.48853	7.45388	7.24118	7.15995	7.42745	7.5981	7.37641	8.15761	7.3538	7.58036	7.68726	7.7648	7.62392	7.6933	7.53058	7.54833	7.75883	8.06548	7.61438	7.91619	7.84579	7.1406	7.85505	7.28153	7.77786	7.1153	7.781	7.54128	7.49433	7.45505	7.59312	7.33195	7.80813	7.39834	7.63313	7.58977	7.6653	7.57893	7.36146
AC233942.1_FG001	7.70317	8.03267	8.08791	7.91429	7.71378	7.71526	7.57735	7.81475	7.98355	8.07854	8.09684	7.42908	7.78009	7.83452	7.91662	8.59628	7.63728	8.05717	7.95097	7.49651	7.8246	7.46007	7.62392	7.56196	7.68217	7.96491	7.90429	7.80998	7.89968	8.00085	7.93749	7.87657	6.83113	7.6423	8.00129	7.71612	8.13772	7.82082	6.99488	7.67176	7.71672	7.55403	7.68249	8.16401	7.57149	7.77054	7.84889	7.62056	7.98784
AC233945.1_FG003	8.7974	8.63312	8.79993	8.92215	8.38816	8.96175	9.04924	9.24477	9.01704	8.80452	8.86224	9.14495	8.90082	9.09833	8.96817	8.95463	8.49596	8.70945	8.72154	8.10756	8.90073	8.39067	8.32754	8.54537	8.75636	8.74921	8.44725	8.57382	8.7085	8.5008	8.51548	7.95566	8.38653	8.79287	8.43472	8.56649	8.84773	8.95491	8.34146	8.91522	9.00976	9.31217	8.58564	8.74237	8.17587	8.25598	8.10129	8.53752	8.14068
AC233949.1_FG004	10.6539	10.7375	10.6893	10.4793	10.8741	10.4392	10.6945	10.9242	10.6763	10.5579	10.452	10.5764	10.3693	10.3582	10.6933	10.4878	10.6388	10.6248	10.6019	10.5465	10.5209	10.4548	10.7513	10.7787	10.3341	10.8927	10.4822	10.6991	10.7573	10.7332	10.7121	10.7026	11.0204	10.5057	10.761	10.8029	10.6799	10.62	10.5638	10.558	10.5946	10.7861	10.8734	10.5738	10.6475	10.2347	10.7005	10.8165	10.667
AC233953.1_FG005	12.9819	12.8191	13.0176	12.6445	12.8174	12.7985	12.7473	12.6287	12.7904	12.8893	12.8999	12.7033	12.8289	12.7827	12.5834	12.9434	12.4153	12.84	12.7867	12.4299	12.3308	12.4225	12.2928	12.1999	12.5929	12.6438	12.6182	12.5079	12.7983	12.6172	12.5676	12.4842	12.2852	12.617	12.6985	12.7016	12.411	12.7349	12.2185	12.5603	12.0184	12.1024	12.3113	12.7342	12.6101	12.3838	12.7989	12.7633	12.8309
AC233955.1_FG008	6.25912	6.78584	6.27595	6.362	6.87833	7.22519	6.32119	7.07127	7.11506	6.72432	6.4591	6.86746	6.55642	7.01113	7.35303	6.65914	6.90155	6.34293	6.3615	6.02425	6.28242	6.07584	6.29963	6.53114	6.1913	7.22735	6.68485	6.37585	6.63166	6.39244	6.19209	6.68057	6.58308	7.19714	6.90876	7.27709	6.47618	6.74457	6.63039	6.56799	6.83431	6.63587	6.19867	6.85138	6.66946	5.58053	6.74321	6.25036	6.66799
AC233960.1_FG002	9.121	9.58637	9.13434	9.08197	8.44609	9.22031	8.85003	9.4112	9.08779	8.95691	9.33684	9.24921	9.22667	9.56472	8.90914	9.40247	9.09505	8.92427	9.05489	8.57689	8.92756	9.01558	8.37621	9.41832	8.87897	9.09706	9.1144	9.13211	9.61196	8.70372	8.916	9.42812	8.9174	8.97408	9.62391	9.57214	10.0099	9.05939	8.25709	9.36826	8.84693	8.99721	8.99969	9.42846	9.00369	8.29642	9.25171	8.77318	9.22127
AC233960.1_FG003	7.26761	7.04597	7.19048	7.28862	6.95598	6.96758	6.74153	6.92516	6.85824	7.23054	7.24033	7.04768	7.28171	7.25115	6.41945	6.8691	6.59161	7.04357	6.67813	6.58728	6.99983	7.1784	6.53216	7.06828	6.47817	7.12468	7.08475	6.79529	7.15911	6.79102	6.93322	6.90005	7.21212	6.73239	6.76784	7.04602	7.06794	7.36278	6.28786	6.73463	6.88112	6.61629	7.00506	7.13065	6.49721	6.46736	6.80137	6.59476	6.94462
AC233961.1_FG001	9.16716	8.86328	9.08253	8.75925	9.27287	8.81684	9.23111	8.99467	8.87565	9.05687	8.99585	8.85964	8.90821	8.6314	9.11668	9.02982	9.19178	9.19463	9.06512	9.06933	8.88953	8.84929	9.05911	9.09425	9.34232	8.85104	9.01617	8.86994	8.8015	9.08664	9.01283	8.97234	9.15964	8.81327	8.92501	8.61846	9.04557	9.11535	8.85085	8.92587	8.80902	8.84149	8.87885	8.76031	9.50046	9.38458	9.16021	9.19364	8.95001
AC233979.1_FG006	7.00978	7.04597	7.21539	6.8941	7.30923	7.55655	6.79799	7.04578	6.39698	6.51685	6.4591	6.90391	6.81561	7.07558	6.79917	6.4976	6.56655	6.62943	6.5186	6.36887	5.95427	6.6639	6.44359	6.07495	6.7576	6.70362	6.32981	6.38967	6.19776	6.22939	6.52578	6.53832	6.71003	6.71515	6.43913	6.44714	6.76275	6.6068	6.54238	6.53636	6.54059	6.33414	5.90534	6.72963	6.89993	6.72935	6.51889	6.3306	6.35605
AC233979.1_FG009	8.9735	8.86328	8.95009	9.17109	8.8689	8.74072	8.87212	9.047	8.90469	8.83569	9.209	8.99758	8.97592	8.81048	8.74363	8.74899	8.8283	9.27987	8.93175	9.17256	8.96309	9.04184	8.91831	9.03143	9.28785	8.81353	9.07295	8.9692	9.11586	9.09138	9.0402	9.16317	8.56886	8.66405	8.98663	9.09363	9.04146	9.14008	9.03947	9.0745	8.85161	9.20155	9.15368	8.88724	9.02677	9.2307	9.05355	8.90818	8.92981
AC234152.1_FG002	7.49123	7.16032	7.74814	7.32144	6.58218	7.47536	7.76842	6.92516	7.53474	6.88198	7.29469	7.53513	7.66671	7.42401	7.30694	7.52632	6.86529	7.30366	7.29129	7.71631	7.60359	7.25734	7.46425	7.40451	7.23471	7.10926	7.56997	7.17185	6.84627	7.59638	7.34142	6.74675	7.68803	7.08082	7.3346	7.32838	7.48636	7.75513	7.16449	7.6954	7.51099	7.18019	6.79283	7.63289	7.17841	6.67995	7.1312	7.3939	7.14193
AC234154.1_FG007	6.02651	6.17372	6.18904	6.27085	6.4846	6.39142	6.72221	5.73425	6.46531	5.44992	5.97316	5.58639	5.70118	6.02293	6.09266	6.03453	6.21547	6.99786	5.91056	6.18019	6.19157	6.39963	6.27417	5.77457	6.16697	6.28867	6.28453	5.73758	6.15888	6.23137	5.97228	6.05441	6.13468	5.80251	5.42068	5.84605	6.7826	6.05816	6.07136	5.71114	6.04732	6.15574	6.18949	5.77338	6.06304	6.77054	5.87394	5.95006	6.24596
AC234154.1_FG008	7.52658	7.35541	7.59369	7.84827	7.7536	7.55655	7.35706	7.58632	7.44669	7.59728	7.77438	7.68927	7.52094	7.34062	7.52935	7.14875	7.23167	7.72439	7.24406	7.3248	7.37954	7.13027	7.72132	7.65161	7.70437	7.14671	7.3148	7.24353	7.36068	7.38005	7.05416	7.43969	7.52896	7.02596	7.63328	7.82661	7.73079	7.11503	7.37566	7.62328	6.97945	7.52282	7.56342	7.71598	7.80214	7.59993	7.41819	7.35057	7.50492
AC234155.1_FG002	8.38116	8.31042	8.54993	8.28084	8.24888	8.07352	7.57735	8.30833	8.18932	8.32035	8.62119	8.81631	8.37394	8.26731	8.30327	7.70211	7.51904	8.38773	8.29596	7.94704	8.33198	7.82219	7.9475	8.26293	7.99124	8.16772	8.54013	8.10166	8.32362	7.83695	8.2255	8.05043	7.90018	7.76464	8.35332	8.35424	7.88569	8.40201	7.67073	8.13522	7.53952	8.62833	7.87021	8.44734	7.78006	8.3362	8.11855	7.93114	8.34139
AC234156.1_FG005	0.96193	-2.0339	-1.69642	-2.0339	1.58579	1.49554	0.737835	-2.0339	-1.69642	-2.0339	-2.0339	1.39745	-1.69642	-1.69642	-1.69642	-1.91352	-2.05	1.57896	2.40303	-2.0339	-2.0339	-2.0339	-2.0339	2.86802	-1.57604	-1.91352	-2.05	0.981329	-1.71252	-2.05	-2.05	0.534173	6.53647	1.46989	-1.91352	-1.91352	-2.0339	0.826455	-2.0339	1.92893	2.09017	-2.0339	-1.69642	-2.05	-1.71252	-1.91352	0.428785	-2.0339	-2.0339
AC234157.1_FG002	10.7811	10.9352	10.9252	11.0772	9.98044	10.8101	10.1572	10.4804	10.7959	10.7468	11.269	11.1334	10.6651	11.1965	10.8891	10.8728	10.3592	10.7323	10.9077	10.4599	10.9176	10.6805	10.1699	11.2177	10.2301	11.1829	11.0078	11.1892	11.5274	10.7521	10.5654	10.643	11.167	11.0885	10.9645	11.1758	11.5826	11.1257	9.94176	11.0423	10.5048	10.5767	10.975	11.556	10.2032	9.48478	11.0274	10.323	10.9799
AC234158.1_FG005	10.6497	10.5509	10.765	10.429	10.7763	10.6354	10.9608	10.8049	10.7722	10.7901	10.6021	10.5781	10.7831	10.4782	10.8028	10.5897	10.6935	10.7915	10.8234	10.9022	10.7078	10.8466	10.9361	10.8074	10.8936	10.5795	10.7377	10.6439	10.7115	10.824	10.812	10.8863	10.756	10.783	10.6125	10.6246	10.4892	10.6991	10.8424	10.6791	10.5424	10.7894	10.8084	10.3858	10.722	10.8394	10.6716	10.9183	10.6268
AC234159.1_FG002	11.3805	11.1947	11.389	11.3067	10.779	11.325	10.9264	11.1578	11.136	11.2403	11.3379	11.2761	11.3937	11.4282	11.0419	11.2517	10.6838	11.2586	11.1691	10.6873	10.989	10.8745	10.611	10.8846	10.9225	11.242	11.1765	11.0299	11.3421	10.9965	10.7581	10.6299	10.8056	10.9951	11.0287	11.154	11.2788	11.3738	10.5899	11.1638	10.6249	10.5855	10.6642	11.5171	11.0969	10.716	11.1995	11.1512	11.1057
AC234161.1_FG010	5.89977	6.29884	6.38115	5.79795	5.50529	5.83049	6.21461	5.45328	6.3362	5.79265	6.41615	5.89241	6.02277	6.07724	5.56752	6.28898	6.26228	4.64006	5.89536	5.61101	6.11673	5.42675	6.55348	6.39388	5.52131	6.27666	5.99514	5.8638	6.09191	5.77268	5.78308	6.46156	6.51542	6.44931	6.22319	5.52095	6.11822	5.74433	5.11196	5.83004	5.93507	4.95782	5.77269	6.39046	5.45806	5.14727	5.84658	5.25498	6.10892
AC234164.1_FG004	3.84818	2.76228	3.79174	4.06952	3.25494	3.97243	4.11486	2.86974	3.76428	3.58081	3.40136	3.45942	4.52099	3.9027	3.49127	3.2251	3.00307	3.08308	3.2785	3.78164	4.05378	3.85807	3.08922	3.55924	3.82085	2.87963	3.29532	3.0208	3.61357	4.0721	3.113	4.67392	7.43647	3.18342	1.92778	2.85126	4.69075	2.16841	2.79583	2.75576	3.79403	3.45535	2.97748	3.34819	3.9293	2.87266	2.21779	3.34996	1.49736
AC234165.1_FG002	11.7986	11.8009	11.8991	11.5863	11.0185	11.663	11.4932	11.6033	11.8527	11.6914	11.9254	11.7355	11.9476	12.1962	11.6774	11.7869	11.3905	11.2333	11.6639	11.73	11.913	11.8825	11.5088	11.6434	11.5132	12.0076	11.6922	11.9209	11.8073	11.8723	11.6694	11.5229	11.5234	11.675	11.7964	12.1134	12.1699	11.6452	11.5589	12.12	11.6613	11.5432	11.3022	11.8915	11.4312	11.1529	11.8659	11.1169	11.6734
AC234171.1_FG003	8.44958	8.34469	8.36269	8.36823	8.6322	8.47958	8.56563	8.07627	8.22248	8.61625	8.44546	8.47484	8.55346	8.1359	8.20406	8.50344	8.48917	8.45694	8.28434	8.42641	8.55083	8.29413	8.17772	8.12648	8.82799	8.40792	8.39302	8.19375	8.21898	8.3299	8.4506	8.1145	7.89817	8.33784	8.12536	8.22326	8.0585	8.38948	8.63988	8.22125	8.25922	8.24421	8.07227	8.21396	8.75176	8.81822	8.66834	8.54235	8.53103
AC234175.1_FG010	4.93066	4.53206	5.08873	4.24397	5.46547	4.96117	5.27344	5.00169	5.4027	5.12597	4.24432	4.69702	5.17208	4.32175	5.11107	5.25605	5.50203	5.22031	4.30695	5.48614	5.46127	5.87354	6.42057	5.79552	5.18103	4.8534	5.17432	4.8514	4.68377	5.27169	5.47758	5.94589	6.34673	5.29992	4.45171	4.22515	2.25054	4.68067	5.89984	5.41259	4.75287	5.63941	5.17246	3.99514	5.54589	5.64691	4.85269	4.94121	4.92283
AC234180.1_FG002	7.52491	7.43026	7.19082	7.4457	7.07815	7.26197	7.52256	7.38761	7.36751	7.49162	7.20922	7.58986	7.36591	7.37821	7.2089	7.4931	6.97728	7.22648	6.91519	6.65653	7.00577	6.91179	6.84038	7.21235	7.05827	7.21637	7.13505	7.07464	7.31268	7.45575	7.08996	7.20087	7.41866	6.86334	7.09809	6.92691	6.93231	7.02487	6.60579	7.12267	6.92095	6.99549	7.15224	7.08204	7.61326	7.48347	7.33201	7.50675	7.20213
AC234185.1_FG004	4.88762	5.4181	5.04811	5.31505	5.0032	4.77014	5.97447	5.85656	5.43457	5.14601	5.10582	5.19748	6.03665	4.912	5.20884	5.09753	5.7305	6.26787	5.5125	5.88279	5.87863	6.20094	4.18224	6.41999	5.25945	5.08816	5.25248	5.60879	5.56044	5.54854	5.50994	5.667	7.16853	5.83479	5.19528	5.5259	5.40527	4.8753	5.93976	5.42622	6.34287	6.51419	6.50946	4.87476	4.56673	4.96636	5.23684	6.14017	5.07775
AC234185.1_FG007	8.11445	8.13691	8.08383	8.00192	8.42086	7.94371	8.16886	8.22562	8.04602	8.27785	8.29653	8.36409	8.18736	7.74283	8.20938	8.12915	8.43597	8.06459	8.26672	8.20324	8.18795	8.63936	8.08561	8.02145	8.60673	8.18894	8.22217	8.29853	8.27797	8.36004	8.17605	8.19967	8.08257	8.3322	7.97502	8.17317	8.31178	8.2351	8.46628	8.14422	7.88746	8.17229	8.3414	8.287	8.4893	8.66558	8.42643	8.2645	8.34521
AC234199.1_FG003	6.46608	6.69769	6.27291	6.45956	6.94897	6.25212	6.44421	6.54332	6.31355	5.79265	6.39419	6.56462	6.67213	6.37492	6.35648	6.48589	5.99602	6.31834	6.49861	6.54616	6.79564	6.58448	6.55348	6.73327	6.53587	6.3276	6.25261	6.32782	6.45045	6.15184	6.50201	6.77874	6.69843	6.38537	6.31844	6.44258	6.45159	6.54337	6.90699	6.48691	6.64169	6.72998	5.72189	6.74224	6.05638	6.3052	6.55315	6.77763	6.42983
AC234201.1_FG003	8.33235	8.59702	8.2036	8.29081	8.57859	8.56054	8.54928	8.49413	8.3196	8.39551	7.78286	8.43803	8.5942	8.33031	8.58588	8.32521	8.72052	8.35788	8.34155	8.32674	7.97746	8.30964	8.55595	8.45906	8.37213	8.3372	8.32895	8.12127	8.18288	8.28654	8.5529	8.31324	8.40717	8.61842	8.06029	8.3904	8.17576	8.49578	8.5621	8.06322	8.42326	8.43512	8.10874	8.27677	8.58274	8.76006	8.15247	8.55194	8.27086
AC234203.1_FG004	11.1267	10.981	10.9027	10.5647	11.0126	10.8599	11.344	11.5885	10.8459	10.9303	10.8385	10.9434	11.1499	10.9312	10.9392	10.9064	10.8473	10.7871	10.9483	10.878	10.8902	10.8978	10.9513	10.7418	10.7102	10.9935	10.9374	10.9686	11.1795	10.9187	10.7662	11.022	10.7464	10.6612	11.0918	11.2787	11.2832	11.235	11.0216	10.9343	10.5289	11.0359	10.8841	10.7794	11.3652	10.7296	10.9354	11.1026	10.7136
AC234203.1_FG009	6.46219	6.0367	6.53077	6.73758	6.52218	6.36912	6.55756	6.6655	6.38592	6.31925	6.46964	6.2729	6.2057	5.76123	6.31565	6.44989	6.4543	6.62943	6.40509	6.20682	6.40431	6.81942	6.69448	6.16345	6.67782	6.55224	6.49758	6.74683	6.61506	6.60338	6.49839	6.6463	6.57387	6.31845	6.65242	5.73197	6.57057	6.54296	6.56808	6.21116	6.29253	6.26037	6.81813	6.49027	6.68648	6.53272	6.61932	6.45855	6.68014
AC234203.1_FG011	5.92397	6.01254	6.0544	6.27085	6.29732	5.92525	6.09953	6.40983	6.66852	5.85484	5.1847	5.96321	6.307	5.91476	5.86432	6.29798	6.00324	6.58889	6.0544	6.11139	6.94526	6.4453	6.42057	5.74584	6.34937	6.21069	5.61681	6.44108	6.4132	6.29588	6.09277	6.71404	7.03212	6.0968	6.20227	6.36642	6.76275	5.27893	6.36318	6.39424	6.66634	6.61629	6.72351	6.28574	6.56074	6.14029	6.07597	6.39599	5.95749
AC234515.1_FG003	8.24002	8.34469	8.179	8.54535	8.55614	8.37714	8.67016	7.72125	8.74148	8.90053	8.51325	8.41296	8.52673	8.33202	8.90937	8.43536	8.85408	8.48483	8.82747	8.57178	8.6734	8.72054	8.67258	8.64657	8.09219	8.5036	8.78059	8.57235	8.13461	8.89029	8.87057	8.26324	9.35584	8.93366	8.21251	8.30422	7.96603	8.60092	8.5265	8.13389	8.77132	8.15203	8.12029	8.24509	8.00951	8.30428	8.04822	8.7017	8.77704
AC234520.1_FG003	9.99074	9.80079	9.93994	9.78496	9.05121	10.1317	9.36793	9.59597	10.106	9.9978	10.1427	10.3995	10.2784	10.0921	10.4684	10.1837	10.1405	9.64373	9.5915	9.21745	9.29431	9.73284	9.27018	9.19991	8.39072	10.4887	9.74126	9.05341	9.51099	9.54146	9.4734	8.80768	8.92271	9.24723	10.1562	8.82627	8.62939	10.3049	8.7618	9.32691	9.64491	8.72748	8.36645	10.3374	9.05828	9.23505	9.66204	9.46015	9.90508
AC234520.1_FG005	8.18459	7.98381	7.80579	7.71137	7.98832	8.00285	8.15451	8.37637	8.44414	8.05224	8.13376	8.29989	8.43645	8.1254	8.28562	8.04748	8.25542	8.18507	8.41802	8.66114	8.69928	8.83434	8.61291	9.04229	8.00989	7.98183	8.4935	8.57262	8.6539	8.48613	8.37361	8.55408	8.83758	8.23879	8.77772	8.29472	8.84301	8.42762	8.00294	8.60115	8.4104	8.53756	8.56581	8.02983	7.75394	8.08422	8.28579	8.25278	8.123
AC234521.1_FG004	3.52475	2.76228	5.52442	5.08979	3.79961	5.41751	5.64576	4.64225	5.50149	5.55856	4.70315	5.45499	5.016	4.35164	6.05456	3.04364	5.83173	4.64006	6.71324	5.48614	6.08342	6.24034	5.42468	6.17172	5.1832	5.79063	5.50056	5.54381	4.58625	5.8936	6.27446	5.03342	5.55769	5.20432	3.04364	6.27599	4.993	7.04197	5.21314	6.16578	5.44728	5.98304	4.02593	4.24199	5.26394	5.30363	5.00896	4.72073	4.79463
AC234522.1_FG005	11.9797	11.7992	12.107	12.2116	11.3969	11.931	11.4232	11.5589	11.752	11.6413	12.0018	11.8893	11.734	12.1372	11.6294	11.6683	11.5058	11.7316	11.6974	11.4705	11.6126	11.5902	11.4389	12.0082	11.353	11.7894	11.8145	11.9277	12.009	11.7286	11.8217	11.5276	11.9495	11.8272	11.9738	11.8526	12.2866	11.893	10.9422	11.8755	11.5013	11.3224	11.7199	12.1765	11.2206	11.3413	11.9325	11.5607	11.8161
AC234528.1_FG001	6.69409	6.93467	6.79893	6.53984	6.57689	6.47734	7.12665	6.30631	6.29933	6.5473	6.92512	6.77603	6.99728	7.03327	6.94454	6.47235	7.09527	6.66886	6.64215	6.75002	7.08644	6.70203	7.01956	6.71974	7.0264	6.78814	6.85287	6.80565	6.70181	6.70892	7.14977	6.85574	6.94597	6.64406	6.6865	6.64912	6.87798	6.81568	6.94671	6.66433	6.99658	7.23257	6.87098	6.89986	6.95003	7.39267	6.96301	6.88022	6.96462
AC234528.1_FG005	8.47987	8.44286	8.33114	8.38385	9.03574	8.81684	9.0685	8.76795	8.61655	8.75645	8.37151	8.49887	8.56992	8.30001	8.74459	8.58483	8.81906	8.69519	8.45478	8.8205	8.78119	8.36417	9.29254	8.74067	8.42622	8.47286	8.4057	8.71006	8.57615	8.79926	8.93893	8.58607	9.6188	8.47729	8.42263	8.58177	8.09072	8.56797	9.00931	8.47625	8.79817	8.53756	8.76177	8.22499	9.09987	8.71252	8.563	9.12137	8.64075
AC235535.1_FG001	10.5621	10.4078	10.591	10.2419	10.7723	10.5021	10.6505	10.8735	10.5705	10.5504	10.7946	10.2825	10.4569	10.2175	10.4769	10.5611	10.4176	10.7736	10.6937	10.7452	10.4305	10.4485	10.7923	10.5852	10.6248	10.4553	10.5981	10.4326	10.7793	10.7461	10.71	10.5522	10.5576	10.2012	10.544	10.4652	10.1464	10.6164	10.3266	10.4775	10.1665	10.6579	10.709	10.1167	10.7656	10.4811	10.6919	10.9243	10.5015
AC235541.1_FG002	10.1404	9.94178	10.0972	9.94724	10.1689	10.135	10.0928	10.1095	10.0755	10.0717	9.79848	9.90673	10.0724	9.87393	9.99537	9.97314	9.8871	10.0911	9.86074	9.9059	9.78856	9.81994	9.99593	9.87883	10.1284	9.99057	9.93074	9.91618	9.80392	9.86285	9.9754	10.0609	9.79467	9.93888	9.83523	10.0156	9.94968	10.0473	9.99127	9.8674	9.86382	9.81128	9.63232	10.1115	10.1439	10.08	10.0592	10.1717	10.1075
AC235543.1_FG002	5.40849	5.08902	5.88871	5.50985	5.33339	6.04263	6.44421	5.66897	5.78559	5.36698	6.07331	5.92115	5.32346	5.4663	5.86779	5.58323	5.92411	5.37137	5.29802	4.83854	4.61621	5.63817	5.22659	4.71682	6.09523	5.56704	5.23227	5.41206	4.9349	5.6463	5.89032	5.44577	6.10091	5.66564	4.26269	4.79456	5.68391	5.52966	4.96496	5.85814	5.37587	5.13338	5.60749	5.23386	6.0579	6.28344	5.19405	6.21456	5.28281
AC235544.1_FG004	6.57956	6.52059	6.30312	6.49451	6.87876	7.02577	6.68278	6.99342	6.70267	6.55481	6.42701	6.64434	6.4664	6.28677	6.86445	6.16481	6.99021	6.07588	6.47835	7.10176	5.75717	6.17406	6.87465	6.23534	7.03021	6.67678	6.48699	6.19146	5.72059	6.30797	6.40428	6.61119	6.75071	6.14908	6.14695	5.71568	6.29451	6.82736	7.21416	6.45126	6.78627	6.0133	6.41248	6.31787	6.99756	7.13044	6.58661	6.60402	6.42983
AC235546.1_FG001	8.11441	8.66833	8.32262	8.23335	7.87875	8.00285	8.34339	8.48941	8.05631	8.13226	8.11709	8.08178	8.135	7.94786	8.25144	7.63222	8.20295	7.87529	7.80809	8.252	8.03666	7.73293	8.20492	7.98523	8.26689	8.03775	7.98686	8.23738	7.97138	7.98822	7.81457	7.89127	7.96724	8.05233	8.2661	8.58657	7.82953	8.43545	8.15481	8.42698	8.2028	8.4069	7.70752	8.44111	8.17004	7.69246	7.94878	8.45042	8.07781
AC235547.1_FG005	9.07146	9.56784	9.04313	9.27358	9.45415	8.88916	9.0258	9.35783	8.50208	8.21521	8.43742	8.61995	9.02881	8.703	9.04335	8.37358	8.53965	8.62174	8.22476	7.97054	8.16955	8.204	8.62806	8.52026	8.7327	8.79266	8.48574	8.48164	7.87455	8.0823	8.14722	8.89053	8.69897	8.92244	8.85504	9.20228	8.22012	8.82895	9.5504	9.07308	9.00203	9.07458	8.39163	9.1352	8.60952	8.37591	8.588	9.39366	8.79948
AF466202.2_FG008	10.0412	9.93857	10.1522	10.1389	10.1788	9.87895	10.0586	10.2375	9.9983	10.0197	9.93499	9.84808	9.88312	9.74824	10.0743	9.84317	9.87317	10.2011	9.81501	10.0977	9.87625	9.89798	9.76187	9.86029	10.0843	9.93807	10.1071	9.98595	9.86437	9.88259	10.1653	10.2848	9.79632	9.89936	9.95027	10.1021	9.84735	10.082	10.3955	10.1507	10.0084	10.1288	10.1972	9.83636	9.89933	10.2042	10.0092	10.188	9.94211
AF546187.1_FG011	7.22163	6.63578	7.67053	7.36616	7.57361	8.37154	7.39416	7.45694	7.88396	7.60815	7.06375	7.50697	7.13627	7.44081	8.02467	7.95976	8.384	7.63762	8.14986	7.91913	7.88706	8.12901	7.62392	7.86209	7.63981	7.79016	7.38654	7.68202	7.30172	8.13694	8.30735	7.83153	7.43414	7.66042	6.3971	7.71718	7.63574	7.5235	6.66652	7.0388	8.20541	7.72832	7.35792	6.88053	7.27059	8.14837	7.52562	6.89538	7.69647
AY542798.1_FG003	9.06849	9.02296	9.1901	8.94128	8.97472	8.80027	8.82761	8.88396	9.04921	8.80924	9.01936	8.9669	8.91217	9.12155	9.03974	9.08345	8.91498	9.17765	9.029	9.11924	9.01406	9.14751	9.20432	9.21452	8.83421	9.34057	9.01342	8.85062	8.9085	9.03497	8.98948	9.19018	8.76315	8.92993	8.98799	9.16049	9.14862	9.11923	9.11551	9.26191	9.19702	9.2658	8.86213	8.88443	8.9584	8.86192	8.96407	9.1326	9.05167
EF517601.1_FG012	10.2942	10.4228	10.36	10.39	10.6882	10.4379	10.4769	10.5489	10.4792	10.3151	10.3861	10.3059	10.3509	10.3032	10.5752	10.4065	10.4929	10.537	10.3651	10.4035	10.3581	10.3111	10.2715	10.6278	10.1066	10.3975	10.3762	10.4937	10.5647	10.542	10.4359	10.5672	11.034	10.3314	10.6398	10.5182	10.333	10.5915	10.5085	10.4312	10.377	10.5472	10.5852	10.3642	10.4572	9.99234	10.5432	10.6793	10.5007
EF517601.1_FG015	7.54297	7.39332	7.18655	7.28197	7.19437	6.84366	7.40632	7.44723	7.44123	7.56787	7.84894	7.58986	7.56008	7.12191	7.20635	7.70189	7.11264	7.87529	7.77108	7.49651	7.67613	7.87321	7.80369	7.86924	7.35455	7.65972	7.54558	7.65278	7.54256	7.81076	7.45385	7.52704	7.0362	6.8317	7.51211	7.49512	7.39902	7.47468	7.33133	7.68971	7.39257	7.50163	7.70407	7.28634	7.46356	7.51936	7.39003	7.44114	7.39868
EF517601.1_FG016	-1.63582	-2.0339	-1.80571	-2.0339	-1.63582	-2.0339	-2.0339	-2.0339	-1.80571	-2.0339	-2.0339	-2.0339	0.679504	-1.80571	-1.80571	-2.86248	-1.86401	-2.0339	-2.0339	-2.0339	-2.0339	-2.0339	-2.0339	-1.80571	-2.63428	-2.86248	-1.86401	-1.80571	-1.63582	-1.86401	-1.86401	-2.0339	7.60856	1.46989	-2.86248	-2.86248	-2.0339	-2.63428	-2.0339	-1.86401	1.63269	-2.0339	-1.80571	-1.86401	-1.63582	-2.86248	-2.0339	-2.0339	-2.0339
EF517601.1_FG025	9.96312	9.62672	9.96043	10.1807	9.20534	10.1251	9.31087	9.43103	9.94995	9.79939	10.3826	9.99301	10.1719	10.4068	10.0323	10.1692	9.60331	9.74406	9.81804	9.57643	9.93966	9.86685	9.31456	10.3117	9.29515	10.0385	10.1224	10.039	10.2547	9.82557	9.71292	9.54433	9.90932	10.3469	10.0619	10.199	10.3956	9.95355	9.07575	10.0378	9.57746	9.23724	9.48961	10.441	9.30221	8.95647	10.0184	9.37756	9.9358
GRMZM2G000014	6.11493	6.01254	6.33057	5.9898	6.18581	6.30007	5.90762	6.14763	5.5594	5.49748	5.81684	6.411	6.13399	5.58323	6.05716	5.85919	6.45635	5.95349	6.25831	6.21995	5.90429	6.52191	5.86065	5.77486	5.56629	5.70221	5.89803	5.95078	5.99469	5.81452	5.7444	6.1795	6.42157	6.04255	5.94643	6.19454	5.59687	5.89796	6.27231	5.37868	6.41863	5.98304	5.63192	5.42015	6.45941	6.32999	5.97849	6.15284	5.40493
GRMZM2G000035	6.28415	6.69769	6.68751	6.99519	6.42431	6.47734	5.83752	8.00532	6.86518	6.79582	6.17985	7.32001	6.35599	6.97282	6.98974	6.46003	6.03221	6.41427	6.10814	5.76229	6.45727	6.83666	6.53216	5.94683	7.55318	7.13211	6.79377	6.85615	6.46088	5.78896	6.35076	6.59332	6.01036	7.2932	5.86156	6.42705	6.11822	6.16179	6.81341	7.45882	7.88765	8.31272	6.39829	5.9338	5.33126	5.92921	5.76122	6.78579	5.67146
GRMZM2G000039	12.7136	12.7052	12.625	12.8298	12.6912	12.5373	12.5112	12.8085	12.5947	12.6379	12.6144	12.6588	12.5772	12.4562	12.5443	12.6302	12.2979	12.6642	12.5634	12.5767	12.473	12.5656	12.3495	12.4313	12.5312	12.5142	12.6191	12.5496	12.6821	12.4619	12.432	12.6096	12.2436	12.491	12.6355	12.6557	12.3669	12.673	12.6768	12.6296	12.4041	12.492	12.6339	12.6839	12.5284	12.6187	12.6158	12.6212	12.6598
GRMZM2G000052	10.261	9.88802	10.421	10.4484	10.0858	10.5085	10.1892	10.4134	10.2381	10.2883	10.3502	10.4832	10.443	10.4773	10.4646	10.4762	10.2151	10.5128	10.2681	10.5736	10.5783	10.7924	10.6816	10.8329	10.6488	10.3372	10.3514	10.535	10.5277	10.2968	10.3059	10.419	10.2786	10.7033	10.6479	10.4026	10.7152	10.3815	10.9023	10.8151	10.847	11.1821	10.9865	10.2097	10.1011	10.1455	10.2976	10.1065	10.0905
GRMZM2G000071	8.21613	8.46972	8.4922	8.49734	7.80539	8.44268	7.83289	8.43645	8.44193	8.36805	8.52087	8.79318	8.46038	8.62363	8.44169	8.22115	7.86656	8.32123	8.31608	8.252	8.26671	8.31888	7.69278	8.38114	8.13275	8.7714	8.40005	8.64138	8.55025	8.31055	8.07551	8.24618	8.03738	8.96681	8.44316	8.66515	8.97829	8.54368	8.4141	8.69549	8.31956	8.58366	7.87312	8.64719	7.83476	7.23885	7.90965	7.62965	8.11854
GRMZM2G000076	8.12844	8.08573	8.00853	7.9938	8.39894	8.03154	8.24529	7.68042	7.85416	8.24106	7.75728	7.71411	7.78871	7.86853	7.88859	8.49671	8.65202	8.35184	7.96561	8.03883	7.83798	8.13599	8.22499	8.44317	8.30548	7.99927	8.04834	7.8875	8.13588	8.00297	8.0461	8.21144	7.5217	8.03159	8.00372	7.88773	7.82953	7.5416	8.15056	7.7122	7.83401	7.76434	8.11329	7.72409	8.32692	8.75664	8.08381	8.31045	8.32214
GRMZM2G000093	3.31538	2.50959	1.97381	2.8949	3.67405	2.74048	4.11486	3.84544	2.99897	3.39236	2.87587	4.08537	2.19941	2.98858	2.68505	2.39513	3.71429	2.12407	2.96562	2.93995	3.8041	4.62552	4.3861	3.62176	2.97438	3.2485	3.39214	2.72866	3.58411	0.671685	2.4121	3.30386	5.55833	0.59178	3.03723	2.18658	4.07014	2.17137	2.79583	3.58758	3.35861	2.09288	3.5537	2.95148	3.32726	2.76313	2.77729	1.07738	2.43358
GRMZM2G000114	9.57277	9.77947	9.68284	9.46929	9.59709	9.46338	9.64685	9.62422	9.48315	9.8112	9.57266	9.66905	9.6308	9.56845	9.4021	9.57319	9.55531	9.7161	9.69392	9.40449	9.55644	9.52521	9.45145	9.40999	9.56219	9.56059	9.63619	9.63992	9.50436	9.56362	9.58576	9.66478	9.29194	9.67703	9.60451	9.72405	9.60126	9.6593	9.65451	9.59357	9.55118	9.52138	9.55417	9.60707	9.66531	9.72499	9.69693	9.51146	9.7086
GRMZM2G000158	7.97262	7.56093	8.44606	8.1878	8.47066	8.732	8.74864	7.32542	8.35354	8.22702	7.81628	7.88431	7.67551	8.05196	7.88721	8.14712	8.86053	8.76963	8.28142	8.28048	8.48008	7.9623	8.33986	7.98804	9.324	7.78537	7.7759	7.49787	7.28761	8.40437	8.97032	8.05043	8.39983	8.36019	7.31388	6.71543	7.90393	7.78899	7.94529	7.84829	8.20439	7.85902	7.78825	7.38653	8.30177	9.3871	8.12994	8.09107	7.81687
GRMZM2G000171	7.62112	7.44838	7.3849	7.12725	7.06575	7.58586	7.52256	7.10868	7.18424	7.34764	7.15147	7.30373	7.63187	7.61073	7.7249	7.45208	7.38711	7.2132	7.56552	7.20444	7.5918	7.88154	7.69278	7.2667	7.72494	7.43973	7.58302	7.54749	7.14042	7.59549	7.65256	6.85574	7.13789	8.01054	7.0796	7.46695	7.75108	7.47148	7.49433	7.53846	7.48443	7.01057	6.80635	7.27419	7.17013	7.72718	7.39948	6.61321	7.22718
GRMZM2G000177	6.04452	6.71276	6.32067	5.11995	6.69857	6.04263	6.12917	6.26272	6.17827	6.23756	6.39419	6.14474	6.42917	5.75713	6.12776	6.04869	6.60595	6.04624	5.91056	6.28388	6.14928	5.95474	6.39718	5.5836	6.50514	6.24282	6.08513	6.4545	5.8896	6.55244	6.31906	6.3805	6.40976	6.12318	5.83343	5.91777	5.68391	5.59136	5.6094	6.16022	5.75037	5.55964	6.52801	5.09144	6.38471	6.55447	6.50145	6.44831	6.35605
GRMZM2G000209	8.11881	7.74079	8.01065	8.47417	8.36221	8.51556	8.27211	8.1074	7.76186	8.61805	7.7136	8.09129	8.14937	7.97108	8.24328	8.76909	8.846	8.21201	7.68085	8.06453	7.94692	8.43663	8.29627	7.84658	9.04338	7.29929	8.22791	8.09448	7.80086	8.29845	8.54068	8.15162	7.45394	8.31514	8.56384	6.67834	7.65741	7.69952	7.96959	7.38462	8.13316	7.62433	8.28141	7.72678	8.54261	9.43001	8.15247	8.73788	8.26281
GRMZM2G000219	10.5116	10.2884	10.698	10.6105	8.70365	9.714	9.36482	10.8726	10.8548	10.206	11.165	10.5445	10.3983	10.8543	10.6028	10.7578	9.47034	10.4896	10.9396	10.6338	11.1849	10.6799	10.0037	10.8664	8.86494	11.1443	10.915	11.3281	11.9008	10.5834	10.2371	10.4011	10.3251	10.4533	11.2889	11.4033	11.4391	11.1984	9.20421	11.0364	10.7651	10.8122	11.2423	11.0679	9.26035	8.36945	10.7568	9.65528	10.5445
GRMZM2G000221	5.17116	4.89124	2.57178	1.94151	4.55402	3.56486	6.68278	5.99618	1.95638	5.77988	5.15888	4.08537	5.56487	3.02295	4.54079	5.82921	6.41678	5.46394	4.39606	6.05388	2.93247	5.69599	4.79692	5.49274	4.48476	2.28459	6.70888	6.20716	3.84635	4.89069	3.48929	5.59696	4.97755	3.53734	7.21985	5.53726	5.59687	4.83115	5.04033	2.68272	5.81452	3.62171	5.64168	4.7145	5.68997	3.16633	5.87394	2.82501	5.87536
GRMZM2G000231	4.63785	4.78116	4.86327	5.02751	5.24843	4.28987	5.0437	5.15259	5.03318	5.36698	6.05942	5.37415	4.98752	4.70282	5.17007	4.92253	5.4885	3.29953	4.8705	4.49397	2.32046	4.58529	3.49387	5.17863	4.73354	5.22118	5.17729	4.75564	4.88697	4.80571	4.34047	4.194	5.64214	5.66564	4.99001	4.26828	5.12328	3.5894	5.75074	4.38717	4.5252	4.4392	5.03893	5.50663	5.77926	5.68043	5.31878	5.08033	5.43391
GRMZM2G000236	4.44956	3.61295	2.66019	4.13004	2.36561	3.39865	5.21935	5.66897	3.66083	2.9203	4.66697	3.86643	4.08503	4.60902	3.87062	4.3908	4.38363	5.27244	3.68443	6.11139	5.54521	5.44934	5.89446	5.05166	4.84882	4.61975	6.08935	5.61029	5.90299	3.39555	3.04284	5.667	4.71566	5.70109	6.91011	6.61331	7.01856	4.78742	5.24535	5.93562	5.68082	6.3813	6.35107	4.485	5.30202	1.91045	4.95873	5.05356	4.44204
GRMZM2G000245	8.24532	7.96505	7.91573	8.33648	8.33654	8.01008	8.27211	8.06996	8.01944	7.93621	7.73561	7.89159	8.16419	7.82433	7.92399	7.95552	8.2662	8.25799	7.89856	8.24559	8.03085	8.23359	8.51307	8.01159	8.09282	7.62285	8.0438	7.79746	7.67502	8.01825	8.18577	8.05043	8.39349	7.74778	7.99664	8.05263	7.81996	8.13827	8.14631	7.85535	8.33248	8.18563	8.3484	7.67974	8.29131	8.49662	8.2549	8.51807	8.15816
GRMZM2G000254	0.393852	1.81329	1.81567	-2.0339	2.70968	1.49554	1.62814	-2.0339	1.18848	3.01049	1.12402	1.39745	1.01402	0.935957	2.53547	0.182126	1.63708	1.57896	0.590177	1.85651	1.77033	-2.0339	-2.0339	1.53998	0.135632	0.307179	1.21909	0.048149	-2.78819	2.20065	2.44107	2.64703	6.30775	0.59178	-2.43981	-2.43981	-2.0339	1.14628	1.84569	0.373757	1.0145	1.54863	-2.6296	-2.1925	-0.264393	1.5745	1.82778	-2.0339	1.88086
GRMZM2G000256	10.2488	10.4285	10.3028	10.2539	9.86639	10.0144	9.73384	10.229	10.412	10.5123	10.9612	10.709	10.2324	10.4922	10.4891	10.6174	10.0377	10.0617	10.51	9.93207	10.4756	10.4838	10.0513	10.3991	9.94523	10.5984	10.3795	10.4916	10.9177	10.2196	10.0669	10.2135	10.2951	10.3285	10.4722	10.5734	10.8682	10.3866	9.75302	10.5136	10.0959	9.97973	10.5004	10.8529	10.0818	9.51623	10.4406	9.90688	10.5058
GRMZM2G000264	10.3439	10.092	10.2775	10.3405	10.4963	10.566	10.3283	9.76364	10.1593	10.2238	10.0501	10.4179	10.3051	10.6026	10.2245	10.2409	10.3278	10.0128	10.2842	10.876	10.8241	10.7852	10.7833	11.1329	10.3125	10.1797	10.3139	10.2048	10.2964	10.3491	10.4843	10.3541	10.5891	10.4956	10.3927	10.467	10.7074	10.3695	10.3573	10.5002	10.899	10.7585	10.3692	10.4416	10.0742	10.5338	10.1032	10.7945	10.1627
GRMZM2G000268	9.29072	8.02061	8.95665	9.03526	9.50958	9.16313	9.29788	9.59377	10.217	9.55247	9.49353	9.45851	9.03279	9.38245	9.99267	10.3941	10.3952	10.1145	10.5877	11.3864	11.4629	11.4865	11.1018	11.2055	9.49564	10.2446	10.4635	10.7819	10.5588	11.0091	10.9773	10.866	10.079	10.4753	9.90691	9.89827	10.4877	10.2028	10.5566	10.4603	10.7893	11.1912	11.2077	8.56273	8.69814	10.3909	10.1075	9.73326	9.78791
GRMZM2G000278	7.86751	7.74813	7.9351	7.54351	8.57868	8.02442	8.38084	8.20274	7.93329	7.86848	7.60306	7.20786	8.19723	7.92212	8.28595	8.33686	8.87187	8.50676	8.42862	9.06388	8.9055	8.64915	8.75769	8.58928	8.42672	8.31151	7.94367	8.36734	8.33587	8.57965	8.82169	8.63057	8.35551	8.5665	8.17932	8.10355	8.49142	7.87651	9.02795	8.00502	8.95362	9.08173	8.74017	7.40586	8.27172	9.01487	8.32597	8.64678	8.01207
GRMZM2G000280	9.00647	8.96119	9.09026	8.98699	9.22272	8.95053	9.22768	8.98129	8.71003	8.79503	8.74132	8.98912	8.99936	8.7718	8.88615	8.84765	9.18246	9.10044	8.90922	9.18601	9.03744	8.83649	9.04413	8.93232	9.10882	8.82278	8.74911	8.89792	8.85248	9.19376	8.99368	9.19018	9.00172	8.78463	8.86669	8.98771	8.96097	8.96025	9.22859	8.83802	9.07	9.09947	8.95248	8.5653	9.18979	9.21428	9.02942	9.24631	9.02811
GRMZM2G000288	7.17662	7.34577	7.32623	6.42374	7.34094	6.98235	7.09696	7.40776	7.41094	7.10309	7.18384	7.35729	7.37245	6.95132	6.88701	7.22594	7.34869	7.08789	7.62203	7.87416	8.05396	7.93855	7.64393	7.99345	7.42262	6.91533	7.10416	7.25286	7.28334	7.42435	7.29178	7.60047	7.19319	7.19714	7.16775	7.56219	7.54566	7.27681	7.21416	7.41114	7.57046	7.99411	7.37103	7.22666	7.08864	7.5106	7.09677	7.45143	7.05133
GRMZM2G000353	6.6676	6.35756	6.38677	6.08461	5.9667	7.0817	6.5792	5.82694	6.57583	5.84262	5.73183	6.44108	6.45394	6.74002	6.50524	6.94192	6.41892	6.10492	5.45144	5.94738	6.31148	6.24034	6.67516	5.85207	5.27672	6.28016	6.72357	5.749	5.33707	6.32248	6.38932	5.36378	6.31764	6.9834	6.28841	5.55717	5.98746	6.5534	5.21314	5.34378	6.56113	5.6777	5.44252	6.06484	6.2403	6.10379	6.07597	5.53208	6.26221
GRMZM2G000361	9.15337	9.16122	9.13519	9.23104	9.10175	9.02731	9.06083	9.13725	9.10768	9.02341	9.30188	9.15557	9.12608	9.40036	9.06017	9.16399	8.78094	9.05651	8.94473	9.21909	9.29188	9.24435	8.8724	9.24465	8.77335	9.14176	9.1373	9.23475	9.44671	8.98428	8.8598	9.19315	9.16531	8.96317	9.34636	9.32812	9.48791	9.30729	9.18773	9.25934	9.08099	9.09594	9.01246	9.47177	8.84254	8.56865	9.24649	8.96854	9.08631
GRMZM2G000371	8.82977	8.73997	8.70298	8.86096	9.00242	8.60893	8.89386	8.79497	9.00581	9.04758	8.97751	8.9035	8.62146	8.92227	8.68343	8.89292	8.80096	8.97234	8.82346	8.75209	8.72471	8.96356	8.68711	8.85637	8.93478	8.86901	8.76496	8.80707	8.88463	8.82666	8.84292	8.7644	8.71398	8.56169	8.76677	8.61579	8.93902	8.70032	8.83771	8.71541	8.93887	8.99342	8.97859	8.85629	8.84402	9.26236	8.82026	8.77112	8.89115
GRMZM2G000393	8.27404	8.35433	8.50937	8.11105	8.53945	8.50537	8.59248	8.34014	8.49596	8.09151	8.15023	8.17122	8.21822	8.35585	8.4031	8.4756	8.5106	8.37586	8.28725	8.15961	8.25679	8.42527	8.51307	8.38135	8.35173	8.30189	8.18256	8.16337	8.2657	8.16452	8.5451	8.45362	8.4465	8.39849	8.44316	8.37641	8.22012	8.05646	8.57483	8.26664	8.41565	8.11763	8.14349	8.28683	8.58035	8.44055	7.93586	8.4884	8.20514
GRMZM2G000397	8.05576	9.18574	8.50386	8.44469	8.52336	7.22519	8.46461	6.76257	7.96815	7.78148	8.3687	7.91678	7.7565	8.94077	8.88049	7.46486	7.72505	8.08659	8.09435	8.80969	8.59088	6.86214	7.50859	7.51605	7.82317	10.3832	8.29242	7.74215	7.6823	9.26296	9.10187	7.85422	6.99194	7.7813	7.88802	7.49277	7.82953	7.66772	8.14631	7.22932	8.02768	8.21196	7.4199	9.06611	8.11284	7.84877	7.87621	7.53121	7.15069
GRMZM2G000423	8.85491	7.92031	7.85439	8.76164	6.64971	8.12766	5.16314	8.25372	9.12388	8.87073	9.58483	8.98061	8.9015	9.28561	8.41731	9.82031	8.75284	8.87032	8.61419	8.23593	9.31956	8.9458	8.16393	9.81682	8.21317	8.85603	9.35445	8.92305	9.99429	9.54336	8.29889	9.36893	7.74481	8.73846	10.4381	8.93308	10.0308	7.55494	6.30324	9.23245	8.42361	8.72748	9.69572	8.83567	7.54204	7.88519	9.58961	8.49089	8.89636
GRMZM2G000481	6.43228	6.50336	5.94438	5.88833	6.25473	6.22754	5.60414	6.52499	6.15784	6.06939	6.86251	6.21605	6.66141	6.35991	6.99866	6.74143	6.84074	6.24196	6.23434	6.57711	6.41327	5.82253	4.9969	6.42362	6.08793	6.29746	6.00111	6.02774	6.14547	6.72702	7.11358	6.73049	6.48299	5.92752	6.59958	6.20497	6.14914	6.08567	6.66652	5.42123	6.39559	6.30996	5.848	6.07895	6.96965	6.23983	6.71322	6.91038	6.73938
GRMZM2G000489	9.62981	9.48906	9.4072	9.42469	8.76211	9.52015	9.04147	9.54229	9.34558	9.1404	9.38357	9.67855	9.41927	9.70565	9.37234	9.70432	8.99129	9.13252	9.43338	8.58199	9.2587	9.12839	8.38812	8.91541	9.18877	9.541	9.26732	9.44795	9.47555	9.16751	9.12766	8.99635	8.75461	9.59695	9.13922	9.42667	9.57303	9.31035	8.49335	9.41069	8.81183	8.86242	8.77577	9.79501	9.51096	9.20385	9.74218	8.87607	9.52383
GRMZM2G000510	8.0335	8.16458	8.32139	8.62637	7.93687	8.06661	8.31788	7.84462	8.22303	8.30037	8.11037	8.1861	8.2391	8.27597	7.71771	8.02427	8.16713	8.15067	8.14344	8.54594	8.42132	8.13599	7.98721	7.91075	8.07794	8.14279	8.36237	8.37644	8.19016	8.08085	8.10809	8.25189	8.26655	7.66042	8.0371	8.27899	7.93087	8.30098	8.18833	8.24663	8.42004	7.87558	8.33913	8.10222	8.14482	8.24591	8.24445	8.09764	8.31047
GRMZM2G000520	-1.22877	-2.0339	-2.94204	-2.0339	-3.90322	-2.0339	-2.0339	-2.0339	0.494702	-2.0339	-2.0339	-2.0339	-2.94204	-2.94204	-2.94204	-2.41051	-2.99509	-2.0339	-0.192954	-2.0339	-2.0339	-2.0339	-2.0339	-2.94204	-0.147509	-2.41051	-2.99509	-2.94204	-3.90322	-2.99509	-2.99509	-2.0339	-2.41051	4.74229	-2.41051	-2.41051	-2.0339	-0.916157	6.55529	3.64087	1.93314	1.54863	2.79482	-2.99509	-3.90322	-2.41051	-2.0339	-2.0339	-2.0339
GRMZM2G000531	7.45715	7.83334	7.5351	7.14935	7.11863	7.22519	7.64047	7.96509	7.15567	7.20211	7.62208	7.05418	7.68072	7.52662	7.13228	7.37245	7.3256	6.78107	7.57986	7.53904	7.6724	7.46007	7.67344	7.31832	7.45828	7.24392	7.50438	7.97334	8.01931	7.3128	7.68296	7.77714	7.64871	7.38326	7.82442	7.69849	8.13772	7.57573	7.43272	7.49377	7.52711	7.36752	7.58331	7.43447	7.52899	7.55079	7.56812	7.58361	7.35389
GRMZM2G000540	9.50117	9.34656	9.40454	9.46048	9.60922	9.50489	9.24471	9.48892	9.53539	9.49797	9.37378	9.37788	9.57281	9.60506	9.44396	9.53499	9.36697	9.3872	9.4095	9.27363	9.51333	9.51989	9.38165	9.51325	9.21582	9.26342	9.48417	9.36987	9.27737	9.39446	9.54353	9.49944	9.53625	9.54911	9.40371	9.54269	9.42614	9.58482	9.53093	9.49405	9.24694	9.34228	9.36135	9.44261	9.49728	9.42329	9.29791	9.33374	9.51199
GRMZM2G000581	6.17865	5.30331	5.5148	5.88833	5.37892	5.79747	6.15822	5.49154	5.99164	5.65959	4.99344	5.55005	5.88354	5.13718	5.98129	6.18175	6.07902	4.99062	5.76759	6.05388	6.21226	5.51507	5.1725	5.63885	6.22893	5.47983	5.9614	5.40998	4.90307	5.71658	5.64647	6.00117	4.77644	5.34544	5.39944	5.88674	5.29899	5.41955	6.10686	5.40959	5.38416	6.3813	5.69761	5.35855	6.43937	6.1204	5.19405	5.13242	5.1494
GRMZM2G000587	3.37204	3.16428	3.65963	4.62661	3.44862	3.97243	3.3517	4.25434	4.78284	4.15592	4.08892	4.36181	4.78676	4.4429	4.13372	4.29315	2.58663	4.71732	3.94289	4.45007	4.41673	4.62552	7.91493	5.22096	6.22253	3.8635	7.66367	7.84217	7.00233	3.26237	3.7996	8.10822	6.34703	10.5157	3.87162	5.23224	5.12328	5.93359	10.3172	9.38642	4.5214	5.13338	7.40052	2.67577	2.852	4.26457	4.32758	5.08033	2.64662
GRMZM2G000593	10.4505	10.1705	10.5274	10.6388	10.3716	10.5611	10.409	10.1534	10.7802	10.5036	10.3756	10.5282	10.6356	10.6808	10.3713	10.5866	10.4017	10.646	10.7161	11.0006	11.0973	10.982	10.7617	10.8466	10.5582	10.6495	10.5856	10.4814	10.412	10.6842	10.8043	10.4316	10.3671	10.4611	10.2957	10.4446	10.7395	10.6546	10.5396	10.5566	10.8078	10.7073	10.4218	10.664	10.5335	10.8623	10.3953	10.3251	10.3145
GRMZM2G000601	5.57733	6.4323	6.01008	5.39122	5.44504	5.07578	5.90762	5.37357	5.97607	5.70081	4.99344	6.3489	5.8487	5.69742	5.65079	5.89642	5.77245	5.78427	5.64567	6.15307	5.23733	5.51507	5.1725	5.6732	6.2378	6.47999	5.95806	5.85281	6.00265	5.31445	5.63449	5.40536	5.2295	5.66564	6.03931	5.30368	6.42657	5.24664	4.80127	5.78047	5.44744	6.26037	5.95006	6.23549	5.95317	5.99631	5.97849	6.20242	5.99686
GRMZM2G000603	4.68648	4.66198	4.89524	4.92875	4.76354	4.90026	4.69303	4.77227	4.28372	4.93188	4.42848	5.02287	5.25138	5.23896	4.4505	4.64112	4.55306	5.32275	4.35219	5.72593	5.83927	5.25785	5.92749	3.75841	5.40475	4.39853	4.89425	4.26751	4.54763	4.6765	4.41576	4.09584	4.48924	6.49042	5.5245	5.70292	5.45561	4.98545	6.76978	6.70301	5.05063	3.906	4.73304	5.01432	4.86747	4.679	4.40466	5.05356	4.79463
GRMZM2G000608	-1.89924	-2.0339	-1.83936	-2.0339	-1.89924	-2.0339	-2.0339	-2.0339	-1.83936	-2.0339	-2.0339	-2.0339	-1.83936	-1.83936	-1.83936	-2.817	-2.09378	-2.0339	-2.0339	-2.0339	-2.0339	-2.0339	-2.0339	-1.83936	-2.62246	-2.817	-2.09378	-1.83936	-1.89924	-2.09378	-2.09378	-2.0339	6.4105	-2.0339	-2.817	-2.817	-2.0339	-2.62246	-2.0339	-2.09378	-1.89924	-2.0339	-1.83936	-2.09378	-1.89924	-2.817	-2.0339	-2.0339	-2.0339
GRMZM2G000610	7.27358	7.20364	6.94353	7.29525	7.3884	7.35569	7.15575	7.19237	7.2918	6.83954	6.70193	7.04115	7.17844	6.90484	6.80166	7.11372	7.02548	7.13088	6.73048	6.59738	7.17868	6.99092	7.0648	7.2941	6.98413	6.98193	7.16702	6.92466	6.76613	7.13469	6.91823	7.25872	7.27476	7.18467	7.18767	6.93205	7.08403	7.13734	7.25429	6.97918	7.30921	7.39076	6.77892	7.01158	7.3299	7.37541	7.0615	7.29451	7.21888
GRMZM2G000615	9.19495	9.09949	9.29697	8.93916	9.41705	9.06941	9.34601	9.21649	9.157	9.00844	9.17237	8.85406	9.20193	8.86556	9.03476	8.92238	9.46713	9.09321	8.99374	9.02886	9.04323	9.02501	9.41114	9.21332	9.17703	9.18568	9.0254	9.12473	8.79351	9.15901	9.17323	9.40012	9.10773	9.25321	8.96073	8.97582	8.97398	9.26115	9.1815	9.06547	8.97186	8.85409	8.74333	9.04824	9.26208	9.52647	9.17678	9.35992	9.22955
GRMZM2G000622	11.0586	10.6754	11.0556	10.9049	11.084	11.0602	11.1132	10.9983	11.3474	11.2865	11.1046	10.8683	10.9963	10.9658	11.052	11.2825	11.363	11.2529	11.4118	11.5088	11.3955	11.3978	11.5088	11.4688	11.2292	11.2396	11.2084	11.395	11.4724	11.4743	11.5171	11.4214	11.3198	11.0208	11.3316	11.0685	11.3202	11.1142	11.0106	11.1268	11.1506	11.3981	11.3685	10.658	11.0501	11.1078	11.3641	11.3929	11.0858
GRMZM2G000623	6.49086	6.69769	6.63384	6.95393	6.37494	6.47734	6.4676	6.5793	6.82007	6.12092	7.46239	6.50891	6.925	6.85358	6.64781	6.30823	6.47599	6.48225	6.62382	6.03914	6.19157	6.24034	6.22187	6.16552	6.41125	6.59407	6.79767	6.6888	6.36884	6.62424	6.38667	6.51951	7.09614	6.60716	7.05579	6.4922	7.17698	6.20086	5.95931	6.5833	6.55019	5.98304	7.03045	6.89592	6.91183	6.60704	6.93729	6.83378	6.8074
GRMZM2G000632	7.18733	7.33607	7.03476	7.01939	6.67861	6.41339	7.36953	7.32542	7.05436	7.21165	6.87049	6.97416	6.98076	6.68439	6.58048	6.57532	6.55037	7.22648	7.03796	7.51261	7.37037	7.10914	7.32244	7.28099	7.31937	7.02075	7.09855	7.17208	6.99232	7.0507	7.03914	6.81004	7.00329	6.36341	7.34268	7.27772	6.84058	7.24365	7.30865	7.419	7.48785	7.66302	7.46378	6.92182	7.40657	7.08058	6.96301	7.44114	7.22718
GRMZM2G000633	7.55146	7.52722	7.6825	7.70144	7.33744	7.20014	7.53369	7.01984	7.3103	7.17311	7.32982	7.47825	7.5378	7.64378	7.45346	6.97081	6.99923	7.79737	7.21373	7.80176	7.54363	7.40911	7.69278	7.08603	7.24036	7.63124	7.30281	7.46035	7.31803	7.30869	7.513	7.11577	7.3259	7.18467	7.45363	7.75642	7.5801	8.0247	7.40448	7.63796	7.44541	7.6341	6.99487	7.72322	7.14928	6.86454	7.22981	7.60221	7.41331
GRMZM2G000645	7.69456	8.103	7.94697	7.62988	8.19165	7.73283	8.02647	8.0888	7.93211	7.69232	7.73997	7.64258	8.09104	7.41539	7.97371	7.49813	7.74188	7.59731	7.68969	7.77532	7.07518	7.4263	7.51946	7.17388	7.72301	7.49377	7.65797	7.84031	7.8321	7.75351	7.58901	7.66179	8.54979	7.63315	7.36457	7.85259	7.49842	7.56831	8.00294	7.71353	7.37681	7.56429	7.44795	7.73837	7.94639	7.83068	7.92935	8.07119	7.82236
GRMZM2G000650	9.18204	9.14465	9.43074	9.60209	9.28181	9.42065	8.94059	8.97117	9.53358	9.34494	9.29597	9.28972	9.35194	9.48676	9.05861	9.46331	9.18244	9.3931	9.31838	9.41309	9.23235	9.37105	9.41697	9.39678	9.17804	9.32127	9.25344	9.32408	9.34712	9.30973	9.4678	9.27112	9.24987	9.26214	9.58754	9.24937	9.37147	9.22841	9.18773	9.39638	9.48912	9.12394	9.18562	9.50703	9.1662	9.19591	9.25952	9.31836	9.31965
GRMZM2G000660	9.63163	9.61874	9.59289	9.62198	8.89703	8.95802	8.96134	9.38095	9.51847	9.42809	10.1518	9.65949	9.38456	9.61458	9.33168	9.56523	9.03327	9.35432	9.684	9.03816	9.18473	9.15955	8.97471	9.59699	9.08446	9.77868	9.41764	9.5858	10.2319	9.39897	8.96443	9.34242	9.32248	9.1318	9.92898	9.66674	10.2373	9.43578	8.75343	9.48268	8.77573	8.94322	9.60173	10.2931	9.26257	8.47256	9.76246	8.99867	9.78791
GRMZM2G000686	9.25602	9.27475	9.49957	9.55181	9.14851	9.5252	9.17181	9.02107	9.29604	9.04492	9.45294	9.44497	9.27517	9.38675	9.31331	9.03764	9.0525	8.85758	9.13313	8.58199	8.75146	9.0749	8.8424	8.70844	8.75804	9.71212	8.86488	8.97294	9.06087	8.93663	8.848	8.74429	9.23172	9.14473	9.02284	9.06004	9.44183	9.30461	8.64291	9.02454	9.12179	8.41259	8.38389	9.77935	9.20021	8.71002	9.03549	8.79354	9.194
GRMZM2G000710	9.97468	10.2228	10.1718	10.2825	10.0596	9.92746	9.93395	10.1888	10.2575	10.0183	10.4514	10.5497	10.1312	10.368	10.1803	10.1552	9.93865	10.0562	10.4318	10.3229	10.3169	10.2784	10.1716	10.4209	9.88929	10.2989	10.1761	10.2354	10.5833	10.1593	10.2102	10.0657	10.3155	9.93888	10.4155	10.5236	10.5771	10.1471	9.95033	10.2749	10.109	10.2029	10.2979	10.3755	10.0484	9.72969	10.0577	9.92914	10.1007
GRMZM2G000713	8.54384	8.56831	8.63101	8.58373	8.71451	8.40481	8.75816	8.7873	8.75771	8.82175	8.79887	8.64816	8.43096	8.59636	8.25171	8.25825	8.65114	8.61671	8.55736	8.63932	8.49915	8.49751	8.47448	8.39395	9.17957	8.37427	8.45638	8.50308	8.53179	8.63769	8.6729	8.63057	8.07054	7.79777	8.77894	8.3959	8.67259	8.47397	8.31135	8.54528	8.40452	8.62344	8.60034	8.5552	9.19031	9.347	8.64471	8.87033	8.68361
GRMZM2G000718	7.84237	8.09726	8.04262	7.8347	8.07658	7.95124	7.96204	7.99203	7.49748	7.83492	7.17742	7.91678	8.01785	7.8516	7.68927	7.53364	7.62815	7.36497	7.83224	7.92315	7.66866	8.05729	7.58304	7.65707	7.60892	7.39621	7.88315	7.59743	7.38295	7.91071	7.88334	7.78503	8.0756	7.85398	7.8509	7.73706	7.54566	8.29727	7.91055	8.0366	7.95861	7.60459	7.79788	6.90637	7.92649	7.90928	7.84889	8.07119	8.05
GRMZM2G000719	7.12902	6.50336	6.89091	6.8498	6.70726	6.59731	6.86999	7.04578	7.08146	7.35196	7.26474	7.07351	7.01507	6.9766	6.8838	7.40565	7.05501	7.26558	7.39222	6.65653	7.51477	7.05124	6.53216	7.41061	6.84757	7.11574	7.01887	7.28235	7.62429	7.12977	6.99025	6.90005	7.26608	6.99772	7.03681	6.97467	6.96743	6.87746	6.60579	6.97704	6.52246	6.94929	7.15816	7.20694	7.09585	6.68984	7.4729	7.1816	7.10637
GRMZM2G000739	8.96703	8.63707	9.33988	9.57104	7.27652	8.65574	8.82308	9.87999	9.66812	8.80294	9.79009	9.34511	9.87921	9.54848	9.27088	8.55046	8.4781	9.56493	9.46591	8.36567	9.30639	9.04555	7.9475	8.9473	8.96377	9.1731	9.30586	9.65107	10.1301	9.09579	8.42952	8.84215	8.6858	8.90354	9.61495	9.38643	10.3144	9.73992	8.73936	10.1618	8.70539	8.82879	8.75963	10.0358	8.39877	8.49311	9.30797	8.98987	8.31826
GRMZM2G000741	8.21845	7.79136	8.01176	7.77909	8.55311	8.60893	8.61361	7.04578	7.96373	8.03353	7.8204	7.64688	8.06544	7.94968	8.07774	8.41573	8.53612	7.68647	7.86773	7.6304	7.26042	7.51465	8.10017	7.01042	8.2771	7.60799	7.62596	7.27752	6.53025	7.80434	7.87759	7.3679	7.6302	7.98919	7.66807	7.35782	7.08403	7.36017	7.48761	7.46568	7.36688	7.20662	7.02877	7.61952	8.48879	8.52607	7.88968	8.23204	8.03589
GRMZM2G000749	11.0617	10.9182	10.9518	11.215	11.1931	11.1406	10.8315	11.1533	11.1941	11.0303	11.0525	11.0834	11.0496	10.7045	10.9812	11.0282	11.0158	11.1214	11.079	10.991	10.8696	10.8545	10.8633	10.9152	10.9538	11.2026	10.928	10.808	10.7999	10.9709	10.8689	10.8716	10.4373	10.8398	11.036	11.0272	10.7597	10.9957	11.0925	10.908	10.9572	11.1746	11.1589	10.9275	10.9393	10.9368	11.0113	10.9454	11.0199
GRMZM2G000753	8.83653	8.59702	8.61223	8.76403	8.64224	8.68763	8.90676	8.44622	8.7182	8.88571	8.58287	8.4821	8.66886	8.77449	8.78607	8.90365	8.78336	8.69041	8.62805	8.7201	8.49704	8.61458	8.92242	8.56699	8.9331	8.71195	8.73093	8.54581	8.80534	8.86092	8.83675	8.87212	7.98905	8.50765	8.65481	8.63127	8.10656	8.63556	8.69923	8.61794	8.54933	8.65257	8.85912	8.65763	8.75507	9.14733	9.02332	8.74208	8.84604
GRMZM2G000764	1.91811	0.416055	3.39325	3.36673	3.93313	1.49554	3.3517	1.91716	2.20335	1.13603	1.79484	2.14632	4.07431	3.10185	1.1536	2.73593	3.13866	1.57896	2.01003	4.20794	3.28475	3.06883	3.94475	2.55485	3.20232	2.87546	2.54817	3.44667	3.38942	2.6	3.24917	1.94709	5.64297	4.1639	2.88328	1.92675	2.25054	-0.886431	2.96011	1.6239	3.90049	3.906	0.629488	0.374022	3.16244	3.2636	3.17942	0.573565	2.43358
GRMZM2G000777	6.08627	5.59119	5.7612	6.83169	5.97024	6.43502	5.97447	6.30631	6.03056	6.11076	6.291	6.32759	6.01476	6.0522	6.1662	6.19739	6.57404	5.74791	6.30509	6.59738	6.06078	6.11876	6.27417	6.50961	6.6748	6.34495	6.3094	6.39911	6.24951	5.92929	5.83221	6.55689	6.59234	6.49042	5.829	5.5823	5.76599	6.10607	6.81341	6.70343	5.91584	6.26037	6.28409	6.15139	6.49367	6.19696	6.50145	5.41076	6.17907
GRMZM2G000812	6.46976	5.26292	6.84912	6.05369	6.88355	6.67209	7.73989	4.57257	4.67563	6.20927	5.74923	6.35944	6.35659	4.81557	6.73472	6.33945	6.76708	5.85436	6.91519	6.93659	6.30186	6.29125	6.59519	5.19829	7.20738	3.99334	5.92335	5.29159	4.85517	6.13546	6.0652	5.667	6.16771	5.89726	5.23704	5.26968	4.60413	7.13313	7.34626	5.40641	6.06283	5.85524	5.65219	5.15088	7.3539	7.74469	5.6705	6.1654	5.76565
GRMZM2G000816	8.52065	8.15358	8.25606	8.55917	8.33319	8.26082	8.69018	8.70828	8.44087	8.48081	8.20487	8.2154	8.27634	8.22666	8.33347	8.35816	8.11651	8.62174	8.38846	8.52228	8.36469	8.33716	8.75769	8.04385	8.40034	8.09031	8.2399	8.34352	8.42272	8.38528	8.29094	8.42358	7.7741	8.08624	8.50156	8.48408	8.12222	8.66598	8.73936	8.45388	8.47256	8.34282	8.56273	8.17795	8.50541	8.54472	8.54183	8.5591	8.34521
GRMZM2G000818	5.72543	5.71611	5.82792	6.65759	6.34115	6.70808	7.01993	5.28919	5.91594	5.87899	5.2595	5.86309	5.73464	5.97064	6.09777	5.31149	6.97399	5.95349	5.45144	5.94738	5.57747	6.31605	5.27872	6.00743	5.62952	6.05914	5.74154	5.60382	5.54216	6.37729	6.72078	6.02803	6.48583	5.4324	4.92697	6.09473	5.64105	6.03558	5.6094	4.85251	6.36676	5.18746	5.38262	5.52623	5.44959	6.21838	6.18923	5.55134	5.51752
GRMZM2G000823	8.42185	8.56	8.40659	8.29081	8.5643	8.29671	8.36847	8.83272	8.3811	8.6622	8.73259	8.57318	8.56147	8.34512	8.61348	8.22976	8.58551	8.76053	8.39928	8.49823	8.47367	8.34923	8.51307	8.70383	8.55917	8.63284	8.62711	8.6478	8.72674	8.63874	8.58522	8.53078	8.32562	8.40388	8.68295	8.65509	8.1907	8.5449	8.46969	8.28731	8.16291	8.52186	8.57771	8.36419	8.76629	8.57948	8.60851	8.77932	8.44823
GRMZM2G000825	-1.96298	-2.0339	-1.77314	-2.0339	-1.96298	-2.0339	-2.0339	-2.0339	-1.77314	-2.0339	-2.0339	-2.0339	-1.77314	-1.77314	-1.77314	-2.84395	-2.22374	-2.0339	-2.0339	-2.0339	-2.0339	-2.0339	-2.0339	-1.77314	-2.58319	-2.84395	-2.22374	-1.77314	-1.96298	-2.22374	-2.22374	-2.0339	6.09583	-2.0339	-2.84395	-2.84395	-2.0339	-2.58319	-2.0339	-2.22374	-1.96298	-2.0339	-1.77314	0.505319	-1.96298	-2.84395	-2.0339	-2.0339	-2.0339
GRMZM2G000829	6.96981	7.22482	6.90416	7.49256	6.37245	6.84366	6.37166	7.55956	6.55106	6.83954	7.32982	6.60059	6.67552	7.98045	6.87096	6.82645	6.74254	7.30366	6.68699	6.34509	7.01758	6.96763	5.63927	7.31117	6.39294	7.06202	6.96417	6.81325	7.23645	6.91192	6.74225	7.45956	6.55996	6.01464	7.51198	7.61672	7.5914	6.67112	6.66652	7.28223	7.02565	6.74808	7.40159	6.89168	6.7817	6.39384	6.72829	6.81796	6.81843
GRMZM2G000836	6.74433	7.04597	6.26824	6.22996	5.38483	6.20253	6.62153	6.9665	6.4208	6.5473	6.2053	6.64434	6.91628	6.45393	6.88538	6.56902	6.49992	5.98507	6.41579	5.99399	6.75391	6.81942	6.67516	6.58782	6.49154	6.15058	6.44702	6.62833	6.30324	6.55764	6.43018	6.3805	6.77799	6.27206	6.46807	6.48301	6.76275	6.2172	5.81654	6.67661	6.94411	6.51419	5.82079	6.2949	6.6401	6.46444	6.77258	4.94121	6.55382
GRMZM2G000909	8.17994	8.43833	8.45988	8.50593	8.10974	8.20525	7.97842	8.11355	8.52387	8.11965	8.68364	8.32161	8.42034	8.40668	8.49135	8.84534	8.3302	8.2319	8.72799	8.8205	8.69194	8.739	8.67744	8.75427	8.43512	8.35636	8.55938	8.83242	8.77593	8.95377	8.83313	8.61293	8.31576	8.46187	8.59578	8.35818	8.89865	8.32088	8.17167	8.43236	8.81051	8.69519	8.77345	8.40016	8.00323	8.48002	8.20728	7.98172	8.41954
GRMZM2G000923	10.1681	10.3195	9.98562	10.4131	10.461	10.027	10.3219	10.3946	10.2285	10.1104	10.0693	10.1859	10.1774	10.0328	10.259	9.95575	10.3036	10.325	10.1271	10.184	10.0196	10.0917	10.3002	10.1032	10.2523	10.2789	10.0735	10.2298	10.1425	10.2155	10.19	10.2624	10.6032	10.0684	10.0134	10.184	9.88686	10.2249	10.3509	10.016	10.3158	10.1305	10.1442	9.97706	10.355	10.1177	10.0517	10.3874	10.0962
GRMZM2G000932	8.91371	8.96749	9.08462	8.53699	8.27627	9.23272	8.6852	8.54958	8.6393	8.40385	8.54848	8.73164	8.88606	9.02208	8.66774	8.17466	8.48545	8.3639	8.54036	7.84054	7.93453	7.96623	7.5516	8.21326	8.44462	8.81155	8.51171	8.54295	8.29806	8.44915	8.33144	8.46349	8.52602	8.75542	8.18779	9.13427	8.65654	8.27507	7.50767	8.44889	8.1198	8.12458	7.87095	8.90542	8.76448	8.42789	8.799	8.24984	8.28286
GRMZM2G000936	10.0344	10.0511	10.0787	9.77077	9.46382	10.0305	9.83848	10.0109	9.56919	9.60408	9.70456	9.87219	9.95735	10.2241	9.70556	9.46501	9.31647	9.56493	9.55448	8.83977	9.32669	9.20008	9.41697	9.80355	9.67152	9.73174	9.6835	9.73401	9.62921	9.34675	9.1873	9.40781	9.75494	10.6339	10.0664	10.2128	10.1559	10.0347	10.6209	10.8694	9.69193	9.74971	9.82979	10.1988	9.46691	9.14151	9.73847	10.0356	9.75957
GRMZM2G000937	8.8966	8.60108	8.71856	8.88969	8.7839	8.57523	8.66004	8.47516	8.72724	8.4926	8.9017	8.78147	8.91846	8.78226	8.66213	8.92111	8.83687	8.66138	8.94658	8.93443	8.67899	8.6369	8.64801	8.62755	8.79726	8.73698	8.5544	8.7512	8.68329	8.76804	8.60272	8.79601	8.77261	8.60444	8.74972	8.53749	8.65654	8.3041	8.83771	8.65472	8.60837	8.53235	8.71079	8.81871	8.78628	8.95505	8.6916	8.706	8.82978
GRMZM2G000964	5.94325	5.68588	5.93062	6.34932	6.60198	6.2763	6.34665	6.28468	6.09455	6.53215	6.63796	6.0825	6.10745	5.89203	6.95504	6.93024	5.89737	5.9212	6.04064	7.33087	6.82951	6.29125	6.89149	7.11457	6.2928	5.98763	6.71899	6.37488	6.88747	6.69171	6.07203	6.20326	6.99296	6.22412	6.43669	6.55886	6.26659	5.11803	6.03497	6.03561	6.1732	6.42697	7.1199	5.83634	6.41592	6.0151	6.6513	6.21456	5.83247
GRMZM2G000973	7.10359	7.10428	7.1222	6.47131	7.28289	7.21272	7.33179	6.54332	7.13476	7.47588	6.71085	7.00804	7.25332	6.9488	7.3824	7.60578	7.52312	7.25267	6.73048	7.33087	7.48107	7.15109	7.23279	7.36198	7.06506	6.92999	7.0041	6.79456	7.13946	7.30022	7.01342	7.47917	6.77205	7.30477	7.07616	6.81857	7.41183	7.39297	7.1978	7.14854	6.97981	6.94929	6.57398	7.2796	7.42332	7.86688	7.08511	7.30022	7.42779
GRMZM2G000980	8.4821	8.103	8.57235	7.6712	8.15879	8.42116	8.3497	8.72041	8.43811	8.30484	8.27866	8.39515	8.10325	8.09896	8.12253	8.5731	8.78654	8.5964	8.24889	8.97566	8.80181	8.86408	8.68228	9.08479	8.46903	8.35804	8.67884	8.7065	8.49377	8.79765	8.66641	8.7239	8.56446	8.58085	8.26105	8.37874	8.65654	8.48314	8.5589	8.47267	8.73596	8.8457	8.52067	7.74373	8.37344	8.79906	8.42643	8.69738	8.23014
GRMZM2G001024	8.50291	8.1755	8.50435	8.08071	8.40058	8.42657	8.58715	8.48941	8.22986	8.25727	8.21744	8.43056	8.52754	8.43087	8.43806	8.43468	8.44803	8.63673	8.03315	8.3237	8.2985	8.44508	7.96352	8.17451	8.49053	8.61575	8.33316	8.37754	8.09582	8.25582	8.60607	8.52136	7.96222	8.13242	8.39971	8.31548	8.27721	8.09739	7.94529	8.22653	8.15608	8.36058	8.00795	8.2689	8.59305	8.47902	8.37468	8.7996	8.35661
GRMZM2G001033	7.72393	7.83334	8.14803	7.83015	8.33354	8.05268	8.23851	8.15586	8.15509	7.77828	8.00563	7.64258	8.01549	7.9244	7.9627	8.28437	8.25764	8.36989	8.24589	8.50361	8.46938	8.25298	8.20492	8.04829	8.49222	8.28713	8.09986	8.08508	7.98965	8.07331	8.16502	8.38773	8.02928	8.4146	7.88926	7.5659	7.64662	8.1089	8.84035	8.45951	8.51977	8.66691	8.30915	7.6592	8.06229	8.10851	7.88296	8.39018	8.11854
GRMZM2G001048	6.61506	6.61987	7.11648	6.65759	6.91432	7.24981	7.39416	7.19237	6.90446	6.51685	6.67486	6.76814	7.18449	6.76451	6.94091	6.8512	7.01361	6.98229	7.00292	6.77693	6.78186	6.9519	7.27189	6.53326	7.3564	6.64922	6.72506	6.78954	6.94841	6.46519	6.70821	6.99842	7.79587	7.63315	6.95805	6.66437	6.42657	6.93883	8.59372	7.66482	7.77592	8.17898	7.47766	6.96415	7.27455	6.87424	6.87093	6.91038	6.70413
GRMZM2G001079	1.52478	2.20305	2.79033	2.8949	1.9962	2.03824	1.62814	0.507639	1.21909	-2.0339	-2.0339	1.93713	1.13261	1.73215	-0.251745	2.12137	2.89162	3.48769	2.01003	1.85651	4.05378	2.66772	-2.0339	2.34678	2.1396	1.36864	2.0477	1.34271	2.2836	-0.0163962	0.794208	1.94709	1.1357	2.40486	3.86725	3.08075	2.64695	-1.5621	4.71189	2.54599	0.482679	1.54863	2.08166	2.51816	0.606744	0.881638	0.428785	1.99139	0.973477
GRMZM2G001084	11.4293	11.5061	11.33	11.547	11.2012	11.0436	11.128	11.6309	11.2197	11.2357	11.7037	11.5301	11.3081	11.3474	11.4672	11.1615	11.1831	11.5066	11.3892	11.5986	11.7339	11.6138	11.6153	11.8835	11.4069	11.1662	11.6059	11.5994	11.797	11.5598	11.2533	11.6429	11.5379	11.4866	11.8519	11.941	11.8814	11.733	11.8154	11.6515	11.7489	11.9293	12.0494	11.6794	11.2627	11.124	11.49	11.4253	11.5506
GRMZM2G001088	8.00496	7.79136	8.0805	8.20549	8.32355	8.03154	8.41734	7.79959	8.14366	8.0389	7.90049	7.83608	8.29064	8.15034	7.90766	8.007	8.06483	7.93311	7.86383	7.80612	8.15092	7.72369	8.12174	7.95864	7.85298	7.74481	7.94462	7.96063	7.75878	7.81964	7.89234	8.22891	8.72769	7.99634	8.06982	8.24065	7.94856	7.89122	8.07192	8.01621	7.9787	7.86733	7.79213	7.97394	8.33498	7.96619	7.98688	8.24393	7.87085
GRMZM2G001097	8.13515	8.21308	7.91524	8.35244	8.34953	8.09406	7.92027	8.23129	7.92505	8.2959	8.22056	7.95896	8.14104	8.25986	8.03592	7.94293	8.16751	8.17825	8.10099	7.98215	7.8413	8.25619	7.91493	8.01755	8.36598	8.10833	8.11641	8.06974	8.08493	8.08091	8.22052	8.18184	7.70782	8.09959	8.3357	8.0722	7.90393	8.02066	8.30372	8.12656	7.97193	8.00168	8.03945	8.14868	8.1411	8.40424	8.30099	8.29339	8.23426
GRMZM2G001114	-2.25864	-2.0339	-1.7336	-2.0339	-2.25864	0.615363	-2.0339	-2.0339	1.70314	-2.0339	-2.0339	-2.0339	3.21568	-1.7336	-1.7336	-3.24573	0.735536	-2.0339	-2.0339	-2.0339	-2.0339	1.18959	-2.0339	-1.7336	-0.622406	-3.24573	-0.0177782	-1.7336	-2.25864	-2.55894	-0.0317528	0.534173	6.53148	-2.0339	0.489024	-3.24573	0.806529	-2.94543	-2.0339	-2.55894	-2.25864	-2.0339	-1.7336	-2.55894	2.62428	-0.985745	-2.0339	-2.0339	0.973477
GRMZM2G001180	8.44073	8.47415	8.45759	8.7924	8.54994	8.52568	8.43525	8.21994	8.20116	8.57989	8.31418	8.43056	8.34655	8.49684	8.42189	8.36626	8.56736	8.45694	8.49569	8.30534	8.60268	8.55072	8.54535	8.24562	8.55924	8.26389	8.48637	8.37327	8.30101	8.53992	8.38681	8.79991	8.28283	8.4358	8.56445	8.27454	8.14541	8.67782	8.61545	8.2008	8.64416	8.58366	8.42057	8.29072	8.48852	8.55503	8.44935	8.71243	8.45531
GRMZM2G001191	9.84169	9.60265	9.71158	9.70763	9.69017	9.73159	9.71196	9.96063	10.0353	9.88011	9.93404	9.69529	9.76695	9.648	9.81588	9.9625	9.82333	10.1019	10.1165	10.289	10.3211	10.3226	10.163	10.3013	10.0803	10.1352	10.1144	10.0825	10.0674	10.2834	10.3538	10.2237	9.87946	9.93144	9.8365	9.60881	10.0818	9.99778	9.79579	10.0719	10.1457	10.085	10.1787	9.34778	9.8455	10.1479	10.0107	10.0356	9.80465
GRMZM2G001221	5.24649	5.77474	5.81707	5.83478	6.07225	5.6936	5.64576	4.94766	5.7045	5.24222	5.81684	5.31041	5.84252	5.08947	5.431	5.34492	6.66123	5.85436	5.68157	5.63081	5.27715	5.89015	5.05784	4.89695	5.80486	5.32805	5.09383	5.05596	5.13981	5.03684	5.71052	5.52334	5.49678	5.29992	5.78172	5.01122	4.77245	5.0453	5.00314	4.95527	5.51855	5.13338	5.54438	4.56782	6.06288	6.11457	5.73161	5.08033	5.57067
GRMZM2G001241	-1.42767	-2.0339	-1.62854	-2.0339	-1.42767	1.49554	-2.0339	-2.0339	-1.62854	-2.0339	-2.0339	-2.0339	-1.62854	-1.62854	-1.62854	-2.82167	-1.83302	-2.0339	-2.0339	-2.0339	-2.0339	-2.0339	-2.0339	-1.62854	-2.41631	-2.82167	-1.83302	-1.62854	-1.42767	-1.83302	-1.83302	-2.0339	5.62832	0.59178	-2.82167	-2.82167	-2.0339	-2.41631	-2.0339	-1.83302	-1.42767	-2.0339	-1.62854	-1.83302	-1.42767	-2.82167	-2.0339	-2.0339	-2.0339
GRMZM2G001243	5.6291	4.89124	5.22929	5.43985	5.34522	6.34647	6.4676	5.45328	5.43347	5.44992	5.44185	5.67342	6.19616	6.03187	6.07851	6.07505	5.74934	5.4184	6.24638	5.48614	5.49544	5.89015	5.92749	6.02865	5.76535	6.04779	5.74909	5.64497	5.56168	5.46829	5.91057	6.1795	5.88971	6.54997	5.57728	5.8754	5.95283	5.5692	6.12428	5.95755	6.42844	6.40432	5.37883	5.60331	5.97593	5.24477	5.23684	5.69684	5.49018
GRMZM2G001255	7.83646	7.87413	7.82682	7.83015	7.87031	7.89771	8.07297	7.73726	7.84452	7.61176	7.67314	7.79397	7.79945	7.94932	7.92967	7.88412	8.01815	7.70555	7.67641	7.57526	7.70926	8.04992	7.67344	7.41964	7.80375	7.64457	7.90315	7.88186	7.53084	7.5143	7.82797	7.76121	7.88507	8.02461	7.70446	8.00289	8.09072	7.80754	7.7174	7.64626	7.82492	7.46926	7.50804	8.15836	7.83435	7.82556	7.45489	7.87108	7.97311
GRMZM2G001265	9.45774	9.55953	9.37392	9.33272	9.55021	9.3794	9.44066	9.50303	9.52573	9.37071	9.39606	9.37788	9.36225	9.27065	9.24444	9.45231	9.60823	9.45925	9.36052	9.38858	9.28335	9.41188	9.2442	9.10002	9.54758	9.10033	9.45085	9.40278	9.28201	9.361	9.38602	9.3898	9.26537	9.33448	9.26683	9.30198	9.12936	9.39515	9.50954	9.33766	9.29002	9.27519	9.34455	9.16499	9.30565	9.65062	9.39319	9.36945	9.50005
GRMZM2G001272	11.7796	11.7607	11.8362	11.6807	11.4926	11.8192	11.7202	11.7091	11.8586	11.6858	11.712	11.8041	11.6867	11.82	11.5533	11.7197	11.4453	11.6397	11.7557	11.4557	11.5874	11.6465	11.4958	11.5511	11.6462	11.7816	11.6825	11.6942	11.6694	11.6019	11.611	11.5469	11.5678	11.8638	11.6106	11.7801	11.777	11.8548	11.6189	11.8453	11.6512	11.6379	11.6744	11.8876	11.5346	11.3852	11.635	11.7181	11.6419
GRMZM2G001288	4.80188	4.05271	4.41431	4.82272	5.82896	5.18194	5.42454	5.00169	5.39733	4.76052	4.90301	5.26629	5.23222	5.34298	5.60401	5.36961	5.66944	4.99062	5.81684	5.32532	5.13269	5.67698	5.27872	4.4645	5.66147	4.54924	5.9033	5.22897	5.05008	5.33598	5.01221	5.48508	6.05405	5.76949	5.30404	4.65634	5.50425	5.04367	5.79494	5.38831	5.14067	4.95782	5.46791	4.94323	5.42909	5.25318	5.23684	4.46036	5.67146
GRMZM2G001289	8.86582	8.76187	8.8331	8.62899	8.98218	9.3225	9.2035	8.91597	8.85245	8.73676	8.87617	9.08589	9.14698	9.15547	8.80233	8.7447	8.85054	8.79658	8.83346	8.71083	8.66967	8.87663	9.18396	8.78495	9.00482	8.86446	8.98385	8.94518	8.91096	8.86757	8.90885	8.5448	9.25689	9.08894	8.87935	8.87314	9.19009	9.02461	9.02563	9.02825	9.00772	8.59371	8.73459	8.95547	8.71026	8.74602	8.94807	8.90256	8.92727
GRMZM2G001296	8.17966	8.58478	8.33793	8.08454	8.11357	8.30848	7.85967	8.29217	8.50089	8.10437	8.56823	8.22695	8.08205	8.44766	8.29773	7.81187	7.90249	8.61166	8.24889	8.47651	8.64134	8.26895	7.88161	8.04181	8.27607	8.57977	8.20048	8.52439	8.62406	8.30034	8.13575	8.37732	8.02707	8.26271	8.19758	8.64515	8.46709	8.50285	7.74583	8.57457	7.9801	8.4239	8.21664	8.73063	7.79938	7.93214	8.2549	8.10417	8.36038
GRMZM2G001297	10.0351	9.9127	9.98879	9.86949	10.4804	9.86508	10.1892	10.0321	10.1979	10.0612	10.1501	9.83492	9.93354	9.96359	10.1983	10.358	10.3909	10.2044	10.1962	10.2575	10.0291	10.0396	10.2859	10.1454	10.1971	10.0675	10.0803	9.94885	10.2365	10.3115	10.3966	10.5052	9.98299	10.0393	10.2745	10.0288	9.87997	9.79825	10.2263	9.89092	10.0591	10.2045	10.268	9.79329	10.1996	10.3112	10.309	10.3397	10.1926
GRMZM2G001304	9.65726	10.2306	9.54137	9.94934	7.36482	7.54665	7.21224	10.1248	9.5293	9.0057	11.6345	11.163	10.1928	11.1705	9.37999	10.0379	7.27786	8.07929	9.89076	8.36567	10.3341	8.55072	6.94086	10.4144	6.53641	9.94747	10.1871	10.7027	11.9402	9.38022	7.73544	10.6056	9.69568	9.24723	11.4973	11.4577	12.0755	9.5863	7.41159	10.625	8.0738	9.17837	10.4923	11.6984	7.99597	6.49658	10.7224	7.33398	9.9609
GRMZM2G001327	12.5468	12.3143	12.4362	12.5198	12.5172	12.6081	12.6458	12.5476	12.5243	12.4446	12.3201	12.3283	12.4075	12.2687	12.566	12.4318	12.7414	12.5388	12.4467	12.389	12.3374	12.3942	12.5554	12.4717	12.3814	12.484	12.4518	12.5367	12.4154	12.558	12.5404	12.4264	12.9058	12.5417	12.4325	12.3096	12.4006	12.4924	12.5646	12.1908	12.4969	12.5711	12.5138	12.1954	12.5598	12.4488	12.4962	12.7626	12.4254
GRMZM2G001334	8.6632	8.52627	8.67786	8.74722	8.63891	8.66034	8.59248	8.59861	8.90829	8.77104	8.73914	8.52485	8.73203	8.65669	8.6088	8.47036	8.81388	8.9802	8.59314	8.93642	8.78465	8.74357	8.82498	8.87727	8.9228	8.49681	8.73564	8.62673	8.63726	8.93489	8.58424	8.74024	8.31594	8.67746	8.84044	8.56908	8.57918	8.69467	8.54925	8.78643	8.66272	8.60865	8.49878	8.69164	8.84444	9.12664	8.64073	8.51562	8.77986
GRMZM2G001363	8.48007	8.36391	8.40077	8.5002	7.76153	8.47958	7.90321	8.14989	8.65298	8.31593	8.92868	8.52953	8.49191	8.87342	8.62114	8.96076	8.5861	8.43424	8.57178	8.35678	8.7881	8.67813	7.83013	8.59758	8.18289	8.75114	8.61816	8.57604	8.55448	8.62377	8.57407	8.53547	7.98343	8.85715	8.66155	8.40761	8.76031	8.48007	8.28834	8.39088	8.4916	8.62833	8.28244	8.77657	8.36363	8.20432	8.55879	7.89767	8.53772
GRMZM2G001415	7.46294	7.11566	7.2283	7.38491	7.08509	7.06792	7.40632	7.2268	7.34614	7.58998	6.86251	7.3885	7.54308	7.29683	7.49245	7.42246	7.8205	7.93311	7.232	7.56501	7.89348	7.74668	7.80369	7.83083	6.90038	7.44619	7.56975	7.94423	7.5237	7.84388	7.79993	8.1455	8.21689	7.43682	7.92736	7.64317	7.5914	7.7986	7.849	7.4924	7.5566	7.6341	7.67342	7.28997	7.74754	7.244	7.79979	7.7387	7.80027
GRMZM2G001421	11.886	11.3914	12.0513	11.6134	11.7993	12.5664	11.8275	10.6089	11.8006	11.6304	11.242	11.8813	11.616	12.1857	11.5399	11.1986	11.048	11.1891	11.2464	11.245	11.1963	11.2137	11.1988	10.7767	11.4874	11.6794	10.8867	10.8527	10.8244	11.2341	11.4987	9.86988	11.5446	11.7383	10.537	11.2209	11.0451	11.4588	10.7188	11.2657	11.2013	10.7166	10.4309	11.6945	11.1029	11.226	11.4468	10.9262	11.2078
GRMZM2G001444	8.55162	8.39227	8.34417	8.8632	8.77857	8.46913	8.53827	8.33488	8.48594	8.54824	8.68364	8.61336	8.44328	8.57633	8.4977	8.75231	8.62613	8.54435	8.57893	8.72241	8.30574	8.35223	8.5185	8.25106	8.35963	8.57106	8.24674	8.00621	8.34255	8.42996	8.2689	8.69485	7.94313	8.19594	8.45498	8.48051	8.2702	8.56878	8.39628	8.26561	8.56423	8.52186	8.53517	8.57942	8.70976	8.63737	8.38898	8.36591	8.46938
GRMZM2G001454	7.30777	7.51007	7.47883	7.31493	7.42502	7.61458	7.64047	7.13309	7.40167	7.40281	7.58863	7.60322	7.37466	7.29438	7.52841	7.27971	7.2729	7.63762	7.04487	6.99122	7.42456	7.60294	7.27189	7.38123	7.29514	7.39231	7.3234	7.11615	7.63185	7.24311	7.40746	7.67035	7.68703	7.31624	7.24824	7.35119	7.34663	7.39366	7.29333	7.45452	7.21032	7.08368	7.30396	7.63712	7.491	7.43583	7.34185	7.28879	7.31548
GRMZM2G001457	13.3412	13.0064	13.458	13.1764	13.4628	13.3555	13.419	13.3139	13.6067	13.589	13.4975	13.2903	13.2729	13.253	13.3306	13.7917	13.5412	13.7094	13.6096	13.7879	13.7114	13.8426	13.7762	13.7186	13.5761	13.5373	13.5912	13.5484	13.6135	13.7477	13.8317	13.6913	13.1367	13.4512	13.4652	13.2899	13.4102	13.5257	13.3264	13.6516	13.4428	13.6002	13.7429	13.0524	13.4158	13.7678	13.6621	13.5848	13.506
GRMZM2G001500	13.2181	13.0666	13.0504	13.3313	12.894	12.7708	12.6719	13.3507	12.8264	13.0543	13.4152	13.152	13.014	12.937	13.1357	12.9466	12.7678	13.1911	13.0744	12.9991	13.1243	13.0848	12.9284	13.3217	12.764	12.9758	13.3168	13.2883	13.5982	13.0634	12.9171	13.1952	12.9852	13.2651	13.4946	13.5035	13.3986	13.5762	13.1142	13.1667	12.9301	13.3192	13.5013	13.3918	12.9133	12.6119	13.324	13.2021	13.2227
GRMZM2G001508	10.4406	9.29992	10.397	10.1129	9.24353	9.5772	9.21045	9.80601	10.8274	10.0183	9.76891	10.3133	9.20189	10.3454	9.86075	9.10592	9.8823	11.0155	10.1593	11.0629	9.8443	9.51989	10.6122	10.3242	8.94368	11.0095	10.1804	12.0607	11.4325	10.3012	10.2176	10.1779	11.0345	10.3455	12.3087	10.5204	10.8935	11.1667	9.29741	10.5172	10.0798	10.5369	9.61478	10.5163	9.43143	7.27317	10.9001	8.84128	11.1141
GRMZM2G001514	5.6198	6.31868	4.91023	5.88833	4.77602	5.50193	5.21935	5.82694	4.83068	5.27898	5.67831	5.04915	5.68116	4.47955	6.06256	5.63547	5.83772	5.55094	5.96983	5.78014	5.11082	6.17406	4.18224	5.55223	6.2541	5.38292	5.82421	6.73429	5.55299	5.10003	4.39269	4.74041	6.46286	7.53832	5.91326	6.21483	4.993	4.96724	7.48087	6.27901	6.29876	6.42697	6.04026	6.131	4.5459	3.33393	5.19405	5.82899	5.43391
GRMZM2G001530	6.22911	5.74572	6.38612	6.05369	6.58668	6.41339	6.53559	6.02255	6.12662	6.11076	5.84949	6.12016	6.33162	6.09625	5.93979	5.72424	6.43862	6.50422	6.37252	6.25865	5.90429	5.76966	6.39718	6.05717	6.57216	6.10883	5.63686	5.81853	5.93076	6.55302	6.17045	6.02803	6.5348	6.44931	5.78194	5.27461	6.17941	6.33886	6.2407	5.87467	6.15292	6.0133	5.61094	6.12198	6.25434	6.95647	6.18923	5.99296	6.14442
GRMZM2G001551	9.55003	9.55117	9.5036	9.59405	8.91792	9.17924	8.70993	9.59816	9.40498	9.4474	9.85685	9.55678	9.35015	9.53272	9.4982	9.57379	8.84608	9.31447	9.40682	9.3443	9.33497	9.2232	8.93059	9.36699	8.76534	9.59341	9.55258	9.50064	10.0242	9.31319	9.07673	9.50184	9.12707	9.12202	9.54083	9.91406	9.70374	9.79756	8.98089	9.66931	9.04762	9.31824	9.66813	9.91584	8.822	8.49924	9.65811	9.11652	9.50518
GRMZM2G001577	5.06543	4.94329	5.55926	5.88833	4.24871	5.12984	4.91347	5.76581	6.01028	5.06413	5.76643	6.10772	5.55766	6.15104	5.05458	6.05568	4.81246	4.79065	5.91056	6.23297	5.9295	5.83974	5.67861	4.95111	6.69111	6.30954	5.44893	5.61406	6.07792	5.61965	4.88053	4.92325	5.5504	6.81562	5.70623	5.23453	6.20906	4.59633	7.23035	7.12966	6.49746	7.04026	6.39415	5.67201	4.71158	4.65992	5.87394	4.41901	5.18392
GRMZM2G001631	6.65937	6.52059	6.30724	6.84078	6.74525	6.70808	6.86999	5.88559	6.34049	5.94909	6.23031	6.6784	6.19287	6.53193	6.37162	5.54078	6.74973	6.21557	6.66922	6.43793	6.26272	6.3644	5.59883	5.87935	6.60763	6.72407	5.88261	6.46286	5.83779	5.96823	6.18636	6.33819	6.67978	6.27206	5.9468	6.3194	6.34879	6.42757	6.78081	6.28466	6.52208	6.61629	6.72243	6.50278	6.47939	6.70388	6.14499	6.51851	6.55382
GRMZM2G001639	10.5769	10.6185	10.6144	10.5412	10.4122	10.7171	10.4507	10.5579	10.4199	10.6405	10.4507	10.5691	10.7593	10.8007	10.5348	10.5733	10.3891	10.3751	10.5137	10.1285	10.3145	10.3993	10.1385	9.99329	10.7945	10.2825	10.2658	10.1825	10.3273	10.2496	10.3803	10.0461	10.0266	10.7282	10.4664	10.5314	10.3414	10.3051	10.9988	10.9275	10.5398	10.5792	10.0223	10.3551	10.5242	10.458	10.3301	10.4394	10.2538
GRMZM2G001645	8.53478	8.4961	8.54889	8.30729	8.6683	8.45861	8.74386	8.52673	8.35353	8.54069	8.61882	8.36931	8.47206	8.40438	8.71995	8.40045	8.79037	8.40535	8.57417	8.67551	8.83221	8.59698	8.82936	8.67347	8.72343	8.17927	8.59152	8.39871	8.41239	8.60592	8.50429	8.59508	9.16595	8.60912	8.62816	8.16548	8.64574	8.34931	8.54603	8.54235	8.74146	8.77682	8.50261	8.24997	8.75128	8.89245	8.53755	8.68435	8.39764
GRMZM2G001652	7.94881	8.17005	7.66139	7.90566	8.43482	8.13429	8.37467	7.72125	7.68619	8.06018	7.66857	7.87699	8.04508	7.99486	7.80246	7.63748	8.40828	7.82382	7.84417	8.17317	7.88706	7.7648	8.25132	7.97017	8.2779	7.45765	8.05005	7.89345	7.55158	7.78371	8.2188	7.96958	8.23997	8.19594	7.87233	7.94379	7.81032	7.83598	8.36364	7.83516	7.94584	7.97117	8.10996	7.60873	8.30398	8.72279	7.70393	8.05441	7.97311
GRMZM2G001653	14.5639	14.2703	14.8501	14.7365	13.9946	14.9595	14.2828	14.1372	14.953	14.6343	14.7942	14.6597	14.6978	15.1524	14.6428	14.9664	14.5137	14.5476	14.8179	14.6444	14.9488	14.9009	14.6742	14.947	14.2034	15.1103	14.7234	14.8295	14.9288	14.9427	15.0583	14.2994	14.8737	14.8456	14.6146	14.3255	15.0932	14.7265	13.6884	14.8497	14.7202	14.32	14.5194	14.6905	14.0436	13.98	14.5194	14.0351	14.422
GRMZM2G001660	0.469253	1.2776	3.10566	0.750988	1.88317	2.03824	2.88002	1.37809	-1.64823	2.05356	-2.0339	2.14632	1.33339	0.557541	-1.64823	-2.19897	-1.80081	3.08308	-0.192954	2.66061	2.46539	-2.0339	2.13004	-1.64823	1.8884	0.548017	2.84897	-1.64823	1.49474	1.65941	0.726379	0.534173	6.27032	0.59178	0.367882	-2.19897	-2.0339	3.14136	2.14788	0.765445	2.77651	2.79642	2.34736	-1.80081	1.10866	0.0610112	0.428785	2.9464	-2.0339
GRMZM2G001661	4.72525	5.17859	5.08125	4.74745	4.47746	4.96117	4.33435	3.27268	4.53195	5.10565	4.93379	4.8543	4.65741	4.56188	4.07	5.2715	4.17066	4.71732	4.8705	5.83237	4.48634	4.94459	4.8667	5.20499	5.48787	4.44449	5.12179	5.13593	4.73033	4.93159	4.20075	3.61863	4.50311	4.26212	4.76119	4.50665	4.07014	4.45074	3.24136	5.19596	5.13373	4.8942	4.49129	4.99053	4.71094	4.77166	4.90668	3.92336	4.498
GRMZM2G001663	12.247	11.9347	11.822	11.9282	11.6174	11.5141	11.7407	12.0536	11.8103	11.9282	12.1369	12.0031	11.9125	11.9609	11.7894	11.987	11.1878	11.985	11.8888	11.5277	11.6496	11.7995	11.5987	11.7136	11.8657	11.5702	12.0001	11.8648	12.0422	11.6436	11.4586	11.6499	11.2151	11.8136	11.8498	12.0646	11.7413	11.9708	11.857	12.1864	11.2025	11.4756	11.6499	12.0109	11.5183	11.5978	11.9074	11.9961	11.9777
GRMZM2G001668	8.65031	8.87673	8.54752	8.70059	8.52052	8.41028	8.21105	8.70421	8.70938	8.82951	8.9922	8.88903	8.87526	8.53476	8.99813	9.14218	8.6957	8.76053	8.88441	8.9184	8.80011	8.62454	8.49114	8.99489	8.47258	8.56	8.93285	8.94617	9.1532	8.62302	8.43796	8.83075	8.7328	8.47729	9.13749	8.57116	9.27665	8.68229	8.39986	8.80479	8.4156	9.03457	9.0021	9.00638	8.57757	8.62046	8.81674	8.43495	8.71346
GRMZM2G001676	7.40756	7.03402	8.0956	7.12725	7.3571	8.13429	8.04991	7.09632	8.16227	7.58632	7.52436	7.98642	7.0636	8.33625	7.82953	7.25907	7.72265	6.96655	8.21867	8.57944	8.82383	8.74814	8.70628	8.70404	7.44438	8.5104	7.64922	8.22733	7.91658	8.50609	8.82115	7.48887	8.40168	8.22667	7.20155	8.20752	8.5735	8.36983	7.53399	7.9422	8.64032	7.81675	7.31516	7.11074	6.88786	6.79938	7.22981	7.11843	7.32324
GRMZM2G001696	16.1008	15.6048	16.0268	15.691	15.5015	16.1231	15.8207	15.6352	15.8086	15.8522	15.8417	15.7276	16.1241	15.8127	15.9614	16.1004	15.5435	15.6176	15.9251	16.1153	15.9969	16.2566	16.0052	16.1719	15.7794	15.6589	16.1931	16.1557	15.7377	16.1025	15.9679	15.8946	15.8818	16.0201	15.7062	16.0086	15.9696	15.8831	15.5806	16.1081	15.7721	15.8065	15.9312	15.6636	15.6155	15.9348	15.8377	15.6874	15.6542
GRMZM2G001724	15.4017	15.2217	15.3147	15.1789	14.4924	15.1413	14.7697	15.3189	15.2454	15.1978	15.5001	15.2184	15.3159	15.5183	15.1451	15.405	14.5896	15.2551	15.1996	14.8316	14.9807	15.1279	14.8055	14.9966	14.6012	15.2194	15.2479	15.2165	15.427	15.1732	14.8901	14.8806	14.7292	15.0373	15.238	15.3722	15.2966	15.3578	14.2339	15.2478	14.7163	14.6546	14.973	15.3532	14.6503	14.4744	15.1573	14.8788	15.0908
GRMZM2G001750	11.3134	11.6343	11.3197	11.6071	10.8925	11.0348	11.069	11.6341	11.3281	11.1109	11.5551	11.5837	11.2506	11.606	11.2738	11.2784	10.9367	11.1798	11.4181	11.2174	11.3419	11.2612	11.1224	11.8396	10.8392	11.6787	11.4086	11.7355	11.9009	11.2841	11.1967	11.434	11.3128	11.3048	11.8181	11.8433	12.1447	11.7912	11.158	11.5862	11.3446	11.5406	11.5686	11.9416	11.1068	10.5757	11.5559	11.1661	11.4816
GRMZM2G001755	11.0723	11.1456	10.9722	11.0939	10.658	10.6723	10.6492	11.1109	10.994	10.9088	11.3681	11.03	10.8187	11.167	10.9222	10.9499	10.7932	10.948	11.0578	10.8344	10.9488	10.7735	10.7128	11.0484	10.6575	11.0539	11.0212	11.08	11.4245	10.9248	10.8105	11.1282	10.9188	10.7044	11.2338	11.2338	11.3329	11.2636	10.801	11.0271	10.9039	11.0211	11.1459	11.2911	10.6285	10.4297	11.0878	11.1055	11.027
GRMZM2G001764	4.00862	3.32983	4.15971	4.44794	3.64521	1.49554	4.11486	3.84544	3.72478	3.74746	2.9974	4.6634	3.86336	4.2964	4.4868	3.08795	3.24586	2.51876	3.2785	4.30972	3.11934	4.10572	2.13004	3.51974	3.44209	3.42049	3.37178	3.23572	3.53074	4.29833	3.35537	2.90066	7.14714	4.05849	2.24658	4.13391	4.07014	3.03787	3.24136	4.27534	4.06124	2.79642	1.25764	3.11856	1.85388	1.50371	3.75136	-0.207236	4.32315
GRMZM2G001777	7.17481	7.55258	7.45492	6.94553	7.36863	7.1487	7.35706	7.37743	6.89583	7.35627	7.09812	7.02799	7.30369	6.77434	7.53479	6.97256	7.05496	7.26558	6.877	7.30028	7.11967	7.14419	7.07958	6.66784	7.18947	6.78959	7.17086	7.20084	6.97083	6.9031	7.3701	7.28123	7.09085	6.79935	7.11696	7.30432	7.08403	7.31966	7.16449	7.1308	6.91428	6.65519	7.17517	7.32418	7.35338	7.45018	7.11982	7.33953	7.15939
GRMZM2G001799	4.46326	5.22137	4.94667	5.43985	6.03151	5.72906	5.83752	4.06433	5.06132	4.83646	4.73844	4.27542	5.67218	4.7818	4.68253	4.92603	5.96223	5.95349	5.5901	4.57797	4.61621	5.33267	5.32903	4.31342	6.46553	3.529	4.76494	3.81236	4.07413	4.9935	4.86746	5.70079	4.77265	5.83479	4.19312	3.92668	3.78528	4.29688	5.27686	4.36327	5.08712	4.24888	4.58036	3.79974	4.38644	6.10187	3.62821	4.0907	3.9744
GRMZM2G001803	7.89066	8.09151	7.87336	8.32033	8.28494	8.31433	7.48866	7.51381	7.7458	8.2733	6.85449	8.15619	8.28148	8.14934	8.14659	7.95754	8.69253	8.02715	8.41269	8.80316	8.53038	7.0364	8.64305	8.18619	8.2687	8.50855	8.2359	8.20886	7.79809	8.47995	8.38106	8.4032	8.60319	6.7829	8.44962	7.72043	8.60171	8.27271	8.75063	7.54409	7.99482	6.81832	8.46524	8.3191	8.05135	7.11971	8.34566	8.35772	8.32214
GRMZM2G001805	9.55597	9.55744	9.636	9.40951	9.27483	9.42065	9.10252	9.46988	9.61418	9.61581	9.88272	9.74134	9.32401	9.74421	9.57424	9.84613	9.44907	9.78501	9.6572	9.85841	10.114	9.86999	9.592	9.61917	9.31374	9.92998	9.69633	9.81304	10.1181	9.67067	9.46711	9.5697	9.3806	9.44317	9.83864	9.80339	10.2391	9.6068	9.17524	9.78009	9.63762	9.56289	9.97438	9.93337	9.40663	9.36786	9.88184	9.21343	9.81294
GRMZM2G001814	6.17269	5.52443	6.37231	4.89426	5.33205	5.72906	5.90762	5.73425	6.27785	6.05886	6.36061	6.09516	6.16466	5.1921	5.93998	6.33554	5.78448	5.67232	5.73379	5.05918	4.99619	5.71477	6.48855	5.93452	5.62365	5.5562	5.85509	6.17344	5.99872	5.99556	5.95326	5.59696	5.13894	5.47398	6.44698	5.81112	6.08662	5.21012	4.84397	5.5115	5.63425	4.95782	4.77208	5.74255	5.54505	6.00634	5.84658	5.78084	6.09084
GRMZM2G001816	9.42097	9.09662	9.41059	9.48965	9.31451	9.3225	9.26821	9.33697	9.32367	9.30428	9.27057	9.2619	9.19981	9.23184	9.33234	9.20712	9.59975	9.3931	9.30694	9.36808	9.43077	9.33055	9.09953	9.56511	9.14152	9.41508	9.31728	9.33343	9.46296	9.39451	9.4199	9.49704	9.80249	9.21693	9.52016	9.27255	9.32822	9.32464	9.43119	9.13358	9.24862	9.52664	9.33796	9.25149	9.44368	9.06359	9.3353	9.25368	9.22955
GRMZM2G001820	7.46687	7.12696	7.18727	7.45164	7.8948	7.01144	7.72054	7.12094	7.36808	7.62252	7.43575	7.40385	7.26031	7.39971	7.43471	7.40011	7.22166	6.98229	7.13177	7.61557	6.86914	7.30147	7.19259	6.62993	7.81387	7.38989	6.95387	7.22959	7.26963	7.38421	7.46147	7.21263	7.78237	6.74942	7.15287	6.59606	7.2213	6.77419	7.59775	7.02387	7.24144	7.21965	7.06913	7.17746	7.79102	7.61304	7.20847	7.61141	7.62288
GRMZM2G001850	8.66814	8.62517	8.32081	8.51446	9.00135	8.57523	8.99393	8.64178	8.9409	8.43676	8.39934	8.42053	8.62889	8.65099	8.68923	8.6344	9.54153	9.24442	8.69763	9.09984	9.33025	9.04925	9.30202	9.13482	8.79016	8.50462	8.75687	8.58253	8.34747	8.87375	9.06393	9.23411	9.32705	8.81327	8.74722	8.61916	8.27721	8.58558	9.50456	8.25891	9.2721	8.90339	9.03254	8.17926	9.15308	9.33281	8.74815	8.87989	8.80781
GRMZM2G001869	6.74061	7.05782	7.17242	7.26857	7.32901	7.10887	7.06664	7.13309	6.98913	7.13352	6.67486	6.88215	6.81145	6.94042	6.9197	7.16128	6.96052	6.79896	7.24406	7.16424	6.8228	7.3261	7.32244	6.994	7.16056	6.83608	7.15036	7.09759	7.04917	7.09349	6.81808	6.91452	7.22883	6.81562	6.92579	6.57617	7.27835	6.65071	6.52936	7.10792	7.11681	6.57632	7.07773	7.08758	6.73771	7.41876	6.89785	6.9029	6.87236
GRMZM2G001877	4.93924	3.47832	4.02621	4.66802	3.05485	3.84894	-2.0339	-2.0339	4.02621	6.01595	-2.0339	5.72322	4.02621	4.02621	4.02621	5.8617	6.12539	5.74791	7.52163	7.38434	7.18393	-2.0339	6.82293	4.02621	4.37794	4.93436	5.64259	4.02621	3.05485	6.10151	6.3154	7.60047	4.81819	0.59178	4.88127	2.47131	6.82151	4.37794	5.50684	3.94972	3.05485	-2.0339	4.02621	1.15588	3.05485	0.577821	5.4699	4.81937	5.71932
GRMZM2G001887	11.1796	11.1683	11.1197	11.4501	11.0861	10.9788	11.223	11.3234	11.0431	11.1717	11.1177	11.1269	11.1298	11.01	11.2507	11.0197	11.1757	11.3357	11.092	11.0869	11.1866	11.1646	11.2198	11.2369	11.3554	11.0875	11.1753	11.1448	11.2963	11.1304	11.0713	11.183	11.2214	11.1555	11.2938	11.2123	11.0916	11.0986	11.4339	11.1222	11.1761	11.2312	11.2664	11.2778	11.4635	11.2506	11.0694	11.2892	11.1302
GRMZM2G001889	5.53641	4.7228	5.36325	5.34089	5.03168	5.50193	6.21461	5.76581	6.0732	5.93764	5.44185	6.14474	5.87568	5.59127	6.19969	7.41073	6.42911	6.39088	6.71324	7.37849	7.4112	7.80915	7.41852	7.91431	5.96777	6.59375	7.02896	6.89859	7.04454	7.60222	7.76686	6.85574	6.1937	7.31624	6.08453	6.15327	7.09994	6.60539	6.69011	6.78713	7.5826	7.74644	7.55341	4.72423	5.28677	6.58662	6.05221	6.60402	5.81054
GRMZM2G001895	10.0844	10.395	10.4076	10.094	10.4548	10.234	10.3283	10.1445	10.4073	10.4176	10.0891	10.297	10.2507	10.0821	10.2041	10.1466	10.2925	10.1893	10.2262	10.2952	10.2314	10.3648	10.3298	10.238	10.3988	10.1164	10.235	10.2478	10.1616	10.1527	10.209	10.3287	10.3088	10.1233	10.1069	10.1852	10.3712	10.2997	10.27	10.3853	10.2952	10.4385	10.2511	10.2631	10.1554	10.5512	10.3102	10.3981	10.4124
GRMZM2G001898	9.81259	9.81657	9.92553	9.35982	9.7722	9.86308	10.0255	9.6812	9.86874	9.938	10.1253	9.80729	9.59205	9.77814	9.67493	9.83965	10.1128	9.89718	9.87146	9.80929	9.43408	9.43187	9.51531	9.80818	9.91377	9.97529	9.7922	9.70932	9.98007	10.0027	9.9106	9.96679	9.67954	9.49711	9.8842	9.57678	9.81397	9.6784	9.37952	9.77373	9.40423	9.20483	9.89658	9.73872	10.134	10.1357	10.1654	10.0669	10.0905
GRMZM2G001904	10.8346	10.7944	10.7704	10.9544	10.0304	10.2106	10.13	10.9338	10.9317	10.5616	11.2477	10.9556	10.6017	11.0861	10.7486	10.9661	10.1818	10.8104	10.9451	11.1183	11.3322	11.1685	10.7056	11.2677	10.0973	11.1334	11.0527	11.3883	11.7626	10.9742	10.9681	10.9916	10.5711	10.6442	11.3788	11.423	11.5869	11.2617	10.52	11.2498	10.9838	11.2101	11.4079	11.4297	10.0415	9.88644	10.9067	10.2731	10.8086
GRMZM2G001905	8.37737	8.61317	8.70603	8.8632	8.22576	8.31433	8.41734	8.32432	8.53099	8.5004	9.03186	8.55725	8.28477	8.64754	8.11989	8.62211	8.38697	8.27086	8.46769	8.53284	8.57699	8.32194	8.08561	8.66996	8.31318	8.68317	8.75304	8.70101	8.82462	8.43328	8.20047	8.45856	8.45787	8.53737	8.73651	8.5065	8.91674	8.59655	8.22514	8.54692	8.32739	8.08238	8.58191	9.01467	8.60245	8.27048	8.60851	8.43235	8.70457
GRMZM2G001915	7.18256	7.16032	6.91333	7.08201	7.13642	6.65376	6.81633	6.68214	6.40279	6.37973	6.81371	7.03459	6.80863	7.10285	6.55453	6.52627	6.56907	6.79896	6.61456	6.42665	5.56143	6.13278	5.82603	6.11914	6.86815	6.51184	6.31262	6.3017	6.30801	6.49304	6.29578	6.13075	6.9965	6.44931	6.38151	6.61214	6.29451	6.63941	6.9758	6.02196	6.6141	7.41363	6.54818	6.88776	6.68129	6.18553	6.93729	6.50869	6.93451
GRMZM2G001918	7.85155	7.53572	7.828	7.65069	8.0195	7.51652	7.78714	8.40171	7.94405	8.12471	8.11037	7.60322	8.07075	7.7939	8.18974	7.6827	8.33875	8.40535	8.03315	8.55374	8.60268	8.58428	8.76228	8.42477	7.65305	7.48522	8.35195	8.15525	8.07153	8.01167	7.99754	8.47818	8.9121	8.14535	8.30649	8.61938	8.16066	8.4466	8.57166	7.80497	8.36972	8.65257	8.54526	7.96185	8.14076	8.05486	7.88296	8.15228	7.94319
GRMZM2G001930	8.32317	8.75824	8.78658	8.74481	8.47291	8.92017	8.80483	8.87676	8.71991	8.76619	8.18262	8.6716	8.60299	8.5776	8.67863	8.60037	8.62461	8.51219	8.48557	8.64176	8.51381	8.77745	8.95081	8.41462	9.51931	8.61398	9.1117	8.59457	8.20562	8.61232	8.64949	8.8231	8.63797	10.7368	8.39998	8.76837	8.67259	8.65323	11.3586	10.5665	9.13486	9.16495	9.79392	8.36432	8.07854	8.59849	8.62068	8.56858	8.76853
GRMZM2G001934	7.08142	6.92176	7.04648	6.49451	6.39196	7.40036	7.03567	6.48762	5.83867	6.06939	6.2053	6.55548	7.24125	6.91787	6.55636	6.06576	6.86156	6.78107	6.46811	6.50384	6.32103	6.32829	6.39718	6.64854	6.3624	6.3064	6.36339	6.55652	6.18515	6.25025	6.83704	6.20326	7.60558	7.18467	6.42117	6.78726	6.70149	6.77937	6.37778	6.32449	7.00902	6.69307	5.66719	6.60901	6.87531	6.77516	6.18923	6.81796	6.8074
GRMZM2G001956	10.079	10.3547	10.1136	10.1035	8.96334	9.65531	8.86332	10.0224	10.2617	9.61221	10.587	10.3841	9.69907	10.6122	9.83242	10.2056	8.65873	9.84003	10.1672	9.75394	10.2584	10.0029	9.46838	10.4917	8.78146	10.5696	10.048	10.5063	11.0447	9.85551	9.73077	9.77791	10.1826	9.81692	10.5308	10.3723	10.8935	10.7019	9.22253	10.5081	9.77292	9.95071	10.0801	10.8892	8.90392	7.87378	10.1915	9.29712	10.0928
GRMZM2G001973	8.39812	8.52627	8.36486	8.58373	9.09827	8.62313	8.67016	8.46076	8.12328	8.39132	8.42935	8.18905	8.44544	8.02562	8.12533	8.06488	9.04539	8.79658	8.40197	9.11924	8.7193	9.03251	9.54488	8.20208	9.34861	8.18178	8.41635	8.65451	8.32391	8.5823	8.63281	8.58607	8.41252	8.4515	8.99131	9.03369	8.35883	8.08839	9.54232	8.34048	9.42071	9.76313	9.24422	8.07501	9.4255	9.07225	8.38898	8.73367	8.40497
GRMZM2G001991	6.34424	6.29884	6.26491	6.38701	5.58325	5.86277	5.94143	6.44925	6.52591	5.77988	6.07331	6.59168	6.25613	6.45328	6.61399	7.04482	6.01388	6.04624	6.8056	6.59738	6.34933	6.63463	6.195	6.50253	6.02706	6.60925	6.18819	6.47611	6.31405	6.67752	6.25724	6.05441	6.15264	6.31845	6.08244	6.55884	6.94998	5.97073	5.42483	6.62113	6.56189	6.30996	6.21659	6.38921	6.01407	5.74109	6.6513	5.78084	6.19609
GRMZM2G002002	8.9178	8.8834	9.07487	8.22296	9.21573	8.95802	9.12843	9.22219	9.27753	9.11394	8.98671	9.04078	9.13087	8.65868	9.06174	8.95413	8.85607	9.36936	9.20426	9.27363	9.04755	9.14923	9.11395	9.08637	9.19102	8.92452	9.12963	8.87199	9.17964	9.25764	9.14112	9.21377	9.13447	9.07212	8.92461	8.80579	9.00389	9.03932	9.02563	9.11459	8.69281	9.08886	9.11879	8.6954	9.03756	9.28072	9.10642	9.17047	9.03285
GRMZM2G002023	8.12558	7.69599	7.53753	7.92287	7.62354	7.7588	7.57735	7.76095	7.72101	7.42758	7.66399	7.90244	8.0069	7.79974	7.3387	7.66509	7.06862	7.68647	7.91373	7.74838	7.67985	8.25619	7.80369	8.30032	7.66244	7.61017	7.82221	8.00982	8.19151	7.72548	7.32762	7.7692	8.41825	7.89282	7.83163	8.14844	8.41079	7.5134	7.65283	8.10686	7.50408	7.99411	7.94716	7.98029	7.82515	7.42493	8.01788	7.64318	7.72019
GRMZM2G002075	9.26352	9.13069	9.38202	9.40798	9.37382	9.25417	9.35545	9.39363	9.5535	9.36217	9.55669	9.49839	9.41687	9.62156	9.47305	9.74185	9.4915	9.49809	9.48762	9.55845	9.72069	9.73284	9.72242	9.75491	9.33892	9.53975	9.44355	9.26823	9.53574	9.66436	9.71694	9.54898	9.22107	9.3541	9.19124	9.49951	9.55871	9.36718	9.25849	9.5065	9.56074	9.32429	9.40876	9.05165	9.18649	9.4508	9.16852	9.21946	9.21293
GRMZM2G002100	7.80782	7.72601	7.9393	7.42773	8.36015	8.18624	8.18306	7.82977	7.94535	7.93908	7.90438	8.12873	7.72194	8.07716	8.1413	7.46305	7.98793	7.64752	8.00863	7.77532	7.64603	7.52532	7.96352	7.84784	8.14588	7.87375	7.68691	7.54468	7.62898	7.91557	7.85943	7.8162	7.99352	7.86964	7.65603	7.98091	7.91297	7.69914	7.72313	7.75704	7.67616	7.5437	7.08443	7.86124	8.103	8.08113	7.89637	7.85179	7.89189
GRMZM2G002104	5.4095	5.22137	5.15651	5.31505	4.79783	5.86277	5.32559	4.77227	5.07645	6.19972	5.62272	4.99611	5.19651	5.3766	5.55088	5.25775	5.77031	4.71732	5.36578	5.68864	4.05378	5.83974	4.9969	4.36957	5.87744	5.13828	5.6086	5.54847	5.43087	5.82797	6.18444	5.85878	4.11333	6.64406	5.61127	5.62364	5.64105	5.88297	6.94671	5.80471	5.10805	4.34718	5.7408	5.5401	5.79706	6.82029	5.6705	5.79707	5.49018
GRMZM2G002115	7.57068	7.74813	7.60301	7.70144	7.70055	7.65201	7.52256	7.77653	7.65992	7.90715	7.99472	7.72638	7.91201	7.69343	7.64746	7.6112	7.62394	7.35291	7.84812	7.54427	8.1536	7.84367	8.14299	7.54537	7.67196	7.90029	7.38065	7.85161	7.82498	7.77301	7.91857	7.67885	7.4055	7.577	7.85828	7.89965	7.62479	7.67699	7.73452	7.76685	7.93267	7.85902	7.99027	7.88151	7.78957	7.93104	7.65745	7.67427	7.84411
GRMZM2G002121	7.50091	7.67306	7.65236	8.1073	7.37735	7.23755	7.51135	7.62986	7.43398	7.51492	7.89267	7.38334	7.30932	7.57508	7.57869	7.18003	7.74481	7.43526	7.46096	7.71631	7.51477	7.7144	7.38323	7.36897	7.64065	7.2999	7.49244	8.00907	7.72854	7.5287	7.69033	7.61826	7.2201	7.6423	7.95162	7.65842	8.11441	7.861	7.64077	7.70755	7.425	7.23257	7.542	7.63682	7.66374	7.78951	7.88296	7.33398	7.87614
GRMZM2G002128	6.87706	7.18214	7.36779	7.22067	6.4837	6.82739	6.09953	7.24931	7.29801	6.43778	7.28875	7.60764	7.36281	7.38881	7.1605	6.77506	6.16795	6.45995	6.99581	7.54427	6.95143	7.26373	6.44359	6.43986	6.52321	6.83781	7.04506	7.08798	6.92478	6.88483	7.07703	6.40119	7.63237	7.19714	6.90223	7.50726	7.01856	6.96608	6.44866	7.11202	7.24937	7.25807	6.62443	7.32947	6.52182	6.28385	7.07336	6.37452	6.63093
GRMZM2G002130	8.81476	8.4961	8.59215	9.09342	8.59776	8.7708	8.48768	8.68783	8.34797	8.51396	8.85221	8.5777	8.58217	8.45594	8.79486	8.57893	8.62478	8.83609	8.29307	8.79001	8.63177	8.57404	8.85962	9.12297	8.75102	8.40523	8.8143	8.7047	8.7035	8.70942	8.64306	8.67799	8.59637	8.72129	8.7518	8.68218	8.76531	8.77316	8.56848	8.59765	8.90942	8.68112	8.68043	8.53534	8.75354	8.94375	8.80257	8.54715	8.63139
GRMZM2G002131	5.01103	3.32983	4.09644	4.92875	4.76929	5.28083	5.32559	5.28919	5.06634	5.40073	4.83942	4.08537	5.178	4.99052	4.77535	5.15699	5.29091	5.85436	4.93139	5.30081	4.70648	4.04768	4.56469	3.68625	6.09768	3.1931	4.55715	4.53928	3.53483	4.89184	4.96768	4.86484	3.77577	5.83479	4.49846	4.99219	4.60413	4.98533	6.2407	4.81658	5.55707	5.6777	5.28388	4.64909	5.13479	5.93484	4.40466	4.24064	4.25982
GRMZM2G002135	7.28175	7.00981	7.33671	7.26182	7.30299	7.61458	7.41837	7.12094	7.82371	7.38606	7.53444	7.74257	7.04918	7.44672	7.59704	7.37058	7.9612	7.48028	7.63582	7.93116	7.6983	7.83082	7.48659	7.7077	7.74752	7.79051	7.40329	7.6015	7.72031	7.91473	7.75082	7.79289	7.2832	7.43682	7.48535	6.90913	7.76113	7.63739	7.24635	7.4844	7.51792	7.71917	7.75482	6.8492	7.7114	7.81449	7.76367	7.68303	7.18519
GRMZM2G002138	5.83878	6.50336	5.8916	6.22996	6.44191	6.17708	6.44421	6.5793	5.89352	5.8053	5.52505	5.81796	6.39901	5.88483	6.40177	5.54396	5.78212	5.98507	5.96983	5.86618	5.59333	5.30816	6.71355	5.86748	5.65134	5.81334	5.97513	5.8291	5.40261	5.96464	6.13444	6.46156	6.61449	5.83479	6.11437	6.81027	6.08662	6.08946	5.83782	6.096	5.7484	5.13338	5.99145	6.34651	6.42787	5.79501	5.53991	5.58911	5.93739
GRMZM2G002147	1.70467	-2.0339	0.611318	-2.0339	2.26653	-2.0339	0.737835	0.507639	0.0762196	-2.0339	-0.169243	1.02632	0.961544	1.02019	2.39582	-0.35	0.0493184	3.08308	1.46815	1.18298	-0.373234	3.55892	2.13004	-2.02008	-1.13974	0.158742	1.09699	-2.02008	-3.23134	-0.659473	1.85713	0.534173	6.43375	1.46989	-3.47658	1.23458	-2.0339	1.27724	1.46296	-0.678904	0.571351	1.54863	1.59031	0.370785	1.3983	1.3063	3.34502	-2.0339	1.49736
GRMZM2G002165	10.1423	10.0585	10.1582	10.3666	9.50342	9.58448	9.50143	10.3832	9.9482	9.9009	10.3409	10.1896	9.78655	10.117	9.86319	9.83786	9.403	10.1705	9.98175	9.60173	10.1352	9.69671	9.70585	10.2694	9.51598	10.0732	10.1025	10.3303	10.6755	9.89282	9.8967	10.1276	10.0357	9.90127	10.4527	10.4809	10.5884	10.5065	9.80527	10.1964	9.72815	10.188	10.382	10.458	9.76413	9.01557	10.3522	9.47662	10.1463
GRMZM2G002178	5.92728	3.32983	4.4664	3.79829	4.33839	4.83667	5.42454	3.5873	3.81679	4.34114	1.79484	3.20278	3.45624	4.08806	2.02042	4.17013	4.71577	3.48769	2.56554	5.74423	4.99619	5.17893	7.10867	5.344	5.17728	2.50287	4.26508	6.46431	2.94365	5.0001	4.93012	3.75353	6.97328	3.68631	4.19994	2.38589	1.70213	4.52631	4.46071	3.31099	3.08052	2.79642	0.983718	3.14612	5.36774	4.38896	4.61389	4.28734	5.11402
GRMZM2G002220	12.1581	12.1235	12.1532	12.1613	11.9172	11.7148	11.6901	12.3385	12.1745	12.2148	12.8847	12.3655	12.0118	12.1758	12.27	12.1805	11.8377	12.2516	12.2758	11.8322	12.1408	11.8261	11.8248	12.352	11.6824	12.4109	12.3387	12.3427	12.986	12.0855	11.7517	12.2133	12.3199	12.0303	12.6115	12.6808	12.6106	12.4428	11.7698	12.2109	11.7144	12.1534	12.4865	12.6927	12.1554	11.1042	12.5135	12.218	12.4399
GRMZM2G002276	7.96882	7.90726	8.19081	7.90566	8.01158	8.29079	8.14003	7.88111	8.39379	8.17677	7.87692	8.18016	8.14853	7.98521	7.90837	8.11829	8.21135	8.01189	8.21867	8.20984	8.41241	8.27528	8.57692	8.18089	8.4307	8.21944	8.14858	8.03914	8.14488	8.0784	8.36191	8.1455	8.05927	8.20214	7.87764	7.92406	8.08273	8.04652	7.96959	8.1788	8.13903	8.19226	8.06647	8.06006	8.12189	8.30445	7.97429	8.33567	8.20514
GRMZM2G002297	9.48531	9.69851	9.61002	9.70639	9.57878	9.47387	9.63398	9.59157	9.73857	9.52882	9.63252	9.34644	9.6031	9.53271	9.47877	9.63365	9.61766	9.70903	9.67846	9.65588	9.22219	9.62161	9.51802	9.37798	9.69972	9.47452	9.58231	9.47735	9.47887	9.54815	9.51734	9.57654	9.15237	9.25917	9.67974	9.51777	9.34834	9.492	9.25849	9.54972	9.44369	9.43461	9.35818	9.36428	9.59036	9.58927	9.56463	9.84383	9.61838
GRMZM2G002361	8.41755	8.14804	8.30661	8.43573	8.42872	8.37714	8.47619	8.36611	8.30296	8.4729	8.3517	8.09129	8.4219	8.26711	8.30023	8.37464	8.71557	8.48483	8.38574	8.63442	8.53655	8.46462	8.60272	8.27809	8.63338	8.09935	8.43869	8.44528	8.52095	8.578	8.48103	8.66948	8.5354	8.49255	8.21566	8.38487	8.49744	8.3003	8.52322	8.18168	8.64101	8.59371	8.50657	8.03791	8.62603	9.03268	8.51165	8.61051	8.52093
GRMZM2G002391	10.0644	10.1304	9.99377	9.96292	9.87672	10.2216	10.2342	9.97251	10.1416	9.98743	9.92354	10.1881	10.4208	10.2479	10.2151	10.211	10.133	9.67312	10.2178	10.4006	10.4404	10.4756	10.4297	10.1184	10.0322	10.0948	10.1475	10.0816	10.0793	10.2198	10.2607	9.8643	10.061	10.2273	9.93851	10.2705	10.4982	10.1151	9.94053	10.0392	10.3823	10.146	10.0323	9.87231	9.99647	10.0596	9.95414	9.71522	9.85373
GRMZM2G002396	5.07062	4.66198	4.66715	4.66802	5.65179	5.79747	5.27344	5.00169	3.83317	5.71429	4.08892	4.72988	4.69728	4.48833	5.8774	5.60492	6.51572	4.86043	4.48	4.25972	2.93247	5.73329	3.94475	3.90617	5.41129	3.02027	5.43817	4.41616	3.70899	4.57225	4.98362	5.13577	4.61157	5.80251	4.92678	4.14163	2.64695	3.85017	5.89984	3.56357	4.29329	3.05098	4.57956	4.74106	6.68332	7.56964	5.27839	5.81312	5.00237
GRMZM2G002416	9.60313	9.98897	9.70962	9.95039	9.88176	9.80196	9.9651	10.1187	9.85079	9.51155	9.70344	9.83869	9.71106	9.6968	9.6071	9.4863	9.56965	9.57793	9.76046	9.77077	9.38481	9.40178	9.33008	9.52098	9.54342	9.81445	9.38154	9.73697	9.61559	9.48735	9.58496	9.72142	10.0609	9.50966	9.61426	9.89309	9.5119	9.82368	9.91322	9.75416	9.80223	9.68069	9.67829	9.94342	9.79777	9.33975	9.72913	9.91898	9.72041
GRMZM2G002427	7.22389	7.43935	7.26911	7.35352	7.29219	7.27402	7.55569	7.41773	7.44163	7.07724	7.34135	7.30373	7.21861	7.20047	7.53088	7.21368	7.60129	7.57673	7.53641	7.40173	7.61917	7.48215	6.9886	7.31509	7.3397	7.42061	7.51257	7.54623	7.58902	7.64263	7.50441	7.61826	7.62188	7.39413	7.16951	7.4329	7.49842	7.72939	6.93689	7.34664	7.42109	7.74644	7.76563	7.15211	7.42211	7.45831	7.26124	7.50181	7.58462
GRMZM2G002440	9.49333	9.46701	9.38342	9.3519	9.47766	9.29319	9.17891	9.61559	9.48051	9.4734	9.40295	9.28972	9.33504	9.24582	9.26845	9.43331	9.45398	9.70429	9.35497	9.42164	9.44176	9.23137	9.24092	9.46898	9.44165	9.31152	9.48052	9.51879	9.55153	9.50461	9.38106	9.62133	9.43258	9.22608	9.58091	9.42643	9.32822	9.54027	9.57119	9.3677	9.29575	9.52138	9.46714	9.3905	9.59335	9.33382	9.65811	9.72903	9.50176
GRMZM2G002492	8.15322	8.35913	7.77234	8.09975	7.49918	7.87415	7.5987	8.04445	8.23643	7.68891	7.68675	8.19495	7.91255	8.09479	7.91117	7.76897	7.62481	7.79737	7.90995	7.73472	7.67613	7.50389	7.89001	6.92536	7.91939	7.98254	7.55403	7.79066	8.03626	7.37472	7.4138	7.44966	7.36634	7.66042	7.60079	8.01612	7.54566	8.01794	7.72884	7.83068	7.6033	7.87558	7.62821	8.36203	7.99849	7.68978	7.71154	8.07119	7.88666
GRMZM2G002499	7.97847	8.07411	7.91145	8.01803	7.99885	8.12766	7.68106	7.78425	8.01486	7.91593	7.69576	7.90604	8.00014	7.95242	7.89324	7.59937	7.88254	7.86684	8.0227	8.07902	8.16691	7.99338	8.25783	7.78785	8.21994	7.68089	7.93978	7.97384	7.93571	7.94803	7.82295	8.2745	7.91007	7.65139	7.95128	8.05268	7.781	7.91084	7.43272	7.93236	7.73296	8.06082	7.70432	7.98166	7.95706	8.07926	7.85577	7.79635	8.10959
GRMZM2G002529	6.41933	6.31868	5.57281	5.68144	5.45232	6.20253	6.15822	6.14763	6.37593	6.56229	6.81371	6.26171	5.71803	6.14172	6.23868	6.80301	6.1802	6.07588	6.35039	5.94738	5.42628	6.21419	5.86065	6.36466	5.78904	5.77173	5.89597	5.92201	5.98201	5.55371	6.07773	5.40536	5.28712	5.98618	5.91736	5.79037	5.59687	5.86432	6.42073	6.10132	6.34365	5.63941	5.59221	6.29447	6.14879	6.37719	5.63894	5.2072	5.64691
GRMZM2G002531	6.71521	6.88231	7.01971	6.7569	7.20363	6.61637	6.90468	7.30408	6.72803	7.21165	6.82196	7.02799	7.08345	6.91076	7.07455	6.9025	7.29448	6.95064	6.99581	7.31871	7.19437	7.15797	6.73236	6.82283	7.11788	6.8786	6.91805	7.18046	7.09923	7.20857	7.0176	7.16501	6.54271	6.68004	7.22936	6.72947	6.54754	6.68699	7.17289	6.97822	6.83529	7.01057	6.91784	6.66027	6.5726	7.31415	7.0375	7.27726	6.63093
GRMZM2G002548	8.66332	8.79411	8.35922	8.86987	8.95099	8.52568	8.54379	8.86951	8.35251	8.46893	8.59976	8.9772	8.6659	8.85445	8.63286	8.43415	8.34322	8.69041	8.77859	8.97952	8.91657	8.86618	8.93465	9.1565	8.65316	8.73831	8.87729	8.72001	8.64098	8.56233	8.31451	8.71152	8.72982	8.47729	8.77562	8.98627	8.8941	8.74451	8.82178	8.88779	9.05996	9.28452	9.14272	9.10898	8.54866	8.73114	8.65263	8.84323	8.70754
GRMZM2G002555	4.70389	3.73608	4.87071	4.78557	4.77666	4.77014	5.10466	5.19958	5.00043	4.59546	3.56758	4.18352	4.21008	5.26503	5.06817	5.4296	5.21638	5.55094	5.27471	6.47126	6.28242	5.92281	6.39718	4.91691	5.12003	5.59218	5.23646	5.13487	5.85609	5.87221	6.03439	6.10575	5.45776	4.59929	4.01305	5.39662	4.77245	5.25267	5.27686	5.14855	5.45227	6.28538	5.46451	2.83172	4.93643	4.97249	5.35807	5.79707	3.71584
GRMZM2G002559	2.86728	3.61295	2.66432	0.750988	2.27847	3.21077	2.17461	2.30868	1.55977	2.60996	2.43433	1.93713	2.02508	2.91151	2.48356	3.09802	2.80009	2.12407	3.07762	2.66061	2.32046	3.47333	-2.0339	2.31448	2.44497	2.49767	2.92537	1.00073	3.03896	3.38056	-1.97783	1.94709	7.07908	2.01183	2.14558	-0.00995077	2.95758	0.345253	3.24136	3.52374	2.64805	0.66429	3.94351	2.88765	3.09663	1.93009	3.34502	3.25915	1.88086
GRMZM2G002569	7.11816	7.36498	7.1737	7.6712	7.18532	7.16173	6.88744	6.79353	6.9337	7.31704	7.37538	7.52112	7.67242	7.37003	7.20267	7.26986	6.95669	6.43729	7.32004	7.22412	7.0351	7.13725	6.78738	7.20164	6.58753	6.95359	7.08624	6.90072	7.08678	6.98506	6.79083	6.71404	7.39384	6.93954	7.0552	6.85531	6.98468	7.75392	6.81341	7.10303	7.34298	6.88529	6.71269	7.84883	6.61313	6.82114	6.85729	7.04558	7.24364
GRMZM2G002578	7.90712	7.65756	7.83101	7.9938	7.59753	7.59549	7.82386	7.62986	7.5156	7.93044	8.30244	7.86225	7.83306	8.26883	7.97196	8.03668	7.73393	7.55584	8.18154	7.89886	8.26671	8.16016	7.97935	8.30492	7.6401	7.89158	7.88254	7.75691	8.43672	7.94856	7.74821	7.83913	7.90319	7.86183	8.08876	7.66596	8.26315	7.77831	7.139	7.95597	7.66139	7.78203	7.79331	8.18561	7.63595	7.79037	7.88296	7.3724	8.07781
GRMZM2G002616	8.606	8.41549	8.41106	8.48869	8.61636	8.70109	8.91954	8.66289	8.51316	8.52548	8.32873	8.38487	8.4793	8.48721	8.54936	8.43578	8.77138	8.66626	8.62114	8.79879	8.57699	8.42242	8.55066	8.71974	8.72001	8.54132	8.64229	8.58985	8.42023	8.53762	8.68492	8.46349	8.92443	8.70828	8.5386	8.49284	8.45477	8.64307	9.00696	8.46837	8.73799	8.59371	8.85305	8.50957	8.78132	8.70982	8.29594	8.91377	8.56745
GRMZM2G002617	7.23138	7.21427	7.28322	7.19256	7.53734	7.49609	7.47718	7.36718	7.19143	7.2676	7.20291	7.231	7.3944	7.29389	7.25733	7.24457	7.6182	7.29108	7.5413	7.17102	7.14141	6.96763	7.15124	6.86288	7.69745	7.02283	7.09077	6.99398	7.13214	7.45238	7.30532	7.77714	7.29841	6.64406	7.11814	7.1113	7.13125	7.25965	7.56622	7.10768	7.38815	7.30774	7.27869	6.88684	7.71695	7.76376	7.16483	7.82829	7.42057
GRMZM2G002626	6.28919	6.4323	5.87237	6.69814	5.25162	6.36912	5.873	6.02255	6.44702	6.33679	5.54512	5.62183	6.02454	6.09817	5.99803	5.45625	6.58379	6.04624	5.86446	6.35703	7.22523	5.47158	6.53216	6.4187	6.61934	6.0598	6.31243	6.15368	6.59567	5.95249	6.10372	6.77874	6.22853	6.14908	5.71028	6.77762	6.70149	6.19206	5.75074	6.44175	6.79515	6.5559	6.22788	5.94009	6.3495	6.68735	5.97849	7.06581	6.35605
GRMZM2G002630	5.31368	3.73608	3.48957	4.29773	3.24191	4.19162	4.22877	3.43855	4.53233	5.60272	6.11419	4.82419	2.91216	4.09342	5.35389	3.02804	4.64816	5.59254	4.59739	5.81517	5.49544	3.28521	1.58476	6.58991	5.01388	4.86386	4.67088	5.20357	3.02886	5.34168	5.53334	5.32097	3.88054	4.87239	4.98329	3.61175	5.05961	2.35165	3.58128	4.4619	4.65127	4.24888	6.19261	3.90298	5.13408	6.13406	5.23684	1.99139	3.2781
GRMZM2G002642	10.6243	10.8067	10.4999	10.7484	10.2995	10.5186	10.3251	10.4624	10.5092	10.6356	10.8226	10.8441	10.6357	10.6789	10.765	10.4227	10.4952	10.6072	10.5759	10.6441	10.7389	10.5714	10.5123	10.9189	10.0973	10.6781	10.8132	10.769	10.8584	10.5638	10.4765	10.5324	10.943	10.6846	10.8612	11.2067	11.1453	10.7975	10.5461	10.6736	10.5651	10.5172	10.8536	11.0444	10.5251	10.1649	10.6119	10.3961	10.7508
GRMZM2G002646	5.54116	5.96298	6.17309	4.89426	5.8398	5.65725	6.42043	5.63518	5.51045	5.97172	5.56492	6.20441	6.01017	5.676	5.78895	5.75116	5.73924	5.63298	5.57109	6.19357	5.63989	6.16043	5.67861	6.0799	5.54904	5.74728	6.24783	5.9198	5.61251	6.0265	6.25168	5.36378	6.91031	6.0968	5.4523	5.09135	5.88097	5.73982	5.70515	5.59828	5.7022	5.60008	5.86608	5.49555	5.99353	6.28681	5.6705	5.73103	5.91701
GRMZM2G002652	7.19977	7.65756	7.44485	7.64033	7.64243	7.49609	7.00402	7.12094	6.84708	7.61176	7.76585	7.49746	7.21118	7.38328	7.08624	7.28369	7.3949	7.25267	7.38679	7.09465	6.62868	7.01384	6.94086	7.67852	7.57599	6.63322	7.2749	7.31881	7.59893	7.10797	7.24826	7.0905	7.66495	7.55779	8.03152	7.75433	7.68932	6.69007	7.12175	7.09595	6.87593	6.04294	7.4072	8.18331	7.73186	7.31477	7.7191	7.70039	7.83328
GRMZM2G002656	8.57402	8.24971	8.38232	8.209	8.55875	8.1605	8.3497	8.66289	8.4478	8.25497	8.63296	8.3667	8.66503	8.3315	8.33947	8.5035	8.26162	8.69996	8.62575	8.86298	8.79669	8.79078	8.44055	8.85712	8.32595	8.25202	8.80607	8.53322	8.54854	8.61027	8.24439	8.86095	7.9886	8.44629	8.78019	8.76022	8.50344	8.73938	8.68462	8.53563	8.1997	8.67166	8.67328	8.56334	8.20048	8.57884	8.7592	8.29339	8.66845
GRMZM2G002687	9.90972	9.73772	9.85429	9.74197	9.9771	9.98359	9.84072	9.98765	10.0692	9.93441	9.76464	9.81017	9.8251	9.75263	9.78977	9.83104	9.79226	9.85933	9.84994	10.1476	9.9907	9.96419	9.95045	9.98687	9.94335	9.8566	9.84138	9.7335	9.92109	9.96308	9.87634	9.90835	9.92245	9.84691	9.7243	9.83188	9.7167	9.77722	9.79443	9.86973	9.8505	9.76313	9.67399	9.59203	9.88472	9.89143	9.82338	9.93923	9.72628
GRMZM2G002699	3.6172	2.76228	3.85432	3.94027	3.34032	3.56486	4.98006	0.507639	2.1118	4.26988	3.31047	3.53574	3.86251	2.89475	4.13722	3.35177	2.53612	3.80332	4.39606	2.93995	3.69072	4.36534	4.79692	3.8417	3.7261	0.612559	2.65925	3.62429	2.70423	2.31792	4.39824	3.30386	6.37273	3.82132	3.36785	2.79123	2.95758	3.34708	3.67885	4.33936	3.09345	3.62171	2.94205	3.84198	3.9436	3.81131	2.99232	3.25915	3.61822
GRMZM2G002754	10.1595	9.873	10.0773	10.2842	9.5465	10.0429	9.61578	9.94175	10.0807	10.0691	10.3972	10.2922	10.0666	10.3097	10.0569	10.1965	9.66095	9.77601	10.1271	9.89673	10.2084	10.2097	9.90142	10.57	9.58834	10.391	10.1761	10.3005	10.5304	10.0088	9.89618	9.72758	10.1287	10.1331	10.2206	10.3045	10.6679	10.2577	9.54555	10.2809	9.82072	10.0689	10.0437	10.619	9.73581	9.28175	10.0711	9.57754	10.2084
GRMZM2G002756	11.7681	11.6958	11.7101	11.9364	11.0096	11.688	11.1507	11.7535	11.8835	11.632	12.0039	11.7405	11.6935	12.0093	11.6722	11.86	11.2862	11.8392	11.8053	11.8602	12.104	12.0725	11.7431	12.1469	11.4377	11.8756	11.986	12.0364	12.3151	11.9287	11.74	11.7206	11.3866	11.675	12.0553	12.0467	12.1694	12.0236	11.3032	12.0116	11.8566	11.8607	12.1377	11.9981	11.3343	11.2724	11.8531	11.3239	11.6979
GRMZM2G002765	7.09814	7.05782	7.47899	7.26857	7.63175	7.32125	7.15575	6.88261	7.37642	7.48377	7.39763	7.41904	7.51306	7.02002	6.99888	6.98827	7.17917	7.56632	7.33702	7.62053	7.76983	7.19854	7.60362	7.07477	7.51448	7.15198	7.23551	7.05867	6.94915	7.19856	7.1013	7.0905	7.28492	7.02596	7.05961	7.07046	6.7222	7.11719	7.6347	7.29053	7.26709	7.36752	7.41174	7.31431	7.22233	7.5749	7.28182	6.72771	6.95465
GRMZM2G002786	10.6104	11.0019	10.6354	10.6627	10.6417	10.6342	10.8077	10.8789	10.6706	10.5195	10.4725	10.5241	10.537	10.5137	10.5182	10.4899	10.5778	10.6186	10.5759	10.484	10.2453	10.3514	10.1939	10.195	10.5942	10.6516	10.3972	10.5072	10.3949	10.4625	10.509	10.4228	10.2346	10.3841	10.3334	10.7663	10.418	10.7341	10.5883	10.413	10.4055	10.588	10.3769	10.5253	10.7412	10.434	10.5033	10.5867	10.4955
GRMZM2G002805	0.808788	2.20305	-3.04087	-2.0339	0.22863	-2.0339	-2.0339	2.86974	1.32767	2.05356	-2.0339	1.39745	2.64817	0.524684	1.37503	3.18899	2.00533	3.29953	3.07762	2.49763	3.43313	4.26703	3.66032	2.65921	2.51719	-1.68663	6.23836	5.01186	3.88552	1.96758	1.33864	5.7338	2.93167	5.7357	2.84714	5.04095	3.42999	3.59492	7.11305	5.50583	0.970336	3.45535	3.40157	-2.98746	0.327776	1.9421	2.77729	2.9464	0.973477
GRMZM2G002807	9.54587	9.39175	9.58971	9.71011	9.01066	9.38775	9.23111	9.50303	9.73077	9.6068	9.63486	9.45728	9.69477	9.52929	9.51526	9.5587	9.43366	9.50627	9.67846	9.70808	9.41301	9.44598	9.3239	9.63002	9.30972	9.54896	9.6326	9.61274	9.77131	9.56582	9.39739	9.64322	9.8174	9.40067	9.7124	9.78491	9.69853	9.49955	9.14568	9.58909	9.40083	9.19166	9.6691	9.98963	9.47871	8.99176	9.51335	9.46904	9.62311
GRMZM2G002825	11.9629	12.0423	12.0237	11.9303	11.6451	11.97	11.8252	11.8802	12.0074	11.8616	12.0089	12.0208	11.8954	12.2059	11.9432	11.8832	11.7074	11.7443	11.9464	11.8057	11.9142	11.9708	11.6241	11.7779	11.8584	12.0684	11.9869	12.0272	12.0877	11.8887	11.9558	11.85	11.9042	11.9924	11.9846	12.0658	12.2331	11.9895	11.7883	12.0388	11.9232	11.8638	11.9064	12.204	11.752	11.6714	11.9329	11.7186	11.9358
GRMZM2G002828	9.09938	9.14742	8.96625	9.05491	8.99356	9.16313	9.02185	9.27799	9.181	8.9654	9.19001	9.09538	9.26051	9.05072	8.99668	9.11181	9.09003	9.13252	9.12337	9.22561	9.31837	9.05479	9.09226	9.17448	9.13006	9.34245	9.14198	9.18719	9.29613	9.18009	9.03959	9.0563	9.06195	9.30885	9.26215	8.94654	9.20488	9.06611	8.90227	9.08344	9.16816	9.33331	9.04933	9.36895	9.1639	9.13725	8.94162	9.27556	9.12014
GRMZM2G002830	-0.747095	-2.0339	-2.86584	2.40049	-0.19351	0.615363	-2.0339	-2.0339	0.0510578	-2.0339	-2.0339	-2.0339	0.115781	0.174423	1.33889	0.295735	0.634953	-2.0339	-2.0339	1.5587	-2.0339	-2.0339	-2.0339	-2.86584	-2.25472	-0.998805	1.61204	-2.86584	-2.63149	-1.79954	-1.79954	-2.0339	6.65155	2.40486	-3.7458	-3.7458	-2.0339	-1.31857	-2.0339	-1.79954	-2.63149	-2.0339	1.43348	1.8164	-2.63149	-3.7458	-2.0339	1.07738	-2.0339
GRMZM2G002851	9.80648	9.9561	10.0363	9.97432	9.77724	9.7957	9.621	9.91736	9.88691	9.98743	10.2063	9.90763	9.92622	9.88857	9.93015	9.77358	9.63388	9.87838	9.79569	9.97917	9.98019	9.92039	9.88048	10.1282	9.8815	9.98661	10.0437	10.0291	10.2929	9.88901	9.78669	9.94229	9.73973	10.0393	10.0132	10.2108	10.1329	10.0025	9.97695	10.0556	9.79245	10.0175	10.0916	10.4227	9.85601	9.8022	9.89693	9.69045	10.143
GRMZM2G002859	5.98034	6.17372	5.84368	6.69814	6.9216	6.43502	6.62153	6.48762	5.88849	6.1901	6.34924	6.411	6.805	6.30129	6.86483	5.7653	6.60726	5.81974	5.75079	6.36887	5.57747	5.98598	6.195	5.51055	5.96116	6.50112	6.00201	5.96241	5.76174	6.02853	5.90305	5.79765	7.2011	6.36341	5.40974	6.05818	6.02128	6.56175	6.42073	5.86289	5.98095	6.28538	6.28235	6.32798	6.84311	6.08469	5.9008	6.06174	6.17907
GRMZM2G002874	10.4098	10.4376	10.4652	10.6125	10.7708	10.6688	10.4595	10.5121	10.5698	10.6921	10.7032	10.2609	10.5553	10.4319	10.5297	10.496	10.8417	10.641	10.4893	10.5163	10.6088	10.2689	10.534	10.7761	10.5604	10.5019	10.5179	10.4173	10.6484	10.5073	10.6315	10.591	10.8155	10.6154	10.5211	10.5971	10.4447	10.5047	10.6729	10.4424	10.5008	10.5614	10.673	10.5428	10.7212	10.5796	10.649	10.5708	10.5453
GRMZM2G002879	9.5217	9.58432	9.58477	9.70887	9.14101	9.0866	9.44656	9.71191	9.50763	9.50089	9.79848	9.48281	9.47284	9.38862	9.42286	9.43504	9.16256	9.77149	9.59504	9.57515	9.6683	9.47792	9.32699	9.63965	9.3581	9.70571	9.54258	9.66979	10.0917	9.72032	9.56828	9.72553	9.14061	9.19222	9.80201	10.0323	9.69329	9.77456	9.32781	9.53828	9.28573	9.34228	9.87582	9.84831	9.45654	8.99001	9.67959	9.59041	9.64341
GRMZM2G002894	7.98363	7.88747	7.74799	7.821	7.88741	7.63341	7.97842	8.05087	7.98646	8.09667	8.19855	7.80558	8.0821	7.82736	7.90565	8.02992	8.23493	7.93311	8.00155	8.13555	8.31055	8.19065	8.22499	8.26488	8.13528	7.87675	7.88542	7.92642	7.78074	7.83952	8.03472	8.04386	7.86897	7.75624	7.82695	7.86234	7.89484	7.7137	8.3746	8.13778	8.0902	7.95567	8.08319	7.89367	8.03957	8.43699	7.94233	7.88633	7.72019
GRMZM2G002898	10.7404	10.6235	10.7954	10.888	10.4345	10.6142	10.7336	10.9824	10.6478	10.6365	10.6329	10.4576	10.585	10.5563	10.6389	10.5202	10.73	11.1268	10.7317	10.8935	10.9172	10.8343	10.7742	10.7909	10.8607	10.684	10.9512	10.8961	10.8549	10.9171	10.8475	10.9666	10.2836	10.5562	11.0477	10.9057	10.8448	10.9406	10.5883	10.7203	10.8688	10.9728	10.9901	10.4647	10.7406	10.7743	10.845	10.8836	10.6221
GRMZM2G002903	5.17373	5.88529	4.78306	4.06952	5.80276	5.46034	5.37591	5.60059	4.88218	5.57343	4.96392	5.83316	5.52737	5.90673	4.57929	4.50833	5.57748	5.85436	5.04598	5.83237	5.35364	4.7761	4.64632	5.22598	5.69832	5.22763	5.32397	5.67974	5.44724	5.49212	4.78478	5.27685	6.31302	5.25291	4.49789	5.39272	5.12328	5.75495	5.72812	5.09262	5.26992	5.43106	4.7931	5.13409	5.62803	5.43109	5.23684	5.34604	5.34516
GRMZM2G002910	9.37816	7.43935	9.41932	9.18542	9.66414	9.57963	9.95272	9.71191	9.44414	9.76011	9.57998	9.53835	9.49211	9.39819	9.53473	9.87056	9.84336	9.61374	9.76674	9.69285	9.6523	9.67291	9.83551	9.4793	9.63381	9.46802	9.70407	9.56074	9.25605	9.65758	9.61178	9.92095	7.8677	9.61797	9.96993	9.64659	9.69067	9.77756	9.81066	9.64251	9.48676	9.01227	9.31933	8.99999	9.6576	9.82237	9.47589	9.66304	9.51877
GRMZM2G002915	9.329	8.98622	9.4549	9.3149	8.79262	9.24195	8.86773	8.77572	9.16724	9.16024	9.61956	9.68275	9.44009	9.72089	9.56138	9.37421	9.15178	9.21475	9.54963	9.43859	9.83182	9.44738	9.33317	9.55081	9.30598	9.09533	9.61999	9.23771	9.32571	9.23785	9.15899	9.40525	9.0242	9.4562	9.05966	9.56127	9.63714	9.48473	8.61852	9.54746	9.07787	9.28452	8.91101	9.31586	9.21558	9.2425	9.25171	8.69305	9.35607
GRMZM2G002948	5.92684	5.96298	5.98701	5.48689	5.93625	5.65725	6.06926	6.28468	6.13285	6.01595	5.54512	5.24372	6.11295	5.64504	6.03186	5.88559	6.03021	5.37137	5.95524	5.39645	5.51222	5.35677	6.29963	3.96083	5.81081	5.13047	5.28841	5.68099	5.00225	5.2717	5.57835	5.667	9.32905	5.47398	5.19606	5.68336	5.40527	5.44559	6.47607	5.831	6.07005	5.51804	5.63628	5.47677	5.97251	5.70529	5.92716	6.14017	5.71932
GRMZM2G002959	9.72362	10.0848	9.75364	9.96084	9.83951	9.82262	9.6314	9.81735	9.90601	9.86885	10.019	9.6796	9.53895	9.8797	9.79509	9.77531	9.92665	9.88048	9.94438	9.45812	9.58151	9.38722	9.55019	9.86733	9.60871	9.95792	9.74306	9.67648	9.77526	9.80266	9.75801	9.76	9.70759	9.60399	10.0468	9.82708	9.57303	9.6474	9.51615	9.65382	9.82567	9.55005	9.89347	9.8842	9.77106	9.66195	9.83735	9.92638	9.82119
GRMZM2G002978	8.16242	8.07993	7.92657	8.11105	8.37581	8.07352	8.28534	8.03152	8.08709	7.99539	7.68675	7.82091	7.99943	8.18441	8.03869	7.99451	8.13327	8.26444	8.08433	8.18327	8.05396	8.43096	8.25132	8.17771	8.04337	8.16088	8.10535	8.02281	8.06557	8.01766	8.37248	8.43868	8.40541	8.09959	7.97953	8.01359	8.0585	8.23175	8.33773	7.90697	8.15527	8.06804	8.18803	7.89947	8.25656	8.21811	8.14125	8.25865	8.20514
GRMZM2G002993	8.04007	7.92031	8.12345	7.76961	7.91884	8.60893	7.65073	6.83875	7.66402	7.77828	7.57893	7.64258	7.67303	8.20991	7.74393	7.66831	7.46896	7.29108	7.66749	7.33691	7.10315	7.62295	7.17894	6.79543	7.84286	7.78872	7.47562	7.38497	6.89522	7.62573	7.65209	6.79448	7.21703	7.96752	7.1289	7.75178	7.37306	7.30867	6.73618	7.29079	7.28691	6.76596	6.75056	8.14937	7.80268	7.90974	7.6886	7.87108	7.654
GRMZM2G002999	9.04045	8.72518	8.9954	9.15661	9.04215	8.53573	8.87212	9.21363	8.97336	8.72848	9.02652	8.88903	8.69679	8.86509	8.90266	8.65423	8.65271	9.19463	8.73655	8.86716	9.16231	8.80179	8.93465	8.8842	8.74961	9.04938	8.92716	8.75994	8.79097	8.81797	8.72007	9.13873	8.72076	8.55686	8.86221	9.10121	8.96097	9.17138	9.02795	9.11457	8.9716	9.24682	9.22504	9.00629	8.8165	8.92052	8.91222	9.11652	8.78268
GRMZM2G003002	9.62784	9.99514	9.35872	9.33272	9.23939	9.62974	8.85448	9.11904	9.07647	8.65697	8.82988	9.45114	9.79062	9.86558	8.78042	8.22611	8.37915	8.45694	8.33311	8.0314	8.05396	7.96623	7.64393	8.52883	8.29329	8.40989	8.43337	8.51272	8.74784	8.3459	8.1691	8.34564	9.62256	8.7805	9.25079	10.4272	9.26258	8.0643	7.99823	8.5634	8.23733	7.80815	8.0962	10.2398	9.04581	7.99417	9.09484	8.62876	8.75711
GRMZM2G003022	9.52901	9.7469	9.57849	9.48386	9.73757	9.63909	9.73625	9.90146	9.57913	9.65915	9.47534	9.47798	9.56041	9.61272	9.67871	9.45138	9.61719	9.3513	9.63563	9.55197	9.46242	9.55937	9.6891	9.23628	9.43225	9.5747	9.60638	9.82645	9.30789	9.44826	9.58456	9.69652	9.7864	9.61333	9.63077	9.8578	9.63714	9.78703	9.52602	9.52138	9.63071	9.5832	9.40745	9.65796	9.62276	9.41624	9.49804	9.91991	9.71304
GRMZM2G003023	7.40332	7.2353	7.08899	7.37868	6.86163	7.16173	7.33179	7.39772	7.37264	7.43167	7.47813	7.54901	7.02848	7.27574	6.82688	7.46853	7.10832	7.27839	7.51667	7.49651	7.34717	7.2315	7.68314	7.41104	7.5383	7.28181	7.26272	7.32922	7.48202	7.34063	7.31789	7.21263	6.86588	7.24597	7.40261	7.27884	7.5914	7.66902	7.54049	7.4557	7.46352	7.19347	7.51801	7.41052	7.15621	7.23445	7.292	7.54088	7.17664
GRMZM2G003028	6.88915	6.57109	6.76465	6.65759	7.04162	7.16173	7.15575	6.98002	6.65512	6.84568	6.49049	6.64434	7.22382	6.79608	6.52933	6.71059	6.7633	6.43729	7.13177	6.69465	6.88211	6.80197	6.75094	6.58081	6.86731	6.72116	6.69493	6.59487	6.46109	6.7784	6.70807	6.82544	6.91091	6.89431	7.04226	6.72756	6.82151	6.57257	7.32381	6.67891	7.22727	7.23257	6.73457	6.85652	6.65476	6.79178	6.6354	6.34171	6.78508
GRMZM2G003033	11.0581	10.9591	11.0991	11.1823	10.5406	10.8559	10.6064	10.7556	10.794	10.8911	11.0278	10.7441	10.9239	10.8604	10.5322	10.7623	10.5021	10.8015	10.8037	10.7767	10.8524	10.703	10.5326	11.0669	10.6353	10.7563	11.0067	11.0574	10.9505	10.7086	10.5927	10.6034	10.6373	10.8467	10.8569	11.0504	11.0212	11.0152	10.5875	10.9247	10.5615	10.7762	10.8743	11.2948	10.454	10.6843	10.9395	10.8674	10.9958
GRMZM2G003038	8.55191	8.4961	8.50403	8.59987	9.10519	8.42116	8.91103	8.86587	8.68694	8.5101	8.44278	8.69675	8.76041	8.37311	8.67942	8.93228	9.10316	9.23788	8.81136	9.69403	9.52371	9.17149	9.24092	9.13196	8.93888	8.81331	8.72716	9.00329	9.11792	9.12316	9.06148	9.23986	9.44978	8.77635	8.59259	8.63444	8.74522	8.60695	9.24859	8.48854	9.05769	9.36299	9.29255	8.05905	9.1882	9.20521	8.85844	9.09207	8.734
GRMZM2G003043	10.7181	10.5541	10.5679	10.2758	10.6223	10.5046	10.4783	10.3537	10.7077	10.693	10.6802	10.5708	10.548	10.4522	10.3289	10.5527	10.3439	10.5673	10.6704	10.7745	10.7205	10.6108	10.5526	10.5241	10.6815	10.3445	10.6267	10.4914	10.4569	10.5645	10.4887	10.5453	10.315	10.4098	10.4783	10.5232	10.3777	10.6195	10.3883	10.5555	10.3569	10.4161	10.5145	10.5887	10.4489	10.6511	10.6421	10.5954	10.5303
GRMZM2G003057	7.03345	7.14929	7.02966	7.62463	7.09733	6.98235	7.44218	7.19237	7.04596	7.15345	7.31821	7.39363	6.74496	7.24204	6.93766	7.10868	7.1418	7.30366	7.11218	6.74094	6.92033	6.52191	6.69448	7.2272	7.0434	7.06187	6.80608	7.26754	7.32326	7.05368	6.83307	7.15286	6.66639	6.73239	7.36076	7.44574	7.14665	6.82073	6.36318	7.01734	6.76068	6.3813	6.58517	7.57862	7.06445	6.97689	7.46393	6.91038	7.36898
GRMZM2G003064	4.08662	4.78116	4.44599	4.78557	4.4595	3.56486	4.77031	4.25434	5.1417	4.90861	5.23499	3.80608	4.4482	3.68407	4.64345	2.72025	4.82451	4.64006	3.75352	3.278	4.14269	3.71624	4.18224	3.50613	4.88714	3.84523	3.96647	4.64361	4.47209	4.14247	3.66638	2.90066	6.04162	4.80881	3.97342	4.50082	4.77245	4.0893	5.1802	3.71246	4.26827	4.14339	3.32501	4.88817	4.89661	4.35424	4.24615	4.68629	4.6038
GRMZM2G003068	6.6044	6.61987	6.76734	6.4116	6.92061	6.74318	6.88744	6.59696	6.84534	6.98569	6.99245	6.52772	6.79427	6.95604	6.48092	6.54211	6.56976	6.50422	7.31433	6.46024	7.08644	7.1784	6.195	6.2744	6.92044	6.46798	6.71349	6.54646	6.99305	6.83588	6.71068	6.66353	7.59643	6.9834	6.53057	6.49317	6.70149	6.40657	6.76978	6.65638	6.77127	6.99549	6.83144	6.77273	6.75572	6.89339	6.84351	6.438	6.79628
GRMZM2G003076	7.50707	7.49271	7.28041	7.96917	7.59818	7.53668	7.52256	7.76095	7.347	7.85027	7.40862	7.34143	7.55137	7.70713	7.33067	7.59766	7.36371	7.64752	7.46096	7.48023	7.50223	7.22497	6.87465	7.69508	7.44264	7.53331	7.30249	7.27463	7.55982	7.47128	7.76173	7.3679	7.14912	7.09422	7.59449	7.49554	7.88569	7.7792	7.83319	7.48084	7.52831	7.85902	7.38595	7.73788	7.5993	7.46383	7.53422	7.61141	7.7143
GRMZM2G003090	7.2054	6.86892	6.84458	6.9028	6.63208	7.21272	6.7606	6.88261	6.4856	6.58449	6.88631	6.44108	7.28995	6.96335	7.10761	7.04394	6.63729	6.96655	6.69579	6.99886	7.0409	7.31998	7.40685	7.26091	6.74367	6.70579	7.05002	6.78163	6.63119	6.77255	6.78091	6.50045	7.48413	6.53039	6.91792	6.50136	6.91443	7.04034	6.43476	6.57772	6.95179	6.90156	6.46436	7.18067	6.79897	6.52332	6.48379	6.92522	6.57999
GRMZM2G003096	9.91981	10.1582	10.2443	10.4602	9.55548	9.85106	9.29462	9.86367	9.98699	9.89573	10.5459	10.1785	9.87433	10.3775	9.57321	9.7938	9.272	9.96804	10.2322	9.96267	10.264	9.81015	9.56863	10.2836	9.63542	10.1956	9.83783	10.4711	10.6957	10.0746	9.9287	10.1182	9.94433	9.55881	10.2656	10.0334	10.7281	10.2312	9.3465	10.4684	9.81218	9.89898	10.3273	10.5636	9.66	9.58919	10.2709	9.41748	10.0871
GRMZM2G003108	6.22138	6.52059	6.18076	6.4116	6.38837	6.07054	6.39625	6.59696	6.12116	5.72765	6.01694	6.31682	6.32202	6.11808	5.75901	6.12876	6.0766	6.24196	5.81684	6.19357	5.9295	6.65421	5.67861	6.53586	6.57905	5.64511	6.48172	6.03465	5.91276	5.91785	5.9491	5.667	6.19383	6.29544	6.36884	6.0279	5.95283	6.24532	5.93976	5.89462	6.04815	6.33414	5.72772	6.5097	6.63314	6.59565	6.29424	6.57607	6.63093
GRMZM2G003124	6.24588	6.92176	6.59474	6.43578	6.14409	6.09793	6.32119	6.74684	6.73334	6.46993	6.67486	6.2729	6.72798	6.47573	6.34904	6.46449	6.06497	6.26787	6.25831	6.39226	6.81606	6.4565	6.32464	6.56972	6.37902	6.20972	6.73205	6.38335	6.72532	6.51379	6.5687	6.73049	6.77144	6.17453	6.35266	6.77871	6.61554	6.35223	6.17533	6.59848	6.54175	6.30996	6.31041	6.68378	6.20191	6.01067	5.87394	6.06174	6.45832
GRMZM2G003157	12.1414	12.0582	12.1826	12.2138	11.6227	11.8089	11.444	12.1093	12.0912	12.0478	12.4831	12.1736	11.9527	12.1126	11.9416	12.1709	11.5635	12.2046	12.1056	12.0612	12.2011	12.0256	11.7696	12.2445	11.7401	12.0165	12.1391	12.2226	12.4343	12.0565	11.885	12.1335	11.7637	11.8823	12.0456	12.1821	12.2634	12.2239	11.5557	12.2516	11.7769	11.804	12.2476	12.3612	11.6267	11.8121	12.2825	11.9129	12.1581
GRMZM2G003165	2.07267	0.416055	0.311438	1.94151	-1.78132	-2.0339	-2.0339	-2.0339	1.79944	-2.0339	-2.0339	-2.0339	-2.31996	-0.114187	1.33841	0.82756	1.79922	-2.0339	1.76438	1.18298	-2.0339	0.679855	-2.0339	0.416694	1.02542	-1.01155	-1.49526	1.2404	-1.78132	-1.49526	-1.49526	-2.0339	-1.01155	3.18342	-1.01155	-1.01155	-2.0339	-1.2976	0.94052	1.071	-1.78132	-2.0339	-0.0757408	1.2338	-1.78132	1.24844	0.428785	-2.0339	0.142585
GRMZM2G003172	9.04009	9.05583	9.00327	9.28693	9.14426	9.1002	8.76762	8.81019	9.04938	9.01118	8.96452	8.77361	8.91447	8.77024	8.91766	8.82747	9.33261	9.0823	8.79915	8.97372	8.90391	8.87246	8.91007	9.06547	9.04919	8.93909	8.90249	8.79476	8.87636	9.0643	9.06931	9.04976	9.08435	8.92619	8.97977	8.80367	8.44857	8.78432	9.17733	8.64976	8.80926	8.77241	8.94898	8.93428	9.22731	9.25806	9.04154	9.14375	8.93742
GRMZM2G003179	9.88221	10.4089	11.0885	11.1575	10.1893	11.5386	10.2257	10.0026	11.0861	10.7603	10.0413	9.93431	8.8884	11.1349	10.0222	10.1455	10.1515	10.1145	11.0949	11.0469	11.2951	11.0938	10.3873	10.6379	11.1924	10.5677	10.501	10.7005	10.4109	10.6229	11.0661	9.72758	9.87699	10.6189	9.83817	10.3152	10.9151	10.6438	9.9257	11.259	11.5789	10.8587	11.1693	9.73373	9.47696	10.798	9.29031	10.404	10.3406
GRMZM2G003190	6.30578	6.72768	6.64765	6.96227	6.51112	6.70808	6.34665	6.12347	6.40254	6.77667	6.46964	6.80715	6.61424	6.8449	6.7808	5.92906	6.91459	6.01598	6.93019	6.80334	7.08082	6.3644	6.75094	6.75319	6.39706	6.60185	6.38394	6.64542	6.80753	6.71039	7.06746	6.77874	7.38558	6.407	6.82096	7.22974	6.17941	6.69419	6.79176	6.59542	6.66781	6.49288	6.85928	6.42436	6.45971	6.01162	6.46592	7.36697	6.75094
GRMZM2G003246	7.12672	7.79844	6.89683	7.01939	5.02635	6.77746	6.12917	7.2268	7.17895	6.69061	7.85699	7.9796	7.35413	7.59317	7.40426	6.36585	5.78161	6.01598	7.30286	6.27132	7.24042	6.51121	5.63927	8.0807	5.51436	7.73299	7.45761	7.80327	8.73347	6.96175	6.25547	6.51951	7.99457	7.70476	7.89062	8.44838	8.82397	7.38964	6.55529	7.46121	6.30551	6.40432	6.73897	8.83468	6.55325	4.3536	7.25084	5.1827	6.89337
GRMZM2G003252	7.95741	8.28544	7.95756	7.62463	7.92921	7.834	8.60835	7.87389	7.79106	7.99815	7.40862	7.81709	7.98579	7.55415	7.58498	7.78273	8.10658	7.72439	7.45579	7.73472	7.0409	7.55687	7.79476	7.24612	8.1066	7.5663	7.66168	7.98093	7.15696	7.58368	7.75642	7.71236	7.83649	7.46803	7.75244	7.46564	7.30605	7.85136	8.18003	7.83009	7.62079	7.62433	7.36887	7.81605	8.09498	7.95038	7.72663	7.77603	8.01207
GRMZM2G003289	8.12901	7.95874	7.7845	8.27079	8.19332	8.04567	7.91176	7.64691	8.32959	8.47489	8.35455	8.44547	8.09351	8.12246	7.96785	8.33816	8.07855	7.82382	8.3075	7.96275	8.22405	8.20068	7.82137	8.18629	8.20085	8.06247	8.05335	8.16638	8.13374	8.01951	8.03041	8.0764	7.65527	8.3322	8.1211	8.36926	7.74097	7.6616	7.81721	7.84718	7.92465	7.90008	7.95394	8.23413	8.36003	8.20196	8.18561	7.89767	8.06397
GRMZM2G003304	9.57451	9.85613	9.51627	9.70887	9.56998	8.8813	9.90853	9.22219	8.3498	9.33733	9.33252	9.56477	9.8807	9.25107	9.48504	9.32611	9.50316	9.54917	9.48888	9.48556	9.45376	9.58254	9.48234	9.01992	10.0684	9.23785	9.31715	9.26736	9.53594	9.33365	9.49527	8.73209	8.96802	9.00632	9.29802	9.20732	9.31805	9.29715	9.66794	8.93105	9.48425	9.42057	8.58754	9.40812	9.44218	9.86031	9.09193	9.49911	9.62153
GRMZM2G003306	6.16239	6.35756	5.99545	6.62642	5.81099	6.96758	5.80115	6.50643	5.58613	5.49748	5.67831	6.12016	6.37764	6.17695	6.03851	5.0465	6.46037	6.21557	5.49243	5.46423	5.57747	5.71477	5.27872	6.04195	5.75413	5.05162	6.17614	5.61146	6.02746	6.33225	6.15931	5.56062	9.63496	6.71515	5.95745	7.25671	6.02128	4.84388	5.83782	6.06664	5.5051	5.01874	5.44443	6.25964	6.32177	5.51693	5.6705	4.99848	5.62194
GRMZM2G003307	9.93053	9.59656	9.71013	9.62986	9.83142	9.91018	10.047	9.76364	9.87467	9.82835	9.99368	9.87311	9.91824	9.84722	9.95189	10.0042	9.79246	9.67069	9.94068	10.0517	10.1792	9.92443	10.1279	9.95835	9.79712	9.7731	9.8087	9.72298	10.0243	9.84888	9.88407	9.73576	9.98093	9.80067	9.96694	9.67785	10.0858	9.85027	9.75721	9.77465	9.79495	9.64006	9.8829	9.84574	10.0016	9.87234	9.76611	10.0652	9.8986
GRMZM2G003318	11.4294	11.4312	11.3612	11.1666	10.5123	11.1174	10.8019	11.2905	11.34	11.0952	11.7808	11.4284	11.2925	11.6117	11.273	11.2685	10.9257	11.0011	11.3546	11.1538	11.3183	11.2994	11.1533	11.6728	10.6876	11.7089	11.3599	11.7566	11.9411	11.43	11.2825	11.3061	11.3242	11.3689	11.6215	11.7278	12.1821	11.5686	10.5891	11.5269	11.2255	11.3337	11.4401	11.8768	10.8301	10.4456	11.5851	10.8264	11.3552
GRMZM2G003331	8.87003	9.02296	8.7992	8.5173	8.83376	9.05551	8.98989	9.21363	8.6198	8.51588	8.20802	8.72147	8.87308	8.76953	8.88952	8.6757	8.75066	8.45694	8.61419	8.42357	8.31534	8.50292	8.64801	8.5431	9.46597	9.3237	8.57135	8.51952	8.3243	8.29958	8.75365	9.17524	8.58869	9.54424	8.5243	8.7746	8.94784	8.6494	9.88411	9.49794	9.13594	9.50284	8.78986	8.88004	9.02208	8.73712	8.56719	9.13739	8.80781
GRMZM2G003354	3.03799	4.05271	4.49224	2.74815	4.31837	3.84894	3.54003	4.06433	3.95253	2.82408	2.25096	2.14632	3.92765	3.77422	3.9935	3.76134	3.71452	2.12407	4.21196	5.02965	2.59708	3.28521	3.66032	4.67685	2.67625	3.56792	4.25092	3.04478	3.11874	3.1339	4.04427	3.87688	7.07978	4.59929	2.48268	3.66984	3.78528	2.8782	3.77024	3.98539	4.55612	1.54863	3.09815	3.08338	3.17641	3.1881	3.62821	3.51604	3.71584
GRMZM2G003368	-2.92515	-2.0339	0.648614	-2.0339	0.373158	-2.0339	0.737835	-2.0339	-1.98278	-2.0339	-2.0339	-0.248563	0.502428	-1.98278	-1.98278	-4.04146	-0.541772	-2.0339	-2.0339	-2.0339	-2.0339	1.18959	-2.0339	-1.98278	0.403273	-4.04146	-2.97627	-1.98278	-2.92515	-2.97627	-2.97627	-2.0339	5.35695	-2.0339	-0.306708	-4.04146	-2.0339	-1.58785	-2.0339	0.462741	0.343361	-2.0339	-1.98278	-0.247208	-2.92515	-4.04146	-2.0339	-2.0339	-2.0339
GRMZM2G003377	9.09228	8.87338	8.94582	9.40032	9.44588	9.06248	8.95721	9.15524	9.05054	8.92683	8.98671	9.07315	8.95445	8.89391	8.9692	9.13677	9.13654	9.37235	9.24081	9.40305	9.13548	9.31986	9.38165	8.88713	9.1683	9.00508	8.75238	8.98551	9.10261	9.29981	9.35629	9.28789	8.84741	8.94849	9.06901	8.9017	8.91224	9.29993	9.26832	8.9903	9.24963	9.37469	9.34448	8.69456	9.02379	9.27704	8.91552	9.34758	9.07256
GRMZM2G003384	10.3115	10.0105	10.2846	10.3461	10.5122	10.278	10.3999	10.4648	10.3471	10.2622	9.98728	9.90853	10.3702	10.085	10.4195	10.3522	10.6307	10.4562	10.19	10.2503	10.4043	10.3026	10.5879	10.5541	10.0114	10.2111	10.3909	10.3573	10.3389	10.501	10.1995	10.4932	11.122	10.3732	10.3543	10.2282	10.0737	10.3739	10.7037	10.0818	10.323	10.5277	10.4432	9.95365	10.4732	10.0633	10.3252	10.5075	10.283
GRMZM2G003385	12.2604	12.2609	12.2854	12.2661	12.2073	12.3768	12.2366	12.4846	12.4236	12.2071	12.3992	12.3258	12.3401	12.3875	12.3198	12.4606	12.3635	12.445	12.5529	12.6967	12.7084	12.4231	12.6354	12.6726	12.2788	12.5455	12.4902	12.6275	12.8044	12.58	12.6038	12.4465	12.5008	12.3051	12.6226	12.653	12.7413	12.3662	12.1449	12.459	12.5364	12.7152	12.7492	12.3215	12.3103	12.0727	12.4654	12.4564	12.3036
GRMZM2G003406	2.19838	2.20305	-1.90236	3.26244	1.7645	2.43167	2.57	2.86974	2.86365	-0.448937	3.48686	2.32899	2.93533	1.13791	3.0077	0.239544	3.03819	2.12407	2.40303	-2.0339	4.00718	2.3209	2.13004	0.834296	3.54223	0.239544	2.3131	3.72953	2.29965	0.870118	-0.0629132	0.534173	0.239544	4.44053	4.91907	3.47189	0.806529	0.371088	-2.0339	1.78081	4.06003	4.14339	1.18096	1.57104	1.86364	3.86827	0.428785	3.59242	2.43358
GRMZM2G003409	4.97533	5.4181	4.22813	3.6408	4.37345	4.46832	3.99118	5.24508	4.47773	4.68035	2.87587	4.94105	5.12292	4.65932	5.14357	3.92716	5.87452	4.71732	4.30695	4.40479	4.51992	4.04768	4.9969	5.21962	5.02618	4.63339	4.51196	4.75247	4.17685	4.71537	4.78175	4.09584	5.65622	5.62929	6.12933	3.64614	4.92316	4.90471	4.6166	4.76196	4.46486	4.95782	3.67757	5.60164	4.92079	5.14423	5.39632	5.23129	6.05398
GRMZM2G003411	7.29042	8.39227	7.53205	8.08454	8.21636	7.40036	7.52256	7.24931	7.43663	7.67518	8.31418	7.62522	8.66795	6.9446	8.38735	8.48644	8.75683	7.91683	7.74163	5.76229	5.97863	6.61478	6.85762	7.1465	6.95523	6.92024	7.79047	6.79654	6.82306	6.60877	6.71981	7.02533	7.27138	7.96022	8.04293	6.75333	6.34879	7.88563	7.86464	6.76682	6.27425	6.26037	6.63423	8.84413	7.837	7.26613	7.10834	8.67779	7.18519
GRMZM2G003417	9.63914	9.79902	9.56599	9.75524	9.09195	9.41249	8.95307	9.22219	9.59757	9.42911	9.70233	9.63368	9.42903	9.67861	8.98292	9.37943	8.63794	9.14656	9.24831	8.9384	9.12051	9.38283	9.05164	9.40121	8.79895	9.43418	9.29623	9.33501	9.69444	9.01213	8.86352	9.11386	9.17336	9.2382	9.62494	9.9249	9.75238	9.54308	8.52322	9.60487	8.985	8.87071	9.11797	10.2197	9.0167	8.54228	9.27243	9.12619	9.42445
GRMZM2G003424	1.53212	2.50959	-2.41458	-0.0535396	1.26103	2.43167	2.57	-2.0339	1.70482	3.32365	-2.0339	1.39745	2.99116	1.83836	2.1855	1.58399	2.19658	3.65412	-2.0339	2.80703	-2.0339	2.66772	1.58476	2.14985	-0.0600492	-2.85051	1.7608	0.263168	-0.0521451	0.00433914	-2.58134	2.64703	7.45312	0.59178	0.217772	0.914702	-2.0339	-0.828697	1.84569	0.857665	1.22962	1.54863	2.34908	0.147716	2.32366	1.1638	1.29161	2.69247	-2.0339
GRMZM2G003426	8.70798	8.46082	8.39705	8.40238	8.10436	8.45861	8.56563	8.13183	8.33283	8.41628	8.45344	8.63304	8.73532	8.7841	8.58312	8.72755	8.45614	8.48483	7.98728	7.77087	8.14555	8.41956	8.16393	7.95173	8.42591	8.21856	8.52543	7.72065	8.52582	8.72161	8.20002	7.72883	8.12222	8.2508	8.44874	8.0633	8.54472	8.50811	8.02631	8.24712	7.86114	7.46926	8.04878	8.50481	8.30798	8.52212	8.799	8.61967	8.57071
GRMZM2G003461	6.20467	6.72768	6.20653	6.99519	5.9616	6.6902	6.18669	6.32762	5.91738	5.70081	5.28359	5.83316	6.10664	6.59095	6.00498	6.777	6.51478	4.71732	6.49861	6.63708	6.76795	6.87053	6.27417	5.92988	6.41688	6.8128	5.98924	6.20193	6.22928	6.53042	6.55545	6.02803	6.35573	6.6977	3.62904	6.72427	5.88097	6.70172	5.77301	6.09998	6.4638	6.51419	6.759	6.18449	6.06584	6.861	6.4295	6.74454	6.50003
GRMZM2G003466	4.78676	4.66198	5.24867	4.99534	2.81984	4.83667	4.61137	4.16246	3.98524	4.19492	4.59177	3.98005	5.6364	3.22702	5.20229	3.8899	4.03336	5.16622	4.5202	3.278	4.00718	3.85807	4.64632	4.14465	6.40715	4.52369	6.78329	4.77739	4.00623	2.58394	2.91858	5.27685	3.02242	8.04545	4.67503	4.29325	2.95758	4.23078	8.2372	7.25211	4.80283	4.02957	5.35757	4.77617	4.54431	4.27113	4.06805	3.86297	3.4006
GRMZM2G003488	4.32467	3.47832	3.70447	5.05899	4.35128	4.77014	4.22877	2.86974	5.34219	5.06413	4.96392	4.55755	5.21093	4.37167	3.25502	3.80824	4.33559	3.65412	5.12632	3.78164	4.05378	4.26703	2.52481	3.51119	3.77751	4.06798	3.31433	4.74537	5.19301	4.1588	4.18745	4.09584	7.1811	4.1639	4.1071	4.86924	4.60413	2.98691	4.66503	4.41224	4.05911	5.23958	4.75099	4.90586	4.5317	4.09694	4.40466	3.16224	4.74924
GRMZM2G003493	7.48075	7.48396	7.5148	7.01939	5.90685	6.67209	5.64576	6.82384	7.81071	7.4479	7.99836	7.94504	7.1891	8.5386	7.25214	8.54104	6.12856	6.93456	7.77939	7.38434	7.22013	7.43198	6.39718	7.54629	5.6912	7.87431	7.83943	8.11324	9.02128	7.51659	7.43543	7.30339	7.35943	7.46803	8.11617	7.594	8.37854	7.73716	5.6818	8.14749	6.58045	5.85524	7.40897	8.23477	5.77531	5.2339	7.86943	6.52826	7.96817
GRMZM2G003501	6.4203	6.6515	6.0719	5.50985	5.33717	6.59731	6.18669	6.07389	6.07267	5.754	5.81684	5.69021	6.57015	6.91629	5.07377	5.86167	5.23552	5.27244	5.68157	5.39645	6.02615	5.69599	5.59883	5.48339	5.46866	6.34974	6.01134	6.38362	6.20867	5.38503	4.59363	5.36378	6.42073	6.47002	6.12845	6.82674	6.68048	6.11986	5.91994	6.64576	5.15693	6.3813	5.6896	6.87973	5.54255	3.7251	6.46592	4.33258	5.57067
GRMZM2G003506	6.29018	7.27646	6.49206	5.31505	7.20539	7.35569	6.26888	8.07627	6.02049	5.61715	5.86554	6.09516	6.58876	6.19103	7.63483	6.89024	7.4101	5.85436	5.96983	5.97862	6.23266	5.95474	7.62392	6.49119	7.20953	6.84212	6.79764	6.49468	5.75983	6.30759	6.57237	6.59332	7.10767	8.30941	6.72997	6.59526	7.05167	5.60098	8.11178	7.05204	8.24461	7.37919	6.06853	6.04007	6.09941	6.28222	5.87394	7.48187	6.22953
GRMZM2G003509	5.80621	5.80318	5.73061	5.5547	6.00594	6.32345	6.00676	5.96931	4.89245	5.8053	5.4631	5.90685	6.23619	5.91473	5.63533	5.81775	5.83686	5.22031	5.75079	5.54992	5.52881	5.47158	4.93327	5.85483	5.12523	5.50736	5.74949	5.75759	5.75968	5.54778	5.4777	5.44577	6.839	5.38958	6.05071	6.04766	6.47618	5.51588	5.50684	5.67576	5.33805	4.95782	5.91181	6.2999	5.78932	5.23815	5.6705	5.57035	5.99686
GRMZM2G003520	6.4758	6.31868	6.38023	6.21606	6.18139	6.32345	6.18669	6.26272	5.94748	6.40489	6.70193	6.26171	5.97954	5.8578	6.73646	6.20877	6.31336	6.54717	5.29802	6.7226	6.21226	6.31605	6.51052	6.06976	6.24999	6.25397	6.2978	6.28129	6.16697	5.73542	5.88188	6.1795	6.42322	5.92752	6.15805	6.20836	5.76599	6.12467	6.33352	6.01256	6.06369	5.75136	6.56413	6.90211	6.44129	6.41155	6.09934	6.21456	6.59289
GRMZM2G003526	7.66613	8.06826	8.19709	7.6864	8.32397	8.17985	8.00265	7.89545	8.21691	7.79106	8.02004	8.141	8.07807	8.23833	8.55137	8.0326	8.24585	7.31613	8.32178	8.28674	7.68726	8.31581	8.39994	7.17256	8.49459	8.20722	8.06546	7.97338	7.3858	8.342	8.30705	7.92024	8.24062	8.7805	7.42226	7.66996	7.35991	7.77635	8.16326	8.31417	8.27023	7.84226	7.12203	7.56165	7.7937	8.34131	7.80691	7.844	8.00725
GRMZM2G003565	11.191	10.9336	11.2829	11.2664	11.9889	11.9191	11.5662	10.5602	11.0327	11.2763	10.8815	11.0042	11.0229	11.0819	11.1663	11.1104	11.3589	11.3471	10.9419	11.1902	10.9097	10.9121	11.1045	11.1712	11.3076	11.1466	11.0151	10.65	10.4256	11.039	11.4403	10.7935	11.3239	11.6019	10.7639	10.6112	11.0317	11.0058	11.5025	10.7957	11.1335	10.5382	10.4781	11.1403	11.4714	11.6002	10.8681	11.3454	11.0329
GRMZM2G003595	7.44638	7.36498	7.19868	7.87946	7.69296	6.89138	7.56656	7.54143	7.52033	7.54918	7.43575	7.32001	7.5093	7.41113	7.57177	7.85814	7.51274	7.48028	7.87162	7.65478	7.77331	7.90216	7.65383	7.93584	7.4575	7.60083	7.51881	7.36044	7.70236	7.73481	7.63533	7.66179	7.43013	7.40492	7.13189	7.16962	7.61374	7.65601	7.5143	7.12751	7.64244	7.62433	7.90739	7.66518	6.99999	7.7306	7.20847	7.57423	7.37646
GRMZM2G003607	8.03604	7.95874	8.02116	8.07302	7.91519	7.87415	7.35706	7.66376	8.20112	7.80688	8.05895	8.04308	7.70289	7.73388	8.13203	7.79536	8.13422	7.78845	8.14344	8.17991	7.9895	8.14985	7.90667	8.04982	8.0465	7.96529	8.18788	8.34851	8.03761	7.87404	8.16499	8.16378	7.7392	8.09293	8.03225	8.0373	8.19811	8.07913	8.12049	8.18775	7.8201	7.97886	7.83037	8.15606	7.55484	8.07818	7.86261	8.09764	8.05933
GRMZM2G003631	7.17441	6.93467	6.74766	7.02737	6.74648	6.90695	6.97166	7.20394	6.98068	7.12345	7.13169	7.02799	7.136	6.93242	7.19092	6.91753	6.96537	7.14493	6.877	7.21759	6.92033	7.23801	7.53025	7.54391	7.07707	7.33993	7.08153	7.39929	7.28752	7.41544	7.15592	6.92884	7.39103	7.18467	7.09607	7.06472	7.44957	7.22055	6.44866	7.13838	7.07304	6.96485	7.24174	7.16381	7.25146	6.84101	7.31214	6.68474	7.36898
GRMZM2G003635	9.86405	9.86628	9.71952	9.84487	10.0849	9.83894	9.83399	9.69357	9.44163	9.74048	9.51404	9.59741	9.70024	9.58449	9.61122	9.28487	9.14177	9.5831	9.46591	9.43296	9.72429	9.52255	9.6963	9.26042	9.77868	9.23916	9.3951	9.45173	9.14464	9.41135	9.39392	9.36103	9.46625	9.25917	9.48243	9.8096	9.31805	9.83246	9.746	9.47449	9.32601	9.61068	9.28776	9.79472	10.0341	9.74514	9.31048	9.93098	9.75671
GRMZM2G003638	8.14364	8.03267	8.07785	8.47417	8.40798	8.14089	8.28534	8.15586	8.01281	8.43065	8.21744	8.28338	8.126	8.01134	8.24619	7.98233	8.03071	8.39362	8.0051	8.14935	8.10464	8.26577	8.15698	8.41797	8.04665	8.22468	8.10726	8.13953	8.17946	8.13347	8.16938	8.13935	7.87062	7.56743	8.2125	8.25515	8.09072	8.36894	8.26496	8.21005	8.26189	8.58869	8.23749	8.26173	8.21769	8.50125	8.1636	8.09107	8.01686
GRMZM2G003640	10.3001	10.1191	10.2127	10.4191	10.1637	10.2386	10.1962	10.1771	10.2448	10.2226	10.2544	10.2977	10.2832	10.5839	10.2724	10.3331	10.2645	10.566	10.3421	10.471	10.5271	10.4259	10.5042	10.6457	10.1469	10.4108	10.3137	10.2431	10.3576	10.3275	10.539	10.4063	10.0711	10.0341	10.5258	10.1812	10.5323	10.4998	10.1666	10.3469	10.5481	10.3494	10.4179	10.4506	10.0821	10.2596	10.1501	10.3712	10.1342
GRMZM2G003642	9.56984	9.42416	9.29154	9.61273	9.26502	9.26629	9.01789	9.36815	9.40541	9.51155	9.6764	9.49719	9.46231	9.37567	9.24175	9.42983	9.51377	9.3931	9.27352	8.94633	8.71749	8.88287	8.97076	9.1612	9.12871	9.6969	9.08374	9.09533	9.204	8.95434	9.19877	9.20497	9.01844	9.12529	9.17201	9.2528	9.18264	9.22992	8.9761	9.06601	9.03229	8.83304	9.08501	9.75087	9.50097	9.27958	9.51552	9.37756	9.47587
GRMZM2G003656	8.08999	7.5857	7.98638	8.02203	8.1751	7.90548	8.15451	7.72927	8.06487	8.28464	8.16975	7.85482	8.1135	7.93645	7.9546	8.10464	8.38849	8.44563	8.29016	8.43206	8.5488	8.72518	8.45195	8.30342	8.6629	7.81499	8.17536	8.1704	8.13512	8.34732	8.41476	8.33492	8.15234	8.4567	8.00836	7.83437	8.22738	7.93024	8.45255	7.99455	8.36197	8.28199	8.33732	7.84524	8.26942	8.95753	7.99313	8.10417	8.23014
GRMZM2G003662	10.7238	10.7909	10.7418	11.0238	10.6754	10.7171	10.6351	10.6432	10.6654	10.6467	10.6411	10.7426	10.6656	10.7936	10.7587	10.4097	10.3162	10.7288	10.6141	10.5089	10.5542	10.6313	10.7092	10.5553	10.2394	10.8003	10.3909	10.4178	10.4854	10.4612	10.6995	10.1644	10.4628	10.5694	10.4733	10.9331	10.4525	10.9229	10.4621	10.7092	10.7386	10.4302	10.4141	10.9964	10.3076	10.3208	10.4059	10.7054	10.6339
GRMZM2G003663	6.95006	6.17372	7.01371	7.4457	7.29769	7.12227	7.44218	6.89693	7.42056	7.45595	7.40862	7.10516	7.02256	6.97113	6.97129	7.54262	7.89313	7.60749	7.63124	8.03512	7.76283	7.91845	8.21833	8.2355	7.33215	6.86516	7.61905	7.45914	7.52853	7.60184	7.63629	7.89127	7.38908	7.48846	7.62764	6.79314	7.68932	7.24034	7.45355	7.28842	7.68139	7.01057	7.55116	6.56978	7.73871	8.6898	7.40886	7.86725	7.44924
GRMZM2G003682	4.88388	4.66198	5.65454	5.17843	4.22829	3.97243	3.70659	4.49935	4.60084	4.6526	4.51243	5.28852	5.1788	4.86433	5.60262	4.85122	4.67108	4.55843	5.68157	4.8722	4.79143	5.12382	5.7169	5.09568	5.65987	5.28084	4.89873	5.80491	5.67527	2.66773	4.43814	5.56062	6.23292	6.42831	4.32933	4.71027	5.29899	3.90958	5.9786	6.45845	5.59685	5.18746	5.32375	3.9259	2.08715	3.60261	4.06805	4.65101	4.25982
GRMZM2G003692	11.1535	11.3045	11.1205	11.2773	11.0452	11.1056	10.9994	11.1009	11.2748	11.0313	11.2327	11.2803	11.0403	11.3226	11.1031	11.1983	10.8882	11.0754	11.1801	11.0133	11.0812	11.141	10.8782	11.0328	10.9852	11.2104	11.1091	11.2008	11.2417	11.0584	11.0522	11.0525	10.8539	11.0834	11.2507	11.3916	11.278	11.1982	11.024	11.2359	11.0846	11.2109	11.1838	11.4661	10.9811	10.9064	11.1542	10.9716	11.2358
GRMZM2G003711	6.90471	6.63578	6.76968	7.14935	5.98124	6.65376	6.86999	6.52499	7.02865	7.14849	7.07069	7.04768	7.1156	7.03914	6.86593	7.95222	7.03086	6.99786	7.39763	6.75002	7.41567	7.89806	7.71187	8.18082	7.32454	7.12177	7.74025	7.72874	7.92621	7.84405	7.55155	7.4694	7.11311	7.68719	7.73894	6.91667	8.03386	7.26871	7.06874	7.83711	7.28898	7.19347	7.64007	7.31885	6.79668	7.02603	7.42745	7.0591	7.21888
GRMZM2G003715	5.15558	6.48592	5.75665	4.29773	5.86715	5.58168	6.18669	6.38972	6.10611	5.44992	6.25489	6.31682	6.35738	6.09365	5.19003	5.11267	5.79264	6.10492	5.60886	5.4194	5.62453	5.67698	6.22187	5.94467	6.35424	5.66194	5.9724	5.16289	6.27668	5.69267	5.74228	5.97379	6.36492	6.12318	5.9033	6.26516	5.95283	6.3363	7.00432	6.85654	5.63208	6.23491	6.14239	6.0107	6.22961	5.77239	5.87394	6.78579	5.76565
GRMZM2G003718	5.6111	5.68588	5.41468	5.02751	5.54578	5.54236	5.16314	5.37357	5.123	5.06413	5.37614	5.39479	5.36088	5.01509	5.63765	5.33749	5.97898	5.46394	5.29802	5.96308	5.01985	5.80512	5.32903	5.20803	6.50507	5.03395	5.76691	4.97023	4.99443	5.59316	5.0411	5.79765	5.27521	5.62929	4.75802	4.87478	5.24277	5.62242	6.43476	5.19802	5.35762	5.0772	5.68344	5.49285	5.82291	6.2695	5.81868	5.67943	5.46232
GRMZM2G003720	6.50997	6.55445	6.7996	6.24372	6.73348	5.9555	6.09953	6.42968	6.25838	6.59181	6.03124	6.71168	6.06444	6.10739	6.47039	5.89933	6.58881	6.41427	6.23434	5.99399	5.75717	6.18756	6.59519	5.68394	6.77347	6.3268	6.0826	5.68836	5.50326	6.24587	6.42727	6.05441	6.01979	6.17453	5.97213	6.40584	5.91735	5.68372	5.58443	5.38644	6.52104	5.92055	5.61775	6.11058	6.64373	7.01806	6.27384	6.88022	6.40077
GRMZM2G003724	8.35259	8.44286	8.43192	8.54257	8.40768	8.47437	8.17597	8.11967	8.27845	8.35949	8.65159	8.82964	8.51211	8.38554	8.43582	8.32346	8.41977	8.39362	8.38574	8.24238	8.66592	8.44227	8.49666	8.45703	8.37885	8.42578	8.53164	8.61953	8.6947	8.18979	8.4268	8.35097	8.27353	8.34906	8.67689	8.59881	8.53889	8.3131	8.2728	8.45468	8.19165	8.55309	8.55217	8.76446	8.37972	8.451	8.59213	8.18656	8.7105
GRMZM2G003725	3.8416	5.1345	4.09605	5.28874	4.33802	3.97243	4.61137	4.89153	2.36547	4.19492	4.19436	3.74309	4.53583	4.26142	5.10137	3.40653	4.30297	2.82834	4.26023	2.80703	4.05378	4.7399	2.83444	2.56136	4.80667	2.64911	3.01721	3.05833	4.55481	4.48434	4.96896	4.28591	6.17383	4.44053	3.89155	3.55993	4.84977	4.71343	4.75727	4.0261	5.00474	3.906	4.37599	3.99787	4.36426	3.79508	3.62821	4.03705	3.9744
GRMZM2G003732	8.55518	8.20778	8.28886	8.45656	8.37936	8.21778	7.92027	8.20274	8.27657	8.60905	8.65391	8.5777	8.71173	8.22527	8.60248	8.66316	8.10653	8.50676	8.39928	8.80316	8.84717	8.68052	8.67744	9.09339	8.02135	8.53523	8.48528	8.64826	8.7252	8.61144	8.33472	8.69065	8.61484	8.25677	8.66754	8.6945	8.57918	8.56105	8.45255	8.9369	8.49308	8.28199	8.70446	8.62137	7.99556	8.03096	8.60034	8.32171	8.62513
GRMZM2G003734	8.38619	8.37816	8.21969	8.57831	8.25873	8.02442	8.36847	8.06996	8.09951	8.21758	8.28165	8.44547	8.27212	8.07461	8.24865	8.0721	8.23284	8.38773	8.29885	8.41503	8.02501	8.22707	8.08561	8.22835	8.42787	7.91002	8.1763	8.39346	8.07672	8.19207	8.19622	8.03726	8.315	8.15817	8.24157	8.26218	7.99184	8.14783	8.42117	8.1365	8.10112	7.81675	7.95193	8.34306	8.42681	8.51003	8.1636	8.49587	8.34521
GRMZM2G003742	7.54688	7.20364	7.81358	7.20668	7.98652	7.67945	7.97026	7.83721	7.63053	8.03084	7.34707	7.52112	7.71363	7.57848	7.66109	7.56243	8.0286	8.16453	7.925	8.30842	8.03666	8.11848	8.33986	8.15181	7.75776	7.73035	7.87554	7.85369	7.93122	7.97105	7.88679	8.21144	7.76437	7.42627	7.49651	8.06004	7.3861	8.17919	8.12915	7.90575	7.50534	8.40119	8.15172	7.31753	7.64295	7.82855	7.73411	8.08116	7.64163
GRMZM2G003750	9.77891	9.8339	9.67057	9.55043	9.05309	9.192	9.0685	9.68327	9.94757	9.89795	10.137	9.89229	9.81373	9.8796	9.80595	10.2171	9.23053	9.55181	10.1091	10.0771	10.1883	10.1797	9.7318	10.2476	9.16508	10.2082	10.0725	10.3026	10.4584	10.1211	9.80808	9.64755	9.66864	9.82096	10.1051	9.93011	10.3195	10.0823	9.28003	10.0003	9.97416	9.9585	10.0522	10.1288	9.06548	8.8059	9.72162	9.32816	9.57514
GRMZM2G003752	-1.1934	-2.0339	-1.49315	-2.0339	-1.1934	-2.0339	-2.0339	-2.0339	-1.49315	-2.0339	-2.0339	-2.0339	-1.49315	-1.49315	-1.49315	-2.85617	-1.73414	-2.0339	-2.0339	-2.0339	-2.0339	-2.0339	2.13004	-1.49315	-2.31543	-2.85617	-1.73414	-1.49315	-1.1934	-1.73414	-1.73414	-2.0339	6.96679	1.46989	-2.85617	-2.85617	-2.0339	-2.31543	-2.0339	-1.73414	-1.1934	-2.0339	-1.49315	-1.73414	-1.1934	-2.85617	-2.0339	-2.0339	-2.0339
GRMZM2G003754	7.12611	6.96016	6.86622	6.95393	6.97632	7.22519	7.44218	7.13309	6.88658	6.56973	7.06375	7.17244	7.3002	6.98815	7.3984	7.15846	7.16827	7.07327	7.40838	6.86315	7.19437	7.15109	7.39509	6.91017	7.60855	7.02666	7.38519	6.98249	6.72974	6.87581	7.0496	6.85574	6.95352	7.68719	7.40153	7.01794	6.98468	7.03376	7.71165	7.37238	7.65037	7.6438	7.29287	6.89764	7.26169	6.92013	6.75797	7.2598	6.82938
GRMZM2G003755	6.23336	5.96298	5.55008	6.362	6.59936	6.15118	6.03835	6.30631	6.51348	6.78947	6.07331	6.411	6.02738	5.91187	6.10204	6.34646	6.61584	6.29333	6.38346	5.63081	6.26272	6.39963	6.97286	6.23284	5.90342	6.15122	6.03395	6.5087	6.19322	5.83687	6.56119	5.667	6.3017	6.04255	6.22511	6.29149	6.65916	6.35612	5.89984	6.32613	6.42911	6.78363	6.45009	5.82447	6.15272	6.3338	6.29424	6.76943	5.78827
GRMZM2G003762	16.6723	16.5758	16.7991	16.5809	16.5573	16.9191	16.4524	16.1962	16.832	16.8469	16.8462	16.757	16.7896	16.9623	16.8298	16.9796	16.4893	16.4701	16.7751	16.5588	16.6431	16.9018	16.4965	16.4571	16.4367	16.7812	16.6889	16.5222	16.4888	16.8033	16.852	16.2249	16.4419	16.6866	16.333	16.5526	16.6645	16.6374	15.9116	16.5623	16.4116	16.0092	16.1976	16.6075	16.2428	16.3984	16.4506	16.2786	16.5358
GRMZM2G003765	9.69757	9.38706	9.85214	10.026	9.01649	9.60132	9.43177	9.5783	9.14802	8.8872	9.24626	9.10324	8.78729	9.76819	9.57705	9.48916	9.39913	9.68759	9.52019	9.57898	9.52784	9.09832	8.72987	9.49645	9.21892	9.90654	9.72901	9.9777	10.1576	9.52289	9.62602	9.74388	9.52044	10.0007	9.64928	10.0134	10.4259	9.91118	9.53582	9.61636	9.19675	9.8284	9.96704	10.1617	9.58689	9.07794	9.89693	9.23593	10.0361
GRMZM2G003769	7.18971	6.53762	7.10189	7.11233	6.70977	7.10887	6.7606	6.52499	6.82075	7.04558	7.31821	7.12382	7.27194	7.50666	7.11172	7.34039	6.57526	6.6093	6.86924	6.24587	6.38621	7.50928	6.65558	6.64258	6.75555	6.66017	7.16112	6.93492	6.70343	6.97658	6.67481	6.57522	7.05255	7.55779	7.13281	6.50596	7.03521	7.13115	7.47409	7.5963	6.46493	6.83535	6.57175	7.55562	6.60239	6.82045	6.98827	6.44831	6.93451
GRMZM2G003789	5.28538	5.68588	4.56209	5.39122	5.33029	6.04263	5.76385	5.15259	5.52213	5.24222	4.87157	5.26629	5.74282	5.35397	5.60434	4.40484	5.78961	4.06215	5.22692	4.35803	4.73536	5.17893	4.3861	5.40309	5.20409	5.30378	5.07005	5.28977	4.95684	5.02771	5.18568	5.7338	5.12959	5.29992	5.14269	5.70343	5.55131	4.82608	4.80127	5.10009	4.4874	4.24888	4.35202	5.19701	5.72851	5.90935	5.50533	4.9117	5.51752
GRMZM2G003814	6.73541	6.60379	6.34419	6.8498	6.34089	6.32345	6.64223	6.68214	6.75682	6.71764	6.87049	6.86746	7.09473	6.88677	6.94265	6.95487	6.85705	6.58889	6.95972	6.69465	6.84284	6.91179	6.85762	6.6224	6.43508	6.40197	6.52472	6.37574	6.28463	6.65391	6.63793	6.4216	6.68177	6.42831	6.77178	6.74525	5.98746	6.93348	6.75867	6.68494	6.78287	6.209	6.86755	6.96446	6.97909	6.50389	6.89785	6.73615	6.76241
GRMZM2G003852	7.11103	7.49271	7.19231	6.99519	7.3495	7.21272	7.41837	7.2268	7.13301	6.99677	6.41615	6.79167	7.17905	7.16088	7.41016	6.88483	7.68431	6.78107	7.33702	7.15059	6.72541	6.77539	7.5516	7.11164	7.14781	7.21943	7.16378	7.24732	6.854	7.17156	7.44111	7.28123	7.9276	7.577	7.16518	7.17067	6.98468	6.95622	7.73452	7.00166	7.15014	7.23257	6.89741	7.1293	7.42593	7.19922	6.84351	7.03877	7.05133
GRMZM2G003853	8.32984	8.1087	7.8957	8.08454	7.92264	7.90548	8.38699	8.47516	7.79801	8.11458	7.82451	7.98302	7.97824	8.07703	8.02703	7.84311	8.12756	8.05717	8.08097	7.9151	8.12932	7.93455	8.21833	8.07905	7.97608	7.95586	7.62718	8.06609	8.1333	7.91999	8.06158	8.33492	8.58332	8.34906	8.33691	8.13808	8.46709	8.27395	8.4282	8.16859	8.32713	8.05356	8.50731	8.40713	8.26903	7.86724	8.01173	7.81241	7.86554
GRMZM2G003861	9.66211	9.64058	9.83634	9.86282	9.82512	10.0411	9.64429	9.35783	9.65605	9.66697	9.48186	9.54067	9.5861	9.75821	9.60365	9.59625	9.7009	9.50627	9.59386	9.48692	9.48279	9.44176	9.48512	9.29997	9.60452	9.68525	9.36882	9.48164	9.37381	9.57872	9.73488	9.33437	9.34702	9.65912	9.44577	9.65221	9.53842	9.62107	9.5211	9.52023	9.50857	9.43181	9.37654	9.68275	9.5907	9.65153	9.41664	9.61922	9.6922
GRMZM2G003869	9.90474	9.46701	9.84765	9.99277	9.39277	9.57477	9.33651	9.53086	9.85554	9.83916	10.413	9.82735	9.67271	9.57588	9.92429	10.118	9.38664	9.83787	9.86367	9.82657	10.1002	10.1481	9.63763	10.0475	9.57368	9.87866	10.0506	10.1232	10.3908	9.92604	9.82733	9.86988	9.80641	9.97554	9.8844	9.60444	10.2301	9.81837	9.4743	9.67049	9.36178	9.59825	10.1548	10.1165	9.83579	9.76252	10.1696	9.59853	10.0974
GRMZM2G003875	7.55874	7.60198	7.80714	8.14811	7.22621	7.26197	7.27987	7.27147	7.56611	7.2399	7.54942	7.48308	7.7661	7.50315	7.57242	7.23686	7.4095	7.18628	7.45579	7.52324	7.90941	7.23801	7.04988	7.27266	6.89928	7.51816	7.43974	7.74836	7.76092	7.30676	7.32716	7.60047	8.13357	7.22176	7.85843	7.91853	8.09866	7.77252	7.35367	7.71536	7.44952	7.30774	7.47974	7.95166	7.37859	6.91436	7.77823	7.53606	7.76079
GRMZM2G003883	12.7416	12.7353	12.7871	12.7799	12.4769	12.6784	12.3694	12.7049	12.6345	12.5868	12.6713	12.546	12.5615	12.6408	12.4525	12.5766	12.3371	12.6824	12.514	12.2937	12.1788	12.2519	12.1792	12.2783	12.5333	12.8489	12.4756	12.5476	12.7353	12.4606	12.3973	12.2988	12.2671	12.646	12.6113	12.6727	12.573	12.6563	12.4107	12.6907	12.3588	12.4363	12.48	12.7283	12.3738	12.1066	12.6528	12.7146	12.4968
GRMZM2G003897	9.46945	9.69471	9.49029	9.53092	9.68157	9.40155	9.39259	9.54457	9.87208	9.57204	9.87481	9.70255	9.54951	9.37984	9.73401	9.56101	9.70649	9.51712	9.67066	9.83299	9.89397	9.53317	10.0956	9.97946	9.08732	9.6662	9.48147	9.7024	9.64895	9.42237	9.64277	9.70487	10.5395	9.52211	9.79752	9.81651	9.69591	9.55734	9.67091	9.48859	9.87743	9.63763	9.80341	9.81763	9.51578	9.04769	9.33037	9.63285	9.42083
GRMZM2G003909	-1.08807	-2.0339	-1.62585	-2.0339	-1.08807	-2.0339	-2.0339	-2.0339	-1.62585	-2.0339	-2.0339	-2.0339	-1.62585	-1.62585	-1.62585	-1.44261	-1.49612	-2.0339	-2.0339	-2.0339	-2.0339	-2.0339	-2.0339	-1.62585	-1.03456	-1.44261	-1.49612	-1.62585	-1.08807	-1.49612	-1.49612	-2.0339	-1.44261	4.26212	-1.44261	-1.44261	-2.0339	-1.03456	-2.0339	-1.49612	-1.08807	-2.0339	-1.62585	-1.49612	-1.08807	-1.44261	-2.0339	-2.0339	-2.0339
GRMZM2G003937	4.13817	4.3122	4.53225	4.00634	4.72004	5.54236	5.42454	5.88559	4.4273	4.70757	3.85167	5.28852	4.53447	4.5152	6.36644	4.98509	5.41703	4.71732	3.81944	4.80408	4.76367	5.17893	6.75094	5.15873	6.9988	5.43327	6.94158	6.45798	4.90914	4.00442	4.46156	7.01194	5.53045	8.36019	4.82067	5.42347	5.05961	4.82628	8.60927	7.56518	6.35562	7.62433	7.43307	4.37174	4.00751	4.80532	5.35807	4.78724	5.00237
GRMZM2G003963	11.4416	11.3872	11.4452	11.4512	11.1244	11.4135	11.5095	11.4755	11.5359	11.3315	11.4792	11.3981	11.4454	11.6086	11.4553	11.5783	11.3264	11.4568	11.5805	11.5735	11.6356	11.4939	11.4461	11.4227	11.2813	11.7024	11.4224	11.6053	11.6279	11.5739	11.679	11.2819	11.3526	11.4157	11.4842	11.5591	11.5713	11.7151	11.1716	11.5272	11.549	11.5555	11.3288	11.4148	11.452	11.0953	11.433	11.4699	11.3519
GRMZM2G003970	7.41632	7.93965	7.53291	7.41562	7.6965	7.86621	7.23967	8.1439	7.52118	7.67173	7.40313	7.8323	7.695	7.60276	8.15775	7.23285	7.69941	7.37692	6.877	6.76801	7.42456	6.9986	7.34707	7.54285	7.80704	8.61042	7.16853	7.21269	7.13786	6.97769	7.36055	7.01194	7.55007	8.34346	7.30855	7.79189	7.08403	6.74882	8.09862	7.77274	8.5033	8.25058	7.09455	8.02681	7.22264	7.11807	7.31214	7.72604	7.17664
GRMZM2G003979	8.84737	8.97063	8.90227	9.28194	8.79641	8.65113	8.81854	8.77184	8.94851	8.80452	8.9191	8.82584	8.75622	8.72934	8.86118	8.67169	8.73466	8.88714	8.77859	8.96984	8.5488	8.70419	8.70628	8.61331	8.67316	8.71216	8.59122	8.90336	8.75469	8.69174	8.73244	8.81541	8.6835	8.66854	8.91842	9.05904	8.90772	8.77865	8.71656	8.76665	8.79663	8.69984	8.6017	9.08827	8.78769	8.83045	8.54608	8.54715	8.83794
GRMZM2G003988	8.45212	9.01993	8.54229	8.43573	9.14333	8.68312	9.09878	9.46026	8.71374	8.5312	8.27265	8.5777	8.55435	8.5282	8.9365	8.74728	8.99362	8.68561	8.47282	8.52228	8.36006	8.47842	8.74848	8.42966	9.37852	9.06296	8.6299	8.46172	8.42084	8.71015	8.58123	9.06281	8.19886	9.2886	8.78421	8.52448	8.47321	8.56317	9.91822	9.01999	8.99559	9.51875	8.92863	8.56093	8.86583	8.97873	8.66051	8.91749	8.65004
GRMZM2G003992	9.71742	9.46256	9.47899	9.50829	9.48697	9.87895	9.44656	9.34221	9.54993	9.35358	9.52672	9.56705	9.53553	9.38779	9.53391	9.58812	9.62061	9.62881	9.50149	9.27521	9.44395	9.55677	9.6963	9.8274	9.63669	9.62251	9.53154	9.30573	9.31099	9.54706	9.49015	9.52088	9.45547	9.89745	9.47593	9.21763	9.43871	9.68788	9.55522	9.60742	9.644	9.56544	9.39605	9.36754	9.34024	9.43495	9.36935	9.59853	9.43882
GRMZM2G004006	10.4518	10.3547	10.4222	10.6032	9.91956	10.3453	9.62621	10.2994	10.3464	10.3354	10.7692	10.7512	10.4331	10.5913	10.4748	10.6485	9.87413	10.3616	10.3774	10.2765	10.7232	10.602	10.2406	10.8386	10.0178	10.3956	10.436	10.5	10.8237	10.2867	10.2597	10.1764	9.95834	10.3172	10.45	10.5634	11.1201	10.4123	9.94176	10.4662	10.3129	10.1254	10.4615	11.0921	9.95785	10.2502	10.4314	9.73431	10.3281
GRMZM2G004012	-2.0339	-2.0339	-2.0339	-2.0339	-2.0339	-2.0339	-2.0339	-2.0339	-2.0339	-2.0339	-2.0339	-2.0339	-2.0339	-2.0339	-2.0339	-2.0339	-2.0339	-2.0339	-2.0339	-2.0339	-2.0339	-2.0339	-2.0339	-2.0339	-2.0339	-2.0339	-2.0339	-2.0339	-2.0339	-2.0339	-2.0339	-2.0339	7.26009	-2.0339	-2.0339	-2.0339	-2.0339	-2.0339	-2.0339	-2.0339	-2.0339	-2.0339	-2.0339	-2.0339	-2.0339	-2.0339	-2.0339	-2.0339	-2.0339
GRMZM2G004023	8.37571	8.53901	8.41395	8.35562	8.42979	8.28485	8.49908	8.68783	8.63328	8.43879	8.76504	8.39258	8.42982	8.54319	8.31705	8.49908	8.31061	8.49583	8.64178	8.68265	8.915	8.69713	8.59245	8.87493	8.41304	8.35954	8.52084	8.60929	8.79147	8.7437	8.47135	8.59508	8.27534	8.29207	8.88505	8.71356	8.22012	8.24475	8.64894	8.46077	8.7086	8.88305	8.90104	8.28153	8.19819	8.55694	8.44479	8.6668	8.3754
GRMZM2G004036	9.93782	9.19918	9.94229	9.55043	8.81091	9.85709	9.4495	9.58052	9.74764	9.1379	9.49997	9.53951	9.36334	9.71998	9.57351	9.20161	8.36447	9.2346	9.69611	8.88169	9.11914	9.39888	8.83807	9.72853	8.67066	9.68786	9.28871	10.0372	9.52093	8.97722	8.94229	9.10758	9.70093	8.86107	9.35934	9.58587	9.38127	9.2922	8.11178	9.99095	9.28655	9.65693	8.66765	9.30624	8.81237	8.52416	9.29031	8.29625	9.28429
GRMZM2G004040	9.58169	9.98587	9.65059	9.53372	9.58669	9.35123	9.4929	9.92612	9.39363	9.6713	10.0217	10.0543	9.49595	9.9123	9.78702	9.50155	9.04315	9.60105	9.85682	9.3725	9.63421	9.72244	9.37568	9.82929	9.34191	9.62891	9.76078	9.97977	10.1331	9.43576	9.56698	9.45806	9.64884	9.77802	9.74611	10.0823	9.96497	9.99071	9.68125	10.0355	9.57596	9.88472	9.82275	10.2911	9.19324	9.26287	9.69501	9.49787	9.69968
GRMZM2G004057	8.67506	8.51342	8.36211	8.5173	8.39275	8.55561	8.64473	8.47992	8.4022	8.31593	8.5435	8.42555	8.32166	8.46193	8.56963	8.34615	8.34869	8.19861	8.47538	8.57944	8.69562	8.43945	8.70151	8.50211	8.44339	8.37714	8.4784	8.51216	8.38778	8.71271	8.67112	8.39291	8.39444	8.50765	8.61146	8.33747	8.93015	8.68214	8.17585	8.33332	8.42753	8.19886	8.3589	8.56372	8.51697	8.79165	8.31104	8.45042	8.5837
GRMZM2G004060	5.82737	5.22137	6.01903	5.64042	7.12521	6.84366	7.68106	5.85656	6.38243	5.9261	5.21007	4.762	5.75061	6.47362	7.06425	5.65815	7.20684	6.16131	6.08152	7.3126	7.75228	8.27528	8.54535	6.63064	7.91499	7.25883	6.31249	6.27861	5.39857	7.20854	7.16687	7.33601	7.11906	8.62305	5.65924	6.21666	6.20906	6.0715	9.33905	8.27335	8.08487	7.75542	7.81402	4.8119	6.52526	7.83444	5.60668	7.03193	6.26221
GRMZM2G004079	6.36615	6.27873	6.42551	6.7081	6.1592	6.70808	6.12917	6.24043	5.78408	6.39655	6.5513	6.15687	6.85499	6.23257	6.03613	6.39484	6.83496	6.13339	6.877	6.44913	6.89496	6.90363	6.42057	6.80858	6.92473	6.47034	6.57632	6.16497	6.40745	6.66365	6.88068	6.6974	6.67436	6.27206	6.00307	6.02743	6.50036	6.42842	6.46243	5.67677	6.51826	6.209	6.53489	6.21636	6.65568	6.74429	6.66703	6.56664	6.26221
GRMZM2G004083	6.45453	6.66706	6.89869	7.1783	7.01494	7.18745	6.93856	6.50643	7.28934	6.93477	6.80541	7.11141	6.6023	6.94269	6.26322	6.76399	6.81208	6.54717	7.13824	6.92059	6.75391	7.28272	7.44157	7.11911	7.05464	7.03864	6.78847	7.08032	6.88737	6.99513	7.33582	7.05175	6.64475	6.60716	6.27428	7.0824	6.7826	7.2079	6.94671	6.66371	6.86553	6.91764	6.26762	6.92104	6.84683	6.92146	6.77258	7.16294	6.89337
GRMZM2G004087	6.93613	6.61987	6.99012	5.41574	7.06859	6.98235	7.75897	7.16895	6.94919	7.24919	6.78023	6.74421	6.77786	6.17551	7.15173	7.03666	6.90473	6.66886	7.07891	6.76801	6.63635	7.16481	7.16515	7.07812	7.38469	6.55369	6.82098	6.46128	6.89208	7.13912	7.06875	6.68057	6.92256	6.76626	6.09249	6.31185	5.72553	6.32733	6.73618	7.04351	5.82834	5.98304	6.25335	5.88039	7.19621	7.55241	6.96301	6.9029	6.55382
GRMZM2G004111	9.9808	10.2148	10.1865	10.4297	9.67204	9.9198	9.82722	10.0956	10.0738	9.89128	10.236	10.099	9.96566	10.3113	9.98354	9.78367	10.0991	10.0375	9.91169	9.67627	9.77732	9.76584	9.72946	10.1188	9.71345	10.2375	10.0816	10.0636	10.2241	9.91547	9.91833	9.83608	10.2239	10.0479	10.4159	10.3468	10.5191	10.1162	9.77111	10.0185	10.1054	9.95266	10.0343	10.4227	9.81413	9.32554	10.1668	9.76041	9.97453
GRMZM2G004128	10.1967	10.2996	10.2348	10.2615	9.94553	10.3875	9.79059	9.65826	10.1348	10.0054	9.94069	10.2595	10.4457	10.5633	10.129	9.94852	9.75751	9.95215	9.68178	9.65588	9.69886	9.97201	9.80028	9.65378	9.7668	9.96119	9.70712	9.67072	9.66909	9.75462	9.80475	9.2962	9.92974	9.91832	9.63423	9.91137	9.16384	9.88856	9.31838	9.69013	9.92765	9.17168	8.82956	10.3384	9.74015	9.68609	9.77521	9.75834	9.76243
GRMZM2G004131	8.39523	8.24971	8.08283	8.44469	7.60799	8.23639	7.90321	7.97862	8.03596	8.14476	8.44546	8.11636	8.39604	8.24202	8.2911	8.33547	8.12134	8.19861	8.19713	8.24559	8.75851	8.59951	8.19138	8.62209	7.99136	8.23763	8.46638	8.56887	8.6193	8.24536	8.19495	8.17585	8.13058	8.14535	8.59363	8.4785	8.56779	8.45502	7.73452	8.33355	8.19608	8.32484	8.67469	8.74344	8.10828	7.95166	8.52897	8.25278	8.2987
GRMZM2G004138	7.39972	7.33607	7.39831	7.63511	7.71893	7.96617	7.46561	7.08385	7.65122	7.60091	7.71803	7.7223	7.77005	7.58494	7.81695	7.9879	8.14308	7.66713	7.654	7.88656	7.22013	8.00105	7.57263	7.57134	7.43542	7.82198	7.53651	7.37215	7.29747	7.72962	7.78646	7.35735	6.91666	7.66042	7.53423	7.72646	7.54566	7.46004	6.81341	7.35676	7.42419	7.04026	7.23328	7.93635	7.88773	8.07221	7.4995	7.51168	7.70244
GRMZM2G004140	7.98751	7.82643	7.87231	8.42671	8.2666	8.42116	8.08058	7.96509	7.7425	7.63676	7.87296	7.80172	8.19586	7.85833	8.11195	7.97024	8.06587	8.36989	8.06408	8.15961	8.50125	8.37601	8.08561	7.82709	8.14226	8.01199	7.89139	8.03937	8.09174	7.98377	8.14644	8.08921	8.52394	8.11938	7.85218	7.65861	8.29114	8.06344	8.50004	7.99079	8.40437	8.5113	8.04364	7.92157	8.00065	8.24386	7.96159	7.7429	7.92289
GRMZM2G004157	6.10949	6.41397	5.88274	6.0221	5.62781	5.65725	6.51328	5.45328	5.91312	6.21877	6.36061	5.92115	5.95732	6.08899	6.15467	6.1089	6.17928	5.95349	6.30509	5.02965	5.75717	5.57793	6.02228	5.97789	5.61431	5.52205	5.16269	5.42533	5.5868	5.77947	5.63574	6.46156	6.49276	5.51441	5.72219	5.89357	4.77245	5.79365	6.15851	6.07671	5.88883	4.8942	5.62267	5.94907	6.64423	6.35513	6.39213	5.71403	6.05398
GRMZM2G004161	7.92221	8.522	7.691	7.32791	7.15979	7.72407	7.14127	8.19116	6.9627	7.03488	7.64551	8.28338	8.58037	8.5612	7.30718	8.061	6.59375	6.79896	7.28547	7.45823	7.73451	7.2315	6.48855	7.55283	6.76406	7.75003	7.00147	7.35235	7.33496	7.10163	6.79921	7.0777	7.15382	7.78956	8.564	9.02137	8.73506	7.50829	7.24635	7.7223	7.75074	7.33195	7.06249	8.982	7.52915	5.60039	7.27157	6.48884	6.91409
GRMZM2G004172	10.1894	10.425	10.3164	10.5023	10.0917	10.3032	10.0076	10.0043	10.3636	10.3294	10.6613	10.4589	10.3076	10.4765	10.2356	10.2505	10.2028	10.1019	10.1649	10.0304	10.2052	10.3537	9.98224	10.0021	10.0097	10.2998	10.2153	10.251	10.3894	10.0759	10.173	10.0329	10.3997	10.2544	10.3704	10.3107	10.4196	10.2257	9.85178	10.3016	10.2057	10.146	10.2577	10.6306	9.91616	9.83967	10.1737	10.0458	10.3262
GRMZM2G004182	9.5177	9.55326	9.60038	9.68764	8.53276	9.02731	8.89386	9.63921	9.77265	9.53263	10.1785	9.73831	9.46251	9.97297	9.67827	10.0499	8.96176	9.28305	9.77091	9.57643	9.94044	9.7178	9.18396	9.84933	8.83811	9.76918	9.66663	9.65546	10.1395	9.6075	9.30843	9.34242	8.97135	9.30309	9.66589	9.79723	10.363	9.87653	8.83242	9.84747	9.61097	9.29071	9.56684	10.062	9.02324	8.84375	9.53279	9.00043	9.50005
GRMZM2G004183	4.94286	5.59119	4.65556	3.15002	3.6115	5.01961	5.56129	4.77227	5.09586	4.53596	4.77289	5.22078	5.4919	4.88133	5.08926	3.40031	4.83586	4.176	2.96562	5.19838	4.79143	4.41209	4.47815	4.00015	5.62827	4.71769	5.20803	5.31536	4.94244	5.16877	3.53371	4.53098	6.74254	6.86334	4.64162	4.83823	4.30791	4.41234	7.38292	6.38282	5.45515	5.75136	5.17586	5.07677	4.99333	4.24054	4.06805	4.19237	4.498
GRMZM2G004188	6.82784	7.08123	6.70306	5.68144	6.4804	7.06792	6.79799	7.09632	6.94393	6.94051	6.7546	6.53703	6.54529	6.82245	6.66203	6.84819	6.88346	7.27839	6.78924	6.67572	6.76795	6.73918	7.20611	7.27285	6.58779	7.16355	6.99936	6.64583	6.79879	6.93874	6.7118	7.0386	7.39982	6.74942	6.50933	6.12135	6.54754	6.99026	6.76978	6.54523	6.9022	7.24538	7.38029	6.67974	7.01251	6.76494	7.00074	6.80197	6.68014
GRMZM2G004191	3.36409	1.2776	2.76963	3.0281	0.885255	3.56486	2.57	3.43855	5.06062	4.34114	3.48686	3.0022	3.70478	3.36431	4.10005	5.61953	4.59446	2.82834	4.11027	5.59094	5.59333	5.82253	5.67861	7.16428	5.31414	5.35952	5.02403	5.21307	4.82399	5.32607	5.52324	4.67392	5.80741	5.592	3.28707	2.59701	4.92316	0.268426	2.14788	4.02287	5.6336	5.3385	5.94623	3.06218	2.46987	3.84751	3.34502	4.37645	3.14422
GRMZM2G004222	8.98625	8.71773	8.75699	9.05296	8.58133	8.5457	8.52718	9.047	8.70377	8.6	9.32092	8.93906	8.76958	9.05173	8.71578	8.72482	8.40293	8.92019	8.83346	8.21968	8.79497	8.64671	8.19817	8.93868	8.21399	8.9433	8.69409	8.9508	9.37907	8.47048	8.334	8.76839	9.09333	8.86889	9.03509	9.31846	9.46044	9.00195	8.77841	8.95066	8.51133	8.98199	8.57531	9.4472	8.74517	7.85282	8.89563	8.58503	8.734
GRMZM2G004259	7.90993	8.14804	7.99065	8.03396	8.0179	7.91321	8.04991	8.07627	8.18609	7.65085	8.14695	8.03981	8.13217	7.99214	8.02504	7.98137	7.98077	8.05717	7.97648	7.86164	8.12932	7.95837	8.14299	8.1496	7.97641	8.10709	8.11683	8.12693	7.95344	8.00219	8.29005	8.0764	8.40142	8.21446	8.09495	8.09831	8.00034	7.73945	8.03093	7.97171	8.0027	8.05356	8.09791	7.91534	8.016	7.70428	7.73411	7.67865	7.86554
GRMZM2G004278	7.48017	7.45736	7.42855	6.9028	7.94549	7.22519	7.73989	8.49413	7.43993	7.74582	7.1645	7.54901	7.14957	7.3148	8.05608	7.87152	8.02708	7.8837	7.42964	6.8715	7.39772	7.23801	7.38323	7.52434	7.59443	7.56398	7.63651	7.25832	7.47032	7.54912	7.71486	8.19375	7.21479	7.40492	7.6432	7.2387	7.16189	7.19771	7.1978	7.5258	7.63292	7.83381	7.96217	6.43888	7.7848	8.02284	7.6653	8.13642	7.42057
GRMZM2G004290	6.6656	6.52059	6.5102	6.8498	6.82252	6.47734	6.42043	6.52499	6.53746	6.22819	6.40521	6.71168	6.90492	6.30457	6.75776	6.65976	6.41952	6.41427	6.66025	6.49306	6.46591	6.34043	6.22187	6.32819	6.29877	6.32623	6.41957	6.64193	6.72093	6.74955	6.51662	6.57522	6.90218	6.51055	6.60144	6.25415	6.34879	6.66704	6.47607	6.6546	6.52456	6.80107	6.16804	6.27892	6.70298	6.85494	6.80137	6.69344	6.52718
GRMZM2G004301	4.85131	5.4181	5.34032	4.70828	5.56053	4.90026	5.27344	5.82694	5.50105	5.24222	5.07853	5.04915	5.6999	5.58844	5.8308	5.41622	5.39795	5.32275	5.80061	5.05918	5.25738	4.41209	5.7169	6.09212	4.90253	5.32782	5.48281	4.90383	5.47495	5.34469	5.85611	5.0855	7.03076	5.80251	4.48346	5.4677	4.41356	5.04889	5.50684	4.97642	4.94717	4.82765	4.56113	5.51395	5.58249	5.5992	5.4699	4.85081	5.34516
GRMZM2G004305	6.88281	6.63578	6.47509	6.83169	6.85006	6.70808	6.39625	7.03287	6.95732	6.99677	7.158	6.43112	6.7596	6.98073	6.86731	6.73792	6.16679	6.78107	6.67813	6.6074	6.49997	6.29125	7.01956	6.46852	5.97185	6.84947	6.56918	6.17747	6.72703	6.28372	6.07194	6.15533	6.28005	6.22412	6.85983	7.29762	6.74262	6.90549	6.31846	6.87358	6.29982	6.15574	6.56347	6.89551	6.58487	5.79514	6.4295	6.80999	6.34083
GRMZM2G004320	7.49387	7.40264	7.26486	7.50974	7.39018	7.05401	7.70094	7.67212	7.63779	7.51877	7.17098	7.50223	7.59214	7.15024	7.0564	6.82694	7.32592	7.53466	7.01	7.23062	7.13601	7.19186	7.71187	7.40055	7.70747	7.20887	7.14884	7.04823	7.14343	7.28534	7.16814	7.0905	7.09036	7.32763	7.26769	7.39663	7.30605	7.68879	7.76261	7.53425	7.24544	7.39076	6.53248	7.28438	7.82862	7.74261	7.56812	7.56003	7.47735
GRMZM2G004349	3.42579	4.3122	3.23458	3.5551	3.94144	4.19162	3.70659	3.5873	4.69094	1.87299	3.71661	3.98005	3.3359	4.1327	3.74719	1.8268	3.74992	2.12407	4.21196	3.78164	0.378407	4.41209	3.49387	2.57506	2.4935	3.13342	2.65161	3.92673	2.45943	2.70387	1.97904	3.1163	5.89501	3.53734	2.92165	3.80564	-2.0339	3.71599	4.22261	3.36773	3.22637	4.24888	3.64265	3.76254	3.12499	2.27333	3.34502	3.16224	2.99664
GRMZM2G004352	11.7099	11.7296	11.6402	11.7938	10.9952	11.3957	11.1891	12.0106	11.7699	11.6725	12.2484	11.9323	11.6357	11.8785	11.7353	11.8807	10.9806	11.6673	11.821	11.4508	11.9322	11.8563	11.285	12.1812	11.0868	12.1036	11.8894	12.0304	12.5145	11.6965	11.5295	11.5533	11.4077	11.7399	12.0591	12.1156	12.405	12.0497	11.2038	11.9819	11.5238	11.6933	12.058	12.2799	11.4108	10.778	11.8401	11.3284	11.8625
GRMZM2G004356	7.62899	7.13816	7.73015	7.50404	7.13924	7.69747	7.41837	7.16895	7.61178	7.57897	7.05678	7.49269	7.60943	7.3524	6.96329	8.06283	7.45211	7.3285	7.76691	7.907	7.42899	7.43198	8.23821	8.00954	6.97066	8.05048	7.8605	7.60008	7.64565	7.72882	7.98822	7.99704	7.45856	7.24597	7.60748	7.10526	7.29227	7.56749	7.27003	7.12548	7.64167	7.33195	7.2142	7.23005	7.5148	7.44973	7.6886	7.47179	7.28399
GRMZM2G004377	12.5368	12.3772	12.2802	12.4718	11.8761	12.1483	12.1145	12.4132	12.3046	12.0373	12.4523	12.4966	12.2941	12.5231	12.1784	12.2622	11.4542	12.3633	12.1835	11.8995	12.2903	12.0707	11.7168	12.095	11.5277	12.423	12.0854	12.1593	12.6214	11.979	11.8351	11.8325	11.9194	11.8663	12.342	12.6467	12.6137	12.6001	11.6602	12.2273	11.6805	11.8539	11.8973	12.5868	12.1291	11.2236	12.195	11.8737	12.037
GRMZM2G004382	12.3663	12.1919	12.3503	12.4842	12.6623	12.4494	12.69	12.2867	12.2257	12.2982	12.1672	12.1656	12.0332	12.151	12.2908	11.9354	12.5482	12.5187	12.203	12.2163	12.0504	12	12.1116	11.9819	12.5594	12.0982	12.2148	12.1161	12.0125	12.3202	12.4182	12.3322	12.316	12.3198	12.0725	12.0943	12.0506	12.0922	12.6303	11.9767	12.2716	12.2487	12.2477	12.0762	12.8411	13.0359	12.2879	12.577	12.2833
GRMZM2G004396	9.2173	9.04397	9.25785	9.0858	8.66432	9.22031	9.09127	8.85491	9.09329	9.13164	8.57313	9.3358	9.21504	9.31757	9.22219	9.27363	9.3804	8.99579	9.0566	9.24341	9.18996	9.28731	9.3876	9.21493	9.51857	9.35159	9.52028	9.56289	8.98747	9.27004	9.26045	9.21377	9.30364	10.3759	9.22015	9.07868	9.46966	9.1742	9.97215	9.79625	9.58136	9.84952	9.6712	9.31851	8.92629	9.3148	9.14905	9.33929	9.22127
GRMZM2G004397	10.6986	10.4296	10.3772	10.3916	10.1002	10.3208	10.3457	10.4122	10.2358	10.4933	10.5409	10.5189	10.4574	10.5038	10.3081	10.5569	9.89429	10.4758	10.2269	9.83513	9.62459	9.91938	9.82459	9.81529	10.4821	10.362	10.2327	10.0775	10.175	9.82077	9.72433	9.89382	9.76813	10.567	10.4121	10.3429	10.0798	10.4261	11.1878	10.9343	9.86988	9.99117	9.85396	10.6321	10.6134	9.93705	10.5464	10.33	10.4133
GRMZM2G004412	9.09419	8.95803	9.13944	8.47125	9.31933	9.26327	9.31733	9.42856	9.3595	9.35034	9.27509	8.98402	9.27581	8.90406	9.28799	9.62385	9.45523	9.52251	9.51025	9.80167	9.80398	9.77145	9.83333	9.7726	9.67441	8.97617	9.55649	9.4735	9.48615	9.66191	9.47582	9.64322	9.33447	9.23216	9.25746	8.94698	9.50295	9.27008	9.60882	9.6478	9.30011	9.48136	9.55598	8.67895	9.337	9.98482	9.45565	9.40958	9.29024
GRMZM2G004414	7.71934	7.30657	7.46687	7.70144	7.2478	7.834	7.19832	6.80876	7.40269	7.68206	7.51422	7.17244	7.57477	7.68525	7.74613	7.41275	7.77708	7.01326	7.78765	7.67399	7.19437	7.80915	6.63573	7.06489	6.78304	6.87775	7.41195	7.63497	6.62214	7.55281	7.39509	7.11577	7.7094	7.32763	7.37852	7.19511	7.27835	7.97623	7.03228	6.69986	7.27189	6.49288	6.06182	7.38492	7.17643	7.29729	7.21918	7.65213	7.47037
GRMZM2G004422	8.5842	8.02665	8.32255	8.31708	8.43428	8.29079	8.38084	8.8026	8.48461	8.65697	9.01757	8.59341	8.51803	8.39788	8.85792	9.33417	8.80497	8.86608	8.64178	8.83551	8.77772	8.739	8.6628	8.44712	8.90315	8.54066	8.97723	8.57767	8.71507	8.5898	8.60222	8.64366	7.84864	9.09229	8.85128	7.81067	8.59611	9.18708	9.22253	8.94322	8.81013	9.00476	9.0082	8.27172	8.33245	8.83939	8.84467	8.72945	8.82432
GRMZM2G004435	6.76587	6.55445	6.93579	7.08965	6.88818	7.26197	6.42043	6.54332	6.12706	7.34764	6.2053	6.6868	6.43875	6.61111	6.73633	7.10582	7.66239	6.76297	6.24638	6.8715	6.36789	6.87053	6.39718	6.85895	7.11703	6.64404	6.46078	6.46825	6.53657	6.87811	6.36288	7.0777	6.17438	7.26977	6.9168	6.27574	6.11822	6.15581	7.65882	6.64057	7.05437	6.99549	6.82466	6.27687	7.31401	7.53353	6.95021	6.69344	6.65575
GRMZM2G004445	6.9755	7.36498	7.09287	6.99519	6.47558	6.84366	6.70263	6.54332	7.11116	6.51685	6.80541	6.85262	7.0134	6.88492	6.27226	6.55446	6.30056	6.88519	6.18518	6.21995	6.36789	6.06125	4.93327	5.19458	6.21589	5.96688	6.71299	6.80349	6.07915	6.02031	5.9211	5.97379	6.75152	6.64406	6.83077	7.30882	6.94998	6.5938	6.43476	6.52134	6.18886	5.85524	6.23533	7.40129	6.98311	6.21239	6.66703	6.70208	6.59289
GRMZM2G004455	10.3105	10.0511	10.0463	10.1608	10.3581	10.1885	10.0566	9.78691	10.0238	10.1569	10.1833	9.94397	10.1273	9.96353	9.94783	10.3633	9.98705	10.1269	10.1132	10.2334	9.91542	10.0517	10.1082	10.2005	9.92394	9.84022	10.0005	9.90431	9.91032	9.98193	10.0542	10.0898	9.75142	9.70786	10.15	9.95074	9.76241	10.0274	9.78761	9.88483	9.90275	9.83053	9.91247	9.99391	9.98183	10.1777	10.0784	10.0942	10.1131
GRMZM2G004459	10.2684	10.2319	10.3822	10.0448	10.3988	10.4285	10.3251	10.3075	10.4412	10.5376	10.2703	10.2881	10.323	10.1824	10.2212	10.3738	10.583	10.4576	10.2592	10.332	10.2497	10.1219	10.2472	10.321	10.2769	10.182	10.43	10.2804	10.2564	10.3426	10.243	10.3475	10.3389	10.2869	10.3407	10.3088	10.2391	10.2086	10.2513	10.141	10.1185	10.2192	10.3445	10.175	10.4945	10.4557	10.4152	10.2731	10.3839
GRMZM2G004468	10.0158	10.0317	10.0941	10.0369	9.98404	9.93127	9.92552	10.08	10.0147	9.98812	9.92928	10.0494	10.0011	9.9891	9.72474	10.0238	9.87881	10.1304	9.9211	9.97337	9.94662	9.89387	9.94844	9.53889	9.96476	9.7804	9.88607	9.99506	10.0407	9.92642	9.77798	10.0112	9.7168	9.88595	10.0505	10.034	9.92756	10.0671	10.1336	9.97886	10.0081	9.99686	10.1262	10.0603	9.94239	10.0501	10.0651	10.061	9.95342
GRMZM2G004475	5.82716	6.4323	5.92088	4.96243	5.85484	5.9555	5.56129	6.09889	6.14533	6.16086	5.89711	6.50891	5.8605	5.92025	5.62835	5.49768	6.26543	5.63298	6.14717	5.34942	4.84541	5.20572	5.63927	5.59134	5.4119	5.96024	5.91834	5.9146	6.20366	5.5238	5.64977	5.7338	6.37993	6.01464	6.10041	6.06072	6.02128	5.66878	5.24535	4.95367	5.36748	5.0772	5.35527	6.46258	6.05332	5.48338	5.87394	5.66181	6.05398
GRMZM2G004480	4.70965	4.23078	4.86958	4.78557	5.68185	5.6936	5.27344	5.00169	3.97232	4.86092	3.78572	4.48241	4.69485	4.89271	4.65464	4.48534	4.8687	5.05156	4.7404	4.8722	4.48634	4.62552	4.56469	3.48111	5.68254	4.13397	4.25014	3.41292	3.67548	5.20161	4.9267	4.74041	4.00936	5.592	3.61401	4.51654	3.93473	4.91248	4.22261	3.87098	4.60096	3.77084	4.0938	4.0617	5.42502	6.06204	4.54746	5.89079	4.44204
GRMZM2G004483	11.2489	11.1717	11.0276	10.7161	10.0857	11.1023	10.3723	10.5398	10.545	10.6646	10.8113	10.8962	11.2541	11.0334	10.6076	10.3332	9.78331	10.4392	9.98534	9.15387	9.60517	9.70377	8.71103	9.13279	10.2765	10.3458	9.89628	9.7668	10.1836	9.5733	9.26212	8.94793	10.0976	10.5967	9.94952	10.7243	10.0717	10.3037	9.78487	10.4858	9.36003	9.34228	8.53681	11.5187	10.9934	9.7351	10.6852	9.81622	10.4616
GRMZM2G004511	12.6203	12.318	12.6076	12.6345	12.2529	12.9072	12.3333	11.8661	12.2801	12.265	12.3012	12.3781	12.486	12.8228	12.1963	12.1907	12.1931	12.2516	11.9508	11.761	11.8173	11.9477	11.7344	11.705	12.4082	12.178	12.1247	11.9449	11.9113	11.9195	12.1301	11.6799	12.1433	12.6222	11.9335	12.2772	12.1181	12.0691	11.9806	12.1578	12.0176	11.6921	11.4376	12.6512	12.2943	12.1935	12.1937	11.9508	12.2363
GRMZM2G004516	8.58244	8.00845	8.35704	8.216	8.71846	8.97658	8.52161	7.88111	8.27481	8.37443	8.02004	8.16523	8.33612	8.58543	8.2076	8.08098	8.19536	8.33355	7.86383	8.12861	7.82796	8.02004	8.38812	8.00393	8.70865	8.37183	8.07976	7.69501	7.65781	7.86136	8.24636	7.8007	8.06669	8.21446	7.96615	7.88374	7.94856	7.95694	8.04014	8.18619	7.98944	7.69136	7.13021	8.16682	8.69386	8.52416	8.53327	8.11392	8.30656
GRMZM2G004519	6.37457	7.17127	6.943	6.96227	6.19112	6.74318	6.32119	7.69689	6.92556	6.73759	5.64149	6.43112	6.75235	6.81915	7.84346	6.92959	6.26329	6.62943	5.87999	6.74094	6.52499	6.77539	7.40685	6.1976	7.88543	7.73581	7.06443	7.40862	6.95939	6.0179	6.70583	7.24734	6.36018	9.42738	6.49081	6.76427	6.93231	6.28771	9.4709	9.21969	7.97142	8.83727	7.56723	6.29865	5.46781	6.11358	6.14499	7.3059	5.85408
GRMZM2G004523	13.0973	12.7954	13.1205	13.0299	12.8621	13.2914	12.7434	12.5241	13.1505	13.1432	13.2273	13.1497	13.1426	13.1055	13.235	13.367	12.9862	12.9299	13.0754	12.9025	12.8839	13.1465	12.8368	12.9659	12.7516	13.0458	13.0619	12.9438	12.9913	13.1022	13.1223	12.6121	12.9282	13.2276	12.8582	12.8745	13.0276	12.9939	12.5468	12.9867	12.6918	12.3991	12.5634	13.1047	12.8296	12.888	13.0255	12.8163	13.0255
GRMZM2G004528	13.7092	13.4537	13.8001	13.5475	12.776	13.5129	13.2393	13.3718	13.2313	13.5665	13.5683	13.3795	13.6475	13.8098	13.2006	13.5768	12.9843	13.1166	13.0867	13.0617	13.0913	13.4448	13.2082	13.3794	13.2045	13.2315	13.321	13.7027	13.4952	13.452	13.1447	13.2888	13.129	13.0264	13.507	13.503	13.6273	13.3726	12.4377	13.8383	12.9742	13.2737	13.2215	13.245	12.9761	13.0262	13.6228	13.5218	13.2918
GRMZM2G004531	9.78951	10.0135	9.70723	9.639	9.75177	9.7294	9.84742	9.81547	9.88044	9.66697	9.93689	9.82735	9.71048	9.69346	9.81297	9.81956	9.61803	9.63878	9.69721	9.6229	9.6217	9.63645	9.74807	9.53828	9.94921	10.0554	9.60805	9.76232	9.75295	9.6079	9.68224	9.88098	9.58411	10.0007	9.56201	9.76537	9.58156	9.68143	10.1916	10.0827	9.89165	10.2045	9.85039	9.75908	9.81237	9.71224	9.79145	9.73957	9.8253
GRMZM2G004534	12.6146	12.4032	12.6518	12.5664	12.1369	12.4124	12.1899	12.5442	12.5208	12.4117	12.5407	12.4072	12.3914	12.5132	12.2519	12.4426	11.9671	12.4777	12.4313	12.3517	12.2819	12.3236	12.1979	12.4605	12.1321	12.5756	12.4728	12.6298	12.7253	12.4882	12.3377	12.4045	12.2383	12.2594	12.5786	12.5629	12.7801	12.5748	12.0274	12.4903	12.1551	12.357	12.4034	12.7438	12.0846	12.0356	12.5129	12.3182	12.4623
GRMZM2G004548	5.47162	6.19534	6.12851	5.81648	6.40176	6.89138	6.49062	6.26272	6.16652	5.767	5.83325	6.04382	5.87916	6.17535	6.50003	6.2762	6.69096	5.95349	6.39432	6.12542	6.01441	6.07584	5.99137	5.76886	6.30406	5.5254	5.94378	5.14567	4.98053	6.14352	6.47544	6.40119	5.97129	5.66564	5.96202	5.65583	5.91735	5.58978	4.88543	5.25739	6.67096	5.98304	5.65477	6.29002	6.62239	6.96635	5.19405	5.93547	5.71932
GRMZM2G004572	4.5022	3.47832	3.30033	3.36673	-0.959579	1.49554	3.13505	3.08524	4.09689	4.37549	1.79484	4.08537	1.8967	3.61334	3.45649	3.94581	4.08837	3.08308	3.53547	3.70898	3.43313	-0.115462	3.08922	4.76847	1.44842	1.29205	2.80223	2.1068	5.56739	3.63085	3.09365	1.94709	7.01436	4.05849	4.77152	3.65743	3.61855	1.52789	2.3976	1.89909	4.00518	1.54863	3.49609	3.58033	3.36262	2.17379	2.5245	-0.207236	2.83222
GRMZM2G004582	6.30636	5.88529	6.06792	6.03798	6.39545	6.01417	5.94143	6.24043	6.13337	6.30149	6.52122	5.90685	5.7571	5.90056	5.97859	6.35218	5.6814	6.1887	6.3392	6.69465	6.25277	6.57424	6.24826	6.24851	6.11904	6.13559	6.38266	6.09378	6.38103	6.20364	6.60283	6.33819	6.08374	5.66564	6.10501	5.93861	5.95283	6.43658	6.10686	6.18037	6.27775	6.28538	6.40705	5.58824	6.25385	6.27512	6.39213	6.67599	6.17907
GRMZM2G004583	9.59419	9.55536	9.5112	9.69517	8.8195	9.28428	9.04924	9.63708	9.53263	9.57204	10.1648	9.84339	9.75706	9.69579	9.59073	9.76606	9.31116	9.4019	10.0639	9.93207	10.2302	9.88146	9.61752	10.4289	9.36483	9.80191	9.93633	9.94215	10.372	9.81506	9.573	9.73576	9.60568	9.82297	10.3799	10.2429	10.4196	9.8252	9.4743	10.0248	10.0138	10.318	10.461	10.3217	9.5545	8.96792	9.78606	9.17203	9.88292
GRMZM2G004590	5.79321	6.29884	5.74806	5.5547	6.57635	6.49804	6.64223	6.21778	5.89826	5.93764	6.15394	5.78706	5.90575	6.54324	6.43934	6.34512	6.69719	6.16131	5.86446	6.03914	5.94194	5.69599	5.67861	5.20987	6.37167	5.41283	5.89643	5.49023	5.81681	5.94983	6.09748	5.18435	6.68127	6.14908	5.56866	6.29645	5.84365	5.74106	7.18124	5.66981	5.80837	5.92055	6.22326	5.79888	6.73452	6.49727	5.79024	6.25036	6.19609
GRMZM2G004592	7.40942	7.54418	7.48188	7.53235	7.61194	7.7843	7.41837	7.04578	7.61814	7.45595	7.58863	7.36777	7.5891	7.30246	7.30293	7.34105	7.27017	7.50228	7.26786	7.13681	7.01758	7.48215	7.2847	7.53845	7.30438	7.43839	7.31111	7.08404	7.41162	7.36461	7.16268	7.35735	7.40244	7.17209	7.3815	7.15685	7.46194	7.16445	7.33882	7.36398	6.98287	6.76596	7.03545	7.56866	7.59314	7.73279	7.45489	6.976	7.24364
GRMZM2G004619	8.36953	8.12005	8.22191	8.72532	8.3225	8.45861	8.31143	8.47992	8.44534	8.34223	8.32873	8.66737	8.55147	8.47322	8.62959	8.54627	8.61087	8.59128	8.45996	8.33883	8.78465	9.01747	8.8724	8.63789	8.7026	8.38996	8.56574	8.40912	8.60936	8.53421	8.75987	8.66092	8.44851	8.54715	8.34211	8.53278	8.80953	8.49612	8.44216	8.4436	8.71357	8.79435	9.01159	8.21325	8.41854	8.66177	8.44479	8.39818	8.36415
GRMZM2G004641	10.601	10.2757	10.481	10.2462	10.2058	10.8214	10.6312	10.1294	10.5015	10.4165	10.3221	10.4292	10.4673	10.5623	10.4384	10.4537	10.4197	10.3343	10.3512	10.0852	9.97717	10.1881	10.0095	9.93411	10.5624	10.413	10.3337	10.1628	9.88328	10.2757	10.1969	9.93698	9.94146	10.4192	9.8292	10.0386	10.2355	10.462	9.82938	10.1655	10.0078	9.81773	9.47775	10.3281	10.6327	10.5406	10.4024	10.1154	10.3242
GRMZM2G004694	10.8589	10.9872	10.833	10.7889	10.6465	11.1365	10.4653	10.2927	10.1476	10.5769	10.3999	10.7784	10.6987	10.8639	10.6131	10.3617	10.7151	10.3126	10.0639	9.51915	9.47639	9.98463	9.99982	9.90816	11.1633	10.485	10.253	10.2582	9.95687	9.9766	9.85519	10.028	10.1728	11.1101	10.2004	10.517	10.2711	10.0561	10.7612	10.4197	10.473	10.8165	9.7341	10.9294	10.9788	10.8519	10.845	10.6444	10.654
GRMZM2G004696	11.2449	10.9973	11.402	12.0713	11.7482	11.9588	11.1389	10.1609	11.4032	11.4526	10.7099	10.8042	11.207	11.54	11.0786	11.1453	11.8719	11.4847	10.9228	10.9929	10.7745	11.2576	11.4813	11.1786	11.4685	10.7437	11.1759	10.6774	10.3393	11.2191	11.5189	10.9787	11.3499	11.7563	11.1278	11.0027	10.5102	10.8654	11.0006	10.5708	11.5204	10.6411	10.6783	11.021	10.7109	11.5329	10.6871	11.4806	11.2177
GRMZM2G004699	-1.31946	-2.0339	-1.51385	-2.0339	-1.31946	-2.0339	-2.0339	-2.0339	-1.51385	-2.0339	-2.0339	-2.0339	-1.51385	-1.51385	-1.51385	-2.85832	-1.83951	-2.0339	-2.0339	-2.0339	-2.0339	-2.0339	-2.0339	-1.51385	-2.33827	-2.85832	-1.83951	-1.51385	-1.31946	-1.83951	-1.83951	-2.0339	6.6838	-2.0339	-2.85832	-2.85832	-2.0339	-2.33827	-2.0339	-1.83951	-1.31946	-2.0339	-1.51385	-1.83951	-1.31946	-2.85832	-2.0339	1.07738	-2.0339
GRMZM2G004703	8.8313	9.00164	8.81626	9.00932	8.74095	8.81272	8.99393	8.83272	8.89106	8.57989	8.59976	8.66524	8.60839	8.88678	8.73849	8.1522	8.89138	8.77416	8.67555	9.0044	8.61633	8.98691	9.1211	8.56341	8.94025	8.83799	8.70234	8.77575	8.78658	8.74471	8.95577	8.90147	9.07457	8.68634	8.66422	8.93256	8.79982	9.02831	8.96889	8.6044	8.8638	8.99721	8.79851	8.85382	8.92883	8.8679	8.68775	8.87607	8.7855
GRMZM2G004709	7.96414	7.0928	7.64853	7.71632	7.91827	8.10085	8.00265	7.95828	8.47114	8.11203	7.85297	7.93803	7.98824	7.95122	7.9076	8.78043	8.8042	8.49034	8.63264	9.23211	9.12733	9.01558	9.03658	8.98802	8.27289	8.55151	8.42395	8.76358	8.45699	8.8732	9.03531	8.93734	8.1258	8.41993	8.35	7.68788	8.4298	8.04387	7.90048	8.13722	8.80083	8.94322	8.89297	6.86137	7.92516	8.85154	8.60034	7.92007	7.96817
GRMZM2G004715	7.3026	7.52722	7.4129	7.18545	6.91968	7.29783	7.36953	7.24931	7.16882	7.29926	7.71803	7.59432	7.40541	7.52427	7.76392	7.49195	7.56939	7.31613	7.66749	7.71167	7.96532	7.69562	7.68314	8.463	6.67976	7.41779	7.78229	8.11811	8.13394	8.10961	7.61848	7.16501	7.75407	7.33893	8.01869	7.52794	8.10656	7.49759	6.33352	7.23196	7.54118	7.94786	7.92496	7.62057	7.3723	7.5259	7.56812	6.78579	7.48429
GRMZM2G004732	6.90732	6.4504	6.49546	6.53984	6.5857	6.87565	7.01993	6.09889	6.98087	6.5473	6.64727	6.20441	6.95574	6.56934	6.48741	6.32497	6.02993	6.34293	6.65123	7.10176	6.5167	6.62474	7.0348	6.97267	6.80461	6.67885	6.75158	6.163	5.80796	6.6262	6.95924	6.74675	6.46846	6.47002	6.3361	6.52064	6.65916	6.34921	6.79176	6.00951	7.0977	6.76596	5.91824	5.95956	6.81673	6.9035	6.53612	5.89079	6.12678
GRMZM2G004736	9.47225	9.332	9.4445	9.15115	9.24048	9.35123	9.33651	9.31846	9.48024	9.5038	9.69897	9.67328	9.49041	9.25471	9.49583	9.45217	9.36995	9.16391	9.48254	9.66432	9.67763	9.60284	9.67458	9.74933	9.34249	9.51693	9.45572	9.42779	9.77153	9.57953	9.61832	9.33706	9.41369	9.44055	9.43189	9.53747	9.41027	9.553	9.48951	9.36699	9.53482	9.39781	9.45761	9.44276	9.41125	9.38759	9.40262	9.4904	9.48628
GRMZM2G004741	8.06944	7.49271	8.17457	8.01402	8.22869	8.41573	8.23169	8.45109	8.03226	7.99539	7.79966	8.08178	7.90785	7.89075	8.27544	8.07199	8.11263	8.38181	7.95465	8.71547	8.55691	8.59445	8.80734	8.69823	8.15135	7.97354	8.38132	8.25773	8.21361	8.19309	8.47165	8.4032	8.30458	8.02461	8.14029	8.28059	8.09866	8.42825	8.86388	8.57662	8.34255	8.72291	8.71588	7.86704	8.15306	8.55357	8.31603	7.95304	8.13187
GRMZM2G004748	4.7362	3.16428	5.50659	4.29773	3.95267	5.41751	5.10466	5.24508	5.97604	5.29702	4.66697	5.17379	6.22732	4.93797	5.76006	4.64158	5.26993	5.16622	5.45144	5.78014	6.08342	5.80512	4.9969	5.93145	4.78935	6.10711	5.5054	5.56134	5.19038	5.33748	5.82271	4.80397	8.51307	5.86637	5.50988	5.12834	5.40527	4.53323	5.14648	5.56928	6.19933	5.23958	6.0756	5.50699	5.04396	3.34598	5.4699	4.88158	5.00237
GRMZM2G004768	9.22974	9.55117	9.33617	9.62724	8.90158	9.10696	9.15389	9.6069	9.41961	9.30093	9.46221	9.37788	9.28412	9.23906	9.38203	9.23646	8.94276	9.25418	9.25279	9.05657	9.29067	9.14058	8.87664	9.32183	9.24403	9.41543	9.4167	9.48733	9.76042	9.24562	9.24968	9.14794	8.94468	9.2382	9.44723	9.66187	9.80429	9.47118	9.39576	9.59772	9.27916	9.45404	9.43068	9.67754	9.0541	8.93829	9.39791	9.22547	9.25007
GRMZM2G004784	8.69246	8.27023	8.56126	8.18067	7.82319	8.79191	8.48195	8.6117	8.61456	8.3357	8.66541	8.46756	8.72688	8.7799	8.66686	8.94936	8.27257	8.55491	8.90353	8.81186	8.36238	8.66853	8.67258	8.49903	8.9061	8.61447	8.72402	8.61131	8.66604	8.66569	8.73003	8.68222	8.08168	8.82135	8.5845	8.60961	8.57918	8.55232	9.02563	9.13406	8.77899	8.60369	8.61992	8.31042	8.30791	8.36401	8.48528	8.48088	8.59015
GRMZM2G004835	7.85405	7.69599	7.98087	7.71632	7.26699	7.49609	7.52256	7.73726	7.5598	7.29926	7.56425	7.75858	7.61038	7.6287	7.45004	7.92953	6.98175	7.2132	7.5315	7.47476	7.62689	7.51999	7.64393	7.02889	7.91268	7.78406	7.88584	7.66614	7.5867	7.24782	7.3095	7.37838	7.31814	8.39849	7.57947	7.39511	7.67876	7.53509	8.73653	8.6751	7.50172	7.50163	7.42827	7.80925	7.74046	7.5955	7.60125	7.49685	7.39131
GRMZM2G004847	8.59403	8.8599	8.75092	8.84751	8.61928	8.70555	8.98179	8.86587	8.82478	8.71009	8.78628	8.84284	8.86317	8.7271	8.54685	8.75873	8.95632	8.94047	8.66662	8.81402	8.49493	8.95174	8.78499	8.60534	8.929	8.65797	8.61748	8.63464	8.76901	8.7142	8.93979	8.76839	8.31809	8.89591	8.70842	8.84468	8.50344	8.68501	8.73936	8.70242	8.78339	8.73204	8.79019	8.83737	8.81446	8.95118	8.6916	8.44271	8.77421
GRMZM2G004858	7.31294	7.77709	7.42266	7.61937	8.46099	8.12101	8.13273	7.95828	7.05213	7.42758	7.24033	7.14834	7.51852	7.83781	7.99216	7.27305	8.16171	7.64752	7.38135	7.3126	7.12514	6.94396	8.28993	8.02174	7.94141	7.42952	7.51552	7.43165	7.16966	7.69439	8.08626	8.03064	7.18655	8.13242	8.02422	7.92224	7.67876	7.28713	7.81184	7.18085	8.05324	7.4583	7.31411	7.19487	7.78499	8.37377	7.21918	8.31891	7.61024
GRMZM2G004878	4.40154	2.97724	4.06716	4.89426	4.95882	4.46832	4.61137	4.16246	4.51104	4.53596	4.03317	4.44332	4.06108	5.03422	5.35836	4.18716	4.25995	4.4719	4.21196	3.91681	3.50197	3.85807	4.93327	3.42719	4.71906	4.17784	3.92504	4.84958	4.35542	4.35968	3.38806	4.45383	7.68176	4.93329	3.59492	3.62718	4.07014	3.88561	4.34657	4.88754	4.49722	4.60732	4.90366	5.02135	4.40166	3.88957	4.32758	5.47269	4.65393
GRMZM2G004880	10.4648	10.2896	10.711	10.259	10.1321	10.5388	10.1536	10.3472	10.6018	10.5475	10.7461	10.3692	10.4594	10.4996	10.2849	10.6239	10.2559	10.3943	10.8006	10.6587	10.7732	10.684	10.8001	10.6885	10.5763	10.3855	10.6059	10.7785	10.6198	10.8197	10.4784	10.8378	10.6328	10.2839	10.6409	10.4767	10.8612	10.3902	10.1947	10.9076	10.613	10.5119	11.0906	10.5957	10.1969	10.4533	10.6938	10.2658	10.5577
GRMZM2G004888	8.65053	8.73629	8.72719	8.41155	8.4815	8.34893	8.36847	8.69194	8.3046	8.80766	8.66999	8.71328	8.71355	8.57125	8.61513	8.7888	8.22884	8.64664	8.71072	8.45168	8.53449	8.55853	8.68711	9.02163	8.32536	8.2439	8.68703	8.72235	8.78313	8.41209	8.47182	8.2745	8.2752	8.22667	8.62847	8.89781	8.50344	8.68755	8.62159	8.57984	8.06874	7.81675	8.11609	8.74839	8.6226	8.47989	8.76652	8.72309	8.77137
GRMZM2G004898	6.28429	6.58753	4.96032	5.61946	4.58706	5.28083	3.54003	6.38972	5.57897	4.83646	6.05942	5.45499	6.79307	6.34418	5.64686	6.19603	4.23765	5.81974	4.39606	3.8508	5.44388	5.06652	3.08922	5.99464	3.62914	5.92078	5.51665	5.88262	7.37786	5.90541	3.28134	5.59696	5.3054	4.52209	6.83932	6.86927	7.08403	3.89028	3.58128	5.15916	3.57476	5.55964	5.26636	7.28158	5.80929	4.26501	6.46592	3.98132	5.67146
GRMZM2G004908	6.85244	6.63578	6.7045	6.15911	6.29335	6.76042	7.00402	7.13309	7.06605	6.78308	7.13832	6.4211	6.74533	6.70793	7.02511	7.00051	6.70381	7.01326	7.05858	7.3126	6.32103	7.10914	7.29739	7.0851	6.99854	6.69454	7.06693	6.99994	6.99263	7.26044	6.89502	6.59332	6.80628	6.24829	6.3784	6.81822	7.01856	6.81652	6.54238	7.28092	6.30847	6.49288	6.98416	5.52142	6.84419	6.70382	6.98827	7.50675	6.65575
GRMZM2G004909	9.80955	9.6582	10.2794	9.99175	9.57751	10.198	9.89781	9.60254	9.70142	9.37071	9.17237	8.9071	9.51924	9.89032	9.97732	10.2468	9.45676	9.62881	10.2201	10.3274	10.1759	9.88042	9.13177	9.09458	10.2298	9.84322	9.92847	10.1519	9.45292	10.0369	9.81952	9.4728	8.98638	9.98994	9.68289	9.65317	9.73719	9.41924	9.46236	9.81372	9.84633	10.0101	9.36674	9.5192	9.83429	10.064	9.94932	9.25073	9.58324
GRMZM2G004924	2.822	3.73608	2.24957	0.750988	3.8608	2.43167	2.57	2.61632	0.835851	2.82408	1.49807	3.20278	3.32426	2.68935	3.90462	0.884301	1.95695	2.12407	-2.0339	2.49763	1.77033	1.56548	3.66032	4.43963	2.08256	1.59054	2.08008	2.84352	3.58082	0.323616	-2.26207	2.3391	5.59565	2.01183	-0.11053	0.603281	-2.0339	2.81298	0.94052	2.67038	-1.48861	-2.0339	-1.26045	2.60341	1.03518	0.0785293	0.428785	2.38411	1.88086
GRMZM2G004932	9.78932	9.57817	9.887	10.018	9.54012	9.81233	9.4757	9.65405	9.8561	9.64778	9.94353	9.6817	9.55323	9.82732	9.76458	9.75138	9.64527	9.67796	9.76465	9.60299	9.49761	9.37252	9.29887	9.33218	9.50035	9.87668	9.64214	9.88934	9.60827	9.63575	9.68283	9.55361	9.6964	9.58276	9.7011	9.70922	9.66415	9.65173	9.10677	9.74243	9.47797	9.48406	9.80671	9.77863	9.58843	9.43486	9.82163	9.8192	9.74085
GRMZM2G004955	0.457119	1.81329	1.52003	3.87103	2.45898	2.03824	3.99118	3.08524	1.28597	4.03219	-0.169243	0.525342	0.818156	1.72083	2.51108	-1.01432	-2.22672	2.51876	3.68443	3.06165	4.05378	3.47333	-2.0339	2.34201	0.810493	1.73267	2.11543	2.27488	3.00638	2.47455	3.63557	-2.0339	7.58336	3.68631	-1.01432	2.75089	2.95758	3.22748	2.3976	1.21229	2.5921	3.77084	1.46349	2.32915	1.59728	-1.01432	-2.0339	-2.0339	1.49736
GRMZM2G004957	7.33081	7.14929	7.29574	7.09725	6.98858	7.87415	7.01993	6.26272	7.29583	7.26302	6.97776	6.82247	7.47084	7.41323	7.2071	6.74454	6.66626	6.48225	6.5186	7.01402	6.6054	6.50043	6.42057	5.56796	6.94779	6.75512	6.78038	6.51694	6.05555	6.67011	6.76353	5.97379	7.50123	7.03987	6.00989	6.77824	6.29451	6.89088	6.88671	6.57574	6.80378	6.35791	6.01032	7.12275	6.99826	6.65749	6.80137	6.48884	6.70413
GRMZM2G004959	0.646286	-2.0339	1.3111	-2.0339	-1.23811	0.615363	-2.0339	-2.0339	-1.32029	-2.0339	-2.0339	-2.0339	-1.32029	-1.32029	-1.32029	0.928289	-1.95171	-2.0339	1.09495	-2.0339	-2.0339	1.18959	-2.0339	-1.32029	-2.60946	-3.32306	-1.95171	-1.32029	1.67177	-1.95171	-1.95171	-2.0339	6.27276	2.40486	0.411691	-3.32306	-2.0339	-2.60946	-2.0339	1.4873	-1.23811	-2.0339	-1.32029	-1.95171	-1.23811	-3.32306	-2.0339	-2.0339	0.973477
GRMZM2G004990	4.82114	4.78116	5.68441	5.72133	5.45737	5.01961	5.83752	5.45328	5.56701	5.57343	5.15888	5.12522	6.02875	5.73256	5.42027	6.05487	5.15847	4.37985	5.43049	5.63081	5.56143	5.69599	5.63927	5.88031	5.35187	5.961	5.57114	5.45533	5.35526	5.14929	5.88207	5.27685	5.03159	5.86637	5.56123	5.83221	4.84977	4.88862	5.14648	5.83825	5.81819	5.01874	5.44855	5.46452	5.26939	4.72017	5.60668	5.08033	4.88135
GRMZM2G004996	10.6526	10.906	10.7538	10.9407	10.572	10.6201	10.4841	10.7953	10.8025	10.7303	10.9045	10.9083	10.728	10.931	10.6557	10.7615	10.6853	10.956	10.9359	10.7281	10.5708	10.6491	10.5353	10.5623	10.9849	10.8216	10.6673	10.7219	10.8739	10.691	10.774	10.6795	10.324	10.6901	10.8204	10.8287	10.9473	10.7092	10.8437	10.9811	10.8627	11.0174	10.8802	10.9273	10.6785	10.7789	10.7975	10.7529	10.8107
GRMZM2G004997	11.1855	11.3032	11.2158	11.2093	11.0214	11.0016	10.9914	11.3652	11.123	11.0397	11.2508	11.185	11.0873	11.1744	11.0472	11.0995	10.8499	11.1232	11.1687	11.1409	11.1934	11.0543	11.1179	11.3182	10.9033	11.1467	11.1632	11.3723	11.403	11.1378	11.139	11.2264	11.086	11.0426	11.3128	11.4666	11.5278	11.3379	11.024	11.2935	11.1054	11.1252	11.4544	11.4184	10.9984	10.9119	11.2382	11.0725	11.2481
GRMZM2G005024	9.77319	9.77768	9.70764	9.52811	9.08113	9.47387	9.38646	10.1519	9.48986	9.57204	9.85484	9.76134	9.83782	9.99587	9.68348	9.73872	9.06116	9.5985	9.65833	9.53237	9.8722	9.65236	9.46557	9.79561	9.05839	9.87927	9.91474	9.95368	10.3066	9.60433	9.37534	9.49704	9.85688	9.56844	10.0734	10.1481	10.3007	10.032	9.44513	9.70307	9.37039	9.64731	9.65899	10.1702	9.57209	8.52326	9.74218	9.36128	9.56371
GRMZM2G005036	10.1031	9.94497	10.1333	10.1241	10.0174	10.0127	10.0353	10.0158	10.2347	10.1722	10.271	10.1262	10.0986	10.2764	9.99027	10.0303	9.91647	10.0838	10.242	10.2399	10.2097	10.0143	10.2191	10.1022	9.86511	10.2614	10.0831	10.2646	10.4184	10.2633	10.173	10.0834	10.5044	10.0513	10.2122	10.3912	10.3497	10.1219	9.7835	10.0577	10.1275	10.0725	10.216	10.3219	10.1562	9.86242	10.254	10.2093	10.2105
GRMZM2G005040	10.9324	10.4723	10.9554	10.5978	10.8309	11.1006	10.7811	10.1018	10.8354	10.602	10.5602	10.6992	10.266	10.6907	10.4543	10.1186	10.3681	10.4702	10.2368	10.2139	10.2892	10.387	10.4709	10.0216	10.7898	10.4161	10.3278	10.1733	10.2543	10.3689	10.3795	10.028	10.5539	10.6212	9.91625	10.7077	10.4196	10.586	9.98174	10.428	9.86777	10.0194	10.0169	10.7046	10.5085	10.542	10.6716	10.553	10.5585
GRMZM2G005052	6.30786	6.37661	6.30222	5.02751	6.53881	6.65376	6.66265	6.52499	6.49647	6.52452	6.39419	6.94647	6.71739	6.63742	6.46362	6.34328	6.68038	6.31834	6.59587	5.99399	5.95427	6.27869	6.195	5.36264	6.76434	6.68844	6.04498	6.16826	5.73871	6.52307	6.51535	5.7338	5.90884	6.47002	5.82095	6.06906	5.95283	6.3309	5.79494	6.53142	6.01881	5.98304	5.56232	5.95805	6.77067	6.61841	6.37308	5.84469	6.35605
GRMZM2G005061	6.59229	6.99756	7.158	6.85877	6.88407	6.85974	6.70263	6.6144	6.07082	6.99677	7.0776	6.51834	6.69021	6.74796	6.63712	6.9548	6.62231	6.41427	6.79744	6.27132	6.58967	6.24034	6.84038	6.39784	6.60395	6.89354	6.81245	6.43313	7.23597	6.24489	6.05575	6.15533	7.03691	6.9834	6.49484	6.66469	6.61554	6.664	6.42073	6.92904	6.59156	6.28538	6.31818	7.00599	6.92777	6.27661	6.61932	6.36367	6.84024
GRMZM2G005066	4.77121	3.16428	2.8349	4.00634	-1.14104	2.03824	1.62814	4.64225	2.97055	1.13603	2.59699	3.98005	4.51866	5.20993	2.9897	4.7029	-1.56457	2.82834	4.26023	3.17388	4.26656	3.47333	0.697677	4.99413	0.584643	4.93638	3.74156	4.02152	5.74502	4.1087	1.83171	4.53098	2.5786	3.18342	5.86308	6.16055	6.02128	4.17078	3.47662	4.66117	3.35665	4.14339	3.78592	5.39965	3.18116	-3.01003	3.17942	1.45006	3.14422
GRMZM2G005080	9.22859	9.22831	9.26107	9.17648	8.92385	9.24502	9.36793	9.0276	9.27038	9.08049	9.0283	9.21044	9.39754	9.31795	9.28786	9.34014	9.17963	9.1708	9.06682	9.44699	9.09149	9.28574	9.23433	9.43409	9.06354	9.3282	9.35534	9.28097	9.21806	9.42312	9.29497	9.0563	9.47476	9.30885	9.12677	9.31082	9.58721	9.1903	8.9737	9.18687	9.42798	8.99342	9.18994	9.21885	9.07334	9.08815	9.12077	9.03505	9.23985
GRMZM2G005082	7.50466	7.28656	7.45293	7.54907	6.97277	7.20014	7.57735	7.03287	7.32418	7.31261	7.97636	7.32001	7.53213	7.04204	7.28828	7.19492	7.09258	6.81662	7.15749	6.91252	8.04245	6.87888	7.37128	8.17451	7.00317	7.45617	7.38939	7.6558	7.90062	7.36172	6.9114	6.79448	9.27503	7.39413	6.79409	7.21592	7.99184	7.24966	7.35367	7.59585	7.55315	7.67253	7.3332	7.68057	7.12139	6.69588	7.30211	7.05236	7.74931
GRMZM2G005107	10.2358	10.1841	10.4034	10.5009	10.3712	10.4109	10.3847	10.3883	10.3074	10.3101	10.1849	10.1793	10.2688	10.3889	10.2775	10.1618	10.307	10.2571	10.1336	10.218	10.0722	10.1948	10.3604	10.0257	10.5085	10.1858	10.164	10.036	10.0117	10.2206	10.3484	10.2467	9.89684	10.2303	10.1245	10.2701	10.1016	10.2868	10.1728	10.1987	10.2087	10.2465	10.0794	10.1816	10.3738	10.4639	10.1147	10.4139	10.1616
GRMZM2G005126	9.51184	9.39408	9.65078	9.51398	9.70221	9.51254	9.61839	9.54001	9.56372	9.54022	9.35116	9.49481	9.47146	9.55577	9.38232	9.37762	9.73634	9.39604	9.56772	9.48828	9.49866	9.37989	9.39352	9.54652	9.72074	9.3973	9.56665	9.3487	9.21157	9.55863	9.43433	9.43566	9.4207	9.49963	9.31163	9.45342	9.59003	9.39998	9.44859	9.26175	9.46204	9.52401	9.2292	9.35135	9.77555	9.9635	9.68153	9.67187	9.53891
GRMZM2G005146	10.8185	10.5127	10.8442	10.7351	10.596	10.8906	10.7348	10.5226	11.457	11.1393	11.4599	11.0509	10.8698	11.3542	11.2428	11.8642	11.3194	10.6922	11.508	11.3856	11.6666	11.839	10.8266	10.9501	10.4979	11.1788	11.3705	11.3582	11.2788	11.4759	11.5792	11.2791	10.7406	11.1051	11.0258	11.0931	11.3413	11.1205	10.3738	11.0619	10.7702	10.5767	10.7979	11.0289	10.8408	11.0712	11.0665	10.2975	11.2025
GRMZM2G005155	7.6607	6.94747	7.50471	7.06661	6.70993	7.3782	6.7606	7.03287	7.26227	7.36911	7.52436	7.53977	7.48829	7.74755	6.75717	7.64224	6.53248	7.14493	7.42964	7.10176	7.13601	7.62295	6.63573	7.55584	6.33929	7.23687	7.35604	7.29094	7.1551	7.13442	7.0641	6.6974	7.20005	6.73239	7.11197	7.47035	7.2643	7.67499	6.22464	7.48308	6.83203	6.80107	6.64637	7.64096	6.86783	6.35715	7.28182	6.51851	7.2518
GRMZM2G005163	5.38631	5.85844	5.59945	5.28874	5.396	5.89435	5.51713	5.15259	5.09897	5.52834	5.02237	5.63923	5.88781	5.29918	5.93746	5.52637	5.84275	5.85436	5.47208	5.84938	5.86563	5.73329	4.72358	5.14162	5.97126	5.74617	5.23018	5.47229	5.33983	5.71734	5.25496	4.60422	6.09857	5.98618	5.35304	5.02503	5.18426	5.2184	5.14648	5.59724	5.48267	5.55964	6.156	5.88705	5.64828	5.15653	5.76122	5.71403	5.97731
GRMZM2G005170	10.2106	10.1568	10.1594	10.1508	10.5928	10.2278	10.2136	9.75973	9.86126	10.1231	9.79743	10.0157	10.0313	9.81178	9.8412	10.1113	10.0781	10.1234	9.67512	9.53762	9.6767	9.41044	9.4486	9.50331	10.0806	9.79879	9.7893	9.62275	9.4893	9.82827	9.4763	9.66478	9.67787	9.99531	9.76879	9.60076	9.78719	9.74024	9.90442	9.51319	9.63476	9.70407	9.4331	10.0979	10.2879	10.3679	10.0382	10.0677	10.1342
GRMZM2G005187	6.23868	6.35756	6.34769	5.68144	5.88332	6.578	6.60052	5.60059	6.0773	6.51685	5.9879	5.90685	6.26172	6.0701	6.54967	6.49084	6.16596	5.78427	5.32096	5.9315	5.87863	6.53253	6.39718	5.34704	6.10604	5.78729	6.1376	6.0025	6.03499	6.19103	6.35144	6.1795	6.08079	5.83479	6.22858	5.19025	6.32191	5.91164	5.77301	5.58491	5.71944	6.15574	5.1061	6.08612	6.02865	6.41526	5.97849	5.57035	6.01616
GRMZM2G005195	10.1101	10.2732	9.94072	9.87944	10.1722	9.85508	10.0489	10.2598	9.8781	10.0156	10.051	10.0927	10.0624	9.89617	10.1378	9.84095	9.83216	10.1037	9.96364	10.1128	9.95048	10.0489	9.83768	9.90004	10.2544	10.201	9.9934	9.88565	9.97227	9.83012	9.74899	9.97717	9.79341	10.0148	9.81767	10.053	9.97794	9.99237	10.5606	10.1564	10.1858	10.691	10.2527	9.9898	9.89214	10.0235	9.95253	10.0235	9.88423
GRMZM2G005199	5.98546	6.31868	5.51078	6.52864	6.2718	5.58168	6.00676	6.21778	5.56489	5.24222	6.24265	5.83316	6.16312	6.52437	6.22584	5.50627	5.76619	6.07588	6.12127	5.79776	5.82591	5.06652	6.76927	5.83176	5.95979	5.38043	6.39778	5.93577	6.01952	6.07644	5.58316	5.59696	6.37313	6.24829	6.00368	6.48544	5.64105	6.47177	6.28786	6.08344	6.42444	6.209	5.80452	5.94079	5.60913	6.0977	5.79024	6.68474	6.01616
GRMZM2G005209	7.81702	7.55258	7.67258	7.72615	8.28572	7.834	7.72054	8.15586	7.90391	7.94481	7.88088	7.80943	8.05783	7.81438	7.83857	7.75957	8.34752	7.9572	8.07761	8.47103	8.32011	7.97793	8.28993	8.1746	7.78749	8.07823	8.02662	8.06468	7.98548	8.03312	7.81919	8.08921	8.40535	7.84608	7.9785	7.99833	7.781	7.97192	8.35997	7.88128	7.95623	8.2314	7.92707	7.37803	7.88162	7.6868	8.06613	7.97816	7.86022
GRMZM2G005236	5.07404	4.59848	5.19713	4.49472	4.65563	4.38185	5.64576	4.64225	4.85622	5.52834	4.90301	3.67723	4.86014	4.45721	4.80268	4.30655	5.19465	4.99062	5.83289	5.96308	6.04933	5.28322	4.79692	5.46694	5.32699	4.90814	5.66248	5.48746	4.97813	4.93277	5.20794	5.27685	7.93557	4.67256	4.36908	3.71966	4.19392	5.11388	5.00314	5.14861	4.94142	5.715	4.72569	4.55456	5.55996	4.85698	5.31878	4.85081	4.79463
GRMZM2G005251	8.8653	8.75461	8.53985	8.90493	8.906	8.71442	8.58715	8.93692	8.82854	8.6341	8.99403	8.83531	8.47307	8.59585	8.83688	8.9493	8.72153	9.01121	8.68442	8.81402	8.77425	8.8149	8.48005	8.67386	8.88845	8.98414	8.60026	8.80565	8.86944	8.83567	8.85802	8.82693	8.54559	8.80921	8.51302	8.42713	8.41716	8.94203	8.85868	8.7309	8.83181	8.82453	8.81174	8.73137	8.71628	8.99378	8.74445	8.87033	8.77421
GRMZM2G005256	7.99065	7.634	7.85273	7.93988	8.49453	7.8899	8.3243	8.05087	8.01614	7.97593	8.06591	7.96243	8.31651	7.77555	8.08129	8.2318	8.45738	8.41117	8.12074	8.31455	8.17747	8.30964	8.58212	7.96107	8.05928	7.73756	8.16629	8.19847	7.94203	8.20756	8.09337	8.577	8.39115	8.17717	8.09918	8.16819	7.90393	8.14265	8.49	7.86108	8.30845	8.37813	8.45916	7.41539	8.55295	8.30398	8.22864	8.42192	7.94319
GRMZM2G005260	11.3832	11.3026	11.6936	11.5778	11.0675	11.3692	11.0661	11.2837	11.6206	11.445	11.846	11.5769	11.4031	11.5337	11.4298	11.7157	11.243	11.5541	11.7192	11.5629	11.7229	11.5655	11.3572	11.9274	10.9154	12.0729	11.5286	11.878	12.1424	11.6967	11.75	11.3061	11.5708	11.3696	11.7373	11.5164	12.0128	11.6042	10.7224	11.7049	11.3569	11.4461	11.6525	11.7538	11.1262	10.721	11.6764	11.0994	11.4433
GRMZM2G005278	5.55895	5.96298	5.67073	5.93996	5.54534	5.86277	4.84367	5.332	5.77973	6.01595	5.33061	4.52047	5.07205	5.82399	5.7666	6.39792	5.86711	6.16131	5.49243	5.68864	5.94194	6.07584	6.39718	5.5137	6.15851	5.5924	5.23967	5.40515	5.88123	5.97396	6.18483	5.667	5.56843	5.47398	4.7302	4.16466	6.02128	5.97617	5.48002	5.20608	5.96545	5.51804	4.87805	5.6374	5.76721	6.29607	5.27839	5.41076	5.49018
GRMZM2G005293	-0.307337	1.2776	1.97225	-2.0339	0.246247	3.21077	0.737835	-2.0339	-1.53777	2.60996	-2.0339	1.02632	-1.53777	0.668004	-1.53777	-1.94404	-2.68786	0.69231	-2.0339	-2.0339	-2.0339	0.679855	-2.0339	-1.53777	-1.44791	2.23702	1.26277	2.02259	0.718147	-2.68786	1.63823	-2.0339	6.72218	2.01183	0.622815	-1.94404	1.70213	-1.44791	0.113309	1.99097	1.99992	2.09288	0.70645	0.0411985	1.73928	-1.94404	1.82778	2.38411	-2.0339
GRMZM2G005298	6.74494	6.58753	6.60622	6.69814	6.76056	6.76042	6.53559	7.2268	7.59788	6.83954	6.91744	6.60945	6.71331	6.38928	6.56465	7.05757	7.08633	7.35291	6.40509	7.71631	7.4596	7.31998	7.87315	7.52562	7.06424	7.08362	7.09877	7.36609	7.56808	7.50749	7.35869	7.40936	7.5998	7.25792	7.05823	7.30627	7.35991	6.8416	7.04148	7.07929	7.52724	7.78203	7.91975	6.59093	6.85056	6.7089	7.04955	7.20612	7.14193
GRMZM2G005304	8.26692	8.20778	8.21965	8.18424	8.56146	8.60416	8.53827	8.53592	8.35973	8.48672	8.22989	8.44547	8.39782	8.15813	8.54205	8.3708	8.78249	8.49583	8.36382	8.38328	8.2266	8.50292	8.17084	8.19623	8.41268	8.09027	8.43382	8.28638	8.19512	8.34528	8.46304	8.03726	8.64294	8.27453	8.43755	8.01711	8.0585	8.08287	8.20481	8.15146	8.36522	8.02414	8.45273	7.9021	8.55782	8.75144	8.2549	8.61281	8.32214
GRMZM2G005308	8.77108	8.73997	8.70366	8.89624	9.04536	8.59938	8.36847	8.96098	8.80894	8.71848	8.76076	8.89447	8.72329	8.50872	8.65996	8.65293	8.68658	9.11479	8.63722	8.73618	8.81878	8.66612	8.88086	8.70607	8.57341	8.51811	9.01028	8.80746	8.78772	8.74785	8.63573	8.91592	9.09277	8.48748	8.95831	8.93858	8.46709	8.79904	9.00931	8.47879	8.64893	8.74562	9.12298	8.72503	8.92405	8.49069	8.6916	8.99516	8.69263
GRMZM2G005310	7.51593	7.6419	7.85026	7.81179	7.5907	7.56638	7.3819	7.63841	7.9115	7.87149	7.77863	7.33076	7.77602	7.36829	8.01614	7.33227	7.83192	7.3285	7.68969	7.84902	7.59574	7.8394	7.78578	7.32596	7.4304	7.17648	7.69291	7.56467	7.45421	7.5655	7.52524	7.80847	9.07642	7.19714	7.37523	7.12884	7.06794	7.69348	7.2856	7.43699	7.39953	7.42492	7.51978	7.57483	7.7137	7.70355	7.67311	7.36697	7.80583
GRMZM2G005339	7.83663	7.88082	7.91744	7.62463	7.83247	8.08725	7.88595	7.70506	8.07123	7.69232	7.81214	8.13488	8.01134	8.07982	7.59886	7.7609	7.88206	7.77044	7.82021	7.51261	7.39772	7.53591	7.40685	7.32885	7.68745	7.98482	7.53584	7.74776	7.2505	7.58936	7.63911	6.98477	7.74566	7.71347	7.46392	7.77097	7.56871	7.70162	7.50767	7.63592	7.64141	7.34391	7.32229	8.0577	8.03545	7.74419	7.90302	7.79635	8.20093
GRMZM2G005346	8.38685	8.42467	8.45972	8.2875	8.20713	8.05966	7.93712	8.24815	8.31385	8.67949	8.65391	8.32967	8.53927	8.16831	8.29703	8.29049	8.42383	8.3274	8.49821	8.55892	8.48859	8.28787	8.48561	8.30713	8.26187	8.16697	8.4048	8.49269	8.53501	8.43199	8.12511	8.29676	8.59092	8.23879	8.51494	8.21238	8.44857	8.40119	7.87497	8.3378	8.32756	8.22495	8.36765	8.48599	8.29413	8.40424	8.53327	8.40614	8.47984
GRMZM2G005347	9.8213	9.58227	9.71677	9.63248	9.98909	9.64142	9.88917	9.65826	9.92113	9.77547	9.54303	9.48281	9.56969	9.43287	9.788	9.81451	9.86312	9.91368	9.82808	9.92206	9.78252	9.96223	9.83768	9.57089	9.90656	9.54314	9.62481	9.69236	9.46674	9.82295	9.8137	9.93875	9.68354	9.56122	9.42487	9.45673	9.44183	9.64174	9.76418	9.57694	9.66524	9.89085	9.71492	8.94278	9.953	10.1523	9.78606	9.69371	9.5339
GRMZM2G005350	9.16215	8.95169	9.0411	8.84976	9.2161	9.08318	9.3141	9.13423	8.72062	9.10373	8.64231	8.75578	8.88637	8.96462	8.79353	8.83163	8.95537	9.08594	8.98299	9.07657	8.88148	9.00609	9.01369	8.829	9.14979	8.88579	8.99227	8.85228	8.734	9.00218	9.15549	9.11072	8.67596	8.91868	9.13566	8.9096	8.80953	9.00121	8.7337	8.71799	8.75899	8.48455	8.96178	8.79247	9.19715	9.17928	8.97675	9.20281	8.84335
GRMZM2G005353	-1.90151	-2.0339	-1.84264	-2.0339	-1.90151	-2.0339	-2.0339	-2.0339	-1.84264	-2.0339	-2.0339	-2.0339	-1.84264	-1.84264	-1.84264	-2.8038	-2.09277	-2.0339	-2.0339	-2.0339	-2.0339	-2.0339	-2.0339	-1.84264	-2.61254	-2.8038	-2.09277	-1.84264	-1.90151	-2.09277	-2.09277	-2.0339	6.26818	-2.0339	-2.8038	-2.8038	-2.0339	-2.61254	-2.0339	-2.09277	-1.90151	-2.0339	-1.84264	-2.09277	-1.90151	-2.8038	-2.0339	-2.0339	-2.0339
GRMZM2G005365	6.03794	6.21664	6.05552	5.31505	6.36914	6.09793	5.94143	5.99618	6.00557	6.00502	5.80023	6.4211	6.3897	6.02128	6.60343	6.65992	6.35221	6.58889	6.41579	6.43793	6.53324	5.97045	5.42468	5.87431	6.36434	6.54126	6.18928	6.48525	6.18075	5.76698	5.66833	6.2946	6.59004	6.47002	6.27824	6.049	6.50036	5.79184	5.87946	6.09243	5.81545	5.6777	5.58253	7.00317	6.35977	5.56249	6.12235	6.3306	5.85408
GRMZM2G005384	4.8552	5.17859	5.22522	3.36673	4.0376	4.5499	4.69303	4.49935	3.29352	4.15592	4.08892	4.62897	4.88196	4.94832	4.49693	2.57955	3.1583	3.65412	4.43864	3.63248	3.28475	3.71624	2.83444	2.95673	2.34418	4.69223	1.5771	2.88959	3.60731	2.86679	3.45519	3.1163	7.60165	4.52209	2.73128	4.75007	3.42999	4.51236	3.93729	4.2931	4.11839	0.66429	2.6327	4.8428	4.01702	0.683431	2.5245	4.33258	3.51351
GRMZM2G005419	7.2863	7.39332	7.24546	7.32144	7.40662	7.02577	7.40632	6.74684	7.0739	7.32585	7.43037	7.12382	7.30805	7.13071	6.69994	7.20082	7.11332	7.37692	6.94503	7.04386	7.40223	6.99092	7.00416	6.89679	7.09187	7.06532	6.62839	6.50619	6.68404	6.77237	7.36552	7.18902	7.0609	6.66216	6.85156	6.85275	6.50036	6.86894	6.7248	6.67711	7.19064	7.02549	6.97477	7.32557	7.97251	7.81662	7.0131	7.16919	7.43497
GRMZM2G005433	12.2953	12.8501	12.1424	12.2947	10.518	11.8752	11.9018	13.0872	12.0561	11.6952	12.4314	12.9877	12.7432	13.4592	12.3108	12.5528	10.0846	11.1857	12.1952	11.4842	12.4977	12.3944	11.1758	12.989	9.4669	12.9938	12.552	12.9015	13.5327	12.0241	11.7405	12.0687	12.925	12.3505	13.3378	13.8088	13.5345	13.3365	11.2883	12.7571	11.8618	12.172	11.9728	13.3718	11.5948	8.74173	11.7488	11.1353	11.6719
GRMZM2G005435	4.79294	4.53206	4.55827	5.02751	5.11135	4.70039	5.21935	5.15259	4.85369	4.78628	4.1426	5.24372	4.78613	4.75478	4.20935	4.12135	5.05427	5.11003	4.83905	5.63081	4.58483	3.63973	3.80953	5.21392	4.92825	3.98546	4.62586	5.04238	4.13629	4.86988	4.60914	5.40536	6.67159	4.52209	4.32265	4.85601	4.19392	4.69121	5.48002	4.96127	4.70677	4.68457	5.42722	4.62744	5.51063	5.08537	5.10447	5.78084	4.25982
GRMZM2G005444	10.2566	10.1609	10.212	10.1045	10.3648	10.2324	10.4105	10.4134	10.34	10.3425	10.3861	10.3241	10.2717	10.1724	10.4092	10.4144	10.1276	10.262	10.311	10.3403	10.3013	10.3042	10.2811	10.0625	10.3454	10.2109	10.303	10.1987	10.1889	10.1807	10.4174	10.0706	10.0798	10.0869	10.2972	10.2368	10.2265	10.3085	10.156	10.3063	10.2916	10.5652	10.203	10.1026	10.2954	10.0918	10.0755	10.2983	10.1131
GRMZM2G005452	7.73612	7.90726	7.53685	7.27529	8.15781	7.73283	8.24529	7.75309	7.72883	7.68891	7.43575	7.48308	7.66317	7.3608	7.84775	7.37052	7.85393	8.18507	7.25004	7.97054	7.57592	7.79599	7.64393	7.38284	8.51391	7.73209	7.48542	7.3344	7.4049	7.74302	7.45808	7.77714	7.36343	7.51858	7.32994	7.27353	6.82151	7.59981	8.65495	7.73771	7.65766	8.6136	7.51545	7.49569	8.3992	8.56359	7.61753	7.85954	7.80027
GRMZM2G005456	8.34716	8.44737	8.72932	8.06916	8.93231	8.36028	8.9364	8.81774	8.6969	8.81237	8.7629	8.47242	8.63063	8.24166	8.79639	8.38561	8.53339	8.73289	8.66438	9.11222	8.88953	8.93783	9.20769	9.23789	8.72699	8.22453	8.71711	8.60229	8.7992	8.92826	8.86459	8.59956	9.05548	8.26271	8.54727	8.5918	8.13772	8.36373	8.54925	8.65756	8.51316	8.62833	8.88438	7.74325	8.3887	8.77017	8.72955	8.80562	8.54438
GRMZM2G005459	9.40291	9.65625	9.12015	9.01334	7.73306	8.37714	7.91176	9.23353	8.56345	8.32695	9.45559	9.5138	9.01728	9.71565	8.956	9.02997	7.07228	7.89205	8.70855	7.71167	8.83887	8.74814	7.58304	9.32971	6.32794	9.33266	8.88877	9.41996	9.81994	8.24644	8.05266	8.12075	9.21031	8.47217	9.43504	10.2047	9.80914	9.54664	8.0942	9.2075	8.36063	8.47914	8.22216	9.94804	7.60756	5.90784	8.49412	7.87873	8.74271
GRMZM2G005483	6.6105	6.68246	6.40587	6.18787	6.71854	7.01144	6.85232	6.91112	6.60658	6.69742	5.81684	6.3906	6.44597	6.1872	6.5883	6.654	7.09066	7.2132	6.62382	6.88805	6.43103	7.14419	7.0942	6.90131	7.75773	6.77901	6.90537	6.73024	6.62694	6.61759	6.82309	7.10319	6.33982	6.95431	6.96418	6.83536	6.7222	5.66657	7.88011	6.78391	7.6079	8.04626	7.61559	5.81121	7.28134	7.29681	6.72829	7.21822	6.34083
GRMZM2G005486	5.27444	4.78116	4.29473	4.44794	4.99185	4.77014	4.52481	3.95903	5.00795	5.10565	5.07853	4.8543	5.5756	4.8185	4.08147	4.8739	4.87254	4.86043	5.27471	5.57058	5.01985	5.00684	5.05784	4.95901	4.31321	4.44067	4.6262	4.23525	4.77666	4.87901	5.4104	3.99051	6.88834	4.59929	4.75433	5.54693	4.77245	3.90323	5.07659	4.65613	4.46712	4.8942	5.31765	4.5293	5.55147	4.76326	4.73822	5.15778	5.04055
GRMZM2G005493	10.2357	10.3268	10.1157	10.429	10.4478	10.0305	10.4181	10.4636	10.1654	10.4171	10.6299	10.3886	10.2951	10.0856	10.4465	10.2967	10.5342	10.4505	10.3259	10.3267	10.168	10.1403	10.3267	10.5885	10.3549	10.1594	10.4549	10.2589	10.3911	10.295	10.1368	10.498	10.3077	10.3129	10.663	10.5279	10.557	10.292	10.4825	10.232	10.1992	10.2417	10.297	10.5546	10.857	10.4897	10.3214	10.4976	10.5749
GRMZM2G005499	6.75569	6.8554	6.57762	6.55095	6.3564	6.45633	6.95521	6.34861	6.34641	6.26531	6.10069	6.78387	7.00417	6.54162	6.46167	6.22801	6.29862	6.58889	6.65123	6.69465	6.58174	6.38798	6.29963	5.7238	6.46505	6.65519	6.08977	6.66949	6.08272	6.36049	6.72279	6.48114	6.76212	6.407	6.38984	6.73214	6.11822	6.13622	6.85575	6.52607	6.52618	5.60008	6.04661	6.92518	6.62518	6.23961	6.48379	5.58911	6.37111
GRMZM2G005552	7.42969	6.94747	7.19371	7.0353	7.19681	7.70639	8.27874	6.88261	6.99859	7.33897	7.08447	7.14225	7.42027	6.96809	7.55906	7.4771	7.7189	7.40054	7.40301	8.49283	8.14824	8.24977	8.23162	8.11095	8.19101	7.26387	7.77065	7.7412	7.33616	8.0588	7.88584	7.85422	7.61616	7.73073	6.9869	6.93936	7.66813	8.17298	7.77921	7.60635	8.15842	8.19226	7.219	6.55711	8.14372	8.3503	7.21918	7.54569	7.21888
GRMZM2G005562	11.9524	11.4958	11.8405	11.8118	11.6166	12.0475	11.6669	11.3844	11.8683	11.7697	11.695	11.9712	11.9738	12.0067	11.7768	12.0945	11.5893	11.652	11.6304	11.8174	11.9714	12.0406	11.8232	11.9271	11.8359	11.6601	11.7084	11.5748	11.5721	11.754	11.7348	11.2075	11.6536	11.9712	11.4082	11.5643	11.8963	11.7081	11.422	11.9382	11.7502	11.5361	11.3814	11.8823	11.6133	11.8674	11.5157	11.4822	11.4615
GRMZM2G005583	8.64113	8.92282	8.73963	8.38696	8.46431	8.95428	8.71483	8.99134	8.69274	8.8556	8.73478	8.89085	9.04426	8.98966	8.92784	8.37136	8.68655	8.53371	8.8434	9.31553	9.29067	9.30135	8.92242	9.08856	9.09559	9.34613	9.16031	9.38097	9.17014	8.70793	8.80314	8.58154	8.90495	9.3541	8.74069	9.36365	9.66949	8.81742	9.09134	9.2623	9.21444	9.04925	8.77111	9.21912	8.63653	8.59088	8.74074	8.72733	8.75137
GRMZM2G005592	9.84338	9.87132	9.90793	9.86727	10.0323	9.68043	9.90425	10.14	10.072	10.0565	10.0865	9.83587	9.92778	9.74489	9.82519	9.96722	9.82285	10.1756	9.88692	10.267	10.16	10.0682	10.0938	10.1609	10.1792	9.90937	9.9336	10.1753	10.0811	9.96965	10.0338	9.96506	9.8167	9.75712	9.76273	9.97347	9.8497	9.7718	10.0195	10.0435	10.0641	10.4565	10.3267	9.68092	9.89234	10.2237	10.0352	10.104	10.0134
GRMZM2G005622	9.422	9.51078	9.37922	9.36927	8.92781	9.059	8.88085	9.34483	9.16193	8.89758	9.14468	9.33447	9.21745	9.6718	8.9127	8.89637	8.76811	9.28623	9.09537	8.80316	8.85047	8.93383	8.59245	8.82546	8.98481	8.96876	9.01145	9.196	9.22319	8.84939	8.74905	9.22833	8.91329	9.09562	9.05528	9.78268	9.79699	9.14108	8.75902	9.24827	8.77067	8.88305	8.79512	9.7402	9.18012	8.91593	9.06547	8.74417	9.16836
GRMZM2G005640	7.28639	7.46628	7.30163	7.89698	7.64013	7.32125	7.51135	7.04578	7.10651	7.56787	6.96291	7.31461	7.06031	7.24759	7.54117	7.09783	7.37463	7.3285	7.48655	7.91913	7.64603	7.77378	7.33481	7.67991	7.38517	7.40663	7.31038	7.31332	7.21729	7.23635	7.64872	7.44966	7.66631	7.38326	7.09998	7.13282	7.09994	7.50168	7.60398	7.07314	7.76938	7.42492	7.40044	7.40645	7.55215	7.91423	7.37095	7.03193	7.37646
GRMZM2G005646	8.34282	8.4016	8.29354	8.30401	8.24101	8.36028	8.19712	8.54958	8.3159	8.08114	8.40209	8.30807	8.26918	8.54491	8.32319	8.5284	8.51844	8.46816	8.45219	8.49283	8.626	8.42527	8.48005	8.63635	8.49327	8.30845	8.34472	8.21344	8.43921	8.46236	8.59406	8.36157	8.24299	8.23879	8.46243	8.1722	8.2702	8.19086	8.01701	8.1636	8.38292	8.48455	8.51292	8.29762	8.41082	8.5478	8.35053	8.39018	8.31437
GRMZM2G005652	10.2834	9.76146	10.2573	9.60075	10.1063	9.66449	9.77426	10.5168	10.2491	10.0526	10.0553	10.0728	10.186	10.309	10.2524	10.1948	9.95296	10.2604	10.2307	10.347	10.2806	10.2229	10.454	10.1244	10.7153	10.0396	10.4235	10.7066	10.5989	10.1969	10.1392	10.4664	9.55297	10.8634	10.3593	10.1132	10.5912	10.3562	11.8433	11.0901	10.1232	10.7629	10.44	10.0732	9.80205	10.3963	10.241	10.0424	10.1098
GRMZM2G005710	7.43078	7.12696	7.36473	7.3084	7.00583	7.10887	7.22602	6.73093	7.4086	7.25842	7.22796	7.34143	7.24144	7.23118	6.96159	7.50259	6.61371	7.23963	6.8924	7.21103	6.88855	7.16481	6.78738	6.72393	6.96646	6.9954	6.79312	7.01824	7.177	6.87893	6.90151	6.68057	6.77508	7.39413	7.28589	6.88778	6.57057	7.02803	6.69011	6.93347	6.94982	6.61629	6.69234	7.70583	6.99209	7.03123	7.22981	6.60402	7.17664
GRMZM2G005732	8.19171	7.70355	7.96812	7.61408	6.86307	7.09535	7.33179	7.90965	8.42463	7.86546	8.59254	8.35884	7.89547	8.47606	8.12154	8.47571	7.56133	8.33967	8.45996	9.23696	9.40517	9.08396	8.73455	9.3685	7.12529	8.38449	8.59942	8.88414	9.35061	8.85897	8.71861	8.38253	8.18496	8.04545	8.57003	8.73175	9.1789	9.28098	7.7737	9.12808	8.90139	9.29688	9.33527	8.01287	6.70842	7.43197	8.52466	7.45143	8.27086
GRMZM2G005737	9.75445	9.7229	9.74293	10.1753	9.85191	9.63909	9.48146	9.57161	9.63731	9.55715	9.82745	9.64017	9.51971	9.68005	9.60231	9.63697	9.52277	9.77827	9.54963	9.88441	9.69886	9.71197	9.87203	9.74966	9.60229	9.69569	9.5479	9.49419	9.72802	9.43552	9.7227	9.93343	9.77882	9.50215	9.74325	9.90535	9.90961	9.78942	9.44166	9.69172	9.87455	9.87446	9.96367	10.0031	9.71309	9.46465	9.70457	9.74481	9.6877
GRMZM2G005753	9.04195	9.11942	9.03535	9.40645	9.34475	8.93543	9.2035	9.2587	9.12642	9.01799	9.15288	9.03092	9.05024	8.79988	8.91031	9.12144	8.96104	9.30512	9.14121	9.30786	8.91026	8.89527	9.254	9.03986	9.32272	9.07648	9.10705	9.11976	9.11247	9.00364	9.05415	9.27673	9.04874	8.9885	9.09769	8.84972	8.66191	8.87796	9.34278	9.26706	9.15116	9.34526	9.34549	8.92255	9.22933	9.43975	9.13781	9.0722	9.08403
GRMZM2G005771	9.30406	9.3894	9.42934	9.62986	9.1523	9.18564	9.30764	9.25315	9.44434	9.54777	9.49095	9.30479	9.44968	9.51116	9.40998	9.4492	9.52366	9.25093	9.36604	9.50715	9.41189	9.40612	9.57125	9.58409	9.34363	9.43484	9.34424	9.50367	9.33343	9.54183	9.65338	9.28511	9.38457	9.31744	9.45867	9.41927	9.60126	9.34933	9.24262	9.36513	9.34902	9.2658	9.32557	9.63642	9.29447	9.38442	9.51769	8.98634	9.50005
GRMZM2G005788	8.35653	8.48297	8.4796	8.66268	8.61503	8.70555	8.51039	8.42166	8.48254	8.34223	8.46139	8.37191	8.32539	8.56028	8.41956	8.28533	8.80521	8.54964	8.20947	8.3538	8.4586	8.12901	8.42907	8.46621	8.5872	8.21606	8.37643	8.42655	8.32231	8.26018	8.47852	8.50233	9.19442	8.20214	8.44267	8.38156	8.35883	8.16676	8.58745	8.34327	8.50699	8.15882	8.65876	8.63094	8.59874	8.51547	8.38423	8.60821	8.44823
GRMZM2G005791	8.95325	9.04991	8.65605	8.7994	8.94757	8.69662	8.98585	8.76014	8.86945	8.95265	8.75646	8.90889	8.72616	8.80357	8.88664	8.55983	8.79949	8.68561	8.67555	8.92844	8.71568	8.8429	8.9142	8.73911	9.03631	8.99181	8.82976	8.92622	8.77196	8.74036	8.57335	9.05956	8.68438	9.00986	8.89221	9.0657	9.02488	9.02411	9.59639	9.16101	9.18609	9.46503	9.27939	9.04996	8.80467	8.9427	8.87546	9.00218	9.02811
GRMZM2G005840	9.31068	8.58068	8.91353	9.18185	8.84237	9.36539	9.00196	8.74438	9.13777	9.12408	8.98304	8.99758	9.27919	9.43572	9.48204	9.97024	9.47934	9.56231	8.94289	9.51915	9.38024	9.82102	10.5028	9.57424	9.6606	9.31391	10.342	9.78962	9.46973	9.58434	9.67283	10.0478	9.41593	10.592	9.14959	9.1359	9.45736	9.67898	10.4655	10.0114	9.59874	9.69243	9.81622	8.54029	9.31551	9.97201	9.61009	9.36401	9.62311
GRMZM2G005848	6.84739	7.13816	6.39803	6.47131	6.55462	6.45633	5.83752	7.08385	7.23443	6.61356	7.3356	7.16645	6.71656	6.33562	7.24917	6.71621	6.70763	7.27839	7.05174	6.96025	7.53544	7.22497	6.57448	7.29029	6.696	6.29919	6.95779	6.96386	7.41798	6.81901	6.91499	6.59332	7.34073	6.53039	7.17683	7.51806	6.94998	6.67789	6.79176	6.65703	7.2904	7.9865	7.91387	7.28078	7.03007	6.78657	6.89785	6.9472	7.06991
GRMZM2G005849	8.94889	8.70648	9.23733	9.23621	9.78975	8.98393	9.30764	9.2079	8.80472	8.9947	8.74999	9.1601	8.76191	9.39524	9.16282	8.7222	8.9528	9.23131	8.5428	8.41218	8.61245	8.65887	8.92651	8.75081	9.59413	9.3289	8.59557	9.02292	8.73959	8.65756	8.53578	9.4728	9.27864	10.0633	9.20128	9.02647	9.16384	8.94626	11.168	10.4969	9.87762	10.9891	9.94622	8.77215	9.149	8.80373	9.20937	9.53584	9.24803
GRMZM2G005859	13.9497	13.8774	14.0972	13.9886	13.6384	13.9422	13.5515	13.6789	13.9658	13.9431	14.0973	13.9139	13.8982	14.0332	13.7816	14.035	13.6624	14.006	13.8491	13.7696	13.7236	13.7924	13.6258	13.743	13.4423	14.0531	13.7546	13.9011	13.931	13.8116	13.8477	13.5324	13.6096	13.5261	13.9634	13.7685	13.9588	14.0061	12.9557	13.87	13.5521	13.3665	13.5225	14.0981	13.5656	13.3787	13.9779	13.6795	13.8686
GRMZM2G005865	7.18168	7.22482	6.95456	7.15664	7.12284	6.76042	6.68278	7.08385	7.25878	6.73097	7.15147	7.34143	7.37734	7.20752	6.67224	7.34432	6.75067	7.45794	7.22594	7.18448	7.10315	6.74832	5.82603	7.03421	6.93023	7.03082	6.82203	6.93414	7.17312	6.76768	6.58083	6.66353	6.2693	7.01191	7.07843	7.49472	7.2501	7.28948	7.14755	7.2739	6.93919	7.19347	6.75979	7.73007	6.76453	6.84669	7.10834	7.44629	7.17664
GRMZM2G005869	5.68881	5.1345	5.71452	5.41574	5.72182	6.22754	6.4676	5.332	5.76501	6.0268	5.64149	5.81796	5.60605	5.49951	5.84105	6.0155	5.99239	5.98507	5.71659	5.48614	5.67011	5.49349	6.27417	5.69488	5.58549	5.7368	5.84453	5.42317	5.65162	5.98679	5.79682	5.52334	5.94842	5.80251	5.47143	5.73314	5.24277	5.98865	6.27231	5.7799	5.83107	6.23491	6.11211	5.32405	6.07283	5.75228	6.00348	4.75437	5.59654
GRMZM2G005886	11.2061	11.2724	11.2303	11.5372	10.6481	11.0997	10.8672	11.6153	11.3004	11.1845	11.5251	11.3595	11.2787	11.1906	11.2747	11.471	10.6877	11.244	11.4151	11.1064	11.3712	11.2346	10.9198	11.3874	10.6467	11.591	11.3082	11.3924	11.7482	11.1811	11.1756	10.8881	10.9829	11.218	11.4886	11.4073	11.4328	11.5248	10.8098	11.3045	11.1055	11.3463	11.3956	11.5524	11.006	10.3469	11.1756	10.8841	11.1423
GRMZM2G005887	12.0101	11.9503	11.8317	11.9728	12.0643	11.7015	12.0935	12.042	11.9869	11.9275	12.1672	11.9461	11.8611	11.7026	11.9539	12.0193	11.9254	12.0693	11.8673	11.7621	11.7633	11.6729	11.7803	11.9223	11.9498	12.0438	11.9275	11.8868	12.0448	11.9219	11.8613	11.9216	11.7934	11.8461	12.1329	11.855	12.1088	11.8018	11.7825	11.7133	11.6424	11.7511	11.9998	12.262	12.2167	11.9566	12.0866	11.9899	12.1586
GRMZM2G005909	4.41586	4.53206	4.18856	4.24397	3.99881	4.70039	4.11486	4.77227	4.3824	-0.448937	4.77289	4.94105	4.93519	4.89564	4.88139	3.40845	4.52451	3.93853	3.75352	4.25972	5.01985	4.62552	3.49387	5.09004	3.58437	4.34336	4.70359	3.95853	4.23384	4.85238	4.3551	5.36378	6.44814	4.44053	5.05036	4.99885	5.12328	4.42978	4.34657	3.88377	4.22547	4.68457	4.16122	5.0673	4.83082	3.5264	4.73822	4.37645	4.38382
GRMZM2G005938	10.3379	10.4534	10.5601	10.7093	10.4879	10.1628	10.1003	10.4624	10.5344	10.6259	11.1545	10.5065	10.1634	10.4567	10.5067	10.4127	10.4817	10.8279	10.5919	10.695	10.7023	10.5861	10.4765	10.9035	10.232	10.6906	10.6224	10.8838	11.123	10.6021	10.6852	11.1543	10.7834	10.4125	11.012	11.0288	10.9307	10.485	10.1634	10.503	10.5139	10.5614	11.2536	10.973	10.3603	10.0547	10.7786	10.5578	10.8549
GRMZM2G005947	9.48005	9.50213	9.48329	9.21889	9.59927	9.1002	9.37104	9.54001	9.25589	9.77948	9.5969	9.59184	9.6045	9.17602	9.54941	9.53612	9.44361	9.42224	9.58914	9.86887	9.56552	9.43612	9.15288	9.51223	9.63701	9.68923	9.6495	9.53349	9.39641	9.55722	9.52076	9.52796	9.15205	9.34292	9.13975	9.2248	9.49996	9.58852	9.65451	9.4827	9.26679	9.54488	9.54673	9.39246	9.52932	9.73739	9.60602	9.50283	9.51199
GRMZM2G005954	9.39364	9.36814	9.28154	9.44269	8.8179	8.88916	9.00196	10.1594	8.8913	8.57989	9.04249	9.43254	9.03681	9.93048	8.64585	8.98976	7.79316	8.4513	8.68884	8.4461	8.80692	8.40808	8.39994	8.52874	9.01157	9.93458	8.51706	8.81097	9.37782	8.30972	8.05928	8.77237	8.8415	9.90317	9.88439	10.0649	10.0452	9.16315	10.649	10.5956	9.8011	10.1847	9.45513	9.72578	8.65274	6.60595	9.07435	8.16171	8.91447
GRMZM2G005955	6.11565	6.46827	6.61627	5.72133	6.70201	6.01417	6.55756	6.5793	6.4601	6.73759	7.03565	6.38028	6.58528	6.14756	6.42679	6.07319	6.29757	6.68818	6.49861	6.4822	6.40431	6.27869	6.39718	6.51642	6.8953	6.36086	6.67946	5.85543	6.19512	6.14962	6.12812	5.76608	6.05044	6.01464	6.14768	6.39709	5.84365	5.51813	5.45269	6.05001	5.97002	6.18262	6.26147	5.67344	6.51247	6.34253	6.12235	6.68474	5.51752
GRMZM2G005973	13.4437	13.3597	13.4762	13.6327	12.753	13.0694	12.6052	13.3378	13.4767	13.3185	13.8175	13.446	13.2603	13.489	13.3177	13.5047	12.9765	13.5216	13.4111	13.3708	13.6242	13.3922	13.0397	13.7073	12.9413	13.6074	13.5988	13.6721	14.0314	13.4481	13.3281	13.4645	13.1995	13.3517	13.7416	13.7684	13.838	13.6092	12.8871	13.5688	13.2357	13.4005	13.8533	13.8589	12.9664	12.6692	13.6366	13.1457	13.6457
GRMZM2G005980	8.3665	8.36391	8.29719	8.40238	8.7294	8.49511	8.60835	8.89471	8.73701	8.51781	8.23299	8.13181	8.50152	8.23151	8.47222	8.41648	8.98202	8.78317	8.60253	9.31093	9.14762	8.96748	9.15288	8.60693	8.6692	8.16805	8.63165	8.78693	8.85275	9.02339	8.81612	8.83456	10.097	8.44105	8.23009	8.28196	8.80953	8.52638	8.78664	8.46878	8.83168	9.17503	9.15402	7.75454	8.941	8.98215	8.54608	9.08878	8.61567
GRMZM2G005984	11.4038	11.4931	11.9128	11.8999	11	11.6422	10.9275	11.1201	11.6945	11.5668	11.9023	11.8199	11.3734	11.9229	11.4041	11.7516	11.3116	11.4701	11.6287	11.2369	11.5881	11.4389	10.9801	11.6043	10.757	12.1281	11.3875	11.8847	12.0011	11.4595	11.5714	10.9518	11.7119	11.5043	11.3882	11.4002	12.2213	11.7812	10.4362	11.7252	11.2793	10.9728	11.1473	12.0861	10.919	10.5135	11.7409	10.8601	11.662
GRMZM2G005990	9.41823	9.41266	9.48086	9.51114	9.57353	9.54025	9.35545	9.65826	9.59001	9.70883	9.82335	9.35699	9.55662	9.29565	9.68353	9.53269	9.61154	9.75326	9.76151	9.63275	9.4721	9.56455	9.52613	9.58778	9.45943	9.60417	9.50787	9.71749	9.79076	9.75195	9.66059	9.48012	9.49477	9.29731	9.70071	9.59811	9.42929	9.5086	9.16265	9.55926	9.28267	9.69243	9.84478	9.35198	9.61994	9.43643	9.67959	9.70665	9.52887
GRMZM2G005991	-2.3283	-2.0339	-2.14594	1.94151	-2.3283	-2.0339	-2.0339	-2.0339	-2.14594	-2.0339	-2.0339	-2.0339	0.835683	-2.14594	0.622386	-1.75149	1.07821	-2.0339	-0.192954	-2.0339	-2.0339	-2.0339	-2.0339	-2.14594	-1.86353	1.88383	-2.21626	-2.14594	0.581573	-2.21626	-2.21626	0.534173	-1.75149	1.46989	-1.75149	-1.75149	0.806529	-1.86353	-2.0339	-2.21626	0.0826512	-2.0339	-2.14594	0.512797	2.30133	1.87723	1.29161	-0.207236	-2.0339
GRMZM2G005996	7.55248	7.6419	7.33875	7.3911	7.2404	7.74154	7.78714	7.87389	7.73918	7.76862	7.31821	7.52112	7.83817	7.46076	7.35206	7.35	7.68037	7.36497	7.83623	7.45823	7.63458	7.70973	7.43009	7.64912	7.78733	7.20483	7.73457	7.86214	7.42187	7.61546	7.50074	7.54575	7.79584	7.86964	7.81742	7.90914	7.62479	7.56776	8.63077	7.9736	7.74135	7.77321	7.82046	7.30261	7.61367	7.4937	7.58478	6.976	7.77218
GRMZM2G005998	4.32917	5.26292	5.13872	5.5547	5.13553	5.32785	5.10466	5.56515	5.41699	4.88496	3.91474	5.35322	4.57026	5.18128	4.97321	5.5593	5.00251	4.99062	4.59739	5.08811	4.48634	4.70277	5.37765	5.31467	4.64672	4.71361	5.02523	5.0832	4.6996	5.02226	5.16482	4.53098	6.6478	5.20432	4.19366	4.74302	4.07014	4.7444	5.21314	5.43962	5.55026	4.34718	5.63349	5.00834	5.14051	5.269	4.90668	5.78084	5.31433
GRMZM2G006006	9.17046	9.25687	9.31393	9.14932	8.9138	8.76227	8.53274	9.09439	9.06111	9.02747	9.76357	9.39334	9.09074	9.45526	8.923	9.0459	8.76954	9.15352	9.14764	8.99679	9.15164	8.98884	8.5185	9.52538	8.62653	9.48573	9.06617	9.33207	9.61661	8.89496	8.74964	9.20791	9.38766	8.99208	9.42378	9.45788	9.79454	9.12603	8.61852	9.3089	8.98172	8.85409	9.24623	9.86591	8.87913	8.44541	9.5834	8.56385	9.39159
GRMZM2G006042	10.0856	9.67561	9.95823	9.79551	10.262	10.1416	10.5568	10.2736	10.2734	9.80806	9.98544	9.74536	10.0867	9.69586	9.93706	9.99379	10.2063	10.2506	10.0792	10.1849	10.3429	10.3018	10.2107	9.94616	10.5647	9.94759	9.86569	9.82859	9.73862	10.4049	10.1645	9.9943	10.038	10.2424	9.43295	9.92062	9.94749	10.0329	10.6109	10.0811	10.1044	10.1236	9.96178	9.53237	10.4028	10.6964	9.98741	10.2615	9.83891
GRMZM2G006047	2.19155	-2.0339	-1.61484	2.40049	-1.90874	-2.0339	0.737835	-2.0339	-1.61484	3.32365	0.617698	2.4911	1.73542	1.42542	1.66608	2.11003	1.50177	1.57896	0.590177	2.49763	3.50197	-2.0339	-2.0339	3.51408	0.591181	2.35826	1.08378	2.48913	1.00113	1.13241	1.06848	1.4071	0.382877	1.46989	3.77384	-2.99902	2.64695	1.60183	2.61041	1.65113	1.35977	-2.0339	-1.61484	0.401257	2.97418	1.57018	0.428785	1.74597	1.49736
GRMZM2G006069	7.66292	7.70355	7.25487	7.63511	7.89939	7.55655	7.66091	7.38761	7.60156	7.49162	7.61735	7.8323	7.7931	7.74899	7.60164	7.17399	7.44129	7.38878	7.49666	7.52324	7.75228	7.58265	8.32754	7.63559	8.02283	7.70828	7.41502	7.35998	7.48154	7.48897	7.73603	8.03064	7.89729	7.78956	7.39015	7.56908	7.98329	7.49531	8.13346	8.00875	7.82255	8.0895	7.70022	7.64896	7.54318	7.86769	7.25084	7.64766	7.72019
GRMZM2G006071	7.15828	7.53572	7.61995	7.43375	7.96479	7.68849	8.13273	8.1074	7.70533	7.19251	7.28278	7.49746	7.65989	7.4731	7.90776	7.53646	7.65998	7.55584	7.32572	7.6835	8.01622	7.62295	7.5516	7.39856	8.25157	7.71521	7.42455	7.18845	7.19601	7.10714	7.63611	7.63583	8.23364	9.10558	7.18054	7.23021	7.01856	7.2519	10.1032	9.25195	8.04781	8.72291	8.18317	6.77659	7.65109	7.33123	7.10834	7.8634	7.25992
GRMZM2G006080	8.46084	8.53053	8.6543	8.26743	8.52087	8.62313	8.55475	8.038	8.11784	8.17433	7.97636	8.03653	7.88106	8.19397	7.82148	7.72532	8.26008	8.09385	7.77108	7.5338	7.53133	7.85217	8.04855	7.82082	8.41741	7.9709	7.85685	8.03644	7.38076	7.61699	8.05126	7.9765	8.54235	8.2804	8.21344	8.07561	8.19811	8.16086	9.17733	8.38284	8.13434	8.19226	8.15129	8.20413	8.53291	8.2601	8.40782	8.41931	8.45884
GRMZM2G006083	6.91946	6.57109	6.52498	7.09725	7.19736	7.18745	7.01993	6.83875	6.61196	6.69061	6.90196	7.10516	6.6264	6.84363	6.58432	6.85526	6.65896	6.85131	7.04487	7.30028	7.01169	6.81072	7.53025	7.19986	6.82006	6.68535	6.77256	6.83247	7.02454	6.70948	6.97762	7.05175	7.0781	6.71515	6.97003	6.78369	6.74262	7.23993	6.48958	6.77039	6.96727	6.94929	7.01864	6.69471	7.14155	6.79752	6.80137	6.95446	6.71598
GRMZM2G006085	8.56287	8.73259	8.66515	8.40544	8.44993	8.59458	8.75341	8.42166	8.81048	8.63587	8.56823	8.66737	8.57393	8.59907	8.71544	8.52393	8.53357	8.31503	8.66214	8.60719	8.80522	8.54286	8.50215	8.36999	8.47547	8.92948	8.53386	8.84442	8.6608	8.48325	8.40339	8.50711	9.05315	8.7256	8.59247	8.48552	8.95223	8.48132	8.4317	8.73293	8.68584	8.28199	8.21496	8.88718	8.66728	8.41146	8.53755	8.64678	8.56089
GRMZM2G006107	10.8634	10.6235	10.94	10.8299	11.2765	10.7882	11.1178	10.9329	11.0327	10.9073	10.744	10.9306	10.9433	10.7825	10.9904	10.9407	10.9541	11.0542	10.9657	11.1683	11.1522	11.1557	11.2256	11.2186	10.9913	10.7865	11.0065	10.9333	10.8091	10.9978	11.2126	11.1452	10.9695	10.9835	10.8207	10.8306	10.7242	10.8792	11.168	10.8693	11.0489	11.0497	10.9941	10.5907	10.8358	11.4145	10.8656	11.0367	10.8196
GRMZM2G006117	10.4472	10.6034	10.36	10.0049	10.7974	10.415	10.7623	10.8589	10.3017	10.4904	10.3112	10.4077	10.451	10.2006	10.6072	10.4867	10.7685	10.5621	10.5075	10.5009	10.4366	10.6703	10.8687	10.2985	10.9999	10.7772	10.4275	10.3631	10.3067	10.4758	10.5727	10.7274	10.2795	10.9415	10.3946	10.2513	10.3127	10.5391	11.3008	10.6614	10.7261	10.8927	10.548	10.2229	10.7599	10.7525	10.3882	10.7394	10.527
GRMZM2G006121	8.74138	8.60512	8.73461	8.84751	8.56092	8.732	8.38084	8.34537	8.69201	8.61984	9.01397	8.58894	8.2581	8.82249	8.45396	8.32884	8.68441	8.71887	8.59314	8.51963	8.97676	8.63936	8.25132	9.27945	8.53375	8.66736	8.73395	8.92559	9.28082	8.66979	8.64503	8.94088	8.9346	8.95217	9.31368	9.0323	9.37801	8.46656	8.5621	8.77937	8.70914	8.84149	9.0594	9.12771	8.48549	8.46788	8.88558	8.6756	8.89115
GRMZM2G006130	10.5377	10.2732	10.5202	10.33	10.1274	10.2247	10.1626	10.2859	10.336	10.6559	10.8948	10.358	10.2678	10.1729	10.4471	10.6675	10.2958	10.5476	10.4508	10.1907	10.1792	10.2196	10.1768	10.3345	10.4549	10.6201	10.5973	10.5441	10.9034	10.4768	10.2948	10.4774	10.0823	10.4284	10.4966	10.3483	10.6572	10.4496	10.1874	10.5969	9.89599	10.1202	10.5059	10.436	10.4454	10.2322	10.7129	10.4726	10.7099
GRMZM2G006144	7.15991	7.16032	7.34915	6.69814	7.30787	7.28597	7.29303	6.91112	7.39347	7.41937	7.27679	7.60322	7.06316	7.49301	7.05485	7.311	7.22206	7.3285	7.232	7.35488	7.32359	7.23801	7.07958	6.92276	7.43676	7.21465	6.92585	7.0374	7.18806	7.47269	7.63534	7.05175	7.76988	7.05365	6.78172	6.7714	7.49842	7.44851	7.05971	7.03141	7.20824	6.96485	7.37041	7.378	7.20282	7.28864	7.41819	7.48187	7.33865
GRMZM2G006178	10.8238	10.6225	10.7791	10.7688	10.9113	10.6993	10.7093	10.8571	10.7867	10.8777	10.7494	10.7126	10.7556	10.5323	10.6898	10.869	10.7218	10.8918	10.863	10.7401	10.7522	10.5329	10.6756	10.8144	10.6773	10.8192	10.815	10.6856	10.976	10.8543	10.6609	10.7284	10.7572	10.6373	10.8348	10.7878	10.5813	10.7848	10.6377	10.7007	10.5046	10.7428	10.8302	10.6177	10.8269	10.4913	10.9746	11.0139	10.8169
GRMZM2G006212	2.39135	4.14449	3.62352	3.94027	4.44209	3.84894	4.43272	4.77227	4.0475	3.17555	2.04085	4.18352	2.49524	5.02244	5.23696	2.25282	3.22767	3.08308	3.07762	2.80703	3.90921	4.36534	4.18224	-1.60044	6.72677	3.8723	3.5063	5.30366	4.2198	2.70848	3.48958	3.75353	3.67901	7.03987	2.83438	3.86424	2.95758	3.51535	8.07641	5.24855	5.85751	7.36752	6.47703	3.11349	2.43205	3.83692	3.34502	4.57774	3.89325
GRMZM2G006216	7.15512	6.75705	7.11687	7.1639	7.03289	7.01144	7.39416	7.14514	6.47673	6.96328	6.84643	6.90391	7.31711	7.07298	7.27241	7.0488	6.86618	7.3285	7.03796	7.13681	7.42456	7.0877	6.73236	7.00511	7.48962	7.1472	7.14598	6.92135	6.9844	6.96011	7.03533	6.92884	7.04941	7.96752	7.1655	6.60997	6.91443	7.01146	8.51333	7.79023	7.28768	7.08368	7.46052	6.93354	7.1254	7.24056	7.37095	7.44629	7.21888
GRMZM2G006219	10.1831	10.2871	10.0005	10.3065	9.90817	10.1933	9.82269	10.5156	10.0417	9.91921	10.229	10.1904	10.1292	10.3222	10.0835	10.1469	9.30582	9.93001	9.99518	9.67031	9.95509	9.92543	9.57125	10.1233	9.6028	10.4477	9.96798	9.98549	10.3209	9.79061	9.83227	9.54666	9.44384	9.76342	10.0024	10.2772	10.2868	10.2295	9.52274	10.1697	9.72564	9.73843	9.79446	10.352	9.717	9.56238	9.92172	9.76351	9.85373
GRMZM2G006229	9.09578	9.18303	9.03456	9.36613	8.71334	8.44801	8.73425	9.35524	8.97296	9.08179	9.45028	9.10167	8.95123	9.18734	8.82696	8.87297	8.91035	9.13252	8.73868	8.70149	9.01111	9.09295	8.91831	9.55865	8.71847	9.05776	9.21563	9.07736	9.49731	9.01954	8.67793	9.00989	9.09876	8.84135	9.28668	9.54048	9.69067	9.43172	8.76458	8.99621	9.01075	9.23403	9.43356	9.39899	8.84187	8.30285	9.03852	8.82752	9.05401
GRMZM2G006246	7.63363	7.65756	7.73894	7.86172	7.95912	7.55655	7.69103	7.81475	7.83932	7.70588	7.84084	7.86225	7.82029	7.91896	8.05982	7.86474	7.71724	8.21867	7.94729	7.84479	8.19316	7.95047	7.89001	8.38059	7.61424	7.79054	7.83014	7.57304	7.93139	7.7234	8.02453	7.99022	8.05668	7.56743	8.07152	7.636	7.62479	7.93205	7.69425	7.71879	7.73264	7.44726	7.9129	8.25788	7.76293	7.74278	7.82805	7.78826	7.90747
GRMZM2G006277	5.42771	5.17859	5.24501	6.08461	5.70799	5.76367	4.91347	5.56515	4.58549	5.54353	4.08892	5.78706	5.44199	5.25129	5.53276	3.86435	5.00432	5.37137	5.32096	4.83854	5.60901	5.09545	4.47815	5.74108	4.93553	5.35425	5.284	4.8702	4.95192	4.60661	4.82341	4.45383	6.24266	4.26212	4.69926	5.43314	4.84977	5.16574	5.00314	4.80362	5.00188	4.8942	5.01661	5.30142	5.30064	5.34711	4.73822	6.06174	5.51752
GRMZM2G006287	8.03566	6.37661	6.74137	6.52864	6.01193	6.67209	7.11188	8.17362	7.81602	7.51106	8.49531	7.83608	8.1878	7.64869	7.82759	9.13892	7.77249	7.76134	8.20947	8.40069	9.24747	8.67334	8.05604	8.6893	6.17485	8.21788	8.60474	8.61525	9.30018	8.55637	8.08037	8.73209	7.92533	8.36573	8.46691	8.51617	9.2012	8.8221	7.91557	8.97964	7.64645	8.27576	8.51014	6.79191	7.4397	6.67569	8.39371	6.68474	7.62288
GRMZM2G006293	8.93097	8.85312	8.54716	8.60521	9.4078	8.99125	9.17891	8.86223	8.63647	8.68292	8.60216	8.74376	8.78484	8.76789	9.0107	8.83212	9.24792	9.13252	8.77027	8.93243	8.88953	8.8149	9.13177	8.78958	9.06091	9.00822	9.07109	8.7351	8.38046	8.73478	8.89133	8.97234	9.65671	9.2769	8.83533	8.56423	8.97398	8.99809	9.44859	8.5361	9.25409	9.00852	8.90672	8.64879	9.5917	8.77656	8.89229	8.98987	8.94247
GRMZM2G006297	10.585	10.2996	10.5525	10.4499	10.6494	10.5313	10.7191	10.7046	11.0949	11	10.8815	10.6378	10.8017	10.3354	10.7363	11.1695	10.9595	11.1806	11.1343	11.1082	10.8433	11.1081	11.198	10.9279	10.917	10.8771	10.9184	10.9433	11.024	11.0576	11.1792	10.9359	10.1558	10.8634	10.6421	10.5973	10.5323	10.7641	10.6016	10.6724	10.8643	10.9466	10.8998	10.1875	10.6218	11.1641	10.7242	10.8664	10.6517
GRMZM2G006329	7.93028	7.92678	7.9635	8.32033	8.26556	7.96617	8.17597	8.06363	7.89263	7.93044	7.53945	7.67246	7.86132	8.0433	7.66669	7.63752	7.91635	8.09385	8.07086	7.94704	7.70196	7.7693	8.19817	8.0065	7.86828	7.80005	7.96365	7.80117	7.52708	7.53698	8.05798	8.18781	8.03001	7.6694	8.05762	7.92365	7.35991	7.94769	8.13346	7.9065	8.13936	8.23782	7.99914	8.05004	8.21566	8.25744	7.88968	8.16796	7.77218
GRMZM2G006341	6.63461	6.31868	6.60857	7.12725	6.68995	6.70808	6.79799	6.54332	6.64073	7.35627	6.05942	6.00407	6.69676	6.2975	6.14208	5.68317	6.38945	6.66886	6.76435	6.89625	6.36789	6.00135	6.11122	5.90138	6.9936	6.2827	6.49722	6.37281	6.54602	6.23523	6.70212	7.06479	6.44788	6.12318	6.80689	6.26077	6.32191	6.65081	7.02302	6.43745	6.48328	5.85524	6.37624	6.37764	6.67496	6.96367	6.21085	6.76943	6.87236
GRMZM2G006363	11.0735	10.8389	11.1197	11.0002	9.75059	10.2615	9.72416	10.382	10.5507	10.3387	11.1743	10.7979	10.6993	11.0042	10.7312	10.2594	9.16124	10.2684	10.6077	10.0434	10.2934	10.4995	9.63513	10.774	9.49252	10.5091	10.848	10.8905	11.0084	10.4325	9.96981	10.1384	10.4963	10.3896	10.8868	11.1985	10.6464	10.9307	9.76973	10.7075	9.94988	10.0778	10.4561	11.28	9.47318	9.36059	10.7804	10.1639	10.6905
GRMZM2G006370	3.54301	4.23078	3.07392	3.0281	4.67645	3.84894	4.22877	2.86974	3.21261	3.52069	3.71661	3.74309	4.20105	3.78423	4.91143	3.8765	4.13776	4.28152	4.80691	4.09843	2.93247	2.94711	4.18224	1.28631	3.84734	2.97545	2.97302	3.44313	2.8353	4.41052	2.39591	3.46981	5.28573	3.53734	2.70429	2.65198	2.64695	2.67227	2.79583	3.00226	3.48885	3.05098	3.83244	4.04555	3.73769	4.56572	4.47783	3.43539	3.61822
GRMZM2G006377	11.2645	11.3007	11.1275	10.9829	10.7215	10.9687	11.2221	11.8958	11.0647	10.8664	11.1808	11.1311	11.2067	11.1863	11.2067	11.2518	10.7938	11.1703	11.0467	10.8655	11.1217	11.1544	10.8569	10.9185	10.7596	11.2866	11.2345	11.1931	11.4978	11.1495	10.9378	11.0889	10.6324	11.208	11.6538	11.4256	11.3595	11.5463	11.2073	11.1283	10.9283	11.3523	11.1103	11.2429	11.4607	10.5425	11.1839	11.0738	10.9694
GRMZM2G006416	8.03688	8.20245	8.35359	8.1148	8.24253	8.21153	8.28534	8.02502	8.1147	7.90421	8.27265	8.23841	8.03082	8.32216	7.87273	7.96562	8.08839	7.90036	7.89474	7.83628	7.74874	8.04992	8.37021	8.25022	8.11964	7.95237	7.9959	8.09125	8.07313	8.12954	8.15336	7.34672	8.23334	8.29787	8.32572	8.14048	8.4298	7.97693	7.91557	8.03978	8.07951	8.15203	8.18547	8.15655	8.16298	8.05201	8.03616	8.46573	7.99272
GRMZM2G006428	9.11641	9.42873	9.05012	9.04512	9.10729	9.07287	9.1895	9.24197	8.98579	9.07658	9.29597	9.25909	9.25726	9.10388	9.19966	8.72068	9.09367	9.01886	9.0566	9.25302	9.04034	8.87037	9.33932	8.96111	9.29232	9.04111	9.08325	9.08767	9.22166	8.93227	8.85797	9.28232	9.16507	8.85321	9.29783	9.03232	9.13324	9.001	9.28778	9.15633	9.11607	8.93535	9.15975	9.35648	9.27139	9.40133	9.09193	9.1019	9.09087
GRMZM2G006429	-0.709381	1.81329	-1.21173	-2.0339	-0.709381	-2.0339	-2.0339	-2.0339	-1.21173	1.87299	-0.169243	1.02632	-1.21173	-1.21173	-1.21173	-2.51939	0.902949	-2.0339	-2.0339	2.49763	-2.0339	-2.0339	-2.0339	-1.21173	2.94794	-2.51939	-1.53155	-1.21173	-0.709381	-1.53155	-1.53155	1.4071	6.62645	3.37121	-0.727545	-2.51939	1.70213	-1.69723	4.51457	2.83937	-0.709381	1.54863	3.55192	-1.53155	2.6832	-2.51939	-2.0339	-2.0339	-2.0339
GRMZM2G006452	6.07277	6.52059	6.13417	6.22996	6.16298	5.98513	5.0437	6.40983	6.53273	5.98291	5.95827	5.7555	6.43105	5.98494	6.21329	6.16824	5.91315	6.1887	5.89536	4.8722	5.9665	5.75159	5.86065	6.08907	5.98479	5.54559	5.89618	5.98952	5.98016	5.87043	5.46611	6.22665	8.20971	5.95714	6.05783	6.14396	6.02128	5.87973	5.93976	6.18419	6.08937	6.61629	6.51751	6.21864	6.00503	5.59713	6.09934	6.19019	6.26221
GRMZM2G006453	10.2443	10.2617	10.2723	10.5328	10.5473	10.1383	10.3074	10.2667	10.3784	10.2202	10.2793	10.0966	10.1357	10.1624	10.1393	10.2585	10.2141	10.4378	10.3009	10.2431	9.9749	10.2902	10.11	9.74017	10.5207	9.96409	10.1072	9.97108	9.97031	10.2233	10.2618	10.1958	9.76851	10.0513	10.0741	10.0254	9.8684	10.2715	10.2641	10.0089	10.1079	10.0434	10.3179	10.1921	10.2238	10.6489	10.182	10.4172	10.267
GRMZM2G006468	10.2097	9.51078	10.1531	10.0807	10.9836	10.1693	10.7348	10.2346	11.0611	10.9313	10.8283	10.3731	10.2407	10.419	10.9979	11.6639	11.411	11.1643	11.738	12.3645	11.9914	12.1872	12.249	11.7806	10.8855	10.9515	11.4762	11.5053	11.1016	11.8677	11.9748	11.9274	11.0378	11.2809	11.1845	10.4581	10.9429	10.947	11.3659	11.258	11.5968	11.7141	11.9619	9.06917	9.84635	11.4344	11.0448	10.8319	10.9023
GRMZM2G006474	8.42482	8.50045	8.52538	8.31708	8.44452	8.41573	8.79562	8.65449	8.36875	8.25957	7.77012	8.51781	8.69034	8.52685	8.23314	8.2447	8.51817	8.50676	8.49316	8.29297	8.67899	8.40519	8.6677	8.32583	8.40351	8.27818	8.53033	8.5756	8.11256	8.51142	8.43104	8.4684	9.06918	8.42524	8.11989	8.4188	8.29806	8.66957	8.52977	8.47315	8.73395	8.80304	8.47482	8.52484	8.24175	8.53008	8.48528	8.78949	8.52093
GRMZM2G006477	10.0132	10.129	10.1812	10.01	10.0662	9.9614	9.83173	9.9452	10.0314	10.0446	9.96789	9.99047	9.80592	9.87902	10.0261	10.1846	9.85639	9.96804	9.98714	10.1424	10.0349	9.99906	9.97238	9.94025	9.93896	10.1006	9.94724	10.1654	10.002	10.0531	9.90045	10.1629	9.33651	9.82297	10.014	10.1601	9.98009	10.0989	9.97455	9.99512	10.0035	10.1947	10.1236	10.1573	9.95192	9.95076	10.0711	9.89844	10.1364
GRMZM2G006480	12.6597	12.771	12.5988	12.9587	11.9606	12.6953	11.8593	12.7784	12.767	12.6996	12.9722	12.9235	12.8292	13.0529	12.7481	12.8049	12.2189	12.4127	12.8321	12.9716	13.4429	13.2021	12.2809	13.3018	12.4185	12.8518	12.8365	13.1011	13.3354	12.8458	12.554	12.6347	12.2593	12.6268	12.9044	13.0647	13.6199	12.7592	11.9749	13.0193	12.7774	12.931	12.7658	13.434	12.426	12.6387	12.8392	12.0188	12.6815
GRMZM2G006493	7.56346	7.99618	7.97586	7.83924	8.22586	8.04567	8.08058	7.75309	7.72748	7.85027	7.77438	7.85482	8.08949	7.80235	8.03297	7.67012	7.93648	7.8837	7.60811	7.56501	7.73093	7.78271	7.89836	7.80557	7.57177	7.68248	7.6121	7.72722	7.50146	7.51579	7.80971	7.58246	8.3591	7.86964	7.59523	8.07158	7.1919	7.6179	8.08088	7.58793	8.18739	7.55403	7.2327	7.90529	8.05799	8.01444	7.76367	7.76782	8.04531
[truncated: 17,200 more rows]
[truncated: 11 more columns]

## Sheet: Metabolome data
Dataset EV1C. Preprocessed metabolite profile matrix, after removal of DOH and SNP effects. Log2 scaling was applied to the initial matrix containing the levels of 601 metabolites across 50 samples. Outliers were identified iteratively using two-tailed Grubbs tests (threshold for outlier detection was p = 0.01), and converted to missing values (NA). Metabolites with missing values for more than h…
[truncated: 593 more rows]
[truncated: 11 more columns]
