# Supplementary material for: Using single‐plant‐omics in the field to link maize genes to functions and phenotypes
Source: Mol Syst Biol. 2020 Dec 21;16(12):e9667. doi: 10.15252/msb.20209667 (PMC7751767; doi:10.15252/msb.20209667)
Supplement: Supplementary file 4 — Dataset EV2 [file MSB-16-e9667-s004.xlsx]

## Sheet: Transcriptome
Dataset EV2A. LME model coefficients, fixed effects and spatial autocorrelation for the transcripts in the single-plant dataset. I, BATCH, DOH and SNP stand for the model intercept and the RNA-seq batch, day of harvest and SNP subgroup fixed effects, respectively. COV and IID stand for the spatially covarying and i.i.d. contributions to the model residuals, respectively, while FIX stands for all …
Gene ID	coef.I	coef.BATCH	coef.DOH	coef.SNP	p.I	p.BATCH	p.DOH	p.SNP	q.I	q.BATCH	q.DOH	q.SNP	model.sigma	model.nugget	model.range	model.type	model.BIC	var.BATCH	var.DOH	var.SNP	var.COV	var.IID	var.FIX	var.RES	Moran's I residuals	p.Moran's I residuals	q.Moran's I residuals
AC148152.3_FG005	6.96019	0.0359312	-0.11389	0.16083	1.80587e-47	0.889123	0.687466	0.456147	2.26041e-47	0.964975	0.79161	0.735265	0.759959	0.583342	91.9181	lme	164.436	0.000210069	0.00152428	0.005144	0.225209	0.315305	0.00753569	0.540514	-0.00519755	0.704674	0.861042
AC148152.3_FG008	12.0775	0.0222457	-0.364232	-0.131813	2.32257e-81	0.848231	0.00801607	0.199591	8.95657e-81	0.952197	0.0283	0.516089	0.344439	0.902137	97.8335	lme	78.1747	8.05211e-05	0.01559	0.00345529	0.0110305	0.101683	0.0191693	0.112713	-0.0114566	0.858734	0.94023
AC148167.6_FG001	10.6464	-0.113241	0.107959	-0.0338084	4.01995e-51	0.000664254	0.00358146	0.243818	5.25855e-51	0.026819	0.0147437	0.560526	0.213236	0.173413	7918.04	lme	-65.1664	0.00208656	0.00136964	0.00022731	0.00883457	0.00185344	0.00459668	0.010688	0.153331	1.759e-08	1.18544e-06
AC149475.2_FG002	5.28833	0.203696	0.130466	-0.251233	4.93975e-51	0.195618	0.464223	0.0746036	6.45478e-51	0.53396	0.609132	0.349913	0.469266	0.919279	299.09	lme	112.03	0.00675123	0.00200024	0.0125523	0.0166379	0.189478	0.016888	0.206116	-0.0189089	0.946777	0.976661
AC149475.2_FG003	8.84184	0.064798	0.216896	-0.00928075	8.22863e-71	0.327089	0.00360274	0.872253	1.77665e-70	0.669998	0.0148179	0.952449	0.22148	0.596245	390.421	lme	16.243	0.000683191	0.00552833	1.71291e-05	0.0174742	0.025805	0.00543878	0.0432793	0.100211	0.000136296	0.00155178
AC149475.2_FG005	9.38888	-0.144503	0.0237775	-0.0352733	1.81959e-75	0.0364051	0.74297	0.548206	4.90343e-75	0.234712	0.833355	0.792418	0.228274	0.506013	251.002	lme	20.2824	0.00339759	6.64388e-05	0.000247436	0.0221039	0.022642	0.00421262	0.0447459	0.0807899	0.00160285	0.0109865
AC149810.2_FG008	7.13803	0.147931	-0.0174629	0.194657	9.94867e-54	0.389815	0.926681	0.199518	1.35495e-53	0.719703	0.955731	0.516089	0.528581	0.725658	197.626	lme	122.902	0.00356074	3.58364e-05	0.00753542	0.0698766	0.18483	0.0130445	0.254706	-0.00612013	0.727361	0.87365
AC149818.2_FG001	5.99762	-0.00150345	0.0740438	0.128434	2.43481e-63	0.989664	0.566254	0.195971	4.08371e-63	0.995504	0.696973	0.512593	0.342055	0.678293	94.9555	lme	75.952	3.67788e-07	0.000644269	0.0032804	0.0354088	0.0746566	0.00387632	0.110065	0.0158072	0.291886	0.527747
AC149818.2_FG006	8.568	0.1121	-0.040362	-0.0727813	6.16801e-84	0.136135	0.637478	0.267402	2.90812e-83	0.450781	0.752769	0.58349	0.22071	0.836626	54.9716	lme	28.2941	0.0020447	0.000191441	0.00105344	0.00754371	0.0386308	0.00302388	0.0461745	-0.0121691	0.877498	0.949164
AC149818.2_FG008	6.5184	-0.0828686	0.108288	-0.111679	2.76335e-62	0.477624	0.380069	0.241548	4.50946e-62	0.778153	0.531382	0.558664	0.354167	0.457462	123.956	lme	75.3564	0.00111738	0.00137801	0.00248035	0.063826	0.0538174	0.00608179	0.117643	0.0208619	0.21486	0.435206
AC149829.2_FG003	6.8661	0.0746654	-0.159924	0.0628834	2.03522e-59	0.636149	0.381546	0.616519	3.0844e-59	0.863112	0.53278	0.830819	0.471057	0.00190296	32.0084	lme	109.701	0.000907106	0.00300549	0.000786397	0.20722	0.000395084	0.00567857	0.207615	-0.00811163	0.768267	0.8954
AC149829.2_FG006	7.25953	-0.103876	0.26272	-0.0435475	1.78248e-68	0.329906	0.0203649	0.589628	3.52403e-68	0.67213	0.0594651	0.817217	0.322485	0.225549	89.2295	lme	62.0772	0.00175569	0.00811106	0.000377135	0.0824635	0.0240165	0.0120518	0.10648	0.0902756	0.000361012	0.00339016
AC150739.3_FG001	6.47096	-0.105736	-0.120127	-0.0311537	7.42455e-68	0.302082	0.31196	0.730683	1.43569e-67	0.646465	0.462783	0.886686	0.30482	0.994168	60088.9	lme	64.3996	0.00181913	0.0016958	0.000193014	0.00051134	0.0871679	0.00320312	0.0876793	-0.0291076	0.695212	0.856048
AC152495.1_FG002	7.36461	-0.216112	0.884447	0.0733492	1.16975e-58	0.0346262	2.37192e-11	0.39782	1.7444e-58	0.229509	2.19899e-09	0.690998	0.341873	0.494844	272.899	lme	64.0063	0.00759937	0.091925	0.00106994	0.0535638	0.0524704	0.109701	0.106034	0.0647612	0.00818773	0.0395803
AC152495.1_FG003	6.91453	-0.249048	0.644906	0.148927	5.02041e-70	0.0101927	1.36432e-07	0.0794539	1.05208e-69	0.121811	3.16617e-06	0.358608	0.282254	0.933946	320.678	lme	55.2521	0.0100922	0.0488745	0.00441081	0.0049521	0.0700182	0.0693915	0.0749703	-0.0217318	0.877147	0.948955
AC152495.1_FG010	7.6431	-0.256192	0.79327	0.090007	2.90405e-56	0.0199184	9.43217e-09	0.345598	4.13392e-56	0.174092	3.31997e-07	0.65279	0.35457	0.654226	418.843	lme	71.0252	0.0106795	0.073949	0.0016111	0.040283	0.0762181	0.0955325	0.116501	0.0570864	0.0174195	0.0708753
AC155376.2_FG005	6.5761	0.0300425	-0.471142	-0.190265	5.30002e-63	0.811371	0.000958239	0.0615532	8.80478e-63	0.938473	0.00502371	0.323633	0.374791	0.326095	75.846	lme	82.3579	0.000146856	0.0260852	0.00719928	0.0898617	0.043483	0.0334451	0.133345	0.0529629	0.0235384	0.088756
AC155377.1_FG001	11.9632	-0.103675	-0.100103	-0.0399485	3.48699e-91	0.192326	0.276627	0.568784	3.57372e-90	0.52951	0.425118	0.80481	0.235216	0.984691	10.5538	lme	35.6927	0.0017489	0.00117757	0.000317374	0.000803931	0.0517094	0.00291559	0.0525133	-0.0125283	0.886975	0.953181
AC155377.1_FG002	6.20777	0.191055	0.008287	0.15507	8.41361e-64	0.111163	0.950891	0.111762	1.42962e-63	0.408393	0.971581	0.408164	0.352915	0.207589	40.7827	lme	77.6716	0.00593934	8.0702e-06	0.00478219	0.0912646	0.0239086	0.0124457	0.115173	-0.00870979	0.790639	0.906875
AC155434.2_FG001	5.90171	-0.354132	0.130427	-0.215054	5.08062e-44	0.179209	0.658336	0.33853	6.13748e-44	0.511611	0.769202	0.647111	0.770891	0.672199	70.0765	lme	167.406	0.0204056	0.00199905	0.00919736	0.183713	0.376728	0.0388807	0.560442	-0.0093179	0.803868	0.913171
AC155434.2_FG004	9.26221	-0.102949	0.0864306	0.0758348	1.38838e-84	0.180884	0.318248	0.247972	6.89988e-84	0.514772	0.469413	0.564012	0.225243	0.627256	60.7142	lme	29.5167	0.0017245	0.000877859	0.00114369	0.0179708	0.0302414	0.00372265	0.0482122	-0.0139848	0.9241	0.968381
AC155434.2_FG005	6.83028	-0.0372064	-0.79938	0.0473557	1.08642e-44	0.790797	3.87538e-06	0.70769	1.32119e-44	0.930834	5.20855e-05	0.876173	0.468233	0.679379	543.944	lme	101.511	0.000225244	0.0750926	0.000445978	0.0585166	0.123993	0.0742143	0.18251	0.00942413	0.381663	0.621323
AC155496.2_FG009	9.34479	-0.117342	-0.0511991	0.0239315	2.20891e-88	0.0596069	0.449506	0.647764	1.60296e-87	0.300018	0.597118	0.846952	0.182624	0.68947	123.76	lme	5.12569	0.00224042	0.000308046	0.000113896	0.00981246	0.0217866	0.00217071	0.0315991	0.0450529	0.0459587	0.14816
AC155610.2_FG007	0.349824	1.22286	1.2018	-1.01267	0.743096	0.115753	0.179747	0.148228	0.745599	0.417422	0.309473	0.455521	2.50556	0.824265	3895.45	lme	291.018	0.243318	0.169728	0.203943	0.886833	4.1596	0.46722	5.04643	-0.0425229	0.400312	0.638637
AC155622.2_FG001	9.03851	-0.0539391	-0.0107466	-0.0115737	5.89915e-85	0.382997	0.873391	0.827495	3.01998e-84	0.714813	0.923073	0.933243	0.189346	0.638908	158.198	lme	7.33554	0.000473399	1.35715e-05	2.66389e-05	0.0125149	0.0221436	0.000519699	0.0346585	0.0912983	0.000469297	0.00412759
AC155622.2_FG004	5.75718	0.304831	0.0458236	0.109379	1.78152e-57	0.0398839	0.784039	0.374967	2.59848e-57	0.246423	0.863493	0.673482	0.431251	0.392362	35.271	lme	102.035	0.0151195	0.000246757	0.00237924	0.107351	0.0693184	0.0189997	0.17667	-0.00593657	0.721573	0.870042
AC155624.2_FG006	8.07869	-0.139142	0.193493	0.133757	4.34208e-64	0.0959163	0.0346852	0.0679805	7.43918e-64	0.380628	0.0902313	0.337566	0.275084	0.605968	372.958	lme	41.3801	0.00315018	0.00439969	0.003558	0.025651	0.0394476	0.0113155	0.0650986	0.0725868	0.00375788	0.0216364
AC155624.2_FG011	9.90553	0.245902	-0.27544	-0.0962552	4.4929e-82	0.00363014	0.0045074	0.189391	1.83133e-81	0.0681301	0.0178207	0.505889	0.244365	0.951231	410.383	lme	39.1621	0.00983886	0.00891545	0.00184254	0.00273096	0.0532666	0.0227063	0.0559976	-0.043809	0.382687	0.62232
AC159612.1_FG007	1.73193	1.31218	0.709865	0.28493	0.000807013	0.0598686	0.344886	0.633649	0.000828254	0.300303	0.497461	0.840062	2.17171	0.615192	195.121	lme	278.685	0.28016	0.0592163	0.0161453	1.70422	2.72453	0.3269	4.42875	0.0393467	0.0682263	0.198263
AC166636.1_FG008	5.73529	-0.464924	-0.656099	-0.0553944	7.14454e-44	0.00808901	0.000991302	0.713836	8.61927e-44	0.107823	0.00516722	0.879285	0.531802	0.777867	374.139	lme	121.862	0.0351709	0.0505859	0.000610241	0.0568926	0.199227	0.0712298	0.25612	0.0120352	0.351246	0.589661
AC177908.3_FG002	8.67756	-0.194088	0.123937	0.00178518	3.0491e-71	0.0226688	0.177618	0.980487	6.69873e-71	0.186249	0.306913	0.993177	0.263157	0.699934	295.615	lme	41.8469	0.00612938	0.00180506	6.33772e-07	0.0189612	0.0442289	0.00921759	0.06319	0.0499489	0.0308259	0.109167
AC177924.2_FG003	4.65704	0.775551	-0.958762	0.610176	1.63786e-36	0.0118113	0.00750071	0.0246839	1.86254e-36	0.132239	0.0267854	0.237572	0.892095	0.959107	10.4021	lme	184.996	0.0978678	0.108022	0.0740422	0.0308893	0.724475	0.35178	0.755365	0.00597735	0.457717	0.688892
AC177936.6_FG008	7.88736	0.0403304	-0.157717	-0.0356297	7.36067e-81	0.612703	0.0915937	0.61415	2.73911e-80	0.852987	0.188495	0.830048	0.237194	1	10	lme	36.6304	0.000264657	0.00292312	0.00025246	1.18572e-17	0.0534002	0.00367215	0.0534002	-0.0179259	0.974975	0.989551
AC182482.3_FG003	8.0697	0.0581736	0.239333	0.0241943	4.14186e-86	0.335656	0.00108891	0.650696	2.36078e-85	0.677841	0.00558421	0.848612	0.179848	0.994341	17684.9	lme	5.32288	0.000550644	0.00673122	0.000116411	0.000172786	0.0303575	0.00670285	0.0305303	-0.0138028	0.919265	0.966609
AC182617.3_FG001	6.03306	0.19137	0.000666773	0.0508978	5.30203e-67	0.057391	0.995121	0.541993	9.96001e-67	0.294138	0.996987	0.789084	0.292235	0.624268	96.637	lme	57.7253	0.00595891	5.22452e-08	0.000515189	0.0309959	0.0514988	0.0070614	0.0824947	0.0447272	0.046551	0.149475
AC183315.4_FG006	9.05011	-0.132267	0.775083	-0.106378	3.23831e-40	0.444671	8.34498e-05	0.475098	3.78316e-40	0.757441	0.000678767	0.749068	0.670964	0.37368	432.958	lme	125.676	0.00284656	0.070597	0.00225046	0.224796	0.134119	0.0824855	0.358916	0.116746	1.56482e-05	0.00027236
AC183319.3_FG001	5.58551	0.4184	-0.487338	-0.268083	6.87432e-36	0.0742632	0.057101	0.188459	7.78712e-36	0.335749	0.131957	0.505101	0.73829	0.663376	283.694	lme	156.465	0.028484	0.0279094	0.0142925	0.170906	0.336801	0.0743106	0.507707	0.0618748	0.0113195	0.0511839
AC185226.4_FG001	8.79176	-0.0350862	0.0224387	0.136544	1.16701e-82	0.652452	0.801937	0.0364365	4.9943e-82	0.871384	0.875143	0.267848	0.231256	0.197657	34.0511	lme	31.1942	0.000200305	5.91678e-05	0.00370779	0.0405351	0.00998581	0.00370379	0.0505209	0.000226403	0.578636	0.783021
AC185300.4_FG002	5.86935	0.190752	0.0186524	0.070775	4.98324e-59	0.16072	0.903211	0.552552	7.48413e-59	0.484206	0.941501	0.795282	0.402596	0.89329	159.324	lme	95.3045	0.0059205	4.08844e-05	0.000996159	0.0163479	0.136852	0.00758236	0.1532	-0.0223257	0.861294	0.941498
AC185415.3_FG005	6.16855	-0.0466331	-0.233873	-0.157293	6.85269e-58	0.692344	0.0750737	0.131898	1.00777e-57	0.889751	0.16215	0.436829	0.368068	0.684756	209.619	lme	81.1519	0.000353841	0.00642764	0.00492027	0.0374865	0.0814262	0.0113915	0.118913	-0.0339191	0.557652	0.768155
AC186603.6_FG003	6.50882	0.272946	0.30523	0.116978	3.40465e-50	0.128077	0.116191	0.442035	4.40452e-50	0.437587	0.22499	0.727227	0.555513	0.564538	162.509	lme	126.105	0.0121219	0.0109482	0.00272129	0.129563	0.167967	0.0230597	0.29753	0.0705238	0.00296674	0.017892
AC187098.4_FG011	7.39069	-0.0150371	-0.207788	0.00792907	3.12469e-75	0.872946	0.0607227	0.924261	8.32655e-75	0.959317	0.138218	0.971783	0.280239	0.995735	12.1664	lme	55.3078	3.67916e-05	0.00507377	1.2503e-05	0.000317905	0.0742217	0.00495377	0.0745396	-0.045169	0.363006	0.602831
AC187157.4_FG002	7.41675	0.209469	0.164824	0.0589287	7.2569e-79	0.00253525	0.0231436	0.286003	2.37509e-78	0.0565064	0.065761	0.598727	0.202697	0.501797	129.548	lme	13.4792	0.00713932	0.00319248	0.000690595	0.0185745	0.0187085	0.00985911	0.0372831	0.00634964	0.449056	0.682301
AC187157.4_FG005	5.85215	0.0146435	0.166215	-0.191443	3.26898e-42	0.956931	0.576182	0.386743	3.88747e-42	0.986649	0.704885	0.683343	0.803492	0.384118	69.2816	lme	169.16	3.48904e-05	0.00324663	0.00728865	0.378555	0.2361	0.0104109	0.614655	0.0297004	0.132674	0.317758
AC187891.3_FG006	-1.52962	1.07852	1.65345	-1.03678	3.59572e-06	0.0300881	0.00336542	0.017805	3.72231e-06	0.213815	0.0140131	0.218184	1.47674	0.762315	170.648	lme	239.198	0.189267	0.321272	0.213768	0.484829	1.55496	0.567106	2.03979	-0.0013633	0.588992	0.789857
AC188023.3_FG005	8.66234	0.300711	0.350175	-0.115786	8.7712e-73	2.71619e-05	2.44208e-05	0.0553001	2.07123e-72	0.00395173	0.000246802	0.310045	0.204439	0.917741	2244.62	lme	16.062	0.0147135	0.0144099	0.00266614	0.00304784	0.0340039	0.0241371	0.0370517	-0.0316732	0.632995	0.817835
AC189750.4_FG004	12.8479	-0.0347394	0.611053	-0.223078	4.3368e-60	0.810914	0.000312831	0.0868226	6.67095e-60	0.938304	0.00200398	0.371747	0.48718	0.626691	436.459	lme	105.023	0.000196364	0.0438781	0.00989654	0.0760782	0.127716	0.0562113	0.203794	0.0393653	0.0679591	0.197772
AC189879.3_FG003	5.00453	-0.0265821	0.961717	-0.194853	1.38865e-38	0.890548	1.90358e-05	0.240505	1.60149e-38	0.965377	0.000199826	0.557709	0.637994	0.469313	189.624	lme	137.368	0.000114973	0.108689	0.00755062	0.200188	0.177036	0.118904	0.377224	0.073789	0.00181944	0.01211
AC190609.3_FG002	10.933	0.212891	0.111867	0.0472344	1.48511e-100	5.62415e-05	0.0531477	0.280133	9.08617e-99	0.00615641	0.124967	0.594175	0.146186	0.999419	57.2724	lme	-17.578	0.00737453	0.0014706	0.000443696	1.1777e-05	0.0202715	0.00858683	0.0202832	-0.0268778	0.748023	0.883824
AC190609.3_FG003	5.92112	0.306804	0.130132	0.223894	1.13104e-60	0.0177179	0.354618	0.0417598	1.76382e-60	0.165358	0.507502	0.278648	0.373085	0.720588	110.059	lme	85.7837	0.0153159	0.00199002	0.00996909	0.0364533	0.0940112	0.0291692	0.130465	-0.00917382	0.80299	0.912687
AC190609.3_FG004	6.22551	0.105269	-0.104855	0.0490537	3.76201e-57	0.39361	0.442843	0.651737	5.44914e-57	0.723026	0.590988	0.848895	0.380074	0.758385	246.008	lme	85.6668	0.00180311	0.00129201	0.000478535	0.0325398	0.102137	0.00451066	0.134676	0.0297782	0.125468	0.305164
AC190623.3_FG001	14.6261	0.192693	-0.598344	-0.313229	3.99715e-70	0.207001	0.000914899	0.0245253	8.41137e-70	0.5464	0.00482713	0.2373	0.468802	0.844016	437.099	lme	109.235	0.00604157	0.0420719	0.0195116	0.0313627	0.169701	0.0693486	0.201064	0.0261925	0.163975	0.366617
AC190628.4_FG007	9.05357	0.110728	0.168275	-0.12555	5.86054e-83	0.18964	0.0873643	0.0952113	2.5636e-82	0.526065	0.181698	0.383866	0.249677	0.999753	147.606	lme	42.3743	0.00199495	0.00332758	0.00313473	1.46244e-05	0.0591522	0.00669391	0.0591668	-0.0440231	0.381847	0.62151
AC190636.3_FG005	5.21222	0.334702	-0.388756	0.2411	3.3024e-38	0.0621292	0.0435753	0.119119	3.79461e-38	0.307365	0.107204	0.419708	0.59448	0.514819	258.488	lme	127.499	0.0182279	0.0177601	0.0115602	0.160798	0.17062	0.0599528	0.331418	0.0805897	0.00169892	0.0114759
AC190750.2_FG014	7.04858	-0.0337448	0.289241	0.0653351	4.06144e-59	0.75373	0.0209551	0.502428	6.10981e-59	0.915142	0.0607976	0.765389	0.335062	0.843877	518.109	lme	71.0615	0.000185281	0.0098313	0.000848912	0.0160773	0.0869012	0.0111749	0.102978	0.0168049	0.263631	0.495495
AC190909.3_FG004	8.66818	0.186693	-0.0140588	0.0291506	1.16431e-48	0.138132	0.917581	0.791031	1.47659e-48	0.453074	0.949833	0.916853	0.453976	0.498257	492.09	lme	88.9046	0.00567118	2.32266e-05	0.000168992	0.0886166	0.0880009	0.00633967	0.176617	0.143475	2.25345e-07	9.20167e-06
AC190933.3_FG004	4.1908	0.558113	1.31756	0.601487	2.97736e-15	0.0785314	0.00028648	0.0329381	3.1535e-15	0.345134	0.00186917	0.258298	1.10266	0.543598	466.489	lme	191.578	0.050683	0.204002	0.0719486	0.459573	0.547375	0.303651	1.00695	0.0989847	0.000100084	0.00121
AC190999.2_FG004	4.76559	-0.0550723	0.176998	-0.244764	1.23169e-45	0.743826	0.310868	0.0682746	1.51162e-45	0.909989	0.461651	0.338135	0.516967	0.34236	117.497	lme	115.374	0.000493498	0.00368153	0.0119141	0.16206	0.0843666	0.0176362	0.246427	0.0486917	0.0255573	0.0945829
AC191069.3_FG004	6.68969	0.31723	-0.00587296	0.058558	5.84574e-70	0.0025956	0.959669	0.51423	1.22109e-69	0.056999	0.977316	0.772046	0.301522	0.955071	183.308	lme	63.2889	0.0163745	4.05325e-06	0.000681932	0.00386635	0.0821882	0.0182965	0.0860545	-0.050495	0.276439	0.510744
AC191097.3_FG007	9.507	0.237651	0.275055	-0.125135	9.18101e-68	0.141474	0.136689	0.372336	1.76875e-67	0.457994	0.254016	0.672077	0.473457	0.841997	74.4274	lme	113.676	0.00918968	0.00889054	0.00311407	0.0335622	0.178853	0.01599	0.212415	0.00716602	0.437867	0.673594
AC191113.2_FG002	9.37151	-0.140041	-0.388389	-0.101642	6.44188e-72	0.0902997	3.233e-05	0.143771	1.45809e-71	0.369485	0.000312649	0.45058	0.282184	0.378132	197.525	lme	41.8883	0.00319102	0.0177266	0.00205456	0.0475485	0.0289122	0.0207123	0.0764607	0.107863	5.31018e-05	0.000724365
AC191283.3_FG004	7.22757	0.064168	-0.257964	0.279639	9.58078e-63	0.677081	0.152323	0.0443873	1.58079e-62	0.883502	0.275197	0.285171	0.458909	0.999863	31.8705	lme	110.547	0.000669971	0.00782	0.0155512	2.73867e-05	0.199863	0.0263599	0.19989	-0.0102177	0.825481	0.923734
AC191575.2_FG001	7.99815	-0.155166	-0.166861	-0.198822	1.54349e-52	0.457645	0.429248	0.208719	2.06151e-52	0.765663	0.577881	0.525923	0.649667	0.235594	113.02	lme	138.165	0.00391755	0.00327192	0.00786137	0.279865	0.0862561	0.015379	0.366121	0.0347856	0.0905035	0.243658
AC192244.3_FG007	5.45854	0.0439133	0.584505	0.0155053	5.27569e-43	0.74447	0.000184343	0.895339	6.31644e-43	0.910302	0.00129884	0.961112	0.448513	0.608647	374.424	lme	96.2192	0.00031377	0.0401482	4.78111e-05	0.0672437	0.10458	0.0391182	0.171824	0.0530149	0.023486	0.0886128
AC192362.3_FG003	7.56542	-0.041973	-0.0902307	-0.0215685	2.37315e-70	0.570566	0.288671	0.747794	5.03885e-70	0.83369	0.438508	0.895726	0.22859	0.880188	613.91	lme	29.0094	0.000286655	0.000956752	9.25146e-05	0.00568986	0.0418	0.00117695	0.0474899	0.0087812	0.403385	0.641714
AC192451.3_FG001	11.205	-0.0356452	-0.175198	-0.0767458	8.11046e-89	0.482996	0.00224184	0.0872495	6.17666e-88	0.782152	0.0100833	0.372075	0.1646	0.601859	253.981	lme	-12.8263	0.000206739	0.00360702	0.00117133	0.0100176	0.0151433	0.00475253	0.0251609	0.105165	7.76802e-05	0.000977512
AC193379.3_FG001	7.00523	-0.286877	0.362544	0.299378	3.00922e-58	0.0120412	0.00481846	0.00357104	4.45391e-58	0.133987	0.0187903	0.13106	0.348402	0.778054	394.787	lme	74.2512	0.0133909	0.0154458	0.0178241	0.024704	0.0866023	0.0465708	0.111306	0.0308857	0.12199	0.299106
AC193632.2_FG002	7.53059	0.38654	0.743595	0.0142914	1.0026e-49	0.0336305	6.18472e-05	0.899615	1.28942e-49	0.225981	0.000529108	0.962154	0.659509	0.00549242	125.664	lme	124.69	0.0243113	0.0649774	4.06183e-05	0.445511	0.00246045	0.0740291	0.447972	0.0974777	0.000148155	0.0016603
AC193754.3_FG008	6.00167	-0.0445772	-0.275709	0.0431894	6.50261e-45	0.714011	0.0441209	0.690361	7.92693e-45	0.898445	0.108268	0.867475	0.411446	0.628765	479.903	lme	85.4467	0.000323329	0.00893291	0.000370957	0.0547578	0.0927441	0.00889695	0.147502	0.0602296	0.0131206	0.0570779
AC194022.3_FG013	8.03407	0.84458	-1.04184	0.588098	3.02242e-40	3.12476e-05	1.39442e-06	0.000383536	3.53208e-40	0.00423731	2.21679e-05	0.0395979	0.715609	0.310624	292.577	lme	135.167	0.116065	0.127555	0.068781	0.278388	0.125438	0.393201	0.403825	0.0627343	0.00999762	0.0463199
AC194341.4_FG002	6.17735	0.308691	0.0371389	-0.0445139	5.14351e-62	0.00287378	0.738895	0.613872	8.32779e-62	0.0597013	0.830281	0.830048	0.304131	0.831368	315.374	lme	61.4957	0.0155048	0.000162087	0.000394058	0.0144722	0.071349	0.0146082	0.0858212	0.00906811	0.401514	0.639739
AC194965.4_FG001	7.33138	-0.229609	0.144811	0.0411797	2.273e-67	0.0470695	0.227512	0.633657	4.31991e-67	0.266859	0.368197	0.840062	0.344593	0.20787	83.0864	lme	69.7139	0.00857821	0.0024643	0.000337237	0.0918646	0.024107	0.0125793	0.115972	0.029988	0.128045	0.309885
AC194965.4_FG004	5.6517	-0.0278887	0.0772928	0.020794	4.9134e-49	0.890349	0.742577	0.900014	6.2636e-49	0.965307	0.833184	0.962252	0.601818	0.00619365	27.3507	lme	138.278	0.000126554	0.000702049	8.59893e-05	0.33943	0.00211541	0.000988857	0.341546	0.0119872	0.348128	0.586811
AC194970.5_FG001	8.25748	0.524908	-0.0807652	-0.337873	9.46206e-63	0.00292427	0.674971	0.0247021	1.56134e-62	0.0599739	0.781692	0.237572	0.500242	0.800668	81.279	lme	119.603	0.0448318	0.000766548	0.0227027	0.0474622	0.190644	0.0596555	0.238106	0.000270931	0.574445	0.780546
AC194970.5_FG004	7.72802	-0.0357657	0.412505	-0.0196084	4.8675e-85	0.569304	3.62022e-07	0.713859	2.51485e-84	0.833145	7.27687e-06	0.879285	0.185806	0.494819	39.3966	lme	7.98742	0.000208139	0.0199962	7.64636e-05	0.0164954	0.0161571	0.0211604	0.0326525	-0.0026899	0.636775	0.820161
AC194970.5_FG005	7.39859	-0.187915	-0.0128904	-0.0917585	5.2583e-71	0.0975757	0.920973	0.357636	1.14457e-70	0.383196	0.951934	0.661935	0.33391	0.9988	28.9963	lme	74.9336	0.00574569	1.95264e-05	0.00167441	0.000126988	0.105699	0.00835501	0.105826	-0.0339351	0.584867	0.787208
AC194970.5_FG009	6.87205	0.28403	0.461606	0.128233	2.00469e-66	0.0225758	0.00183143	0.218975	3.68808e-66	0.186144	0.00854622	0.534712	0.360711	0.0193102	20.3932	lme	82.4676	0.0131264	0.0250399	0.00327017	0.12049	0.00237249	0.0362803	0.122862	-0.0185359	0.959069	0.982862
AC194974.3_FG005	5.72703	0.167073	0.0746532	0.249849	1.53951e-53	0.331847	0.701352	0.0981183	2.08951e-53	0.674311	0.802132	0.387757	0.506751	0.836656	97.4235	lme	121.118	0.00454186	0.000654918	0.0124144	0.0397286	0.203492	0.0193975	0.243221	-0.0226721	0.852492	0.936669
AC195154.3_FG004	8.99256	-0.230984	-0.242642	0.135817	6.82857e-77	0.0208245	0.0254185	0.0947564	1.98373e-76	0.17832	0.0707942	0.383478	0.288209	0.50113	88.42	lme	54.925	0.00868125	0.00691867	0.00366843	0.0396535	0.0398332	0.0144633	0.0794866	0.052867	0.0247575	0.0923377
AC195172.3_FG001	5.97497	-0.0925492	-0.631027	0.144818	1.8393e-60	0.457218	3.74105e-05	0.192593	2.85292e-60	0.765442	0.000351856	0.508684	0.372178	0.923153	248.409	lme	86.354	0.00139369	0.0467936	0.00417076	0.0100251	0.120429	0.0487858	0.130454	-0.0154054	0.960367	0.98309
AC195340.3_FG001	12.2518	0.0181957	0.213795	-0.0448676	2.73003e-95	0.7788	0.00467692	0.422629	5.28864e-94	0.926075	0.0183591	0.711073	0.190996	0.765219	92.924	lme	11.4313	5.3871e-05	0.00537137	0.000400345	0.00814371	0.0265427	0.00560813	0.0346865	0.00955233	0.390533	0.629038
AC195340.3_FG002	9.22619	0.0758689	0.076669	-0.114573	2.27603e-93	0.126036	0.171484	0.0104789	3.19611e-92	0.435539	0.299207	0.18613	0.147424	0.879761	196.92	lme	-17.6034	0.000936584	0.000690763	0.00261058	0.00246301	0.0180212	0.00343175	0.0204842	-0.0256143	0.777237	0.899765
AC195340.3_FG004	7.25062	-0.0708122	-0.14238	0.187782	1.02702e-58	0.638437	0.403864	0.163563	1.53294e-58	0.864008	0.553941	0.476834	0.454335	0.879042	265.545	lme	107.916	0.000815897	0.00238225	0.00701259	0.0234522	0.170435	0.00897339	0.193887	-0.0126013	0.883775	0.951918
AC195347.4_FG004	8.88139	0.199032	-0.266342	-0.0309895	2.99967e-72	0.0181248	0.00588535	0.676192	6.90049e-72	0.167045	0.0220183	0.860677	0.254466	0.855207	494.635	lme	40.7717	0.00644559	0.00833623	0.000190985	0.0084148	0.0497012	0.0174343	0.058116	-0.0382011	0.493726	0.719359
AC195785.3_FG004	5.19398	-0.0428401	-0.498366	0.331824	2.83767e-44	0.829069	0.032647	0.0666088	3.43732e-44	0.94487	0.0860499	0.334813	0.597549	0.952646	491.68	lme	139.161	0.000298621	0.0291868	0.021897	0.0157942	0.317739	0.0501045	0.333533	-0.0317771	0.63109	0.817286
AC195860.3_FG006	7.54626	0.240838	0.0374838	-0.061006	5.50566e-66	0.0817888	0.81347	0.603126	9.98536e-66	0.351184	0.882984	0.823954	0.404712	0.0796424	19.4447	lme	95.6489	0.0094378	0.000165112	0.000740141	0.142545	0.012335	0.00896726	0.154879	-0.0249508	0.792802	0.907664
AC195874.2_FG002	7.73472	-0.0417614	-0.0855708	-4.49321e-05	1.52474e-75	0.563901	0.304778	0.99945	4.12622e-75	0.830892	0.455697	0.999594	0.219664	0.923705	529.244	lme	26.2329	0.000283772	0.000860482	4.01497e-10	0.00340567	0.0412325	0.000950531	0.0446381	-0.0136404	0.914803	0.964614
AC196059.3_FG003	8.24024	0.190549	0.00291947	-0.33193	3.53249e-62	0.265912	0.987818	0.0261014	5.74294e-62	0.611498	0.992703	0.24211	0.501851	0.714126	84.7606	lme	119.373	0.00590792	1.00161e-06	0.021911	0.0683172	0.170659	0.0239349	0.238977	0.00709877	0.431855	0.668305
AC196090.3_FG006	0.797618	0.750318	2.35401	-1.85616	0.212536	0.241105	0.00125811	0.00152354	0.214794	0.586496	0.00627537	0.0907679	2.10169	0.634902	386.623	lme	270.11	0.091603	0.651191	0.685171	1.41084	2.45344	1.26694	3.86428	0.0339814	0.0999541	0.260808
AC196426.3_FG007	9.66668	-0.0760124	0.0130364	-0.0555826	5.61134e-95	0.155563	0.831702	0.229691	1.03727e-93	0.476981	0.894516	0.545655	0.1573	0.6133	30.403	lme	-9.86276	0.00094013	1.99714e-05	0.000614393	0.00907173	0.0143876	0.00188931	0.0234594	-0.0171282	0.995385	0.998132
AC196465.3_FG006	7.58823	-0.0200531	-0.261947	0.111711	9.73012e-77	0.814646	0.00915105	0.117664	2.80289e-76	0.940007	0.0314685	0.417673	0.25386	0.276016	39.1734	lme	41.5717	6.54305e-05	0.00806335	0.00248177	0.0449263	0.017128	0.0103212	0.0620542	0.0481517	0.0360613	0.122576
AC196475.3_FG004	10.7227	0.233669	-0.140624	-0.00361513	3.6244e-68	0.0498945	0.278194	0.972003	7.09304e-68	0.273082	0.426876	0.989994	0.368169	0.730517	317.031	lme	80.0103	0.0088843	0.00232387	2.59906e-06	0.0338217	0.0916839	0.0129391	0.125506	0.0350219	0.0858135	0.235191
AC196475.3_FG005	9.07677	0.0974313	0.290587	-0.0797842	2.16211e-70	0.420592	0.0249557	0.330722	4.59559e-70	0.739633	0.0698076	0.640677	0.386351	0.000493678	74.1533	lme	76.9732	0.0015446	0.00992297	0.00126591	0.161004	7.95232e-05	0.0108284	0.161083	0.0993672	6.83979e-05	0.000882712
AC196489.3_FG002	8.71425	-0.0383632	-0.251137	0.0993813	3.21283e-78	0.661353	0.010738	0.1211	1.01372e-77	0.876738	0.0357363	0.422501	0.271854	0.00606937	57.3974	lme	41.847	0.000239469	0.0074116	0.00196417	0.0649715	0.000396744	0.00897286	0.0653682	0.021474	0.201073	0.416815
AC197047.3_FG001	5.62094	0.764852	-0.205147	-0.353127	8.15104e-45	0.00177414	0.426102	0.0722557	9.92512e-45	0.0465003	0.575238	0.345204	0.690717	0.497649	78.6712	lme	153.193	0.0951862	0.00494559	0.0247988	0.222728	0.220644	0.116633	0.443372	0.0105732	0.375094	0.614483
AC197056.3_FG005	7.0178	-0.0115539	0.0221543	0.00132784	1.95514e-72	0.880309	0.801274	0.984661	4.53554e-72	0.962076	0.874734	0.994126	0.232683	0.923829	477.943	lme	32.851	2.1721e-05	5.76774e-05	3.50637e-07	0.00381774	0.0463026	9.2563e-05	0.0501204	-0.01831	0.964835	0.985498
AC197118.3_FG005	8.56897	0.0554841	-0.0229448	-0.0388444	7.63508e-76	0.36293	0.732529	0.470427	2.09985e-75	0.700532	0.82542	0.746003	0.194639	0.708836	378.849	lme	6.78932	0.000500906	6.1867e-05	0.000300072	0.0102809	0.0250286	0.000796358	0.0353094	0.0522899	0.025978	0.0958081
AC197122.3_FG003	7.66448	0.123844	0.139615	0.0687164	3.32285e-71	0.256175	0.253802	0.4529	7.28781e-71	0.602334	0.398775	0.733022	0.320382	0.507976	58.5623	lme	68.15	0.00249557	0.00229062	0.000939053	0.0475437	0.0490851	0.00526335	0.0966288	0.00713646	0.436938	0.672619
AC197146.3_FG001	-1.90725	0.00138514	0.561273	-0.0872211	5.18812e-10	0.99649	0.0697673	0.660775	5.42799e-10	0.998138	0.153257	0.852929	1.18328	5.70323e-05	127.396	lme	189.16	3.12182e-07	0.0370202	0.00151291	1.40439	8.01005e-05	0.0387051	1.40447	0.0334572	0.0058031	0.0302144
AC197150.3_FG003	6.87561	-0.356126	0.120706	0.193292	3.4606e-49	0.117202	0.607282	0.251779	4.42057e-49	0.420054	0.72963	0.567769	0.688136	0.164036	83.0128	lme	145.968	0.0206361	0.00171219	0.00743017	0.367671	0.0721458	0.0278043	0.439817	0.0406211	0.0604189	0.18203
AC197164.4_FG002	8.28335	-0.108588	-0.65154	0.146241	4.074e-47	0.399471	1.71876e-05	0.19745	5.08125e-47	0.725913	0.000183176	0.514374	0.470277	0.476895	462.882	lme	92.1912	0.00191859	0.0498853	0.00425311	0.0943618	0.086026	0.0516814	0.180388	0.0970175	0.000229189	0.00235023
AC197246.3_FG001	3.63901	0.0616709	-0.263179	-0.0220411	2.62777e-25	0.870469	0.543491	0.946803	2.84985e-25	0.958528	0.677537	0.979855	1.11872	0.844803	73.9911	lme	209.996	0.000618843	0.00813942	9.66131e-05	0.183725	1.00009	0.00962602	1.18382	-0.0280401	0.720121	0.869341
AC197246.3_FG003	6.59862	0.101968	-0.176123	0.0689492	6.23713e-61	0.456754	0.236487	0.505162	9.78627e-61	0.765107	0.378909	0.766638	0.41536	0.116961	62.1377	lme	91.2401	0.0016918	0.00364523	0.000945426	0.1319	0.0174705	0.00774037	0.14937	-0.00543262	0.693154	0.854922
AC197545.3_FG002	6.12184	-0.00640641	-0.193025	0.138013	1.69563e-60	0.963283	0.229517	0.258495	2.63209e-60	0.988637	0.370618	0.573789	0.412131	0.777206	51.4345	lme	98.0848	6.67804e-06	0.00437841	0.00378798	0.0357506	0.124714	0.00817246	0.160465	-0.0340206	0.576457	0.781644
AC197555.3_FG008	5.91789	0.227792	-0.0391097	0.00313584	6.96628e-63	0.0585686	0.774233	0.976231	1.15349e-62	0.297076	0.856014	0.991502	0.353748	0.965611	244.633	lme	81.1464	0.00844297	0.000179746	1.95559e-06	0.00407022	0.114289	0.009152	0.118359	-0.0038176	0.670102	0.840469
AC197672.3_FG002	9.40201	0.0192983	0.0226841	-0.0039414	1.44375e-89	0.756834	0.752862	0.93672	1.20673e-88	0.917079	0.840672	0.976516	0.186075	0.00108536	31.664	lme	5.74909	6.05977e-05	6.0469e-05	3.08938e-06	0.0339859	3.6927e-05	9.61759e-05	0.0340228	0.0405506	0.0615228	0.184295
AC197699.3_FG003	7.28082	0.0993718	-0.119741	0.0867134	7.50385e-62	0.2764	0.231043	0.278649	1.20848e-61	0.622131	0.372518	0.593244	0.293605	0.666839	351.29	lme	51.7312	0.00160674	0.00168491	0.00149535	0.0262289	0.0524987	0.00600507	0.0787276	0.0438951	0.0504757	0.158849
AC197705.4_FG006	8.39558	-0.0508139	-0.0950911	-0.00654818	2.87594e-71	0.382402	0.140195	0.898664	6.33055e-71	0.714638	0.258523	0.962108	0.196055	0.61746	450.72	lme	2.36758	0.00042013	0.0010626	8.52728e-06	0.0120086	0.0193831	0.00124667	0.0313917	0.0461313	0.0407308	0.134862
AC197705.4_FG007	7.66077	0.12805	0.0146455	0.0400674	1.58043e-71	0.229582	0.90118	0.647307	3.5172e-71	0.57279	0.940316	0.84669	0.313888	0.387295	57.1435	lme	64.7694	0.00266796	2.52058e-05	0.000319266	0.0576672	0.0364518	0.00322112	0.094119	0.0381535	0.0757814	0.214627
AC197705.4_FG011	9.08205	0.105675	0.556954	-0.0504502	3.69394e-70	0.332986	2.35156e-05	0.600343	7.78412e-70	0.675341	0.000239653	0.822067	0.332409	0.807374	256.94	lme	71.5972	0.00181703	0.0364526	0.000506169	0.01977	0.0828637	0.0353853	0.102634	0.039196	0.0705085	0.203561
AC197717.3_FG002	7.63017	-0.0496166	0.323188	-0.206861	1.60958e-55	0.615645	0.00444338	0.0220293	2.25747e-55	0.854169	0.0176097	0.230176	0.333509	0.638965	495.437	lme	62.188	0.000400566	0.0122744	0.00850997	0.0341826	0.0604969	0.0229831	0.0946794	0.0261266	0.165507	0.368391
AC198169.4_FG004	10.8835	-0.000141169	-0.0848672	-0.15261	4.23015e-69	0.999007	0.49339	0.128566	8.57116e-69	0.999667	0.635084	0.431746	0.362836	0.65279	268.45	lme	76.9617	3.24262e-09	0.000846388	0.00463163	0.0417502	0.0784946	0.00542014	0.120245	0.0614566	0.0112043	0.0508219
AC198353.5_FG001	11.7437	0.0556752	-0.307977	0.0840067	1.02404e-76	0.678434	0.0517205	0.481358	2.94614e-76	0.883978	0.122435	0.752269	0.400527	0.997059	13812.8	lme	95.1479	0.000504362	0.0111462	0.00140345	0.000446589	0.151382	0.0143863	0.151829	0.00929346	0.397619	0.636012
AC198353.5_FG004	8.74319	0.0120515	-0.137911	-0.191591	2.99808e-79	0.856713	0.0623549	0.00165908	1.00643e-78	0.955109	0.140857	0.0945052	0.21155	0.624031	203.518	lme	17.781	2.36319e-05	0.00223507	0.00729993	0.0160296	0.0266059	0.00938846	0.0426355	0.0585308	0.015391	0.0643194
AC198361.3_FG004	9.77108	0.0721265	0.0262217	0.0508932	1.82662e-66	0.36616	0.765995	0.474374	3.36492e-66	0.702808	0.850269	0.748494	0.269772	0.628961	492.19	lme	37.9846	0.000846465	8.08003e-05	0.000515096	0.0228085	0.0386635	0.00155773	0.0614719	0.0508588	0.0285069	0.102982
AC198418.3_FG005	13.251	0.0848109	0.312753	-0.0696246	1.38162e-81	0.2831	0.000526061	0.312594	5.42352e-81	0.62885	0.00307978	0.625588	0.253793	0.634855	285.67	lme	35.827	0.00117037	0.0114946	0.000964039	0.0213934	0.0371955	0.0119285	0.0585889	0.0805326	0.00161168	0.0110304
AC198481.3_FG004	10.7542	-0.228135	0.136542	0.0445531	1.40605e-93	0.000101544	0.0257008	0.340996	2.03419e-92	0.00887696	0.0714082	0.649277	0.164838	0.643976	133.979	lme	-7.27899	0.00846846	0.00219091	0.000394752	0.00904635	0.016363	0.0120959	0.0254094	0.0281289	0.146029	0.340061
AC198518.3_FG003	7.90065	0.0912122	-0.0879515	-0.00186881	7.4424e-84	0.151604	0.225896	0.973402	3.48636e-83	0.471151	0.366267	0.99038	0.18865	0.945806	296.002	lme	10.3876	0.00135371	0.000909026	6.94545e-07	0.00181653	0.0317024	0.00268739	0.0335189	-0.0174543	0.987041	0.994539
AC198699.3_FG004	9.57562	0.180761	-0.342807	0.167152	4.19855e-63	0.155338	0.0146938	0.133232	6.99604e-63	0.476799	0.0457271	0.437953	0.407829	0.611971	254.869	lme	89.1115	0.00531651	0.0138099	0.00555636	0.0593629	0.0936226	0.0301462	0.152985	0.0415776	0.0584112	0.17743
AC198725.4_FG004	4.91547	0.352961	0.398232	-0.0533205	4.31416e-36	0.161376	0.137726	0.79706	4.8925e-36	0.485427	0.255204	0.919186	0.777659	0.476185	142.104	lme	162.748	0.0202709	0.0186364	0.000565402	0.296498	0.269538	0.0307967	0.566036	0.0348932	0.0792258	0.221528
AC198725.4_FG007	7.55748	-0.117435	-0.136412	0.0478483	1.45137e-75	0.215215	0.213175	0.565696	3.93332e-75	0.55652	0.350709	0.80244	0.279885	0.947464	55.0153	lme	55.121	0.00224394	0.00218674	0.000455306	0.00390405	0.070408	0.00370377	0.074312	-0.0268292	0.749253	0.884652
AC198979.4_FG009	5.39154	0.524185	-2.24903	-0.343026	4.79015e-35	0.121525	1.9993e-07	0.250423	5.40028e-35	0.427123	4.40889e-06	0.566858	1.00311	0.904629	192.023	lme	197.468	0.0447084	0.594402	0.0234004	0.0905449	0.858854	0.711993	0.949398	-0.0116118	0.862441	0.94177
AC198982.3_FG006	7.07076	0.234179	0.0366908	-0.250318	5.12848e-56	0.0810687	0.799692	0.034679	7.26682e-56	0.34949	0.873419	0.261365	0.421621	0.652346	244.513	lme	94.4659	0.00892309	0.000158199	0.012461	0.0593392	0.111345	0.017541	0.170684	0.091539	0.000476436	0.00417824
AC199001.3_FG005	7.29323	0.241729	0.241083	0.101794	6.3804e-34	0.0319968	0.0612247	0.31506	7.14654e-34	0.220176	0.139117	0.627737	0.426296	0.570789	4130.46	lme	74.2021	0.00950773	0.00683005	0.00206071	0.0456603	0.0607217	0.0166282	0.106382	0.00617116	0.457233	0.688749
AC199363.4_FG003	7.28892	-0.0993235	-0.126897	0.128376	6.66462e-73	0.274081	0.195599	0.049529	1.58325e-72	0.619966	0.329522	0.297125	0.28188	0.0127461	62.5208	lme	44.884	0.00160518	0.00189231	0.00327748	0.0678088	0.000875454	0.00538699	0.0686842	0.0152283	0.297485	0.533829
AC199526.5_FG002	10.816	0.266713	-0.507681	-0.136153	4.01163e-55	0.0650847	0.00168571	0.2773	5.58371e-55	0.314536	0.00798306	0.5927	0.491563	0.552934	408.505	lme	102.939	0.0115746	0.0302881	0.00368659	0.0871415	0.107777	0.0503651	0.194919	0.0229353	0.193278	0.406488
AC199526.5_FG003	9.06164	0.0268396	-0.316792	-0.116159	1.29681e-63	0.728625	0.00046897	0.0970636	2.18978e-63	0.904718	0.00279949	0.386447	0.267176	0.604625	526.36	lme	35.1013	0.000117212	0.0117934	0.00268333	0.0236063	0.0360999	0.0146986	0.0597063	0.0969131	0.000193089	0.00206402
AC199541.4_FG001	9.67875	0.241787	0.180251	-0.0969594	2.60202e-80	0.0033699	0.0372505	0.146914	9.34411e-80	0.0650738	0.0953352	0.453625	0.244523	0.514129	140.326	lme	34.1654	0.00951229	0.0038181	0.0018696	0.0270422	0.0286149	0.0114847	0.0556571	0.0512597	0.026228	0.0964559
AC199541.4_FG007	6.65472	0.0549946	0.329575	0.103882	2.10577e-60	0.610057	0.00556485	0.256597	3.26233e-60	0.851474	0.0210797	0.572453	0.35108	0.45518	172.677	lme	71.087	0.000492106	0.0127643	0.00214608	0.0619647	0.0517696	0.0146133	0.113734	0.0732701	0.00370858	0.021434
AC199782.5_FG001	8.1255	0.0236001	0.106141	-0.0207803	5.00346e-70	0.773517	0.246503	0.774498	1.04865e-69	0.923615	0.390412	0.908941	0.256325	0.766235	352.345	lme	40.0334	9.06251e-05	0.00132391	8.5876e-05	0.0144089	0.0472296	0.0013446	0.0616385	0.072757	0.0036207	0.021043
AC199782.5_FG002	8.19497	-0.0582047	-0.098889	0.000922528	1.17996e-64	0.468095	0.277266	0.989858	2.05531e-64	0.771707	0.425667	0.996158	0.258765	0.764217	598.319	lme	38.4412	0.000551234	0.00114917	1.6925e-07	0.014025	0.0454577	0.00138553	0.0594828	0.0511992	0.0270472	0.0986698
AC200057.4_FG007	6.7213	0.0440703	0.0299359	0.034831	1.13033e-75	0.600122	0.758626	0.640362	3.07981e-75	0.846163	0.844542	0.84369	0.250265	0.989665	10.7606	lme	42.6385	0.000316018	0.000105311	0.000241269	0.000614394	0.0588334	0.000679993	0.0594478	-0.0270106	0.745557	0.882287
AC200099.4_FG006	5.65373	0.0735138	-0.821099	0.427222	7.08862e-34	0.730422	0.000589982	0.022783	7.93833e-34	0.905604	0.00337762	0.232912	0.737934	0.465112	273.805	lme	148.745	0.00087934	0.0792284	0.0362976	0.234205	0.203653	0.123181	0.437858	0.0399074	0.0669497	0.19546
AC200210.1_FG006	5.33413	0.355071	-0.46461	0.084956	2.49183e-45	0.0872626	0.0533175	0.643774	3.04868e-45	0.363404	0.125286	0.845429	0.615039	0.965957	477.94	lme	142.713	0.020514	0.0253669	0.00143535	0.0121221	0.343959	0.0582828	0.356082	-0.0100188	0.819876	0.920645
AC200298.4_FG001	5.92389	0.212111	0.256337	-0.164735	5.09086e-46	0.265004	0.229407	0.327808	6.27457e-46	0.61078	0.370473	0.638615	0.577794	0.832328	300.56	lme	133.553	0.00732057	0.00772172	0.00539685	0.0519181	0.257723	0.015549	0.309641	0.0131627	0.322704	0.560223
AC201815.4_FG001	4.78192	0.184191	0.447078	-0.0547878	7.97829e-39	0.250378	0.0138817	0.698585	9.2193e-39	0.596642	0.0437619	0.871944	0.508561	0.728968	397.848	lme	114.822	0.00552023	0.0234885	0.00059695	0.0611066	0.164352	0.0246344	0.225459	0.0107538	0.370717	0.610283
AC202073.4_FG001	9.52228	-0.138024	0.0474803	0.00589894	1.45875e-82	0.127281	0.647925	0.940817	6.18456e-82	0.437208	0.760853	0.977735	0.26697	1	10.0104	lme	49.8752	0.00309975	0.000264921	6.92018e-06	0	0.0676487	0.00367608	0.0676487	-0.0533891	0.236707	0.463256
AC202439.3_FG001	5.89261	0.31946	-0.60564	0.144369	8.46743e-45	0.0236442	0.000128494	0.228901	1.03076e-44	0.190202	0.000972859	0.544703	0.465056	0.547783	319.848	lme	99.0461	0.0166055	0.0431042	0.00414491	0.092793	0.112403	0.0775576	0.205196	0.0692927	0.00565276	0.0295672
AC202439.3_FG006	5.3349	0.0408172	-0.27851	0.210685	4.7652e-47	0.839275	0.226716	0.238672	5.93967e-47	0.949002	0.367302	0.555444	0.601344	0.893	163.703	lme	140.214	0.000271085	0.0091153	0.00882744	0.0366071	0.305515	0.0196203	0.342123	0.0114707	0.355297	0.593992
AC202864.3_FG002	6.59762	0.408906	-0.681208	0.0589271	5.67897e-54	0.00949142	4.96656e-05	0.618994	7.76818e-54	0.118157	0.000441523	0.832184	0.486181	0.281	129.154	lme	105.456	0.0272061	0.0545318	0.000690557	0.164447	0.064269	0.099188	0.228716	0.0537633	0.0216961	0.0836283
AC203173.3_FG004	12.7905	0.0257318	0.182348	0.0770581	5.47706e-86	0.682261	0.0101952	0.165798	3.08228e-85	0.884872	0.0342372	0.479426	0.200173	0.696816	333.475	lme	10.3125	0.000107736	0.00390742	0.00118088	0.010727	0.0246541	0.00499903	0.0353811	0.0494638	0.0309528	0.109425
AC203366.4_FG001	6.32967	0.522634	-0.256698	0.0516582	2.91928e-50	0.00185111	0.159555	0.718201	3.78037e-50	0.0473086	0.284456	0.881177	0.492319	0.845328	366.325	lme	115.32	0.0444441	0.00774344	0.000530698	0.0350008	0.19129	0.061702	0.226291	0.0153288	0.29704	0.53351
AC203424.3_FG001	7.47542	-0.0719679	-0.0991401	0.149005	2.66603e-71	0.50148	0.413355	0.10853	5.87776e-71	0.79364	0.563016	0.402594	0.315177	0.688	66.4723	lme	67.4054	0.000842747	0.00115502	0.00441539	0.0294647	0.0649733	0.00543863	0.0944381	0.0197145	0.236209	0.462666
AC203535.4_FG001	10.0957	0.0105816	0.0975259	0.0237011	3.58817e-94	0.851705	0.139246	0.623745	5.71434e-93	0.953607	0.257191	0.834062	0.167732	0.442019	31.6936	lme	-3.2541	1.82188e-05	0.00111771	0.000111714	0.0148145	0.0117357	0.00119653	0.0265501	-0.0212412	0.889092	0.954207
AC203535.4_FG002	7.7178	0.0438881	-0.966021	0.192184	1.51124e-57	0.713652	4.64388e-10	0.0686708	2.20781e-57	0.898193	2.67886e-08	0.338725	0.393122	0.578792	272.845	lme	83.1668	0.00031341	0.109664	0.00734519	0.0585297	0.0804269	0.120976	0.138957	0.0583851	0.0151207	0.0635424
AC203535.4_FG004	12.6721	0.00756568	-0.33377	-0.281726	2.56056e-67	0.967254	0.103901	0.0809792	4.85677e-67	0.990195	0.206586	0.360595	0.561071	0.677186	153.571	lme	129.842	9.31355e-06	0.0130914	0.0157842	0.0962898	0.201992	0.0284668	0.298282	0.0454815	0.0434704	0.142018
AC203570.4_FG005	5.53783	0.281239	-0.281066	0.0627441	1.81999e-49	0.0744656	0.109307	0.648541	2.33289e-49	0.336079	0.21482	0.847267	0.475115	0.813113	267.214	lme	111.591	0.0128698	0.00928342	0.000782915	0.0399012	0.173603	0.0283798	0.213504	0.0614554	0.0103789	0.0477093
AC203571.3_FG001	6.09285	0.183349	0.152906	-0.0244502	3.49939e-50	0.310802	0.429129	0.870315	4.52579e-50	0.655247	0.577779	0.951247	0.547549	0.529578	131.305	lme	125.255	0.00546989	0.00274752	0.000118887	0.136951	0.154173	0.0065591	0.291124	0.0929655	0.000265482	0.00265497
AC203761.3_FG002	6.49235	0.16482	0.164919	-0.0734649	1.90543e-56	0.216994	0.270412	0.53298	2.72262e-56	0.55842	0.418077	0.783685	0.404783	0.842583	323.842	lme	93.7077	0.00442015	0.0031962	0.00107332	0.0237438	0.12709	0.00653133	0.150834	-0.00657919	0.730831	0.87488
AC203841.3_FG002	7.05977	0.0434499	-0.0682017	-0.230635	5.03056e-57	0.630846	0.473179	0.0038086	7.26748e-57	0.861439	0.617461	0.134429	0.325458	0.39935	287.967	lme	52.8558	0.000307183	0.000546613	0.0105784	0.0603435	0.0401202	0.0109104	0.100464	0.155562	2.74547e-08	1.67409e-06
AC203841.3_FG009	7.78663	0.01625	0.0202927	0.0964931	5.68357e-79	0.839871	0.822075	0.162566	1.87638e-78	0.949272	0.887894	0.475607	0.23691	0.651591	73.7666	lme	35.0313	4.29658e-05	4.83915e-05	0.00185166	0.018732	0.0350325	0.00201196	0.0537645	0.00850027	0.40879	0.647219
AC203862.4_FG002	6.439	-0.0574054	0.0197112	0.0708305	4.04285e-67	0.605338	0.876305	0.46627	7.62376e-67	0.848865	0.92513	0.741908	0.32832	0.869146	92.4572	lme	72.6954	0.000536197	4.5658e-05	0.000997722	0.0133701	0.0888052	0.00138654	0.102175	-0.00180379	0.62161	0.811618
AC203909.3_FG003	6.85818	0.230284	1.24362	-0.120591	2.55543e-28	0.201404	1.54608e-08	0.433184	2.79879e-28	0.540241	5.05285e-07	0.720164	0.767824	0.286587	498.075	lme	130.792	0.00862872	0.181747	0.002892	0.364058	0.146247	0.176719	0.510305	0.153677	3.83788e-08	2.18615e-06
AC203957.3_FG004	6.90957	0.0337701	0.586341	0.100728	1.6333e-53	0.825423	0.000708599	0.441199	2.21549e-53	0.943519	0.00391247	0.726773	0.491933	0.503329	173.387	lme	110.305	0.00018556	0.0404009	0.00201777	0.111639	0.113136	0.0414709	0.224776	0.0685441	0.00594538	0.0308139
AC203966.5_FG002	6.23992	0.137592	-0.018387	-0.0718348	4.7896e-57	0.304027	0.898974	0.528983	6.92157e-57	0.647652	0.938969	0.781872	0.411015	0.595997	153.76	lme	93.4507	0.00308037	3.97294e-05	0.00102622	0.0642376	0.0947651	0.00367448	0.159003	0.0596679	0.0131718	0.0572182
AC203966.5_FG005	5.67664	0.471312	-0.255742	0.240187	1.41341e-43	0.0681681	0.371376	0.270148	1.69974e-43	0.321097	0.523284	0.585852	0.749861	0.654444	77.3346	lme	164.023	0.036144	0.00768589	0.0114727	0.182181	0.345029	0.0690249	0.52721	-0.0073289	0.757251	0.889407
AC203972.3_FG001	7.94428	-0.14511	0.113253	0.0443095	8.97419e-69	0.148219	0.31486	0.61672	1.79553e-68	0.467421	0.465959	0.830966	0.302352	0.866893	340.813	lme	61.4743	0.0034262	0.00150725	0.000390449	0.0112884	0.0735187	0.00580023	0.0848071	-0.00726268	0.752415	0.886813
AC203985.4_FG001	6.85437	-0.120123	0.683585	-0.172824	8.60164e-31	0.545581	0.00207928	0.317962	9.50097e-31	0.819928	0.00948119	0.630201	0.760537	0.404689	456.621	lme	141.252	0.00234787	0.0549131	0.0059399	0.313938	0.213413	0.0694552	0.52735	0.163272	5.59851e-09	4.85786e-07
AC203985.4_FG005	7.46368	0.157438	0.0824791	0.0171782	8.03618e-81	0.0243125	0.280043	0.735625	2.98133e-80	0.191996	0.428843	0.888943	0.209913	0.00378599	50.183	lme	14.6187	0.00403311	0.000799426	5.86849e-05	0.0431519	0.000163993	0.00434555	0.0433159	0.0873336	0.0007906	0.00630364
AC204212.4_FG001	7.26662	-0.0942021	-1.1116	-0.364529	1.67811e-40	0.613506	5.19775e-07	0.0251765	1.96501e-40	0.853226	9.72692e-06	0.239706	0.657074	0.45472	315.733	lme	133.265	0.00144391	0.145207	0.0264262	0.20887	0.174181	0.167662	0.383051	0.147257	9.36817e-08	4.47971e-06
AC204277.3_FG006	8.46144	-0.220482	-0.15249	-0.0326389	9.82007e-74	0.0038197	0.0640679	0.61417	2.42809e-73	0.0699454	0.143779	0.830048	0.23003	0.746854	332.186	lme	27.5953	0.00790979	0.00273257	0.000211856	0.0119784	0.0353399	0.00944729	0.0473183	0.0152123	0.29887	0.535188
AC204292.4_FG002	5.87139	-0.0404685	0.497523	0.0552418	1.38929e-68	0.680619	5.1421e-05	0.526893	2.75479e-68	0.884529	0.000454001	0.780757	0.292821	0.999873	214.444	lme	60.2265	0.000266473	0.0290882	0.000606882	1.03738e-05	0.081371	0.0307929	0.0813814	-0.0591381	0.174831	0.381559
AC204292.4_FG003	6.35094	0.434316	-0.643358	-0.0849594	3.17685e-61	0.0037192	0.000289005	0.507059	5.0245e-61	0.0690832	0.00188097	0.767558	0.429454	0.999843	24.0146	lme	103.118	0.0306924	0.0486403	0.00143546	2.75073e-05	0.175024	0.0934247	0.175052	-0.0683278	0.0990944	0.259309
AC204530.4_FG002	6.4349	0.102767	-0.0752662	-0.122111	9.44802e-69	0.325655	0.530771	0.188492	1.88846e-68	0.669391	0.667034	0.505101	0.310045	0.959437	144.753	lme	66.5019	0.0017184	0.000665718	0.00296535	0.00369585	0.0874168	0.00496175	0.0911127	-0.031132	0.648673	0.828232
AC205012.3_FG002	6.17801	0.195305	0.11795	0.0935583	2.99323e-51	0.295332	0.572625	0.567213	3.92395e-51	0.640522	0.702056	0.803775	0.558527	0.820435	165.859	lme	131.173	0.00620651	0.00163489	0.00174074	0.0527102	0.240834	0.00939776	0.293544	0.00545426	0.464055	0.694078
AC205035.3_FG004	6.02948	0.0244031	-0.141062	0.0929356	7.22437e-58	0.815838	0.225703	0.315938	1.06183e-57	0.940537	0.366042	0.628796	0.327076	0.747512	304.856	lme	67.495	9.6897e-05	0.00233835	0.00171765	0.0244071	0.0722595	0.00453724	0.0966666	0.0413143	0.0584495	0.177517
AC205057.3_FG002	8.0591	0.12184	-0.488308	0.280331	4.57296e-60	0.199613	7.60945e-06	0.000920583	7.03065e-60	0.53869	9.24892e-05	0.0682772	0.334481	0.423499	282.661	lme	57.5476	0.00241545	0.0280206	0.0156283	0.0536159	0.0393864	0.0519941	0.0930023	0.0568699	0.0176209	0.0714549
AC205326.3_FG002	6.30252	0.0297337	0.012771	0.15782	3.03357e-66	0.79804	0.924483	0.129572	5.54725e-66	0.933175	0.954042	0.43285	0.346243	0.994392	12.8899	lme	78.9958	0.000143853	1.91665e-05	0.00495326	0.000638096	0.113149	0.0053729	0.113787	-0.0224962	0.856977	0.939722
AC205362.4_FG002	6.51298	0.300528	-0.585802	-0.0932941	5.11041e-40	0.352033	0.0971893	0.727171	5.96181e-40	0.691016	0.196903	0.885089	0.953329	0.564042	104.474	lme	189.139	0.0146956	0.0403266	0.00173092	0.37131	0.480401	0.0643438	0.85171	0.0182003	0.250387	0.479931
AC205376.4_FG003	5.67043	0.651785	-0.388737	0.0953595	1.5227e-38	0.000101613	0.0231893	0.480672	1.75554e-38	0.00887696	0.0658498	0.752144	0.542664	0.5083	352.603	lme	113.284	0.0691239	0.0177583	0.00180841	0.1324	0.13687	0.106393	0.269271	0.100326	0.000132307	0.00151617
AC205376.4_FG008	5.7613	0.22315	-0.301807	0.206372	4.14792e-61	0.0934048	0.0514394	0.0805944	6.53475e-61	0.375898	0.121976	0.36049	0.391441	0.999431	26.3629	lme	92.7375	0.00810237	0.010704	0.00846974	8.27908e-05	0.14535	0.0340204	0.145433	-0.0147625	0.943868	0.975425
AC205419.3_FG001	5.60812	-0.261162	0.0734579	-0.0141956	2.10513e-47	0.196031	0.728582	0.927492	2.63174e-47	0.534353	0.822455	0.973022	0.602314	0.284098	86.5457	lme	133.752	0.0110978	0.000634114	4.00755e-05	0.237878	0.0943994	0.0130434	0.332277	0.0539914	0.0193672	0.0768053
AC205471.4_FG007	3.53171	0.977387	0.077667	0.321568	1.95e-12	0.10948	0.906872	0.54127	2.05244e-12	0.405207	0.944018	0.788765	1.86256	0.674681	174.917	lme	263.543	0.155436	0.000708865	0.0205644	1.0811	2.2421	0.191657	3.32321	0.037045	0.0748776	0.212594
AC205521.3_FG003	3.4455	-0.280625	0.497777	-0.242429	6.33514e-23	0.49791	0.301235	0.509157	6.82047e-23	0.791772	0.451927	0.769132	1.23154	0.999761	25.8093	lme	221.11	0.0128136	0.0291179	0.011688	0.000343845	1.4392	0.0658923	1.43954	-0.055547	0.196717	0.41101
AC205562.3_FG002	3.88772	0.92482	0.731537	-0.308666	1.94369e-16	0.0526959	0.143318	0.428088	2.06266e-16	0.281463	0.262841	0.716258	1.51825	0.406417	155.874	lme	234.732	0.139166	0.0628873	0.0189473	1.33089	0.911241	0.16791	2.24214	0.0802572	0.00140948	0.00996497
AC205574.3_FG006	2.67925	0.0983454	0.652333	0.448115	3.131e-22	0.767566	0.0949418	0.13274	3.36449e-22	0.921586	0.193602	0.437754	0.991396	0.997568	12.1092	lme	196.817	0.00157372	0.0500067	0.0399344	0.00226919	0.93061	0.0894031	0.932879	-0.0670171	0.0976578	0.256622
AC205608.4_FG004	10.1258	-0.101631	-1.53305	0.133329	2.92829e-42	0.375825	8.62362e-19	0.158718	3.48415e-42	0.709444	1.567e-15	0.470223	0.583394	0.142226	488.932	lme	82.2207	0.00168063	0.276187	0.00353523	0.198806	0.0329636	0.27305	0.231769	0.14163	3.20564e-07	1.21353e-05
AC205677.3_FG001	8.19815	-0.142245	-0.0246554	0.0993294	1.32977e-84	0.048682	0.764382	0.118264	6.62008e-84	0.271183	0.848893	0.41839	0.211321	0.999783	59.9656	lme	23.6941	0.00329227	7.14353e-05	0.00196212	9.19779e-06	0.0423765	0.00428456	0.0423857	-0.0303525	0.66486	0.83775
AC205703.4_FG002	8.62273	0.0661515	0.110864	-0.0510257	1.19556e-81	0.416756	0.244524	0.458594	4.73303e-81	0.737679	0.388056	0.736574	0.240923	0.00286973	21.5306	lme	36.9953	0.000712031	0.00144433	0.000517783	0.0566713	0.000163099	0.00209599	0.0568344	0.0383818	0.0737742	0.210349
AC205703.4_FG006	7.15763	0.134498	0.240586	-0.0408959	1.20632e-73	0.170106	0.0364334	0.635664	2.96377e-73	0.498832	0.0936926	0.840964	0.289753	0.999926	19.1134	lme	59.0475	0.00294341	0.00680192	0.000332605	5.87453e-06	0.0796819	0.00803176	0.0796878	-0.0504347	0.280825	0.515494
AC205703.4_FG010	8.60765	0.0488269	-0.0756102	0.0730926	4.02447e-73	0.662905	0.544064	0.440874	9.65905e-73	0.876869	0.678029	0.72648	0.329621	0.625531	82.8924	lme	71.5813	0.000387916	0.000671817	0.00106247	0.0383258	0.0640211	0.00256518	0.102347	0.0247906	0.171396	0.376732
AC205730.3_FG002	6.26529	0.0830424	0.13244	0.114965	2.65039e-61	0.557863	0.420977	0.361073	4.201e-61	0.827157	0.570183	0.664007	0.421582	0.967976	19.6644	lme	101.041	0.00112207	0.00206123	0.00262843	0.00540153	0.163272	0.00572893	0.168673	-0.0325481	0.611029	0.804391
AC206223.3_FG001	5.27126	-0.117883	0.313832	-0.221138	1.87041e-41	0.457073	0.0710618	0.112478	2.2104e-41	0.765279	0.155405	0.409246	0.515118	0.621575	304.979	lme	114.068	0.00226112	0.011574	0.00972513	0.0909131	0.149328	0.0274711	0.240241	0.0985982	0.000142118	0.00160599
AC206259.3_FG003	11.1615	-0.144025	-0.0635049	-0.00894814	3.68192e-97	0.00950019	0.293787	0.841539	1.02456e-95	0.118157	0.444016	0.939518	0.159574	0.407195	55.7732	lme	-10.6983	0.00337518	0.00047392	1.59234e-05	0.0142793	0.00980842	0.00344502	0.0240877	0.0492955	0.0328329	0.114468
AC206642.4_FG001	9.75939	0.077892	-0.022809	0.016956	9.46347e-91	0.19416	0.731468	0.703094	9.15176e-90	0.53254	0.824638	0.874225	0.182479	0.000550771	48.5643	lme	-0.728213	0.000987199	6.11369e-05	5.71766e-05	0.030599	1.68623e-05	0.00128421	0.0306159	0.00954301	0.375241	0.614612
AC206764.4_FG001	5.60188	0.116521	0.789525	0.0367446	7.2813e-59	0.392315	5.64175e-06	0.751518	1.0895e-58	0.721972	7.18404e-05	0.898115	0.40255	0.0615286	20.293	lme	94.8715	0.00220916	0.0732524	0.000268507	0.145445	0.00953573	0.0708706	0.15498	0.026953	0.153606	0.351932
AC206768.3_FG006	4.35765	0.3919	-1.83188	-0.000881816	3.70807e-13	0.194342	3.7551e-07	0.997284	3.90831e-13	0.532878	7.48179e-06	0.998548	1.18224	0.367555	460.251	lme	187.699	0.0249902	0.394354	1.54641e-07	0.730563	0.424579	0.458253	1.15514	0.14667	1.0839e-07	4.99885e-06
AC206788.3_FG015	8.23591	0.146742	-0.185199	0.0337839	7.48654e-79	0.0742783	0.0492088	0.639205	2.4476e-78	0.335749	0.117934	0.84301	0.242632	0.932912	251.731	lme	38.5478	0.0035037	0.00403057	0.000226981	0.00372738	0.051832	0.00956599	0.0555594	-0.00329372	0.658073	0.833832
AC206840.3_FG002	6.07919	0.32022	0.151825	-0.164051	1.52028e-57	0.0228082	0.330838	0.181821	2.22066e-57	0.186688	0.482592	0.499075	0.413703	0.883272	232.655	lme	97.7404	0.0166846	0.00270881	0.00535211	0.0188781	0.14285	0.0190159	0.161728	0.010344	0.369671	0.609224
AC206901.3_FG005	3.88784	0.867281	0.0451417	0.0346849	4.09186e-21	0.0182205	0.900541	0.899224	4.38584e-21	0.167045	0.94012	0.962129	1.18907	0.221988	138.364	lme	202.183	0.122388	0.000239467	0.000239249	1.04817	0.299069	0.122572	1.34723	0.0754322	0.00238784	0.0149933
AC206951.3_FG016	3.53719	-0.971694	-2.39529	0.610136	1.11672e-19	0.0418806	2.51394e-05	0.121615	1.19323e-19	0.252158	0.000253546	0.422946	1.38802	0.418532	56.3724	lme	231.646	0.153631	0.674227	0.0740326	1.06373	0.765657	0.746085	1.82939	0.0249111	0.173947	0.380407
AC206951.3_FG017	10.0171	0.105847	-1.12132	0.400805	7.28626e-50	0.621853	8.59756e-06	0.034617	9.38531e-50	0.858346	0.000101842	0.261365	0.718308	0.514087	242.7	lme	149.402	0.00182295	0.147759	0.0319474	0.230392	0.24375	0.192586	0.474142	0.0769871	0.00244487	0.0152823
AC206968.3_FG003	9.30196	-0.0398855	0.172213	0.00985508	2.05261e-71	0.537084	0.0193687	0.864662	4.54466e-71	0.815603	0.0571283	0.948907	0.215192	0.668667	502.161	lme	14.4587	0.000258851	0.00348515	1.93148e-05	0.0129809	0.026197	0.0041042	0.039178	0.0419012	0.058348	0.177417
AC206989.4_FG002	6.57747	0.034214	-0.0692942	-0.0901325	5.46377e-70	0.741908	0.565566	0.329866	1.14314e-69	0.909241	0.696362	0.640112	0.309497	0.999315	117.626	lme	66.4295	0.00019047	0.000564266	0.0016156	6.2315e-05	0.0908491	0.00228253	0.0909114	-0.0375467	0.502362	0.727185
AC207265.3_FG002	10.0841	-0.0265552	0.0984134	-0.0823973	5.91192e-91	0.68608	0.200256	0.152357	5.9025e-90	0.886563	0.335069	0.461952	0.194767	0.263738	18.3563	lme	14.1328	0.000114741	0.00113815	0.00135019	0.0264926	0.00948994	0.00291498	0.0359825	-0.00364786	0.669453	0.839983
AC207342.3_FG008	9.65816	0.276147	-0.438852	-0.0547129	8.6995e-73	0.0287003	0.00173978	0.589986	2.0551e-72	0.208522	0.00819701	0.817496	0.3652	0.495973	90.5423	lme	81.2765	0.0124079	0.0226322	0.000595317	0.0640695	0.0630458	0.0411779	0.127115	0.0204522	0.224428	0.447797
AC207347.3_FG005	7.88841	-0.0121793	0.17903	0.0227523	5.94922e-82	0.872841	0.0462976	0.736174	2.40979e-81	0.959259	0.11227	0.889134	0.226791	1	3.97775e+64	lme	31.6074	2.41361e-05	0.00376655	0.000102948	0	0.0488189	0.00397658	0.0488189	-0.047139	0.329099	0.566973
AC207628.4_FG005	5.64013	0.248445	-1.23932	0.060512	2.26886e-50	0.114941	9.13051e-10	0.650925	2.9425e-50	0.415887	4.66041e-08	0.848612	0.484052	0.591498	160.421	lme	111.393	0.0100434	0.180493	0.000728202	0.0909845	0.131742	0.20922	0.222727	0.0466494	0.039837	0.13236
AC207628.4_FG009	10.9737	-0.290567	-0.512853	-0.00959127	3.06648e-77	0.0159068	0.000161858	0.919907	9.10771e-77	0.155232	0.00117363	0.969696	0.347633	0.421574	80.7935	lme	75.1517	0.0137377	0.0309084	1.82946e-05	0.0674134	0.049133	0.0367298	0.116546	0.043951	0.0496201	0.156699
AC207628.4_FG011	3.94612	-0.187933	0.569437	-0.203707	2.54373e-25	0.633865	0.196929	0.538134	2.75887e-25	0.862294	0.331211	0.786427	1.16209	0.544288	71.653	lme	212.259	0.00574681	0.0381049	0.0082524	0.586664	0.700692	0.0607686	1.28736	0.0127006	0.281249	0.515908
AC207656.3_FG002	8.48391	-0.0250432	0.368316	0.0564439	4.49624e-69	0.828166	0.00432264	0.560235	9.10421e-69	0.944636	0.0172214	0.799548	0.349907	0.565708	133.105	lme	75.7174	0.000102047	0.0159415	0.000633583	0.0493955	0.0643425	0.0169972	0.113738	0.0289449	0.135622	0.322859
AC207722.2_FG009	16.5067	0.176922	-0.818731	-0.0977102	9.19346e-72	0.0456963	3.41823e-12	0.198635	2.06623e-71	0.262922	4.25429e-10	0.515265	0.330118	0.413173	445.923	lme	48.7266	0.0050931	0.0787721	0.00189867	0.062872	0.044267	0.0922039	0.107139	0.154275	4.04449e-08	2.26829e-06
AC207728.2_FG003	5.10062	0.02172	0.531197	0.189756	6.52205e-37	0.879962	0.00121602	0.136797	7.43396e-37	0.962024	0.00608963	0.442235	0.496322	0.560474	420.935	lme	104.115	7.67609e-05	0.033159	0.00716077	0.0973371	0.124122	0.0395666	0.221459	0.140373	3.65492e-07	1.3444e-05
AC207890.3_FG002	11.0189	0.0307788	0.41333	0.0606287	5.61889e-75	0.779054	0.000875404	0.514157	1.47628e-74	0.926075	0.00465525	0.772046	0.341311	0.537093	151.331	lme	71.4554	0.000154142	0.0200763	0.000731014	0.051377	0.0596107	0.020272	0.110988	0.0820596	0.00110855	0.00822787
AC208023.3_FG001	9.45771	0.0962238	-0.00739683	-0.196812	7.17438e-91	0.108657	0.910741	0.000222924	7.07356e-90	0.404094	0.94577	0.0290048	0.17463	0.615032	79.8613	lme	0.410047	0.00150655	6.42957e-06	0.00770322	0.011	0.0175739	0.00809269	0.0285739	-0.013661	0.915573	0.964858
AC208110.2_FG006	6.42694	-0.00638038	-0.600404	-0.191582	1.40409e-48	0.97631	0.0107124	0.199211	1.77871e-48	0.992699	0.0356772	0.516079	0.679914	0.00125351	68.2956	lme	141.716	6.62389e-06	0.042362	0.00729924	0.399174	0.000500997	0.0490148	0.399675	0.0260693	0.150632	0.347793
AC208110.2_FG007	4.32014	0.178716	1.90114	0.770399	1.55914e-20	0.726561	0.000955516	0.0706672	1.6684e-20	0.90359	0.00501232	0.342554	1.52277	0.515619	109.66	lme	240.623	0.00519693	0.424735	0.118032	1.12768	1.2004	0.531317	2.32808	0.121382	3.86867e-06	8.98071e-05
AC208113.3_FG005	5.78207	0.212894	-0.0726922	0.0093843	9.00402e-51	0.0909335	0.605724	0.933189	1.17343e-50	0.371306	0.72824	0.975601	0.388699	0.821058	470.325	lme	87.2424	0.00737475	0.000620963	1.75135e-05	0.0243219	0.111599	0.00897758	0.13592	0.0053331	0.46252	0.69258
AC208201.3_FG001	8.7014	-0.035536	-0.105267	-0.164867	2.89542e-78	0.715792	0.353992	0.0605125	9.17716e-78	0.899118	0.506807	0.322361	0.290635	0.939224	15.9115	lme	59.3826	0.000205474	0.00130218	0.00540553	0.00487209	0.0752925	0.00698934	0.0801646	-0.0251693	0.790949	0.907001
AC208201.3_FG002	7.91089	0.566724	-0.243595	-0.105586	1.13641e-34	0.0951194	0.464076	0.667159	1.27839e-34	0.379082	0.609109	0.855657	1.22629	0.109872	149.635	lme	197.586	0.0522592	0.00697309	0.00221707	1.31919	0.162833	0.0651695	1.48202	0.111254	3.00721e-05	0.000465452
AC208201.3_FG003	-0.84521	0.10197	-0.781727	-0.510839	0.0627979	0.883927	0.328172	0.414192	0.0637023	0.963633	0.47966	0.704788	2.10837	0.91413	369.934	lme	279.889	0.00169185	0.0718125	0.0518965	0.358127	3.81244	0.124741	4.17057	-0.013967	0.919292	0.966609
AC208204.3_FG006	6.744	0.228919	-0.639308	-0.188677	3.81717e-54	0.108908	0.000105411	0.129912	5.2392e-54	0.404492	0.000824189	0.433304	0.450217	0.619073	214.376	lme	101.841	0.00852676	0.0480298	0.00707958	0.0706967	0.114894	0.0683931	0.185591	0.0386763	0.0722885	0.207513
AC208221.3_FG002	4.39836	0.277713	-0.14657	-0.407244	3.0885e-17	0.639394	0.817926	0.411343	3.28213e-17	0.864982	0.885517	0.703017	1.79331	0.550879	130.095	lme	258.6	0.0125491	0.00252451	0.0329822	1.34767	1.65301	0.0430928	3.00068	0.0644969	0.00874067	0.0417965
AC208327.4_FG003	8.30762	0.0669919	0.210735	0.025424	3.84174e-82	0.371823	0.0174689	0.669944	1.57297e-81	0.706523	0.0525804	0.856568	0.22323	0.000179386	31.5064	lme	26.1693	0.000730237	0.00521872	0.000128546	0.0486066	8.7209e-06	0.00539151	0.0486153	0.0214903	0.216049	0.436877
AC208327.4_FG006	8.54028	-0.174933	-0.306392	-0.0520754	1.92559e-84	0.00700375	4.92396e-05	0.345303	9.4721e-84	0.0995482	0.000438594	0.652779	0.19004	0.765858	166.995	lme	9.67963	0.00497924	0.0110317	0.000539304	0.00791296	0.0258826	0.014127	0.0337956	0.0027495	0.525025	0.743588
AC208341.4_FG005	8.06318	0.279874	-0.321707	0.000737536	4.18685e-75	0.000501004	0.000338032	0.991249	1.10725e-74	0.0227593	0.00213425	0.996679	0.233794	0.790841	268.214	lme	31.6429	0.0127452	0.0121622	1.08177e-07	0.0106811	0.040386	0.0298045	0.0510671	0.0221571	0.205936	0.423194
AC208346.3_FG004	7.68629	0.151359	-0.258323	0.189794	9.41815e-77	0.082854	0.00890999	0.0111721	2.71646e-76	0.352999	0.0308682	0.189905	0.253596	0.608049	79.6693	lme	42.1337	0.00372767	0.00784178	0.00716366	0.0235465	0.0365287	0.0228282	0.0600752	-0.0130503	0.899944	0.958325
AC208440.3_FG003	8.06814	0.0688109	0.0739909	0.0597341	1.44349e-81	0.381134	0.416562	0.391364	5.65661e-81	0.713726	0.566144	0.686295	0.233447	0.999363	4971.56	lme	34.8145	0.00077043	0.000643349	0.0007096	3.29283e-05	0.0516627	0.00207806	0.0516956	-0.0514581	0.261625	0.493102
AC208571.4_FG001	7.93503	0.0434032	-0.136527	-0.314311	1.29341e-61	0.799326	0.483113	0.0370597	2.0687e-61	0.933422	0.625973	0.269017	0.504144	0.743188	63.1154	lme	120.374	0.000306523	0.00219041	0.0196466	0.0622116	0.180034	0.0214386	0.242246	0.0116742	0.356849	0.596094
AC208897.3_FG003	8.28301	-0.335652	0.223997	-0.640357	1.09072e-43	0.377554	0.604699	0.0566097	1.31315e-43	0.711527	0.727488	0.312756	1.12048	0.837896	82.1404	lme	210.097	0.0183315	0.00589623	0.0815481	0.192817	0.996647	0.123617	1.18946	-0.0188616	0.950659	0.978999
AC208897.3_FG004	11.5309	0.199466	0.232823	-0.077981	5.22611e-88	0.0214056	0.0191652	0.295451	3.64125e-87	0.18108	0.0567198	0.608481	0.25064	0.881779	82.6519	lme	42.5494	0.00647374	0.00637005	0.00120934	0.00704448	0.052543	0.0106673	0.0595875	-0.0215176	0.882688	0.951636
AC209050.3_FG003	5.20375	1.21524	0.796365	0.528351	2.46217e-23	0.0193392	0.125302	0.162255	2.65409e-23	0.17184	0.238216	0.475231	1.57166	0.186829	100.753	lme	236.931	0.240295	0.0745272	0.0555156	2.124	0.487997	0.355124	2.61199	0.0778366	0.00149567	0.010405
AC209206.3_FG011	5.8395	0.0965461	0.973277	0.0124948	4.54521e-55	0.573013	7.74681e-06	0.934373	6.32154e-55	0.834839	9.37277e-05	0.975741	0.509844	0.996523	11.2856	lme	122.336	0.00151666	0.111317	3.10474e-05	0.000857765	0.245864	0.107787	0.246722	-0.0271027	0.736342	0.877689
AC209208.3_FG001	8.29929	-0.109885	-0.201436	0.0336044	6.67627e-83	0.157139	0.027293	0.622968	2.90922e-82	0.479182	0.0747574	0.834062	0.22942	0.999368	63.5604	lme	32.8977	0.0019647	0.00476831	0.000224576	3.1579e-05	0.0499229	0.00556233	0.0499544	-0.0442632	0.380064	0.619662
AC209208.3_FG002	8.84523	0.113788	-0.112424	-0.179549	1.00048e-64	0.443055	0.478986	0.145771	1.74637e-64	0.756224	0.622579	0.45258	0.444308	0.528755	119.691	lme	102.412	0.00210673	0.00148529	0.00641114	0.0871024	0.0977323	0.00935915	0.184835	0.0310367	0.120127	0.295859
AC209208.3_FG005	7.77439	-0.0610014	-0.100054	-0.0100048	2.87429e-89	0.274203	0.123997	0.838961	2.32128e-88	0.619966	0.236228	0.938272	0.165392	0.996987	12.7584	lme	-3.75222	0.000605478	0.00117642	1.99062e-05	7.82242e-05	0.0258853	0.00150348	0.0259635	-0.0507099	0.273674	0.507069
AC209242.3_FG003	6.46553	-0.232016	0.314779	-0.0515102	1.33515e-66	0.00849796	0.00147794	0.495383	2.47032e-66	0.110931	0.00716342	0.761493	0.264505	0.752312	249.038	lme	44.8623	0.00875904	0.011644	0.000527662	0.0161915	0.0491792	0.0256943	0.0653708	0.0189071	0.246298	0.474848
AC209257.4_FG008	5.6319	0.474285	0.16878	0.0916536	1.77377e-37	0.0677631	0.521782	0.650507	2.03005e-37	0.320657	0.659197	0.848549	0.821041	0.312372	137.322	lme	164.39	0.0366013	0.00334757	0.00167059	0.457455	0.20781	0.0398603	0.665266	0.0541169	0.0174031	0.0708404
AC209374.4_FG002	8.63557	0.0234667	-0.00596995	-0.0913346	7.1825e-83	0.748284	0.940273	0.112911	3.11711e-82	0.9128	0.965029	0.409953	0.219784	0.18694	60.843	lme	21.6034	8.96035e-05	4.18824e-06	0.00165897	0.0352519	0.00810518	0.00162712	0.0433571	-0.000173505	0.5804	0.783986
AC209377.3_FG003	5.65367	0.390016	-0.124039	-0.00832483	1.67344e-54	0.017183	0.5024	0.947917	2.30853e-54	0.162345	0.642714	0.980246	0.476275	6.09767e-14	31.1666	lme	111.124	0.0247505	0.00180803	1.37823e-05	0.213682	1.30296e-14	0.0289934	0.213682	0.0221063	0.208702	0.427208
AC209460.3_FG002	5.68639	0.329883	-0.257861	-0.00477555	6.74383e-50	0.0104742	0.0691549	0.965831	8.69032e-50	0.123524	0.152313	0.987491	0.393908	0.772325	404.696	lme	87.6863	0.0177067	0.00781378	4.53541e-06	0.0314202	0.106584	0.030037	0.138005	0.0100903	0.367668	0.606912
AC209705.3_FG004	8.22754	0.224371	0.131327	-0.0830685	1.21412e-79	0.0124563	0.19783	0.285761	4.17282e-79	0.136269	0.332053	0.598727	0.260141	0.999811	21.3917	lme	46.9731	0.00819131	0.00202675	0.00137228	1.21283e-05	0.0642195	0.00890424	0.0642317	-0.0528156	0.246844	0.475551
AC209784.3_FG007	5.92107	-0.304802	-0.28671	-0.65662	4.9437e-39	0.235248	0.307057	0.00439972	5.71923e-39	0.579479	0.457901	0.137869	0.798056	0.642285	186.321	lme	167.549	0.0151167	0.00965999	0.0857427	0.20534	0.368692	0.117141	0.574032	0.00293225	0.518793	0.739836
AC209835.4_FG004	7.55923	0.190411	0.270683	0.294099	7.01287e-69	0.131505	0.0658621	0.010039	1.40854e-68	0.443006	0.14688	0.182158	0.372466	0.955031	10.3969	lme	87.1725	0.00589937	0.00861018	0.0172011	0.00592138	0.125755	0.0319724	0.131676	-0.00723516	0.75313	0.886977
AC209858.4_FG002	7.92676	0.0347938	0.0700279	0.21582	4.63387e-68	0.787882	0.632932	0.0552511	9.03068e-68	0.930132	0.748862	0.309962	0.381902	0.614379	55.6713	lme	88.7077	0.00019698	0.000576279	0.00926301	0.0535051	0.0852453	0.010294	0.13875	-0.00616665	0.727279	0.873629
AC209877.3_FG002	7.04765	0.0666943	-0.154573	0.164982	1.03298e-72	0.50273	0.182776	0.0649817	2.42824e-72	0.79415	0.3135	0.331008	0.295874	0.992289	77.9926	lme	61.3824	0.000723763	0.00280775	0.00541309	0.000640606	0.0824365	0.0102904	0.0830771	-0.026313	0.759501	0.89038
AC209898.2_FG004	6.99564	0.0356748	0.242222	-0.0747784	1.77636e-67	0.757063	0.0641294	0.441974	3.38844e-67	0.917121	0.143881	0.727192	0.340091	0.539835	64.7551	lme	74.8558	0.000207082	0.0068947	0.00111204	0.0495276	0.0581025	0.00766424	0.10763	-0.00050003	0.59588	0.794346
AC209987.4_FG002	-1.38311	-0.435436	0.6371	-0.392315	0.000604231	0.527688	0.408816	0.509022	0.000620765	0.809712	0.558792	0.76912	2.03656	0.761294	111.725	lme	276.222	0.0308509	0.0476985	0.0306084	0.935618	2.98392	0.135757	3.91953	-0.003156	0.617982	0.80869
AC209987.4_FG010	5.96607	0.421057	0.208473	0.146648	8.36945e-50	0.0297554	0.30996	0.353485	1.07706e-49	0.21245	0.460689	0.658817	0.565806	0.556243	114.593	lme	130.184	0.0288471	0.00510727	0.00427681	0.136496	0.171096	0.0370997	0.307593	0.0245475	0.175557	0.382133
AC210013.4_FG006	7.43977	-0.0816556	-0.437079	-0.155071	1.77893e-55	0.683629	0.0529882	0.357151	2.49344e-55	0.885215	0.124673	0.661935	0.590144	0.555049	75.2292	lme	136.347	0.0010849	0.0224497	0.00478226	0.15265	0.190421	0.0268474	0.343071	0.0626625	0.0094841	0.0445197
AC210013.4_FG008	10.0164	-0.146993	0.0946616	-0.0106787	2.23726e-88	0.0513747	0.273666	0.871063	1.62159e-87	0.27791	0.421672	0.951722	0.221047	0.999587	30.0174	lme	28.7341	0.00351573	0.00105302	2.26779e-05	1.91408e-05	0.0463569	0.00544647	0.046376	-0.0403806	0.447842	0.681837
AC210013.4_FG009	6.88713	-0.0704565	-0.209074	-0.0593202	2.67767e-75	0.400931	0.0339731	0.40225	7.16371e-75	0.726735	0.0888366	0.695357	0.247911	0.32271	30.2201	lme	40.136	0.000807721	0.00513677	0.000699802	0.0398831	0.0190032	0.00604431	0.0588863	0.00969681	0.38931	0.627809
AC210013.4_FG011	9.46702	0.0714858	-0.0851736	-0.0472506	2.20135e-66	0.239253	0.194675	0.372849	4.04374e-66	0.584841	0.328271	0.672256	0.228946	0.433173	486.981	lme	7.98685	0.000831492	0.000852511	0.000444002	0.02372	0.018127	0.00223395	0.041847	0.10216	0.000118984	0.00139039
AC210013.4_FG013	6.01077	0.233999	-0.866504	0.0728999	2.36708e-32	0.170717	1.53403e-05	0.62475	2.63087e-32	0.499451	0.000166021	0.834607	0.626609	0.470696	486.94	lme	123.334	0.00890935	0.0882331	0.00105687	0.172849	0.15371	0.110523	0.326559	0.125168	2.15265e-06	5.64442e-05
AC210013.4_FG014	9.86867	0.0187726	-0.756912	0.192577	1.35534e-51	0.834461	1.59261e-11	0.00938621	1.78528e-51	0.947391	1.53933e-09	0.178307	0.434721	0.135453	386.093	lme	54.8917	5.73412e-05	0.0673257	0.00737525	0.140158	0.0219593	0.0764084	0.162117	0.190286	2.48581e-11	7.92451e-09
AC210013.4_FG016	5.20386	0.753325	0.186586	0.0671	4.69958e-43	0.000237534	0.352315	0.663283	5.63113e-43	0.0144356	0.504923	0.853583	0.606649	0.360419	134.207	lme	132.349	0.0923389	0.00409119	0.000895394	0.203805	0.114849	0.0927295	0.318653	0.0252329	0.127218	0.308511
AC210013.4_FG018	13.2538	-0.0832886	0.14252	-0.0712565	3.28107e-87	0.412137	0.224712	0.424937	2.07303e-86	0.73505	0.364901	0.713504	0.300429	0.885463	57.2527	lme	62.9425	0.00112873	0.00238695	0.00100976	0.00981699	0.0758934	0.00557728	0.0857104	-0.00128286	0.614338	0.806644
AC210013.4_FG019	10.0198	0.220156	0.0370458	0.0826961	5.9673e-86	0.00430416	0.648753	0.187565	3.34563e-85	0.0744866	0.76153	0.504616	0.219665	0.606121	102.294	lme	25.3741	0.00788644	0.000161275	0.00136	0.0178841	0.0275209	0.0100624	0.0454049	0.0187957	0.2479	0.476878
AC210023.3_FG014	6.6016	-0.0942062	-0.181808	0.102016	6.24773e-68	0.398715	0.162557	0.303781	1.21109e-67	0.72552	0.288354	0.616898	0.331873	0.998579	2716.13	lme	74.1812	0.00144404	0.00388432	0.00206968	0.000148406	0.104261	0.00596651	0.104409	-0.0397397	0.453607	0.685675
AC210169.3_FG002	5.74117	0.00114143	0.0172649	0.116881	3.40811e-58	0.993647	0.917296	0.360006	5.03814e-58	0.996719	0.949646	0.663253	0.427705	0.997904	3188.34	lme	102.559	2.1199e-07	3.50281e-05	0.0027168	0.00036325	0.172944	0.00274999	0.173308	-0.051208	0.26713	0.499435
AC210173.4_FG005	7.92953	0.23298	-1.31727	0.363414	5.80126e-58	0.134811	1.08992e-10	0.00793175	8.53975e-58	0.448815	7.98583e-09	0.169363	0.48448	0.577186	170.01	lme	110.742	0.00883192	0.203911	0.0262647	0.0888221	0.121252	0.262983	0.210074	0.0259565	0.163653	0.366246
AC210193.4_FG002	-1.06062	-0.704018	-0.035691	-0.497913	0.0349436	0.371216	0.968241	0.478605	0.0354944	0.706133	0.982959	0.750819	2.36433	0.92585	379.108	lme	292.933	0.0806467	0.000149695	0.0493033	0.389511	4.86352	0.150045	5.25303	-0.00446228	0.654266	0.83184
AC210204.3_FG002	9.93492	0.440302	-0.115308	-0.0968725	1.9278e-60	0.0197808	0.538281	0.492416	2.98916e-60	0.173634	0.673583	0.760147	0.575135	0.266256	117.88	lme	124.998	0.0315443	0.00156245	0.00186625	0.239922	0.0870615	0.0350736	0.326984	0.0526394	0.0220294	0.0845935
AC210303.3_FG001	6.72975	0.100316	0.126757	-0.157175	3.02691e-60	0.520902	0.484961	0.250994	4.67426e-60	0.80549	0.627383	0.567477	0.46296	0.467494	19.5833	lme	111.235	0.00163742	0.00188813	0.00491291	0.108308	0.0950851	0.00687677	0.203393	-0.00735033	0.7557	0.888273
AC210314.3_FG006	9.49419	0.339889	-0.0990109	0.108445	2.17486e-87	1.97332e-05	0.246441	0.0990529	1.40738e-86	0.0034232	0.390382	0.388997	0.218218	0.994434	11.4167	lme	27.2914	0.0187973	0.00115201	0.00233879	0.000251548	0.0449459	0.0264109	0.0451974	-0.0287797	0.703054	0.860491
AC210669.3_FG001	0.939922	1.78664	0.635072	-0.261867	0.141618	0.0818513	0.548873	0.74658	0.143298	0.35128	0.681954	0.894862	3.08701	0.400247	119.292	lme	316.855	0.519387	0.0473954	0.0136374	5.46557	3.64746	0.491084	9.11304	0.062644	0.0100022	0.0463252
AC210848.3_FG004	8.18203	-0.161884	0.101259	0.0693386	5.13607e-82	0.0223715	0.210418	0.261511	2.08693e-81	0.185669	0.347212	0.577086	0.207212	0.991445	1.00678e+07	lme	21.0142	0.00426409	0.00120492	0.000956135	0.000345664	0.0400593	0.00659758	0.040405	-0.0257255	0.777261	0.899765
AC211164.5_FG003	7.22955	0.202406	0.0468013	-0.00649876	5.85103e-67	0.0622172	0.686181	0.942616	1.0972e-66	0.307548	0.790773	0.978434	0.324703	0.589044	137.498	lme	67.5895	0.006666	0.000257398	8.39905e-06	0.0416667	0.0597231	0.00633913	0.10139	0.0646733	0.00818913	0.0395803
AC211349.4_FG001	9.94178	0.0456534	-0.097676	-0.181819	1.41571e-71	0.736766	0.512741	0.110674	3.15526e-71	0.9074	0.651445	0.406275	0.400407	0.530385	84.0121	lme	92.3085	0.00033913	0.00112116	0.00657428	0.0712272	0.0804441	0.00768968	0.151671	0.0185313	0.250631	0.480136
AC211357.4_FG004	7.57221	-0.00314095	-0.0396307	-0.00217524	2.35889e-75	0.973858	0.721607	0.979589	6.32203e-75	0.992288	0.817324	0.992756	0.285686	0.995208	11.0603	lme	57.4643	1.60524e-06	0.000184567	9.40988e-07	0.000371198	0.0770952	0.000180389	0.0774664	-0.0378784	0.501462	0.726408
AC211390.3_FG001	7.96876	-0.173633	0.347603	0.0573074	5.80315e-82	0.0157774	3.74481e-05	0.343532	2.35167e-81	0.154384	0.000352027	0.651112	0.207745	0.745567	118.11	lme	20.3078	0.00490551	0.014199	0.000653116	0.0105753	0.0309889	0.0223339	0.0415642	0.0275764	0.149928	0.34674
AC211394.4_FG004	11.6082	-0.150839	0.116767	-0.112932	2.37012e-101	0.00395372	0.0496303	0.0139803	1.78703e-99	0.0713596	0.11874	0.203555	0.150221	0.963923	10.6084	lme	-14.5277	0.0037021	0.00160225	0.00253634	0.000772721	0.0206461	0.00989498	0.0214188	-0.0396453	0.462453	0.69254
AC211401.4_FG003	9.26618	-0.00193439	-0.140514	0.0268509	2.76973e-75	0.977773	0.0701865	0.660807	7.40564e-75	0.993297	0.153973	0.852929	0.221329	0.708644	355.834	lme	21.5689	6.08847e-07	0.00232023	0.000143379	0.012788	0.0311033	0.00246336	0.0438913	0.028628	0.140383	0.3312
AC211652.4_FG002	6.57815	0.373491	-0.169972	-0.0169849	1.73319e-71	0.00022339	0.128047	0.835975	3.8515e-71	0.0142469	0.241878	0.937049	0.28187	0.186427	19.4853	lme	55.3073	0.0226976	0.00339502	5.73713e-05	0.0613372	0.0140552	0.029193	0.0753925	-0.0247801	0.798354	0.910608
AC211737.3_FG012	8.68883	0.18714	-0.0938884	0.161686	7.23648e-71	0.0549732	0.390163	0.0639187	1.56559e-70	0.28798	0.541113	0.328785	0.292782	0.879042	408.273	lme	57.7201	0.00569842	0.00103589	0.00519895	0.009558	0.0694609	0.0148011	0.0790189	0.0186384	0.234921	0.460987
AC211892.4_FG002	6.32005	-0.258344	-0.294883	-0.175447	1.0827e-51	0.0651417	0.0549462	0.150989	1.42895e-51	0.314718	0.128184	0.460031	0.436418	0.693379	283.307	lme	98.5686	0.0108596	0.0102186	0.00612158	0.0541234	0.122392	0.0255997	0.176516	0.0344664	0.0979556	0.257256
AC211972.4_FG003	6.06978	0.179817	-0.326902	-0.0833852	1.90337e-63	0.139769	0.0197674	0.42783	3.19856e-63	0.455805	0.0579717	0.716111	0.356304	0.831431	94.5693	lme	81.6604	0.00526115	0.0125581	0.00138276	0.0202469	0.0998632	0.0213521	0.12011	-0.00633959	0.732294	0.875426
AC212023.4_FG004	11.7868	0.486324	-0.890025	0.00730285	3.91638e-65	0.00231383	2.13731e-06	0.956805	6.92261e-65	0.053907	3.13254e-05	0.983601	0.4767	0.754975	304.506	lme	109.911	0.0384832	0.0930883	1.0606e-05	0.0516008	0.158993	0.155304	0.210594	0.0286632	0.138708	0.32844
AC212068.4_FG005	9.89889	-0.0610094	-0.268195	-0.0206494	1.85012e-86	0.422998	0.00355034	0.744011	1.08377e-85	0.740937	0.0146388	0.893338	0.22547	0.00236238	24.2655	lme	28.9904	0.000605637	0.00845263	8.47979e-05	0.0483407	0.000114469	0.00830745	0.0484551	-0.0121111	0.876215	0.948477
AC212112.4_FG002	9.53515	-0.00650506	-0.111578	0.0106043	1.72818e-92	0.908563	0.0838949	0.827132	2.10898e-91	0.970468	0.176462	0.933123	0.166888	0.711761	81.3281	lme	-3.89981	6.88528e-06	0.001463	2.23634e-05	0.00754973	0.0186428	0.00145402	0.0261926	-0.0111555	0.851184	0.935834
AC212219.3_FG005	9.0241	0.0969965	-1.21507	-0.248947	9.40315e-60	0.631295	1.02974e-06	0.139734	1.43499e-59	0.861512	1.71241e-05	0.445459	0.596178	0.474262	72.3474	lme	136.716	0.00153085	0.173497	0.0123249	0.179668	0.162076	0.190904	0.341744	0.0407488	0.0614908	0.184229
AC212565.3_FG001	5.60645	0.547967	0.5368	-0.0597873	4.32841e-45	0.00776971	0.0100664	0.694568	5.28679e-45	0.106313	0.0339214	0.870111	0.619713	0.265751	115.768	lme	133.572	0.0488571	0.0338622	0.000710866	0.248389	0.0899011	0.0656224	0.33829	0.048465	0.0178337	0.0721088
AC212570.3_FG006	6.05285	0.200236	0.0547933	0.00352179	3.05025e-52	0.285473	0.796187	0.981269	4.05724e-52	0.631451	0.870802	0.993195	0.556144	0.147983	39.3101	lme	128.24	0.00652384	0.000352813	2.46658e-06	0.246266	0.0427729	0.00632621	0.289039	-0.00567231	0.712754	0.865392
AC212728.3_FG001	4.60637	0.681832	-0.242917	0.634904	6.49507e-19	0.124607	0.618518	0.105946	6.93065e-19	0.432848	0.737841	0.398158	1.37196	0.765128	343.25	lme	228.013	0.075644	0.00693434	0.0801652	0.397403	1.2946	0.198838	1.692	-0.0197872	0.918078	0.9662
AC212835.3_FG007	10.484	-0.0521047	-0.194655	-0.0899233	1.85914e-95	0.362034	0.00416695	0.0765312	3.69612e-94	0.699921	0.0167332	0.352985	0.16886	0.906565	79.8112	lme	-1.59707	0.000441747	0.00445267	0.0016081	0.00252586	0.0245074	0.0061592	0.0270333	-0.0168228	0.996742	0.99861
AC212859.3_FG007	7.63326	-0.0869682	-0.138816	0.120026	1.86528e-57	0.331154	0.164537	0.136491	2.71891e-57	0.673462	0.291072	0.441943	0.302179	0.638576	515.436	lme	50.8239	0.00123066	0.00226448	0.00286499	0.0272526	0.0481509	0.00514374	0.0754036	0.0251735	0.169825	0.374502
AC212859.3_FG008	7.29545	-0.0216245	0.551507	0.196648	7.83467e-47	0.89571	0.00364593	0.182273	9.74428e-47	0.966509	0.0149617	0.499509	0.532732	0.701625	404.876	lme	118.856	7.6087e-05	0.0357431	0.00769041	0.075652	0.177895	0.0434068	0.253547	0.0551261	0.019763	0.0780343
AC213050.3_FG001	5.96734	0.068187	-0.302261	0.0611681	4.61314e-60	0.513829	0.00928231	0.49466	7.09182e-60	0.801021	0.0317764	0.761106	0.330019	0.552312	171.896	lme	67.0273	0.000756524	0.0107363	0.000744079	0.0454638	0.0560886	0.0136928	0.101552	0.058476	0.0151024	0.0635197
AC213099.3_FG001	7.90881	0.130318	0.273154	-0.0416819	2.3321e-80	0.0405243	0.000126423	0.425522	8.40139e-80	0.24867	0.000959978	0.713941	0.195286	0.487549	147.236	lme	7.95297	0.00276332	0.00876809	0.000345514	0.0177788	0.0169149	0.00966626	0.0346937	0.0468856	0.0400904	0.133129
AC213099.3_FG002	5.88267	0.00626373	-0.0852545	0.108943	1.73268e-65	0.955351	0.511944	0.274867	3.09613e-65	0.986421	0.651073	0.590939	0.333451	0.999685	40.7884	lme	74.7796	6.38388e-06	0.000854132	0.0023603	3.32133e-05	0.1055	0.00333339	0.105533	-0.0476987	0.312704	0.54969
AC213432.2_FG004	7.06466	-0.098845	0.69291	-0.698454	3.70539e-39	0.793338	0.111209	0.0397388	4.29022e-39	0.931671	0.217685	0.274769	1.12598	0.905969	160.036	lme	210.59	0.00158975	0.0564214	0.0970165	0.112507	1.08399	0.165142	1.19649	-0.022205	0.865847	0.943244
AC213463.3_FG002	8.55474	0.00425451	0.0689955	-0.108606	6.01032e-90	0.940449	0.287241	0.0306436	5.24597e-89	0.982251	0.436957	0.251789	0.168003	0.757296	76.8382	lme	-2.79593	2.94522e-06	0.000559413	0.00234574	0.00655292	0.0204467	0.00289785	0.0269997	0.0147539	0.30384	0.540858
AC213463.3_FG007	8.75605	0.261912	-0.412461	-0.0674697	1.28949e-79	0.00536986	0.000217345	0.403359	4.42434e-79	0.0845544	0.00148794	0.696583	0.270661	0.971182	160.346	lme	51.3155	0.0111617	0.019992	0.000905289	0.00200122	0.0674428	0.0367141	0.069444	-0.0402941	0.452334	0.684668
AC213521.3_FG005	11.0832	-0.00548147	-0.147116	-0.505781	1.10697e-56	0.982994	0.588013	0.0175746	1.58934e-56	0.994152	0.714576	0.217819	0.774569	0.440485	113.693	lme	163.283	4.88893e-06	0.00254336	0.0508739	0.321093	0.252785	0.0532113	0.573878	0.0635031	0.00902515	0.0428635
AC213600.3_FG002	7.48831	0.0566249	-0.240263	0.116737	8.96224e-67	0.476754	0.00931084	0.106376	1.66994e-66	0.777168	0.031862	0.398546	0.25025	0.798564	472.7	lme	37.1105	0.000521715	0.00678367	0.00271012	0.0113986	0.0451882	0.0112835	0.0565868	-0.000181699	0.588763	0.789712
AC213612.3_FG001	10.0076	0.0568546	0.0865808	0.0793181	1.65328e-50	0.717027	0.611287	0.564091	2.14953e-50	0.899568	0.732456	0.801227	0.544329	0.545535	414.981	lme	113.806	0.000525957	0.000880914	0.00125116	0.112037	0.134488	0.00263517	0.246524	0.0789528	0.00201951	0.013167
AC213654.3_FG001	8.30757	0.0947234	-0.170631	-0.00629617	5.77742e-85	0.114222	0.0138481	0.904996	2.96056e-84	0.414484	0.0437016	0.963739	0.178366	0.914625	311.909	lme	3.54789	0.00145994	0.0034214	7.88356e-06	0.00254343	0.0272479	0.0057246	0.0297913	-0.0113981	0.858163	0.939945
AC213884.3_FG001	9.22931	0.0896729	-0.00829158	0.00925422	4.50787e-90	0.150506	0.906682	0.863473	4.00159e-89	0.470173	0.943874	0.948332	0.182874	0.761169	53.7209	lme	6.99658	0.0013084	8.07913e-06	1.70313e-05	0.00754055	0.0240322	0.00142482	0.0315728	-0.0212929	0.888778	0.953956
AC214040.3_FG009	5.13121	0.192355	0.657174	0.356977	1.86017e-38	0.422256	0.0178272	0.0971559	2.14243e-38	0.740547	0.0534955	0.386645	0.723145	0.885827	326.112	lme	159.674	0.00602043	0.0507517	0.0253425	0.0557973	0.432911	0.0783879	0.488708	-0.0119973	0.872767	0.946613
AC214119.3_FG009	8.34579	-0.0417614	-0.0016062	0.12908	2.243e-82	0.573426	0.984982	0.030672	9.36524e-82	0.835114	0.990871	0.251789	0.221601	0.000603191	33.4163	lme	24.8823	0.000283772	3.03173e-07	0.00331348	0.0463048	2.79475e-05	0.00326594	0.0463328	0.0323439	0.111959	0.283067
AC214266.3_FG002	6.43587	-0.0634864	0.313318	0.0468827	1.33834e-65	0.527591	0.00826986	0.602093	2.39879e-65	0.809701	0.0290141	0.823354	0.302232	0.935275	404.244	lme	62.6545	0.000655813	0.0115361	0.000437115	0.00553834	0.080029	0.0134599	0.0855673	-0.0218552	0.874323	0.947247
AC214350.3_FG007	9.0268	0.057625	0.0144715	-0.115899	6.31183e-79	0.270884	0.810205	0.0156963	2.07626e-78	0.615809	0.881	0.212083	0.161359	0.916278	2866.13	lme	-10.6954	0.000540308	2.46102e-05	0.00267136	0.00192266	0.0210422	0.00279111	0.0229649	-0.0391417	0.464875	0.694788
AC214360.3_FG001	7.90355	-0.240828	-0.392523	0.376903	3.40419e-49	0.219197	0.0691617	0.0307767	4.35003e-49	0.560989	0.152313	0.251789	0.618099	0.669841	259.438	lme	137.414	0.00943699	0.0181059	0.0282506	0.116175	0.2357	0.0457967	0.351875	0.0411317	0.0619727	0.185221
AC214448.3_FG007	8.74461	0.123892	0.0481304	-0.0235329	5.0649e-68	0.30952	0.711432	0.816217	9.85694e-68	0.654099	0.810044	0.928476	0.371194	0.52801	135.903	lme	81.4517	0.00249749	0.000272226	0.000110134	0.0626369	0.0700714	0.00238366	0.132708	0.0511624	0.0253952	0.0941362
AC214507.3_FG001	7.56605	-0.017821	0.315108	0.0970059	4.22072e-77	0.816117	0.000758265	0.157753	1.24383e-76	0.940537	0.00413146	0.468954	0.229597	0.988515	4275.84	lme	32.4033	5.16751e-05	0.0116683	0.0018714	0.000568697	0.0489485	0.0136523	0.0495172	-0.0488386	0.301806	0.538337
AC214635.3_FG002	8.69759	-0.117071	-0.00512226	0.00135167	4.41818e-83	0.116422	0.951668	0.983539	1.95383e-82	0.418167	0.972063	0.993887	0.220425	0.949604	249.97	lme	27.9968	0.00223007	3.08329e-06	3.63336e-07	0.00231116	0.0435489	0.00219136	0.0458601	-0.0231491	0.841285	0.931282
AC214640.3_FG003	8.1973	-0.0308632	-0.330738	-0.0204709	1.80177e-83	0.659185	0.000132559	0.714574	8.20758e-83	0.875708	0.000996989	0.8797	0.208698	0.000400273	30.9193	lme	18.7759	0.000154989	0.0128546	8.3338e-05	0.040929	1.63893e-05	0.0125473	0.0409454	0.0205206	0.218497	0.440315
AC214648.3_FG003	9.41727	0.085838	-0.286134	-0.0332677	2.96506e-86	0.207086	0.00019142	0.540001	1.70824e-85	0.546425	0.00134193	0.788077	0.201108	0.409767	94.7544	lme	12.8342	0.00119889	0.00962119	0.000220098	0.0236361	0.0164093	0.012155	0.0400453	0.0721937	0.00367598	0.0212863
AC214817.3_FG004	4.48133	-0.170409	1.68801	-0.258173	2.89031e-38	0.522884	1.00509e-06	0.276891	3.32257e-38	0.806976	1.68035e-05	0.592612	0.793605	0.999802	1877.41	lme	171.885	0.00472502	0.334842	0.0132553	0.000118084	0.597565	0.373078	0.597684	-0.0578321	0.18176	0.390167
AC215201.3_FG005	10.4998	0.26022	0.331477	-0.365485	8.01343e-70	0.114503	0.0800444	0.0128958	1.66395e-69	0.415139	0.170485	0.199436	0.482848	0.887164	85.1252	lme	115.996	0.0110179	0.0129121	0.0265649	0.0249474	0.196147	0.0405611	0.221095	-0.021058	0.89414	0.955715
AC215244.3_FG002	10.9714	-0.0624327	-0.0246332	-0.0468632	1.54315e-100	0.0875056	0.539704	0.145207	9.37815e-99	0.363693	0.67453	0.452009	0.110882	0.79046	273.675	lme	-51.996	0.000634225	7.1307e-05	0.000436751	0.00240311	0.00906537	0.00123218	0.0114685	-0.000452726	0.588797	0.789712
AC215260.3_FG001	4.74169	0.585312	0.313801	-0.778569	4.14403e-41	0.0169609	0.247854	0.000369538	4.88049e-41	0.160938	0.39187	0.0390399	0.704645	0.772403	86.1241	lme	157.767	0.0557434	0.0115717	0.120549	0.107779	0.365772	0.151201	0.47355	-0.000507912	0.592972	0.79222
AC215260.3_FG003	11.0756	-0.0519227	0.407857	-0.0654354	4.02387e-67	0.641495	0.0017229	0.511506	7.58876e-67	0.866221	0.00813382	0.770823	0.35536	0.747926	431.046	lme	74.9453	0.000438666	0.0195481	0.00085152	0.0278307	0.0825761	0.0223148	0.110407	0.0291726	0.137977	0.327096
AC215260.3_FG004	7.98809	0.223994	0.215921	-0.0724305	4.37952e-67	0.00155557	0.00318541	0.205194	8.25094e-67	0.0428926	0.0134142	0.522283	0.255203	0.29414	243.617	lme	22.3069	0.00816377	0.00547871	0.00104331	0.035211	0.0146728	0.0111434	0.0498838	0.0579965	0.0147646	0.0623635
AC215690.3_FG002	8.81416	0.0944479	-0.201071	0.223616	2.71631e-55	0.47899	0.18253	0.0662663	3.79473e-55	0.779136	0.313226	0.333923	0.429894	0.74588	507.829	lme	95.3266	0.00145146	0.00475106	0.00994428	0.0419013	0.122987	0.0186687	0.164888	0.0684267	0.0060266	0.031146
AC215723.3_FG001	6.02892	-0.173691	-0.594048	0.042653	2.22109e-49	0.135129	1.04332e-05	0.667935	2.84361e-49	0.449299	0.000119904	0.85591	0.389758	0.538119	320.221	lme	78.8029	0.00490879	0.0414699	0.0003618	0.0653767	0.0761678	0.0408067	0.141545	0.0916736	0.000414355	0.00376469
AC216010.3_FG001	5.65563	0.00782832	0.179333	0.162905	1.86319e-59	0.954784	0.265395	0.18692	2.82534e-59	0.986377	0.412086	0.503859	0.411518	0.975323	10.3845	lme	98.3395	9.97141e-06	0.0037793	0.00527762	0.00396655	0.156769	0.00893651	0.160735	-0.0334518	0.592997	0.79222
AC216067.3_FG002	9.24241	0.404255	-0.197293	-0.0831072	3.40219e-84	5.35616e-06	0.038076	0.247078	1.64069e-83	0.00141053	0.0968617	0.563451	0.24006	0.966249	81.3408	lme	37.9363	0.0265907	0.00457419	0.00137356	0.00184565	0.052838	0.0347402	0.0546837	-0.0225111	0.857296	0.939879
AC216353.2_FG005	5.96851	0.285148	-0.206539	-0.271154	8.37188e-32	0.143717	0.33147	0.117021	9.2867e-32	0.461574	0.483049	0.416449	0.679192	0.554515	481.363	lme	137.618	0.01323	0.00501295	0.0146218	0.172981	0.215317	0.0310881	0.388297	0.12053	8.9178e-06	0.000173682
AC216870.3_FG005	6.83962	0.122263	-0.496069	0.0578929	5.17459e-53	0.472867	0.0134438	0.705289	6.96912e-53	0.774585	0.04276	0.8748	0.514515	0.932578	492.929	lme	121.907	0.00243226	0.0289184	0.00066653	0.0166677	0.230549	0.0358684	0.247216	-0.0268929	0.74505	0.882287
AC217050.4_FG001	10.7185	0.0587276	0.238236	0.090135	9.43629e-91	0.415556	0.00579721	0.161391	9.13516e-90	0.737048	0.0217602	0.47356	0.214368	0.999949	3967.24	lme	25.2951	0.000561182	0.00666967	0.00161569	2.24475e-06	0.0436126	0.00831364	0.0436149	-0.00677373	0.742687	0.881326
AC217050.4_FG004	9.15054	-0.124417	0.0136896	-0.179279	4.79404e-88	0.0305356	0.827647	0.000614223	3.35823e-87	0.215321	0.891623	0.0516715	0.171389	0.783143	191.277	lme	-2.05006	0.0025187	2.20227e-05	0.00639191	0.00602508	0.0217586	0.0103971	0.0277837	0.026056	0.16141	0.363083
AC217050.4_FG006	10.0421	-0.0420085	0.313752	-0.0352421	2.23043e-73	0.544133	0.000108853	0.563101	5.41471e-73	0.818904	0.000846373	0.800509	0.229822	0.627342	397.727	lme	21.664	0.00028714	0.0115681	0.000246998	0.0173605	0.0292252	0.0129574	0.0465857	0.0615418	0.0109253	0.0497303
AC217050.4_FG007	11.9927	-0.196616	-1.02379	-1.96303	2.27849e-62	0.423621	0.000419768	3.41511e-13	3.72693e-62	0.741446	0.00255531	2.58566e-10	0.721687	0.668187	81.028	lme	159.768	0.0062901	0.123173	0.766343	0.166227	0.334739	0.899356	0.500966	0.0237994	0.186881	0.397543
AC217121.3_FG007	6.59707	-0.143831	0.143863	0.0236571	6.65342e-69	0.174931	0.243374	0.790589	1.33768e-68	0.505756	0.386738	0.916654	0.311886	0.0106549	21.3349	lme	65.9711	0.00336609	0.00243214	0.000111299	0.0914778	0.000985182	0.0068088	0.092463	-0.0114498	0.858033	0.939934
AC217271.3_FG001	8.01835	-0.0313624	0.00355993	0.0570865	2.80288e-78	0.727547	0.972785	0.475452	8.88694e-78	0.904224	0.985091	0.749159	0.268174	1	4.0039e+12	lme	50.3791	0.000160043	1.48927e-06	0.000648091	8.45947e-12	0.0682602	0.000705518	0.0682602	-0.0525007	0.251939	0.481893
AC217271.3_FG002	9.07776	0.00691256	-0.0740011	-0.0456476	3.46188e-81	0.901331	0.230903	0.353803	1.3163e-80	0.968191	0.372359	0.659058	0.176349	0.720297	335.305	lme	-3.09787	7.77493e-06	0.000643527	0.000414387	0.00797062	0.0205261	0.00105891	0.0284968	0.0543685	0.0212382	0.0823208
AC217293.3_FG007	1.15746	0.931435	-1.95744	-0.687728	0.145782	0.194851	0.0111668	0.259129	0.147495	0.533038	0.0368277	0.574163	2.56588	0.411052	302.44	lme	284.02	0.141164	0.450264	0.0940594	3.2339	2.25708	0.739204	5.49098	0.0844721	0.00110667	0.00822335
AC217300.3_FG005	9.35244	0.252018	-0.256254	-0.200523	5.588e-78	0.0146724	0.0262175	0.0219731	1.73899e-77	0.148448	0.0725112	0.230129	0.296186	0.634859	71.9107	lme	59.9542	0.0103343	0.00771667	0.00799645	0.0306084	0.053218	0.0262343	0.0838264	0.0223906	0.203191	0.41952
AC217358.3_FG003	8.16655	0.014604	0.314143	0.0183296	4.43392e-78	0.822005	7.10096e-05	0.752656	1.38768e-77	0.942911	0.000594341	0.898291	0.198958	0.863888	410.07	lme	14.023	3.47026e-05	0.011597	6.68151e-05	0.00493382	0.0313143	0.01144	0.0362481	-0.00873543	0.791051	0.907023
AC217358.3_FG005	7.13373	-0.0511654	0.557773	-0.00317934	2.21639e-62	0.704591	0.000568552	0.97882	3.62567e-62	0.894634	0.00327143	0.99253	0.404849	0.909231	243.902	lme	95.6145	0.000425964	0.0365599	2.01022e-06	0.014049	0.140729	0.0385536	0.154778	0.00270506	0.524915	0.743548
AC217358.3_FG010	10.1405	-0.120369	-0.201659	-0.0851615	2.66483e-86	0.142759	0.0358482	0.240569	1.54065e-85	0.460677	0.0925018	0.557786	0.24237	0.991673	140.147	lme	39.0301	0.00235747	0.00477887	0.0014423	0.000464151	0.0552765	0.00780997	0.0557407	-0.0206686	0.904381	0.960345
AC217358.3_FG011	9.30543	-0.0452137	0.146129	-0.00111995	1.70446e-87	0.443364	0.0327887	0.982965	1.11691e-86	0.756608	0.0863112	0.993868	0.177169	0.91957	348.994	lme	2.71772	0.000332628	0.00250937	2.49442e-07	0.00236018	0.0269843	0.00320442	0.0293444	-0.0151979	0.954928	0.980837
AC217401.3_FG001	7.76827	0.0454535	0.11496	-0.0429641	4.17398e-82	0.542222	0.186548	0.516161	1.70439e-81	0.818127	0.318556	0.772939	0.221926	1	10	lme	29.1788	0.000336166	0.00155304	0.000367097	0	0.046747	0.00187606	0.046747	-0.0207038	0.903449	0.960052
AC217401.3_FG002	9.87154	-0.0306009	-0.155534	0.141575	4.08662e-86	0.692532	0.0809838	0.0384135	2.33076e-85	0.88978	0.171991	0.272023	0.228332	0.784338	74.4836	lme	31.7395	0.000152365	0.00284275	0.00398603	0.0106566	0.0387568	0.00655819	0.0494134	-0.000365379	0.593099	0.79222
AC217401.3_FG003	9.36767	-0.0655708	0.376728	0.0407951	1.05785e-55	0.411031	3.93094e-05	0.553997	1.48952e-55	0.734039	0.000365179	0.796576	0.327834	0.332828	505.079	lme	39.6347	0.000699585	0.0166781	0.000330967	0.0577785	0.0288236	0.0188158	0.0866022	0.168362	2.13366e-09	2.20389e-07
AC217499.3_FG001	8.64603	-0.0874439	0.195528	0.257767	8.54458e-72	0.46548	0.147304	0.0133466	1.92396e-71	0.770475	0.268391	0.201262	0.352133	0.620682	73.954	lme	79.1649	0.00124417	0.00449271	0.0132137	0.0448051	0.0733151	0.0182748	0.11812	0.00483935	0.482676	0.709834
AC217499.3_FG003	11.2209	0.363035	-0.571406	-0.239805	2.1639e-61	0.010987	0.000520576	0.0583741	3.43738e-61	0.127442	0.00305832	0.316607	0.443261	0.762304	481.707	lme	99.687	0.0214445	0.038369	0.0114363	0.0419727	0.134609	0.0765696	0.176581	0.0739746	0.00331416	0.0196225
AC217556.3_FG003	9.13436	0.0611723	0.114613	0.0251146	1.23859e-88	0.323997	0.100091	0.636462	9.22391e-88	0.667965	0.201034	0.841616	0.1827	0.747529	111.041	lme	6.05853	0.000608875	0.00154368	0.000125436	0.00789215	0.0233674	0.00197846	0.0312596	-0.0112486	0.851785	0.936176
AC217665.3_FG005	9.78673	-0.100019	-0.18472	0.0388126	5.6739e-90	0.136145	0.0184215	0.508867	4.97589e-89	0.450781	0.054839	0.769104	0.197466	0.946329	113.797	lme	15.9767	0.00162772	0.00400974	0.000299581	0.00198484	0.0349969	0.00473053	0.0369817	-0.0381894	0.492076	0.717662
AC217811.3_FG003	2.77465	0.0675083	-0.473611	0.0577766	0.000415822	0.893847	0.41882	0.899597	0.000427418	0.965838	0.568235	0.962154	1.66862	0.801171	3441.14	lme	244.227	0.000741539	0.0263593	0.000663855	0.436083	1.75717	0.0298604	2.19326	-0.020243	0.913037	0.963796
AC217840.3_FG001	8.48715	0.0870307	-0.321576	-0.109132	1.87399e-85	0.198617	8.00166e-05	0.0600079	1.00538e-84	0.538185	0.000657019	0.320612	0.198616	0.544287	54.3207	lme	15.0634	0.00123243	0.0121523	0.00236849	0.0171558	0.0204902	0.016533	0.037646	0.0211619	0.219305	0.441404
AC217842.3_FG001	8.10535	0.0328562	0.041641	0.044091	1.8752e-90	0.530866	0.4936	0.344227	1.7492e-89	0.811599	0.635168	0.651742	0.156245	0.996772	30465.5	lme	-10.3026	0.000175652	0.000203766	0.000386607	7.45512e-05	0.0230223	0.000771915	0.0230969	-0.00714163	0.751586	0.88619
AC217887.3_FG005	8.39829	-0.0515253	0.106427	0.022221	1.10193e-81	0.337923	0.0741114	0.636853	4.37472e-81	0.67964	0.160496	0.841848	0.168905	0.703038	283.561	lme	-7.45316	0.000431977	0.00133104	9.81968e-05	0.00772455	0.0182873	0.00207808	0.0260119	0.0419005	0.0572817	0.174935
AC217947.4_FG002	10.3909	-0.225517	0.252201	-0.310225	5.37005e-67	0.17835	0.168922	0.0301381	1.00867e-66	0.510313	0.29614	0.250749	0.492922	0.632767	111.35	lme	115.956	0.0082752	0.00747455	0.0191392	0.0844318	0.145481	0.0425961	0.229913	0.0281286	0.144957	0.338572
AC217962.3_FG005	8.07087	-0.174292	-0.374348	-0.00268609	4.79312e-76	0.0102318	5.21033e-06	0.963792	1.33439e-75	0.121811	6.70516e-05	0.986622	0.203496	0.848094	440.056	lme	15.872	0.0049428	0.016468	1.43487e-06	0.00570018	0.0318242	0.0178975	0.0375244	-0.0103067	0.830851	0.92624
AC217965.2_FG012	7.9304	0.33013	-0.0732162	-0.272442	3.98347e-68	0.0138013	0.622108	0.0187804	7.78487e-68	0.143434	0.740539	0.22232	0.385171	0.769312	68.7155	lme	90.2866	0.0177333	0.000629947	0.014761	0.0324561	0.108236	0.0288571	0.140692	-0.00898424	0.79657	0.909726
AC217975.3_FG001	14.53	-0.108123	-0.143687	-0.0462304	8.44768e-76	0.338956	0.259837	0.647128	2.31772e-75	0.680086	0.405738	0.846663	0.351751	0.808887	430.972	lme	75.9796	0.00190218	0.00242618	0.000425035	0.0210858	0.0892456	0.00418575	0.110331	0.0126611	0.339692	0.577684
AC217977.3_FG001	5.87165	0.39398	-1.45957	-0.112354	3.35735e-37	0.024724	8.68928e-11	0.449897	3.83495e-37	0.193981	6.68142e-09	0.731658	0.592859	0.520482	361.019	lme	123.556	0.0252562	0.250345	0.00251042	0.153369	0.166472	0.305859	0.319841	0.083683	0.00116668	0.00853796
AC217977.3_FG003	7.59001	0.0484843	0.29133	0.0284846	1.30183e-82	0.49376	0.000743848	0.650001	5.54252e-82	0.790007	0.00406755	0.8482	0.210778	0.999518	9270.56	lme	23.3806	0.000382492	0.0099738	0.000161357	2.0298e-05	0.0421284	0.00979831	0.0421487	-0.0395346	0.464361	0.694307
AC218035.3_FG001	7.82032	-0.213874	-0.761105	-0.544056	4.08509e-58	0.133332	6.65943e-06	4.28206e-05	6.02859e-58	0.446431	8.24409e-05	0.00785953	0.448495	0.619552	207.558	lme	101.673	0.00744279	0.0680736	0.058865	0.0758898	0.123585	0.130781	0.199475	0.117641	1.29855e-05	0.0002349
AC218035.3_FG004	9.24444	0.0783543	-0.678256	-0.34691	1.34428e-52	0.464401	2.58924e-07	0.000499606	1.79662e-52	0.770176	5.45812e-06	0.0451659	0.396723	0.475201	511.928	lme	71.8619	0.000998952	0.0540601	0.0239334	0.0688779	0.0623684	0.0791528	0.131246	0.155786	2.31394e-08	1.45995e-06
AC218148.2_FG008	8.11004	0.086494	0.233985	-0.0950301	1.59598e-78	0.298523	0.0137059	0.186012	5.12829e-78	0.643505	0.0433204	0.503225	0.245246	0.755457	115.055	lme	39.0409	0.00121728	0.00643379	0.00179594	0.0139903	0.0432196	0.00794831	0.0572099	0.011975	0.347604	0.585984
AC218457.2_FG013	10.0742	-0.210791	0.115995	0.0890921	5.75205e-54	0.000103575	0.0499157	0.058387	7.86697e-54	0.00896219	0.11925	0.316607	0.219404	0.45261	6196.49	lme	-12.9886	0.00722972	0.00158113	0.00157851	0.012335	0.0101992	0.0105229	0.0225342	0.0150452	0.303614	0.540508
AC218972.3_FG001	9.06296	-0.17887	-0.0258469	0.10417	1.16613e-41	0.00291016	0.695215	0.0526411	1.38017e-41	0.0598294	0.797467	0.303858	0.296483	0.315281	7259.65	lme	1.88171	0.0052059	7.85068e-05	0.00215801	0.0206944	0.00952882	0.00606691	0.0302232	0.040063	0.0659259	0.193278
AC218972.3_FG004	1.10468	-0.285377	0.203992	-0.864696	0.00317375	0.683927	0.801788	0.16767	0.00324537	0.885378	0.875033	0.481409	2.08783	1	12765.4	lme	280.231	0.0132513	0.00489008	0.148695	1.42695e-07	4.13738	0.185848	4.13738	-0.0548549	0.217606	0.439054
AC218998.2_FG003	5.77242	0.14192	-0.172572	0.10587	2.90132e-52	0.248919	0.210194	0.33244	3.86029e-52	0.59487	0.347064	0.642088	0.381206	0.791812	376.971	lme	84.9883	0.00327721	0.00349968	0.00222904	0.0274344	0.104343	0.0113336	0.131777	0.00301091	0.519612	0.74033
AC218998.2_FG007	9.04052	-0.072081	-0.372335	0.00641868	3.40447e-73	0.255153	9.55543e-07	0.906573	8.20677e-73	0.601253	1.61644e-05	0.964312	0.21195	0.570346	351.972	lme	11.0844	0.000845397	0.0162914	8.19335e-06	0.0178347	0.0236747	0.0156719	0.0415094	0.105888	7.23928e-05	0.00092507
AC219020.4_FG002	5.44158	0.134115	0.331739	0.168442	3.80649e-44	0.393332	0.0626172	0.230924	4.60259e-44	0.722746	0.141315	0.547368	0.490403	0.78913	404.246	lme	112.806	0.00292666	0.0129325	0.00564248	0.0452035	0.169163	0.0202144	0.214366	0.0152909	0.290449	0.525987
AC219061.2_FG007	8.13713	0.113245	0.126053	0.0782345	3.56288e-81	0.0763194	0.078874	0.164827	1.35328e-80	0.340905	0.16853	0.478464	0.191389	0.848922	284.356	lme	10.3411	0.00208667	0.00186723	0.00121721	0.00517193	0.0290615	0.0048929	0.0342334	-0.0356511	0.547383	0.759855
AC220927.3_FG007	1.34788	1.92808	1.63717	-0.999464	0.0179195	0.0382963	0.108188	0.208137	0.0182386	0.241291	0.213035	0.525768	2.76012	0.697313	147.144	lme	308.781	0.604879	0.314976	0.198657	2.18318	5.02948	0.83712	7.21266	-0.00280844	0.647278	0.827182
AC225147.4_FG002	8.92177	0.133539	0.0691816	-0.0693318	5.87773e-77	0.0306293	0.304264	0.199266	1.71546e-76	0.215389	0.455155	0.516079	0.193298	0.722847	392.38	lme	6.32968	0.00290158	0.000562434	0.000955948	0.00924338	0.0241078	0.00337565	0.0333511	0.0330533	0.102681	0.266094
AC225147.4_FG003	7.80447	0.0390642	-0.0146778	-0.0468229	3.94692e-88	0.50415	0.828369	0.367486	2.78414e-87	0.795079	0.892049	0.669489	0.173955	0.994978	18.5052	lme	1.9008	0.0002483	2.53171e-05	0.000435999	0.000144241	0.0285767	0.000626002	0.028721	-0.0457642	0.353952	0.592571
AC225185.3_FG004	7.56816	-0.0684552	0.00536243	-0.0630954	3.06765e-78	0.417666	0.956215	0.399856	9.70104e-78	0.737994	0.97505	0.692837	0.251087	0.999355	5558.76	lme	42.9725	0.000762487	3.3792e-06	0.000791708	3.85519e-05	0.0597632	0.00184256	0.0598017	-0.0536037	0.234105	0.459982
AC225193.3_FG003	4.75295	0.00292537	0.682658	0.25491	7.34476e-31	0.989845	0.00753473	0.205304	8.11465e-31	0.995504	0.026887	0.522356	0.761153	0.5549	261.568	lme	156.667	1.39245e-06	0.0547641	0.0129224	0.234647	0.292532	0.0668386	0.527179	0.0565196	0.0169485	0.0694252
AC225205.3_FG003	7.77347	-0.0287392	0.2821	0.024304	2.70866e-61	0.793459	0.0233344	0.802044	4.29223e-61	0.931693	0.0661417	0.921401	0.345065	0.748062	352.742	lme	72.7301	0.00013439	0.00935185	0.000117469	0.0267986	0.0795712	0.00996982	0.10637	0.0175851	0.263349	0.49517
AC225718.2_FG006	1.3575	1.84436	-0.912769	1.03923	0.0318896	0.02597	0.302338	0.145393	0.032405	0.198444	0.453283	0.452009	2.60118	0.603247	218.904	lme	297.657	0.553489	0.0979066	0.214777	2.47936	3.76977	1.07872	6.24913	0.0552231	0.0199438	0.0785433
AC226230.2_FG001	10.8522	-0.0921712	0.202129	0.0514824	7.69462e-98	0.0945404	0.00216166	0.288803	2.44867e-96	0.378085	0.00978807	0.601334	0.162257	0.943309	10.6006	lme	-5.89551	0.00138232	0.00480116	0.000527092	0.00141662	0.0235719	0.00738447	0.0249885	-0.0137127	0.916093	0.965122
AC226235.2_FG001	6.41497	0.137844	-0.475058	-0.313855	6.75541e-54	0.467084	0.0346578	0.0506393	9.22813e-54	0.771159	0.0901857	0.298979	0.561407	0.00893132	23.9368	lme	131.262	0.00309166	0.0265206	0.0195897	0.291458	0.00262657	0.0494399	0.294085	0.01789	0.249169	0.478255
AC226235.2_FG002	8.99602	0.240014	0.144298	-0.0147327	5.16253e-90	0.000284985	0.0495854	0.789753	4.54058e-89	0.0164521	0.118648	0.916213	0.185604	0.999961	19.311	lme	9.16114	0.00937328	0.00244689	4.31652e-05	1.27051e-06	0.0326959	0.00977874	0.0326972	-0.0754317	0.0581679	0.177017
AC226248.1_FG002	7.60826	0.142274	-0.0946085	0.0272507	6.03172e-63	0.29447	0.512866	0.807019	1.0002e-62	0.640107	0.651516	0.924204	0.407482	0.519294	123.515	lme	92.3573	0.00329358	0.00105184	0.000147681	0.0762477	0.0823684	0.00547137	0.158616	0.0501372	0.0292008	0.104811
AC226373.2_FG010	9.08262	-0.160422	-0.445469	0.0219111	8.13895e-62	0.02374	1.53719e-07	0.717274	1.30937e-61	0.190378	3.5268e-06	0.880882	0.265158	0.417194	478.432	lme	23.5113	0.00418745	0.0233198	9.54771e-05	0.0338027	0.0241972	0.0235564	0.0579999	0.166103	3.22726e-09	3.0543e-07
AC230011.2_FG002	11.2659	-0.0687011	-0.292611	0.0448541	1.13761e-61	0.310516	0.000174936	0.452146	1.82177e-61	0.654871	0.00124952	0.73296	0.277784	0.372972	647.674	lme	21.0499	0.000767975	0.0100617	0.000400104	0.0346326	0.0206003	0.0100108	0.0552328	0.175561	5.00703e-10	7.51923e-08
AC230013.2_FG007	9.10896	0.105077	-0.013967	0.0946487	1.8942e-82	0.17184	0.863721	0.128143	7.95642e-82	0.500802	0.916317	0.431205	0.226885	0.437369	97.6893	lme	26.665	0.00179652	2.29243e-05	0.00178155	0.0262025	0.0203689	0.00429341	0.0465714	0.00319554	0.510638	0.733328
AC231745.1_FG003	10.132	0.199128	1.00036	-0.0753952	3.1452e-44	0.138738	2.715e-09	0.515143	3.80705e-44	0.453664	1.20328e-07	0.772394	0.556394	0.328246	534.686	lme	97.5474	0.00645185	0.117598	0.00113046	0.162241	0.0792772	0.113801	0.241518	0.100379	0.000162263	0.00178371
AC231745.1_FG004	9.38598	-0.105363	0.110891	0.0653083	3.25052e-91	0.0603004	0.0654373	0.150208	3.34457e-90	0.301659	0.14631	0.458728	0.163783	0.474093	97.4171	lme	-9.19714	0.00180631	0.00144505	0.000848216	0.0131897	0.0118902	0.00428068	0.0250798	0.0174921	0.259633	0.490211
AC231747.1_FG001	8.70907	0.0303721	0.141279	-0.00960473	1.98209e-86	0.61626	0.0375501	0.853022	1.1566e-85	0.854469	0.0959531	0.944562	0.181517	0.684487	133.285	lme	4.13353	0.000150096	0.00234555	1.83459e-05	0.00985706	0.0213843	0.0022696	0.0312414	0.0202763	0.228356	0.452884
AC232393.1_FG009	5.92489	0.010752	0.027192	0.177081	3.74772e-63	0.922306	0.823218	0.0645328	6.25114e-63	0.975254	0.888759	0.329853	0.32838	0.702091	124.645	lme	70.9751	1.88106e-05	8.68902e-05	0.00623613	0.0308973	0.0728164	0.00642039	0.103714	0.0515499	0.0263832	0.0968111
AC233851.1_FG014	7.18627	0.0517561	-0.146135	0.00179899	1.24069e-57	0.629609	0.21668	0.98475	1.81577e-57	0.861009	0.354455	0.99416	0.345831	0.67535	355.394	lme	70.3137	0.000435856	0.00250958	6.4362e-07	0.0340457	0.0708232	0.00336317	0.104869	0.0308558	0.119746	0.295317
AC233865.1_FG001	6.83883	0.600515	1.33239	-0.0862116	2.13657e-26	0.000972592	1.46314e-09	0.568143	2.32449e-26	0.0334219	7.12781e-08	0.804405	0.759119	0.29963	614.759	lme	127.249	0.0586768	0.208618	0.00147809	0.272902	0.116752	0.222737	0.389654	0.123668	5.20972e-06	0.000113644
AC233865.1_FG006	7.03818	-0.0104199	0.352041	-0.0164324	2.14822e-66	0.912605	0.0013389	0.844052	3.94814e-66	0.971604	0.00660044	0.94036	0.295426	0.712099	219.082	lme	56.9316	1.76664e-05	0.0145639	5.36995e-05	0.0235904	0.058349	0.0148708	0.0819395	0.0509539	0.0274235	0.0997982
AC233866.1_FG006	10.8615	0.0136999	-0.170242	-0.0184754	6.02262e-89	0.852362	0.0486377	0.751061	4.6708e-88	0.953775	0.116811	0.897915	0.220125	0.00230528	33.1424	lme	24.2185	3.0539e-05	0.00340582	6.78821e-05	0.0455078	0.000105151	0.00360108	0.045613	0.00777597	0.407412	0.64588
AC233870.1_FG003	7.41816	-0.0741903	-0.379653	0.0566329	1.702e-63	0.343743	4.42084e-05	0.414104	2.86362e-63	0.683536	0.000402058	0.704788	0.256784	0.662917	419.469	lme	35.258	0.000895599	0.0169381	0.000637833	0.019244	0.0378457	0.0167846	0.0570897	0.025777	0.169239	0.373879
AC233870.1_FG004	8.38206	-0.0564889	0.266875	-0.135896	7.85508e-67	0.551789	0.014824	0.113183	1.46605e-66	0.823875	0.0460298	0.410236	0.295766	0.808042	422.048	lme	56.6197	0.000519213	0.00836962	0.00367265	0.0150054	0.0631649	0.0140115	0.0781703	0.025817	0.167719	0.371616
AC233870.1_FG006	10.2015	-0.131056	-0.0168202	0.0707095	6.60128e-103	0.00227768	0.72483	0.0552188	7.73882e-101	0.0536218	0.819289	0.309877	0.122422	0.770473	19.9665	lme	-37.519	0.0027947	3.32472e-05	0.000994318	0.00326549	0.0109616	0.00314264	0.0142271	-0.0140128	0.92444	0.96849
AC233872.1_FG003	7.42016	0.145881	-0.0407931	-0.0252033	5.51879e-70	0.172831	0.729656	0.74955	1.15426e-69	0.502495	0.823281	0.897061	0.326231	0.00229239	50.2414	lme	63.9515	0.00346272	0.000195553	0.000126323	0.0951047	0.000218518	0.00387837	0.0953232	-0.000660855	0.561063	0.770628
AC233878.1_FG004	7.06196	-0.0858631	0.0907294	0.130181	1.02357e-73	0.37097	0.414717	0.128818	2.52709e-73	0.706092	0.564313	0.432141	0.285031	0.999351	20.9516	lme	57.2069	0.00119959	0.000967355	0.00337027	5.00542e-05	0.0770611	0.00522432	0.0771112	-0.0405544	0.446766	0.680828
AC233880.1_FG006	6.14397	-0.0155088	0.169724	0.0244892	1.06981e-48	0.870006	0.125472	0.774008	1.35741e-48	0.958528	0.238417	0.908912	0.304018	0.853349	4200.69	lme	56.4567	3.91359e-05	0.00338515	0.000119266	0.0111737	0.0650186	0.00364435	0.0761924	0.0034932	0.510977	0.733641
AC233883.1_FG006	7.74083	0.192198	0.0125358	0.00349453	3.61707e-66	0.148161	0.932769	0.975786	6.59633e-66	0.467421	0.959379	0.991446	0.392053	0.837951	135.238	lme	92.0585	0.00601058	1.84669e-05	2.42855e-06	0.0234628	0.121326	0.00594158	0.144788	-0.00754947	0.761876	0.891899
AC233885.1_FG001	8.08599	0.0975787	-0.227359	0.0728796	8.14004e-75	0.125964	0.00211873	0.200313	2.12122e-74	0.435483	0.00962966	0.516884	0.198403	0.78929	432.016	lme	11.1653	0.00154928	0.00607456	0.00105628	0.00747141	0.0279869	0.0103922	0.0354583	-0.0220883	0.868275	0.944586
AC233887.1_FG006	10.3751	-0.0833335	0.369484	-0.184523	2.26267e-76	0.366858	0.000222575	0.0126531	6.39622e-76	0.703406	0.00151589	0.199003	0.29725	0.284934	136.473	lme	49.6995	0.00112995	0.0160429	0.00677128	0.0581933	0.0231884	0.0268605	0.0813817	0.0588638	0.0146426	0.0619489
AC233888.1_FG001	7.28046	0.219257	-0.0541779	-0.381584	1.95975e-63	0.148559	0.756041	0.00572398	3.29301e-63	0.46752	0.843082	0.150431	0.448154	0.998524	241.634	lme	107.883	0.00782214	0.000344933	0.0289567	0.000281268	0.190312	0.0325696	0.190593	-0.02887	0.70156	0.859728
AC233888.1_FG002	10.2377	0.3197	-0.0400231	-0.0823182	2.09599e-77	0.00687088	0.764245	0.392525	6.27657e-77	0.0981663	0.848792	0.687258	0.339551	0.00180766	22.9542	lme	75.1272	0.0166305	0.000188239	0.0013476	0.113532	0.000205599	0.0172396	0.113738	0.0351652	0.0928152	0.247952
AC233892.1_FG001	6.91734	-0.164396	0.355228	0.0170327	1.09997e-60	0.0592121	0.000214453	0.81404	1.71596e-60	0.29879	0.00147217	0.927401	0.309044	0.341027	220.587	lme	48.429	0.00439748	0.0148287	5.76947e-05	0.052685	0.0272652	0.022253	0.0799501	0.0591809	0.0135465	0.0584731
AC233893.1_FG002	8.34219	-0.041642	0.335325	0.0879548	2.7046e-83	0.581983	0.000311034	0.192773	1.21376e-82	0.83804	0.0019975	0.508684	0.225221	0.999449	2898.76	lme	30.8029	0.000282152	0.0132136	0.00153847	2.65258e-05	0.0480952	0.0154348	0.0481217	-0.0554652	0.211929	0.431165
AC233893.1_FG003	6.45742	0.187126	0.0258638	0.0769147	2.79594e-57	0.24812	0.884761	0.569862	4.06116e-57	0.594252	0.930436	0.805458	0.474539	0.576159	79.607	lme	112	0.00569756	7.86093e-05	0.00117649	0.0923432	0.125529	0.00755938	0.217872	0.0220971	0.203827	0.420449
AC233893.1_FG006	0.341828	-0.968088	0.0954175	0.0834327	0.395981	0.218208	0.916074	0.904117	0.398834	0.560017	0.948903	0.963674	2.3272	0.998109	99.544	lme	292.385	0.152493	0.00106991	0.00138434	0.00971917	5.13011	0.154993	5.13983	-0.0452142	0.354926	0.593482
AC233894.1_FG005	6.56834	-0.0947455	-0.15234	-0.183745	1.70645e-71	0.331474	0.179194	0.0363509	3.79256e-71	0.673889	0.308814	0.267652	0.289307	0.987241	93.6569	lme	58.8602	0.00146062	0.0027272	0.00671429	0.00101329	0.0784075	0.011055	0.0794208	-0.0132883	0.905625	0.96066
AC233895.1_FG001	10.405	-0.0659089	0.212342	0.0175911	2.88991e-92	0.299039	0.00537487	0.74066	3.40991e-91	0.643973	0.0205182	0.891648	0.187406	0.00259445	22.4651	lme	8.66616	0.000706817	0.00529861	6.15399e-05	0.0334257	8.69468e-05	0.0067384	0.0335126	0.00887695	0.405717	0.64398
AC233898.1_FG004	6.96458	-0.119276	0.05957	-0.0655606	4.11618e-54	0.2821	0.631243	0.510187	5.6462e-54	0.627882	0.747641	0.769857	0.356429	0.744485	507.065	lme	74.2872	0.00231486	0.000417009	0.000854782	0.0301644	0.0878889	0.00446681	0.118053	0.0740918	0.0026563	0.016369
AC233899.1_FG005	4.30028	0.672857	0.41348	-0.231692	6.92026e-21	0.0675885	0.267641	0.420177	7.4109e-21	0.320582	0.41471	0.709467	1.26115	0.236052	159.178	lme	206.767	0.0736657	0.0200908	0.0106756	1.13959	0.352122	0.0802633	1.49171	0.0840545	0.000995596	0.00758481
AC233901.1_FG010	9.48961	-0.176697	-0.288655	-0.178654	2.10244e-70	0.213458	0.0745879	0.145373	4.47086e-70	0.55503	0.161196	0.452009	0.415969	0.731631	73.2242	lme	98.6404	0.00508014	0.0097915	0.00634742	0.0441159	0.120269	0.0201458	0.164385	0.00953501	0.392413	0.630686
AC233910.1_FG001	8.09723	-0.15282	0.0726434	-0.14077	2.58159e-66	0.241288	0.618093	0.219641	4.73122e-66	0.586496	0.737436	0.534999	0.390122	0.813614	166.14	lme	90.8954	0.00379994	0.00062013	0.00394085	0.026663	0.11639	0.0103219	0.143053	0.00161224	0.54715	0.759706
AC233910.1_FG004	7.15682	-0.0864431	-0.0938584	-0.161836	9.66177e-72	0.329264	0.340599	0.0393964	2.1688e-71	0.671574	0.493031	0.274071	0.267495	0.746628	163.801	lme	47.7431	0.00121585	0.00103523	0.00520856	0.0167402	0.0493296	0.00780454	0.0660698	0.00165145	0.544379	0.757594
AC233910.1_FG008	9.19336	0.094706	0.22071	-0.00503052	5.65511e-64	0.344852	0.0443604	0.953749	9.65507e-64	0.684692	0.108662	0.982459	0.330937	0.592122	329.167	lme	62.6196	0.0014594	0.00572447	5.03263e-06	0.0403422	0.0585653	0.00603115	0.0989075	0.0797165	0.00175053	0.0117506
AC233910.1_FG010	9.20609	-0.00964066	0.456387	-0.177255	5.08806e-47	0.932527	0.000411994	0.0779082	6.34036e-47	0.979137	0.00251642	0.355508	0.462032	0.357311	520.829	lme	79.7451	1.51228e-05	0.0244769	0.00624837	0.0893111	0.0496536	0.0314489	0.138965	0.111975	3.39186e-05	0.00050769
AC233922.1_FG005	8.12149	0.0922222	0.195983	-0.0756582	1.24331e-68	0.362188	0.0893543	0.40101	2.46856e-68	0.699921	0.184906	0.694176	0.307069	0.866988	355.223	lme	63.1014	0.00138385	0.00451363	0.00113837	0.0116309	0.0758111	0.00569684	0.087442	0.00568675	0.462326	0.69254
AC233922.1_FG008	8.64559	-0.0947318	-0.358217	-0.197996	1.98637e-69	0.449193	0.010918	0.0324057	4.06788e-69	0.760629	0.0361895	0.256859	0.387818	0.00359403	56.6605	lme	81.7465	0.00146019	0.0150794	0.00779621	0.143288	0.000516841	0.0233191	0.143805	0.0747705	0.00250157	0.0155565
AC233935.1_FG005	6.62731	0.0800224	0.190896	-0.161665	5.59663e-72	0.401964	0.0866117	0.0578805	1.27025e-71	0.727146	0.180463	0.31565	0.282794	0.894128	45.4364	lme	56.2231	0.00104194	0.00428236	0.00519758	0.00803538	0.067862	0.00904348	0.0758974	-0.0228417	0.849214	0.93497
AC233938.1_FG003	6.02085	1.52198	0.281357	0.547587	1.89872e-14	0.00526954	0.630192	0.246915	2.00661e-14	0.0834083	0.746932	0.563451	1.77146	0.643532	485.16	lme	249.597	0.376911	0.00930265	0.0596314	0.972386	1.75545	0.472776	2.72783	0.0913462	0.000400394	0.00366342
AC233939.1_FG003	7.57133	-0.0788591	0.0213786	-0.043402	6.64574e-79	0.30073	0.805448	0.520095	2.18175e-78	0.645507	0.877477	0.775788	0.226798	0.941609	238.087	lme	31.137	0.00101186	5.37094e-05	0.000374618	0.00283318	0.045688	0.00174466	0.0485212	-0.0391329	0.47321	0.701419
AC233942.1_FG001	7.78199	-0.0381202	-0.302872	0.05781	4.86817e-74	0.683567	0.00392766	0.407772	1.21963e-73	0.885198	0.0159035	0.699814	0.285781	0.0815546	61.214	lme	48.6671	0.000236445	0.0107798	0.000664624	0.0661136	0.00587064	0.0109993	0.0719842	0.00211835	0.52643	0.744675
AC233945.1_FG003	8.73218	-0.00147935	-0.0536506	-0.0761431	2.0825e-55	0.988096	0.629663	0.397516	2.91444e-55	0.995176	0.746403	0.690957	0.339953	0.650333	656.707	lme	62.9227	3.56092e-07	0.000338251	0.001153	0.0356739	0.0663485	0.00147571	0.102022	0.125864	4.36619e-06	9.90487e-05
AC233949.1_FG004	10.6442	-0.0766818	-0.0208454	0.0284717	2.17096e-94	0.215901	0.770319	0.602415	3.58623e-93	0.557706	0.85304	0.823539	0.183425	1	10	lme	7.83847	0.000956763	5.10634e-05	0.000161212	1.01808e-10	0.0319341	0.000951808	0.0319341	-0.00813568	0.775662	0.899117
AC233953.1_FG005	12.6492	-0.0773501	0.0913983	-0.0303242	2.9845e-85	0.303662	0.285354	0.652348	1.5701e-84	0.647178	0.434975	0.84931	0.229301	0.876177	438.543	lme	30.0882	0.000973512	0.000981672	0.000182873	0.00596444	0.0422045	0.00267714	0.0481689	-0.0147494	0.943284	0.97537
AC233955.1_FG008	6.64648	0.23986	-0.593663	0.0493	2.95106e-65	0.057331	0.000121878	0.645279	5.2372e-65	0.294117	0.000930912	0.845965	0.368107	0.203056	20.0257	lme	85.1642	0.00936129	0.0414161	0.000483351	0.101712	0.0259155	0.0598378	0.127627	-0.0230885	0.842652	0.931546
AC233960.1_FG002	9.10448	-0.017363	-0.202308	-0.523083	9.92147e-74	0.882586	0.131263	3.15011e-06	2.45183e-73	0.962741	0.246301	0.000854339	0.346725	0.772775	88.5632	lme	78.3159	4.90532e-05	0.0048097	0.0544139	0.0258096	0.0877763	0.059158	0.113586	-0.00874512	0.789891	0.906474
AC233960.1_FG003	6.97713	-0.0394174	0.152398	-0.0894559	3.02376e-63	0.648605	0.112169	0.241479	5.06217e-63	0.869656	0.219047	0.558664	0.275823	0.697219	342.215	lme	46.0596	0.000252811	0.00272928	0.00159143	0.021168	0.0487437	0.0051761	0.0699117	0.0600248	0.013355	0.0578206
AC233961.1_FG001	9.014	-0.0522409	-0.21495	-0.00699015	6.75659e-88	0.383836	0.00134601	0.867486	4.64525e-87	0.71541	0.00662646	0.950099	0.187692	0.00800588	65.3534	lme	-1.49189	0.000444059	0.00542954	9.71721e-06	0.0318693	0.000257201	0.00528977	0.0321265	0.0128812	0.334764	0.572463
AC233979.1_FG006	6.76989	0.0183458	0.437476	0.013175	2.58608e-48	0.831884	1.21946e-05	0.859028	3.26671e-48	0.946297	0.000137037	0.947115	0.345889	0.341263	443.458	lme	48.4926	5.47634e-05	0.0224905	3.45201e-05	0.0639761	0.0331432	0.0221332	0.0971193	0.126208	3.30907e-06	7.89096e-05
AC233979.1_FG009	8.98378	-0.000940262	-0.0939042	0.0595017	9.09761e-94	0.985836	0.130275	0.208623	1.3517e-92	0.994674	0.24504	0.525923	0.157899	0.999572	2727.4	lme	-8.96541	1.43852e-07	0.00103624	0.000704089	1.01329e-05	0.0236451	0.00175752	0.0236552	-0.0612917	0.152343	0.350186
AC234152.1_FG002	7.33221	-0.00188686	0.0318413	-0.126657	3.69546e-72	0.985009	0.782262	0.134252	8.46253e-72	0.994529	0.862007	0.439195	0.297844	0.303675	35.5397	lme	60.0552	5.7929e-07	0.000119144	0.00319025	0.0573155	0.024996	0.00334604	0.0823115	-0.0174412	0.987325	0.994581
AC234154.1_FG007	6.09003	0.0843251	0.00357137	0.158868	2.25936e-65	0.455528	0.978293	0.102984	4.0242e-65	0.764046	0.987856	0.39388	0.334218	0.0350529	20.0479	lme	74.0235	0.001157	1.49885e-06	0.00501929	0.101609	0.00369106	0.00697631	0.1053	-0.0284026	0.709761	0.863886
AC234154.1_FG008	7.46979	-0.146303	0.61143	0.0277928	1.0574e-75	0.0616283	2.68962e-09	0.684537	2.8876e-75	0.30602	1.19494e-07	0.864122	0.232716	0.870051	251.398	lme	32.9441	0.00348279	0.0439323	0.000153616	0.00656243	0.0439376	0.0520955	0.0505001	-0.0112651	0.855004	0.938356
AC234155.1_FG002	8.15088	-0.154028	-0.515654	0.0329707	2.05573e-74	0.154507	0.000108204	0.728858	5.24203e-74	0.47495	0.000843129	0.885769	0.319478	0.990071	21.4681	lme	69.9838	0.0038603	0.0312469	0.000216185	0.000961838	0.0959065	0.0307825	0.0968683	-0.0241646	0.816023	0.919211
AC234156.1_FG005	-0.472589	0.016102	-0.120379	-0.337484	0.198975	0.981927	0.883915	0.592959	0.201122	0.994072	0.930176	0.818696	2.11868	0.992621	12.0849	lme	281.873	4.21871e-05	0.00170292	0.0226504	0.031437	4.22909	0.0239855	4.26053	-0.030828	0.651019	0.829919
AC234157.1_FG002	10.7773	0.20492	0.168774	-0.277579	6.97717e-73	0.170382	0.323832	0.0365562	1.6562e-72	0.499036	0.475158	0.267848	0.439346	0.892401	71.6451	lme	105.482	0.00683261	0.00334734	0.0153229	0.019715	0.163511	0.0203681	0.183226	-0.0139036	0.921357	0.967482
AC234158.1_FG005	10.6501	-0.0103274	0.0419832	0.0565052	2.64015e-38	0.831167	0.443218	0.204442	3.03596e-38	0.946121	0.591406	0.521611	0.359485	0.142197	8914.11	lme	-17.0658	1.73542e-05	0.000207129	0.00063496	0.0185705	0.00307841	0.000836631	0.0216489	0.0247701	0.17739	0.38451
AC234159.1_FG002	11.0618	-0.013955	0.146136	-0.148237	1.1591e-84	0.877831	0.168719	0.0697407	5.807e-84	0.961256	0.295897	0.341115	0.270986	0.996811	14559.6	lme	51.3741	3.16869e-05	0.00250961	0.00436999	0.000221582	0.069262	0.00724603	0.0694836	-0.00767471	0.766037	0.893952
AC234161.1_FG010	5.90486	0.222189	-0.1189	0.0326497	9.61712e-60	0.122097	0.471714	0.795782	1.46728e-59	0.428444	0.615991	0.918572	0.423766	0.998088	173.81	lme	101.619	0.00803276	0.00166131	0.000211995	0.000325873	0.170089	0.0117991	0.170415	-0.0392877	0.468861	0.697933
AC234164.1_FG004	3.42012	0.142782	0.227202	-0.247722	3.88476e-24	0.625116	0.481141	0.33523	4.19578e-24	0.859556	0.624174	0.643908	0.906361	0.697453	199.837	lme	182.644	0.00331715	0.00606616	0.0122039	0.23466	0.540955	0.0179239	0.775615	0.0429599	0.0398133	0.13233
AC234165.1_FG002	11.6906	0.281676	0.0312969	0.0893321	3.74141e-88	0.00171543	0.751589	0.239811	2.64431e-87	0.0456385	0.839814	0.557025	0.254761	0.900981	68.6387	lme	44.4771	0.0129098	0.000115105	0.00158703	0.00609435	0.0554529	0.0156565	0.0615472	-0.00259932	0.641842	0.823028
AC234171.1_FG003	8.39758	-0.0119994	0.144869	0.0640585	1.45779e-73	0.857156	0.0462123	0.269747	3.56569e-73	0.955433	0.112083	0.585384	0.22455	0.500606	241.434	lme	18.6897	2.34282e-05	0.00246629	0.000816062	0.0223816	0.0224359	0.00331121	0.0448175	0.103429	0.00010827	0.00128754
AC234175.1_FG010	5.10698	0.0703114	-0.357314	0.510059	1.28151e-44	0.753227	0.163352	0.0106863	1.55772e-44	0.91496	0.289417	0.187795	0.660067	0.793916	77.4056	lme	150.654	0.000804398	0.0150034	0.051738	0.0850047	0.327471	0.0719204	0.412476	-0.0136972	0.912215	0.963528
AC234180.1_FG002	7.2414	-0.210341	0.220245	0.0131291	1.96564e-70	0.0110912	0.014049	0.850229	4.18631e-70	0.127804	0.0441287	0.943032	0.255882	0.573705	184.952	lme	38.487	0.00719891	0.00570033	3.42797e-05	0.0265714	0.0357595	0.0152646	0.0623309	0.0628967	0.0102518	0.0472684
AC234185.1_FG004	5.3842	0.238603	0.10235	0.00653704	9.96212e-41	0.239859	0.624946	0.967905	1.16826e-40	0.58543	0.74275	0.988146	0.662908	0.323415	149.72	lme	139.586	0.00926341	0.00123102	8.49828e-06	0.266293	0.127291	0.00927055	0.393584	0.072121	0.00366867	0.0212507
AC234185.1_FG007	8.25945	-0.0256596	0.0340899	0.0554126	4.28704e-29	0.670062	0.617495	0.316297	4.7058e-29	0.880412	0.736882	0.629167	0.422757	0.162428	9850.82	lme	7.0284	0.000107132	0.000136566	0.000610641	0.030125	0.00584205	0.000806486	0.0359671	0.0837638	0.00111328	0.00824343
AC234199.1_FG003	6.45717	-0.129593	0.725294	-0.0915804	1.84988e-73	0.146347	2.29249e-09	0.245576	4.50472e-73	0.465867	1.04361e-07	0.561954	0.263406	0.999777	13.7055	lme	48.3703	0.00273266	0.0618184	0.00166792	1.46729e-05	0.0658402	0.0723413	0.0658548	-0.0629012	0.135607	0.322859
AC234201.1_FG003	8.40089	-0.0481153	-0.308566	0.0599796	1.47738e-80	0.492829	0.000226748	0.335483	5.39281e-80	0.789235	0.00153912	0.643928	0.212313	0.839009	231.266	lme	22.3286	0.000376691	0.0111889	0.000715444	0.00683956	0.0356446	0.0113833	0.0424841	0.0348779	0.0920277	0.246497
AC234203.1_FG004	10.9597	-0.0437447	0.377328	-0.49687	2.97743e-91	0.527513	1.66511e-05	7.48098e-12	3.07577e-90	0.809675	0.000177981	4.38506e-09	0.205092	0.0776274	24.616	lme	18.6216	0.000311365	0.0167313	0.0490969	0.0361516	0.00304254	0.0692084	0.0391941	-0.0112007	0.851461	0.935932
AC234203.1_FG009	6.45214	0.0812603	0.216783	0.0643781	9.29216e-72	0.368802	0.0379596	0.401447	2.08738e-71	0.705273	0.096714	0.694733	0.266584	0.497462	45.3787	lme	48.1193	0.00107442	0.00552256	0.000824226	0.0331058	0.0327714	0.0067219	0.0658773	-0.0269513	0.742046	0.881185
AC234203.1_FG011	6.23476	0.0847142	0.227962	-1.17524	1.28127e-64	0.48654	0.109892	1.08413e-15	2.22922e-64	0.784813	0.215573	1.23124e-12	0.361098	0.695235	19.5797	lme	83.5909	0.0011677	0.00610684	0.274679	0.0377692	0.0861598	0.276042	0.123929	-0.0179376	0.974312	0.989551
AC234515.1_FG003	8.46011	0.110095	-0.300922	0.0845863	1.33968e-70	0.334473	0.0188031	0.385137	2.8673e-70	0.676438	0.0558559	0.681921	0.339893	0.681072	129.918	lme	74.432	0.00197222	0.0106414	0.00142288	0.0343617	0.0733796	0.0165166	0.107741	0.00100411	0.562354	0.7714
AC234520.1_FG003	9.61386	-0.0136896	-2.05896	0.178741	5.21299e-64	0.939904	6.34804e-14	0.213194	8.90694e-64	0.982002	1.46013e-11	0.528965	0.543834	0.000868457	34.5197	lme	125.161	3.04932e-05	0.498182	0.00635353	0.288234	0.000250536	0.504551	0.288485	0.0265024	0.162434	0.364393
AC234520.1_FG005	8.12295	-0.077255	-0.898927	-0.085506	3.4412e-49	0.369992	4.34112e-14	0.244429	4.3961e-49	0.705696	1.03793e-11	0.560763	0.373012	0.264329	473.555	lme	48.5984	0.000971118	0.0949597	0.00145399	0.080435	0.0289006	0.0936739	0.109336	0.161331	9.41474e-09	7.37393e-07
AC234521.1_FG004	4.6004	0.23323	-5.07754	0.18346	8.27714e-05	0.442468	1.8043e-21	0.503566	8.52824e-05	0.755717	6.55718e-18	0.765842	1.50531	0.294651	1924.94	lme	188.818	0.0088509	3.02968	0.0066935	0.618139	0.258221	3.11628	0.87636	0.0393656	0.0682252	0.198263
AC234522.1_FG005	11.7459	0.0407095	-0.186116	-0.251588	3.50975e-80	0.660816	0.0793611	0.00334063	1.24977e-79	0.876665	0.169366	0.129845	0.28161	0.870045	336.682	lme	53.6203	0.000269657	0.00407057	0.0125878	0.0096013	0.0642802	0.0165024	0.0738815	0.0107739	0.370555	0.610126
AC234528.1_FG001	6.83461	-0.328329	-0.21658	0.0554881	1.86377e-75	0.000176695	0.0222567	0.431812	5.02023e-75	0.012397	0.0637896	0.719067	0.241922	0.699582	74.1583	lme	37.7173	0.0175403	0.00551221	0.000612306	0.0168166	0.0391607	0.0187507	0.0559773	0.0159217	0.287583	0.522864
AC234528.1_FG005	8.6768	-0.0297809	0.193271	0.09028	1.62707e-77	0.758822	0.0892136	0.279374	4.90226e-77	0.917626	0.184678	0.593743	0.287378	0.419365	28.0201	lme	57.2177	0.000144309	0.00438956	0.00162089	0.0451264	0.0325927	0.00622402	0.0777191	-0.0244009	0.808001	0.91512
AC235535.1_FG001	10.5382	0.0468384	0.00264917	0.0656421	7.2748e-90	0.515259	0.974637	0.305367	6.26802e-89	0.801624	0.986143	0.618804	0.214293	0.998644	7889.86	lme	25.1868	0.000356964	8.24728e-07	0.000856909	5.90156e-05	0.0434709	0.00139478	0.0435299	-0.0608079	0.155661	0.354895
AC235541.1_FG002	10.0134	-0.0877241	0.0788646	-0.0373529	3.36831e-85	0.0473709	0.11027	0.341857	1.76182e-84	0.267488	0.216176	0.649924	0.140756	0.739097	508.739	lme	-30.0163	0.00125215	0.000730893	0.000277472	0.00456971	0.0129453	0.002849	0.017515	0.0495583	0.0319683	0.112185
AC235543.1_FG002	5.55353	0.140843	-0.219994	-0.146221	3.70122e-49	0.349012	0.190366	0.271943	4.72594e-49	0.688294	0.322921	0.587781	0.460913	0.796184	292.272	lme	107.453	0.00322767	0.00568736	0.00425198	0.0401817	0.156965	0.0134455	0.197147	0.0143477	0.311258	0.547837
AC235544.1_FG004	6.57972	-0.181138	0.054855	0.0447849	2.84054e-56	0.150001	0.692378	0.684554	4.04415e-56	0.469457	0.795641	0.864122	0.386173	0.784776	324.755	lme	86.8822	0.00533871	0.000353608	0.000398871	0.0293148	0.106891	0.00612402	0.136206	0.0272002	0.154413	0.353039
AC235546.1_FG001	8.11005	0.0635519	0.225149	-0.0237358	1.27954e-70	0.41662	0.0108976	0.729483	2.74149e-70	0.737679	0.0361416	0.886118	0.246246	0.72318	328.719	lme	34.5113	0.000657168	0.00595701	0.000112041	0.0147452	0.0385213	0.00588227	0.0532665	-0.00331166	0.660593	0.835458
AC235547.1_FG005	8.89261	-0.199452	0.423025	0.0626302	7.29236e-46	0.115948	0.00249318	0.565358	8.97152e-46	0.41761	0.0109924	0.802337	0.494951	0.373999	474.878	lme	90.2202	0.00647289	0.0210291	0.000780076	0.121612	0.0726563	0.0319763	0.194269	0.133031	1.41229e-06	3.9849e-05
AF466202.2_FG008	10.0026	-0.121617	0.255141	0.038765	1.46257e-94	0.0314545	0.000170517	0.429997	2.49075e-93	0.21782	0.00122517	0.717938	0.164935	0.948217	150.428	lme	-4.24946	0.00240664	0.00764979	0.000298848	0.0013344	0.0244349	0.0117059	0.0257693	-0.0103947	0.831963	0.926914
AF546187.1_FG011	7.57297	0.136081	-1.07759	0.0670141	3.04443e-58	0.362096	2.42756e-08	0.611605	4.50492e-58	0.699921	7.32745e-07	0.828622	0.452815	0.842448	290.802	lme	106.588	0.00301311	0.136457	0.000893102	0.0301521	0.161226	0.149199	0.191378	-0.00444853	0.686085	0.849873
AY542798.1_FG003	9.01888	-0.0979025	-0.0362562	-0.0417715	1.28224e-94	0.0620523	0.545666	0.363675	2.21285e-93	0.307151	0.679402	0.666501	0.153945	0.990324	12.7679	lme	-11.7855	0.00155958	0.000154474	0.000347001	0.000217662	0.0222762	0.00211122	0.0224939	-0.0199141	0.923686	0.968169
EF517601.1_FG012	10.4608	-0.0373478	-0.0295952	-0.000738116	4.27816e-96	0.507934	0.650682	0.988198	9.6211e-95	0.797504	0.763169	0.995411	0.167752	0.954321	17.2349	lme	-2.17013	0.00022696	0.000102928	1.08348e-07	0.00122	0.0254878	0.00027163	0.0267078	-0.0518185	0.249756	0.478966
EF517601.1_FG015	7.42916	-0.00459646	-0.306812	-0.0331477	1.77994e-64	0.955914	0.00139725	0.651749	3.08502e-64	0.986421	0.00684353	0.848895	0.267394	0.696927	376.753	lme	41.9383	3.43769e-06	0.011062	0.000218513	0.018933	0.0435371	0.0111708	0.0624701	0.0258205	0.166072	0.369136
EF517601.1_FG016	-1.49655	-0.169887	0.828575	-0.228193	9.9923e-06	0.778039	0.238639	0.66965	1.03306e-05	0.925558	0.381617	0.85651	1.79579	0.970868	10.7451	lme	263.355	0.00469614	0.0806778	0.0103556	0.0891693	2.97171	0.106584	3.06088	-0.0153959	0.95461	0.980769
EF517601.1_FG025	9.82289	0.280626	0.0383715	-0.228427	2.58176e-73	0.0369458	0.802382	0.0492171	6.25009e-73	0.235973	0.875507	0.296243	0.391117	4.22366e-15	17.0809	lme	92.0946	0.0128137	0.000173024	0.0103768	0.145222	6.13369e-16	0.0189078	0.145222	-0.0102991	0.830969	0.92624
GRMZM2G000014	5.97367	-0.196508	-0.0448969	0.125545	1.39688e-60	0.054488	0.69023	0.162532	2.17281e-60	0.286653	0.793858	0.475607	0.307807	0.830176	327.46	lme	62.6852	0.00628316	0.000236877	0.00313448	0.0148161	0.0724276	0.00769616	0.0872437	-0.00355088	0.66692	0.838889
GRMZM2G000035	6.45404	0.362873	-0.478298	-0.150317	4.12378e-44	0.0696857	0.0292552	0.385622	4.98359e-44	0.324932	0.0787666	0.682219	0.630844	0.634304	241.061	lme	139.154	0.0214254	0.0268836	0.00449353	0.137863	0.239125	0.0585627	0.376988	0.0752448	0.00272172	0.0166857
GRMZM2G000039	12.5628	-0.136404	0.0447612	0.0506205	9.04492e-107	0.00270453	0.37825	0.194464	3.65234e-104	0.0581197	0.529357	0.510793	0.130102	0.999934	64.8299	lme	-30.6326	0.00302741	0.000235447	0.000509591	1.05346e-06	0.0160646	0.00367205	0.0160656	-0.0431034	0.398138	0.63651
GRMZM2G000052	10.4015	0.0147602	0.0547934	-0.000347701	4.61086e-83	0.864322	0.554606	0.995841	2.03408e-82	0.957513	0.686214	0.998152	0.259808	0.215257	71.1396	lme	39.6299	3.54489e-05	0.000352814	2.40426e-08	0.0527875	0.0144797	0.000344195	0.0672672	0.130124	1.85e-06	4.995e-05
GRMZM2G000071	8.2849	0.0983256	-0.218608	-0.17025	5.37304e-68	0.457536	0.137367	0.125613	1.04466e-67	0.765595	0.254859	0.428401	0.389293	0.531835	78.061	lme	89.3992	0.00157308	0.00561593	0.00576426	0.0704296	0.0800078	0.0129294	0.150437	0.0605796	0.0112888	0.0511034
GRMZM2G000076	8.06411	-0.196797	-0.177475	-0.0197119	7.72962e-76	0.0400994	0.0948367	0.803821	2.1249e-75	0.247418	0.193431	0.922111	0.277186	0.583489	72.0674	lme	52.0886	0.00630169	0.00370137	7.72727e-05	0.0303772	0.0425553	0.0084069	0.0729325	0.0218117	0.21115	0.430328
GRMZM2G000093	3.04173	-0.119902	1.05717	0.0444213	1.77803e-26	0.696422	0.00423399	0.870472	1.93487e-26	0.891897	0.0169276	0.951247	0.915299	0.998644	110.923	lme	187.87	0.00233921	0.131334	0.00039242	0.00107845	0.794006	0.140403	0.795085	-0.0437795	0.380453	0.620074
GRMZM2G000114	9.58139	-0.150094	0.214824	0.0810942	1.66838e-101	0.000212786	4.16952e-06	0.00891615	1.32385e-99	0.0137599	5.53978e-05	0.176879	0.114332	0.156697	50.7916	lme	-50.6707	0.00366559	0.0054232	0.00130782	0.0101345	0.00188313	0.011324	0.0120177	0.0359148	0.0844725	0.232322
GRMZM2G000158	8.08256	0.119101	-0.408041	0.394138	5.32572e-57	0.534735	0.0483342	0.0126399	7.6896e-57	0.814133	0.116251	0.199003	0.571689	0.41576	100.128	lme	129.625	0.00230808	0.0195658	0.0308934	0.169337	0.120505	0.0589943	0.289842	-0.00768157	0.763132	0.892621
GRMZM2G000171	7.42117	0.1297	-0.0624079	-0.0279543	1.28407e-73	0.181965	0.570636	0.734435	3.14967e-73	0.51664	0.70042	0.888693	0.285195	0.548043	44.9184	lme	55.993	0.00273714	0.000457688	0.000155406	0.0351614	0.0426367	0.00356013	0.0777981	0.031244	0.117851	0.292151
GRMZM2G000177	6.13793	0.132201	-0.202476	0.176549	1.70007e-63	0.299291	0.171992	0.120365	2.86063e-63	0.644181	0.299787	0.421825	0.377795	0.999241	16.5377	lme	88.7635	0.00284373	0.00481767	0.00619872	0.000102807	0.135367	0.0168976	0.13547	-0.0545425	0.222745	0.445465
GRMZM2G000209	8.13796	-0.00842607	-0.907807	0.288242	4.81135e-63	0.958317	4.80966e-06	0.037704	8.00394e-63	0.986804	6.24705e-05	0.270264	0.475291	0.571218	68.0575	lme	112.503	1.15523e-05	0.096845	0.0165228	0.0920155	0.122582	0.113999	0.214597	0.00553155	0.462982	0.692929
GRMZM2G000219	10.3807	0.141413	-0.932274	-0.579344	3.98136e-49	0.584891	0.00162124	0.0130522	5.08185e-49	0.839206	0.00774234	0.200345	0.820322	0.669207	254.548	lme	169.23	0.00325384	0.102136	0.0667486	0.206993	0.418755	0.171848	0.625748	0.0715766	0.00419352	0.0234752
GRMZM2G000221	4.7305	0.215823	-1.5715	-0.553546	5.72981e-25	0.659704	0.00653912	0.187412	6.2059e-25	0.87583	0.0239851	0.504521	1.44947	0.500971	42.4678	lme	237.935	0.00757908	0.290214	0.0609363	0.990454	0.994308	0.365904	1.98476	0.0131752	0.333171	0.570921
GRMZM2G000231	4.91102	0.351073	0.587435	0.297537	2.07536e-42	0.123682	0.0216183	0.124478	2.47271e-42	0.430984	0.0623236	0.427042	0.665991	0.6792	101.782	lme	150.44	0.0200546	0.0405517	0.0176056	0.136987	0.290029	0.0726101	0.427015	0.0495228	0.0266926	0.097742
GRMZM2G000236	4.60417	0.378759	0.624845	-0.248823	1.02066e-19	0.316709	0.13061	0.450013	1.09071e-19	0.661524	0.24545	0.731658	1.22098	0.639598	315.368	lme	211.136	0.0233424	0.0458812	0.0123127	0.479795	0.851483	0.0636524	1.33128	0.0462328	0.0417669	0.137498
GRMZM2G000245	8.07637	-0.120547	0.0292109	0.0945444	4.20017e-81	0.115834	0.729676	0.144809	1.58837e-80	0.417538	0.823281	0.452003	0.223272	0.635573	81.2147	lme	28.0855	0.00236446	0.000100272	0.00177763	0.0174713	0.0304705	0.00372545	0.0479418	0.0226124	0.203459	0.419928
GRMZM2G000254	0.596791	0.158595	0.405912	0.595696	0.0679143	0.800297	0.577098	0.286431	0.0688694	0.933636	0.705351	0.599003	1.86816	0.999407	33.3426	lme	267.779	0.00409262	0.0193621	0.0705697	0.00196445	3.31049	0.0952046	3.31245	-0.00881199	0.791869	0.907254
GRMZM2G000256	10.3006	0.0751846	0.112245	-0.185754	2.62224e-80	0.471492	0.355351	0.0444984	9.41487e-80	0.773793	0.508032	0.285314	0.309136	0.33049	18.1285	lme	65.9616	0.000919765	0.00148056	0.00686194	0.0606507	0.029939	0.00804663	0.0905897	-0.00611748	0.726494	0.873084
GRMZM2G000264	10.3857	-0.194118	-0.251888	-0.052552	1.28631e-84	0.0340891	0.0183134	0.510089	6.41954e-84	0.227398	0.0546157	0.769772	0.267554	0.99623	11.8687	lme	50.1201	0.0061313	0.007456	0.000549221	0.000256127	0.0676884	0.0120472	0.0679446	-0.039379	0.467365	0.696562
GRMZM2G000268	9.30636	0.126241	-1.22827	0.267096	3.10616e-25	0.498239	2.77309e-08	0.0874966	3.36787e-25	0.791772	8.1669e-07	0.372075	1.02163	0.130926	610.171	lme	137.096	0.00259312	0.177286	0.0141875	0.568802	0.0856903	0.206017	0.654492	0.174951	6.86702e-10	9.67136e-08
GRMZM2G000278	8.2938	0.132148	-0.337863	0.151234	6.02711e-65	0.387456	0.051656	0.245549	1.05928e-64	0.717829	0.122314	0.561954	0.448986	0.632654	73.5723	lme	106.488	0.00284144	0.0134144	0.00454847	0.069807	0.120223	0.0246763	0.19003	0.0253277	0.173207	0.379152
GRMZM2G000280	8.97626	-0.116308	-0.0469669	0.0483565	8.93274e-91	0.0489446	0.488575	0.325933	8.70798e-90	0.271665	0.630586	0.636694	0.17218	5.18256e-05	21.7234	lme	-0.67795	0.00220111	0.000259223	0.000465029	0.028049	1.45373e-06	0.00229617	0.0280505	-0.0172777	0.991556	0.996239
GRMZM2G000288	7.16491	0.0163246	-0.343774	0.0307214	4.14601e-50	0.881149	0.00603379	0.753123	5.35788e-50	0.962407	0.0224857	0.898363	0.375222	0.613021	519.835	lme	73.6867	4.33614e-05	0.0138878	0.000187694	0.0457006	0.0723953	0.0145016	0.118096	0.0908946	0.00043974	0.00393014
GRMZM2G000353	6.18866	0.0998122	-0.30232	0.0483384	2.05778e-52	0.534065	0.100212	0.73489	2.74376e-52	0.813714	0.201211	0.888693	0.484494	0.894262	338.824	lme	114.919	0.00162101	0.0107405	0.000464681	0.0230794	0.19519	0.0148232	0.218269	-0.00587754	0.722057	0.870105
GRMZM2G000361	9.10182	0.0701483	-0.0795108	-0.20969	2.2067e-85	0.301046	0.290464	0.000628739	1.17589e-84	0.645798	0.44068	0.0523685	0.201534	0.72942	131.087	lme	16.4829	0.00080067	0.000742921	0.0087443	0.0104594	0.0281961	0.00961753	0.0386556	0.0250874	0.174342	0.380949
GRMZM2G000371	8.84679	-0.0652826	-0.139861	0.0801887	1.04544e-95	0.154002	0.0093651	0.0291222	2.18325e-94	0.474945	0.0320236	0.249328	0.135642	0.0245589	33.9122	lme	-29.9751	0.000693449	0.00229871	0.00127878	0.0170703	0.000429782	0.00350699	0.0175001	0.0443582	0.0462072	0.148686
GRMZM2G000393	8.3762	0.228706	0.0743712	-0.0355199	8.47011e-69	0.000307539	0.28212	0.513465	1.69654e-68	0.0174634	0.431442	0.771854	0.19097	0.844307	1671.56	lme	5.04475	0.00851084	0.000649979	0.000250907	0.00480344	0.0260485	0.00800546	0.030852	-0.0174769	0.986405	0.994147
GRMZM2G000397	8.08925	-0.0786443	0.516281	-0.740815	5.5819e-46	0.773256	0.073159	0.00122774	6.87699e-46	0.923526	0.158982	0.0796757	0.846665	0.383911	129.052	lme	170.793	0.00100636	0.031323	0.109141	0.404124	0.251827	0.148956	0.65595	0.0383703	0.0707141	0.203992
GRMZM2G000423	8.47414	0.00809882	-0.380297	0.141617	9.21902e-29	0.978477	0.258169	0.600668	1.01122e-28	0.993406	0.403926	0.822326	1.04339	0.614147	604.115	lme	187.121	1.06724e-05	0.0169956	0.0039884	0.321071	0.511035	0.0214751	0.832106	0.0152332	0.286588	0.521802
GRMZM2G000481	6.33993	-0.0596209	0.0452597	0.0485877	1.92519e-59	0.667537	0.770417	0.686935	2.91862e-59	0.87878	0.85304	0.865966	0.414015	0.77941	135.998	lme	97.5938	0.000578384	0.000240721	0.000469485	0.0356615	0.126003	0.00124825	0.161664	0.00442537	0.485822	0.712385
GRMZM2G000489	9.3268	0.365036	-0.180495	-0.0800811	1.91504e-67	0.00151089	0.153172	0.420505	3.64913e-67	0.0424204	0.276223	0.709577	0.338451	0.871363	482.626	lme	73.2998	0.0216815	0.00382844	0.00127535	0.0135215	0.0915919	0.0285099	0.105113	-0.00126046	0.611639	0.804785
GRMZM2G000510	8.17182	-0.049145	0.106937	-0.221645	4.62818e-87	0.442823	0.152598	0.00023602	2.88206e-86	0.756112	0.275467	0.0302022	0.190367	0.999265	28.8727	lme	11.9986	0.000392986	0.00134384	0.00976978	2.52724e-05	0.0343704	0.0125634	0.0343957	-0.0449321	0.363296	0.602982
GRMZM2G000520	-1.84366	0.961186	0.376612	0.908136	1.49088e-05	0.126321	0.549482	0.052396	1.54021e-05	0.435887	0.682303	0.303461	1.93603	0.191322	104.225	lme	259.998	0.150326	0.0166678	0.16401	3.34618	0.791661	0.363086	4.13784	0.0996891	8.17679e-05	0.00102047
GRMZM2G000531	7.49725	0.216407	-0.0606672	-0.189362	4.87645e-69	0.00962649	0.480495	0.00708871	9.86749e-69	0.119076	0.6237	0.160482	0.270331	0.403751	176.199	lme	39.7814	0.00762011	0.000432511	0.00713107	0.0384435	0.026032	0.0133434	0.0644755	0.0498057	0.0300958	0.107111
GRMZM2G000540	9.44054	-0.0909895	0.0504161	0.0349412	7.7476e-102	0.0201473	0.259591	0.267927	6.92155e-100	0.175166	0.405487	0.584103	0.113644	0.00320595	26.7067	lme	-48.2826	0.00134711	0.000298695	0.000242798	0.0121836	3.91856e-05	0.00193545	0.0122227	0.0143209	0.314311	0.551501
GRMZM2G000581	5.70801	-0.134909	-0.0371197	0.0839923	5.90137e-52	0.448311	0.850238	0.574761	7.81302e-52	0.760408	0.907044	0.808392	0.522752	0.61524	86.0979	lme	123.048	0.00296141	0.00016192	0.00140297	0.0994691	0.159053	0.00357739	0.258522	0.0243894	0.172702	0.378516
GRMZM2G000587	4.76559	1.13085	-0.185401	-0.281764	2.16492e-15	0.0369926	0.731268	0.496746	2.29367e-15	0.236022	0.824463	0.76217	1.88359	0.19943	158.876	lme	249.8	0.20808	0.00403936	0.0157885	2.90069	0.722592	0.219602	3.62328	0.108348	4.43214e-05	0.000630868
GRMZM2G000593	10.5246	-0.161467	-0.296961	0.07612	2.29477e-77	0.0188699	0.000124524	0.194475	6.86053e-77	0.170073	0.000949132	0.510793	0.221827	0.589989	316.665	lme	18.0937	0.00424216	0.0103631	0.0011523	0.0182834	0.0263091	0.0125091	0.0445924	0.0924769	0.000403851	0.00368577
GRMZM2G000601	5.80795	-0.0165687	0.0266486	0.0113543	1.46606e-59	0.899822	0.857617	0.914825	2.22666e-59	0.967676	0.91197	0.967818	0.392526	0.191643	43.5629	lme	89.0263	4.46679e-05	8.34527e-05	2.56384e-05	0.121239	0.0287429	0.00016486	0.149982	0.0651825	0.00814957	0.039458
GRMZM2G000603	4.8801	0.209324	0.677306	0.315855	6.2825e-43	0.295961	0.00147948	0.0382847	7.51741e-43	0.641109	0.00716713	0.271521	0.612898	0.218338	100.423	lme	132.538	0.00712944	0.0539088	0.0198401	0.298723	0.0834409	0.0762561	0.382164	0.0633257	0.00852344	0.0408869
GRMZM2G000608	-1.91005	0.0598773	0.783097	-0.19454	3.41892e-11	0.868919	0.0376184	0.415051	3.58567e-11	0.958367	0.0960227	0.70508	1.21258	0.000113944	90.6687	lme	201.151	0.00058337	0.0720644	0.00752639	1.2718	0.000144931	0.0776088	1.27195	-0.00655492	0.331223	0.56883
GRMZM2G000610	7.19142	-0.0103774	0.21511	0.0466741	1.09995e-20	0.87664	0.00606292	0.446478	1.17751e-20	0.960661	0.0225572	0.729827	0.537044	0.124213	13490.1	lme	18.7986	1.75224e-05	0.00543763	0.000433232	0.036857	0.00522741	0.00593452	0.0420844	0.0727059	0.00384228	0.021996
GRMZM2G000615	9.14001	-0.0146221	-0.0716651	0.0915188	1.50174e-83	0.805412	0.275291	0.0837638	6.8805e-83	0.935512	0.423601	0.366058	0.185416	0.70534	228.985	lme	4.35095	3.47887e-05	0.00060354	0.00166567	0.00957063	0.0229096	0.00219516	0.0324802	0.108083	5.47977e-05	0.000743636
GRMZM2G000622	11.0788	0.10182	-0.220815	-0.0253432	9.94974e-67	0.0772895	0.000458898	0.59966	1.85072e-66	0.342543	0.00274839	0.821789	0.247132	0.260108	465.54	lme	2.38294	0.00168689	0.00572991	0.00012773	0.0330997	0.0116362	0.00858122	0.0447358	0.128121	2.83783e-06	6.98729e-05
GRMZM2G000623	6.59571	0.0257145	0.0396132	-0.019877	1.00896e-69	0.803369	0.740904	0.828226	2.08789e-69	0.934868	0.831971	0.933502	0.307926	0.998786	20515.2	lme	65.7939	0.000107591	0.000184404	7.85726e-05	0.000109167	0.0897807	0.000287691	0.0898899	-0.0450346	0.362859	0.602747
GRMZM2G000632	7.09463	-0.173844	-0.0298002	-0.0160459	7.05758e-65	0.0921783	0.791868	0.858457	1.23751e-64	0.373714	0.868448	0.946806	0.315069	0.755306	243.02	lme	64.6423	0.00491743	0.000104359	5.12035e-05	0.0225103	0.0694832	0.00496005	0.0919935	0.0169144	0.274544	0.508066
GRMZM2G000633	7.40642	-0.122556	0.14538	-0.0152643	1.23238e-74	0.17463	0.147216	0.84113	3.17909e-74	0.505296	0.268311	0.939431	0.264081	0.686198	98.7219	lme	46.9729	0.00244393	0.00248371	4.63363e-05	0.0204753	0.0447739	0.00606451	0.0652492	-0.0171203	0.995598	0.998197
GRMZM2G000645	7.74839	-0.0200136	0.282842	-0.118036	3.72991e-65	0.815202	0.00340687	0.117755	6.59493e-65	0.940314	0.0141435	0.417821	0.278487	0.631131	315.85	lme	45.2575	6.51731e-05	0.00940108	0.00277076	0.02638	0.0451358	0.0128391	0.0715157	0.0676662	0.00599372	0.031029
GRMZM2G000650	9.30691	0.0295539	-0.281789	-0.0951011	1.09489e-88	0.533503	1.34701e-06	0.0259385	8.22796e-88	0.813169	2.14895e-05	0.242077	0.14745	0.742883	271.02	lme	-21.2528	0.000142117	0.00933124	0.00179862	0.00504828	0.0145859	0.011431	0.0196342	0.017942	0.257127	0.487353
GRMZM2G000660	9.40669	0.173475	0.197916	-0.35999	6.3904e-73	0.187134	0.192588	0.00274913	1.5193e-72	0.522139	0.325581	0.120165	0.388158	0.970351	98.7373	lme	91.7504	0.00489661	0.00460311	0.0257721	0.00423758	0.138685	0.0299212	0.142923	-0.0296323	0.681599	0.847381
GRMZM2G000686	9.16763	-0.00676842	0.0401351	-0.23359	1.92732e-64	0.94571	0.711906	0.0093227	3.33632e-64	0.984063	0.810428	0.178307	0.324023	0.650941	360.162	lme	61.9476	7.45409e-06	0.000189295	0.0108512	0.0317217	0.0591559	0.0112015	0.0908776	0.0732781	0.00357454	0.0208436
GRMZM2G000710	10.1761	-0.0563549	-0.144013	-0.108479	5.42769e-88	0.38342	0.0446338	0.0522631	3.76869e-87	0.715089	0.109143	0.303429	0.194738	0.64112	138.205	lme	11.2063	0.000516753	0.00243723	0.00234026	0.0129928	0.023211	0.00515646	0.0362038	0.0384083	0.0744401	0.211583
GRMZM2G000713	8.60405	0.0698962	-0.0918521	-0.0481177	1.80454e-78	0.420765	0.326406	0.49274	5.77801e-78	0.739633	0.477768	0.760389	0.256744	0.422603	87.4772	lme	40.8437	0.000794924	0.000991445	0.000460446	0.0367429	0.0268926	0.00236983	0.0636354	0.0543445	0.0184838	0.074127
GRMZM2G000718	7.82228	-0.253749	-0.199172	0.00273055	5.09383e-70	0.00472064	0.0406926	0.971456	1.06734e-69	0.0784084	0.101807	0.989825	0.269957	0.730537	257.515	lme	46.4206	0.0104768	0.00466172	1.48276e-06	0.0179257	0.0485981	0.0123591	0.0665239	0.00546857	0.462435	0.69254
GRMZM2G000719	7.02574	0.161377	0.108469	0.0254421	6.96988e-74	0.0798053	0.302001	0.752351	1.73398e-73	0.347178	0.452852	0.898291	0.27103	0.964936	192.408	lme	51.3939	0.00423745	0.00138261	0.000128729	0.00243853	0.0671071	0.00503745	0.0695456	-0.00885705	0.79425	0.908468
GRMZM2G000739	9.08551	-0.488577	-0.448705	-0.523846	3.51509e-57	0.0284802	0.0761237	0.00884289	5.09514e-57	0.207754	0.163853	0.17677	0.653319	0.938343	270.615	lme	149.488	0.0388405	0.0236599	0.0545729	0.0248072	0.377535	0.119737	0.402343	-0.010504	0.835085	0.92845
GRMZM2G000741	7.91483	0.325019	0.195904	0.292932	9.31607e-47	0.0505573	0.257875	0.0393215	1.15788e-46	0.275465	0.403535	0.273823	0.581478	0.409938	271.245	lme	119.384	0.0171885	0.00451	0.0170649	0.167164	0.116135	0.0408599	0.2833	0.0864497	0.000800044	0.00635385
GRMZM2G000749	10.9631	-0.149432	-0.122089	0.0420941	3.08071e-96	0.0042311	0.0287282	0.322574	7.22215e-95	0.0735726	0.077751	0.633793	0.151044	0.604807	126.27	lme	-17.4182	0.00363335	0.00175162	0.000352381	0.00852077	0.0130403	0.00438727	0.021561	0.0550676	0.0183911	0.0738368
GRMZM2G000753	8.70859	-0.047685	0.157213	-0.0534029	1.76658e-85	0.480499	0.0428289	0.318725	9.49157e-85	0.780013	0.105812	0.631095	0.202054	0.106684	42.2872	lme	13.8426	0.000369984	0.00290447	0.000567151	0.0335406	0.00400558	0.00444153	0.0375462	0.0321045	0.102391	0.265486
GRMZM2G000764	2.70548	0.321138	-0.728298	-0.41917	1.74992e-16	0.483166	0.172958	0.303394	1.85746e-16	0.782307	0.300869	0.6166	1.36203	0.99946	20.795	lme	232.39	0.0167804	0.0623316	0.0349422	0.000951514	1.75981	0.117146	1.76077	-0.0565453	0.197068	0.4116
GRMZM2G000777	6.189	0.119824	-0.215662	0.111953	1.07413e-62	0.277213	0.0677273	0.215159	1.76986e-62	0.622803	0.149958	0.531132	0.332441	0.477771	123.143	lme	68.7517	0.00233618	0.0054656	0.00249253	0.0534982	0.0489439	0.0126235	0.102442	0.0266038	0.160695	0.362149
GRMZM2G000812	6.13718	0.22382	-0.315237	-0.0760542	6.03045e-42	0.466465	0.375741	0.779946	7.15316e-42	0.770877	0.527064	0.911642	0.914154	0.98911	237.597	lme	187.669	0.00815112	0.0116779	0.00115031	0.00862878	0.783705	0.0236591	0.792333	-0.014941	0.948263	0.977362
GRMZM2G000816	8.3524	-0.170392	-0.369847	0.132955	2.60115e-83	0.0285713	9.45567e-05	0.0529822	1.16849e-82	0.208001	0.000752272	0.304857	0.226992	0.999608	150.096	lme	31.7059	0.0047241	0.0160744	0.00351543	1.91598e-05	0.0488851	0.0197359	0.0489043	-0.0402157	0.45204	0.684602
GRMZM2G000818	5.95378	-0.250455	-0.324197	0.193515	4.54775e-50	0.171384	0.0956036	0.192869	5.87288e-50	0.500355	0.194624	0.508684	0.547097	0.461211	116.23	lme	124.613	0.0102065	0.0123511	0.00744733	0.152596	0.130624	0.0229274	0.28322	0.0498418	0.0308427	0.109205
GRMZM2G000823	8.52622	0.0561404	0.0578488	0.0826161	6.52523e-90	0.340171	0.396327	0.116189	5.66778e-89	0.680426	0.546947	0.415153	0.174779	0.999185	2250.97	lme	2.39392	0.000512826	0.000393258	0.00135737	2.36223e-05	0.0289512	0.00234871	0.0289748	-0.0606663	0.159492	0.360373
GRMZM2G000825	-1.8366	0.189841	0.810055	-0.260762	5.61611e-10	0.642569	0.0620332	0.34806	5.87543e-10	0.86631	0.140389	0.654252	1.31182	0.00539013	76.3677	lme	213.586	0.00586409	0.0771115	0.0135225	1.38236	0.00749149	0.0860916	1.38985	-0.0126507	0.825114	0.923714
GRMZM2G000829	6.91234	0.0939605	-0.330389	-0.182204	7.11302e-62	0.51549	0.0446186	0.140343	1.14635e-61	0.801624	0.10912	0.446221	0.424959	0.617638	70.9881	lme	100.272	0.00143652	0.0128275	0.00660211	0.0647554	0.104601	0.0212332	0.169356	-0.010392	0.830918	0.92624
GRMZM2G000836	6.45273	0.00177562	0.141669	-0.13827	4.7027e-65	0.988661	0.330283	0.215337	8.29075e-65	0.995301	0.481977	0.531192	0.372392	0.99814	12.1399	lme	87.15	5.13002e-07	0.00235852	0.00380212	0.000244843	0.131379	0.00622106	0.131624	-0.0382311	0.473191	0.701419
GRMZM2G000909	8.37428	-0.094258	-0.181268	-0.0278229	1.80924e-56	0.219531	0.0289753	0.672823	2.58607e-56	0.561425	0.0782217	0.858298	0.302124	0.361502	459.181	lme	34.4433	0.00144562	0.00386128	0.000153948	0.0457619	0.0259092	0.00467138	0.0716712	0.145828	1.777e-07	7.63354e-06
GRMZM2G000923	10.2038	0.0524236	0.125054	0.039531	2.89287e-96	0.338976	0.0521957	0.415788	6.8268e-95	0.680086	0.123271	0.705574	0.162744	0.999817	198.508	lme	-5.56041	0.00044717	0.00183773	0.000310774	4.61255e-06	0.0251332	0.00234421	0.0251378	-0.0258958	0.772778	0.897819
GRMZM2G000932	8.72179	0.116799	0.798569	-0.0295753	2.86988e-50	0.329133	7.05783e-08	0.77748	3.71667e-50	0.671567	1.84529e-06	0.910508	0.434537	0.484833	466.082	lme	83.7639	0.00221971	0.0749403	0.000173951	0.0829099	0.0780278	0.0721711	0.160938	0.0955697	0.000279087	0.00276314
GRMZM2G000936	9.78141	-0.0404891	0.433703	-0.110891	7.2385e-70	0.740883	0.000773237	0.224002	1.50614e-69	0.909241	0.00419417	0.539905	0.385942	0.196888	113.431	lme	78.3869	0.000266745	0.0221042	0.00244549	0.116914	0.0286621	0.0262602	0.145576	0.0592585	0.0132378	0.0574226
GRMZM2G000937	8.72177	-0.183606	-0.147152	-0.0342821	1.08803e-96	0.00017497	0.00740734	0.400897	2.79246e-95	0.012397	0.0265115	0.694098	0.136697	0.999412	103.296	lme	-25.0948	0.00548523	0.0025446	0.000233724	1.04242e-05	0.0177249	0.00715944	0.0177353	-0.0443303	0.374748	0.614248
GRMZM2G000964	6.26412	0.300395	-0.143546	-0.0890402	3.95574e-53	0.0349503	0.370308	0.480794	5.33707e-53	0.230436	0.522346	0.752144	0.42731	0.89567	500.535	lme	100.057	0.0146826	0.00242142	0.00157667	0.0176584	0.151597	0.0193297	0.169256	-0.00962299	0.81215	0.917955
GRMZM2G000973	7.16896	0.00213544	-0.106639	0.130578	1.73496e-23	0.98213	0.330419	0.138528	1.87098e-23	0.994139	0.482101	0.444028	0.516158	0.286045	9636.49	lme	58.0102	7.4198e-07	0.00133635	0.00339085	0.0601131	0.0240843	0.00482024	0.0841974	0.0266977	0.157373	0.356989
GRMZM2G000980	8.42049	-0.102765	-0.141761	0.168653	1.65646e-60	0.250063	0.150632	0.0357817	2.57239e-60	0.596469	0.272925	0.265817	0.30235	0.605939	455.607	lme	50.2207	0.00171833	0.00236158	0.00565664	0.02977	0.0457767	0.00799696	0.0755467	0.031385	0.115914	0.289362
GRMZM2G001024	8.37047	-0.0468742	0.328874	-0.0829318	4.02944e-84	0.500952	8.53527e-05	0.159713	1.92834e-83	0.793479	0.000691152	0.471207	0.20546	0.492297	57.487	lme	18.3079	0.00035751	0.0127101	0.00136777	0.0209812	0.0203446	0.015632	0.0413258	0.0473053	0.0380999	0.127851
GRMZM2G001033	8.11077	-0.0687956	-0.0440255	0.0359532	2.4241e-76	0.454557	0.664726	0.636887	6.83981e-76	0.763469	0.773683	0.841848	0.270943	0.476368	69.0344	lme	48.5744	0.000770087	0.000227772	0.000257066	0.0365638	0.0332635	0.000946887	0.0698273	0.0404262	0.0637975	0.189026
GRMZM2G001048	7.01565	0.0370531	0.156253	-0.0837103	2.37874e-62	0.793881	0.321979	0.480914	3.88916e-62	0.932017	0.473154	0.752144	0.417973	0.539071	74.4573	lme	97.5748	0.000223392	0.00286909	0.00139357	0.0777077	0.0908816	0.00404189	0.168589	0.0382681	0.0671118	0.195776
GRMZM2G001079	1.91638	0.56818	-0.655553	0.183753	1.95542e-07	0.297624	0.249322	0.664647	2.03144e-07	0.642775	0.393506	0.85404	1.63781	0.321767	100.076	lme	245.495	0.052528	0.0505017	0.00671489	1.89836	0.900621	0.136861	2.79898	0.114469	1.31831e-05	0.00023671
GRMZM2G001084	11.4567	-0.0228179	-0.0309723	-0.100559	1.39154e-78	0.788512	0.740786	0.182282	4.48806e-78	0.930333	0.831891	0.499509	0.266494	0.72422	282.958	lme	44.2725	8.47173e-05	0.00011273	0.002011	0.017671	0.0464054	0.00229605	0.0640764	0.0509233	0.0292543	0.104972
GRMZM2G001088	8.03313	-0.0213651	0.0680635	-0.0213648	9.55928e-81	0.768204	0.380352	0.71389	3.5298e-80	0.921695	0.53144	0.879285	0.215571	0.415383	94.1751	lme	20.75	7.42727e-05	0.000544401	9.07749e-05	0.0249867	0.0177536	0.000822744	0.0427403	0.0307828	0.1193	0.29473
GRMZM2G001097	8.11807	-0.11818	0.0737148	0.0444531	5.76398e-86	0.0610172	0.306168	0.422915	3.23763e-85	0.304164	0.457158	0.711357	0.18553	0.979341	386.588	lme	8.84155	0.00227252	0.000638556	0.000392983	0.000672544	0.0318817	0.00344119	0.0325543	-0.0463284	0.341748	0.580148
GRMZM2G001114	-0.998517	0.52504	1.21183	-0.300304	0.0181398	0.482421	0.14612	0.633769	0.0184619	0.781569	0.266768	0.840062	2.19737	0.638512	90.7965	lme	283.984	0.0448543	0.172573	0.0179347	1.62634	2.87268	0.192878	4.49902	-0.0182355	0.96581	0.986118
GRMZM2G001180	8.44301	0.00258409	0.0755686	0.0816858	8.60148e-94	0.958803	0.196106	0.0697251	1.2864e-92	0.987106	0.330285	0.341115	0.149105	0.997833	16.7592	lme	-15.3634	1.08651e-06	0.000671077	0.00132698	4.57358e-05	0.0210556	0.00197353	0.0211014	-0.0320816	0.625191	0.813912
GRMZM2G001191	9.85342	-0.00836073	-0.312361	0.0375424	6.1467e-62	0.89385	1.44972e-05	0.48391	9.92373e-62	0.965838	0.00015831	0.754128	0.267475	0.283295	477.007	lme	13.1441	1.13739e-05	0.0114658	0.000280294	0.0384165	0.015185	0.0116496	0.0536015	0.128137	2.85077e-06	7.00965e-05
GRMZM2G001221	5.52025	-0.0925975	0.204364	0.438014	2.10301e-48	0.528583	0.212669	0.00125874	2.65946e-48	0.81047	0.350228	0.081397	0.454251	0.780352	312.917	lme	105.107	0.00139514	0.00490791	0.0381544	0.0410586	0.14587	0.0426045	0.186929	-0.00214859	0.631439	0.817286
GRMZM2G001241	-1.66408	-0.200878	0.787769	-0.405356	2.63076e-10	0.63578	0.112971	0.283265	2.75477e-10	0.863112	0.220234	0.597164	1.26289	0.949409	11.6008	lme	223.925	0.00656571	0.072927	0.032677	0.0765799	1.43713	0.127164	1.51371	-0.021753	0.84691	0.93387
GRMZM2G001243	5.75553	0.219769	0.294928	0.251477	1.37383e-59	0.118401	0.0716355	0.0455113	2.08781e-59	0.422271	0.156378	0.287948	0.414924	0.997231	211.135	lme	99.2507	0.00785874	0.0102217	0.0125767	0.000452277	0.162913	0.0301786	0.163365	-0.0596616	0.168445	0.372862
GRMZM2G001255	7.85398	0.160018	-0.0228406	-0.0304464	6.11937e-68	0.00809373	0.723119	0.558603	1.18671e-67	0.107823	0.81822	0.798912	0.201393	0.592833	474.197	lme	3.69365	0.00416638	6.13061e-05	0.00018435	0.0135079	0.0196674	0.00430985	0.0331753	0.0764249	0.00258955	0.0160378
GRMZM2G001265	9.38204	-0.032638	0.0566287	0.0864921	2.07508e-98	0.458002	0.256176	0.0246104	7.4225e-97	0.765908	0.401394	0.237572	0.129413	0.666755	64.3709	lme	-32.3804	0.000173327	0.000376845	0.00148772	0.00525797	0.0105201	0.00194376	0.0157781	-0.0127842	0.892975	0.9552
GRMZM2G001272	11.6713	-0.0536862	0.125709	-0.0275097	5.34838e-104	0.228876	0.0158587	0.479157	9.08274e-102	0.57163	0.0485702	0.75113	0.131205	0.861593	75.3846	lme	-29.9849	0.000468969	0.00185705	0.000150502	0.00226064	0.0140727	0.00294831	0.0163333	-0.0186633	0.956048	0.981212
GRMZM2G001288	5.23639	0.170137	-0.145227	0.265003	1.53106e-51	0.340243	0.48189	0.0967674	2.01469e-51	0.680431	0.624799	0.386234	0.529549	0.999141	66.4898	lme	126.582	0.00470997	0.00247849	0.013966	0.000228643	0.265917	0.0254196	0.266145	-0.0446147	0.364317	0.60418
GRMZM2G001289	8.92296	-0.0860271	0.274763	0.0503737	8.69484e-89	0.171004	0.000260767	0.355765	6.6051e-88	0.499971	0.00172871	0.660901	0.184323	0.851291	101.03	lme	7.90312	0.00120418	0.00887167	0.000504635	0.00480312	0.0274956	0.0115355	0.0322987	-0.0176917	0.980836	0.992014
GRMZM2G001296	8.24654	-0.0273118	-0.215667	-0.0803163	7.84011e-78	0.769977	0.0502946	0.334269	2.41872e-77	0.922151	0.119935	0.643654	0.278381	0.999338	2858.34	lme	54.5314	0.000121373	0.00546586	0.00128285	4.86679e-05	0.073463	0.00660617	0.0735117	0.00860514	0.411186	0.649371
GRMZM2G001297	10.1273	-0.0551353	0.0479839	0.0813314	9.11375e-90	0.422178	0.548277	0.166613	7.77493e-89	0.740547	0.681449	0.480425	0.203108	0.0150904	20.4821	lme	18.1145	0.000494628	0.000270571	0.00131549	0.0388781	0.000595676	0.00193292	0.0394738	0.00442539	0.491059	0.716767
GRMZM2G001304	9.41021	-0.238949	-0.515285	-0.586062	1.27623e-39	0.6422	0.381592	0.195224	1.48352e-39	0.866285	0.532804	0.511734	1.52003	0.862999	85.5946	lme	244.342	0.00929028	0.0312022	0.0683056	0.299873	1.88896	0.1093	2.18884	-0.0141729	0.929026	0.970136
GRMZM2G001327	12.4878	0.119208	-0.0514863	0.0234333	2.56768e-103	0.0114429	0.315805	0.505448	3.56163e-101	0.130002	0.466968	0.766908	0.138816	0.0566796	48.0245	lme	-30.1148	0.00231222	0.000311511	0.000109203	0.0167997	0.00100942	0.00324172	0.0178092	0.00198321	0.536493	0.752441
GRMZM2G001334	8.6931	-0.0565287	-0.260363	0.0674088	7.43138e-89	0.331232	0.000185787	0.129059	5.68571e-88	0.673472	0.00130749	0.432227	0.175874	0.000282126	43.5402	lme	-3.57569	0.000519945	0.00796612	0.000903655	0.0278869	7.86983e-06	0.00843828	0.0278948	-0.0153829	0.95962	0.982902
GRMZM2G001363	8.39529	0.359306	-0.475204	-0.0731115	5.5486e-59	0.000255438	2.2355e-05	0.380627	8.32359e-59	0.0152182	0.000229499	0.678807	0.311119	0.662344	544.374	lme	54.8891	0.0210063	0.0265369	0.00106302	0.0261247	0.051246	0.056107	0.0773707	0.0179436	0.259159	0.489621
GRMZM2G001415	7.4147	-0.213355	-0.319426	0.0482868	1.30554e-52	0.0161926	0.00117364	0.526003	1.74588e-52	0.156447	0.00592395	0.779927	0.321501	0.465444	494.311	lme	48.0661	0.00740673	0.0119903	0.000463688	0.0449302	0.0391213	0.0156055	0.0840514	0.0876151	0.000747844	0.00604227
GRMZM2G001421	11.4466	0.116957	0.471732	-0.00677052	4.01043e-54	0.43572	0.00522483	0.95897	5.50238e-54	0.75161	0.0200932	0.9846	0.522344	0.547519	437.667	lme	108.754	0.00222573	0.0261505	9.1162e-06	0.104774	0.126781	0.0253591	0.231555	0.0837095	0.00106431	0.00798299
GRMZM2G001444	8.4745	-0.0159086	0.167541	0.0448455	3.91771e-84	0.80761	0.0271096	0.440358	1.87883e-83	0.936549	0.0744679	0.725913	0.196177	0.901071	231.321	lme	14.4324	4.11798e-05	0.0032986	0.000399951	0.00358754	0.0326763	0.0038068	0.0362638	-0.0349703	0.559443	0.769541
GRMZM2G001454	7.38539	-0.131491	0.0090255	0.0663057	1.63256e-87	0.0233726	0.890764	0.190502	1.07134e-86	0.189262	0.9341	0.507122	0.168881	0.997481	12.08	lme	-1.41413	0.00281328	9.57266e-06	0.000874321	6.81846e-05	0.027002	0.00322685	0.0270702	-0.030557	0.661027	0.835714
GRMZM2G001457	13.4569	-0.106437	-0.150315	0.073386	3.71607e-77	0.0919343	0.0235231	0.165092	1.09886e-76	0.37342	0.0665585	0.478464	0.238516	0.341831	344.106	lme	11.2863	0.00184333	0.00265518	0.00107101	0.0286079	0.014858	0.00427504	0.0434659	0.0801692	0.00171351	0.011549
GRMZM2G001500	13.1072	0.0327224	0.15254	-0.146891	3.79055e-92	0.693954	0.11751	0.0501829	4.40961e-91	0.890509	0.227036	0.297415	0.247694	1	10	lme	41.4817	0.000174225	0.00273436	0.00429103	1.81023e-16	0.0582326	0.00673687	0.0582326	-0.0278284	0.726546	0.873084
GRMZM2G001508	10.1377	0.226323	-0.548695	-1.04166	6.05583e-47	0.44908	0.101057	0.000203534	7.54064e-47	0.760629	0.202369	0.0268002	0.921665	0.770492	274.241	lme	184.68	0.00833444	0.0353796	0.215786	0.179723	0.603355	0.249267	0.783078	0.0312892	0.115728	0.289138
GRMZM2G001514	5.52155	0.481644	-0.0861827	-0.549405	3.77785e-30	0.235948	0.843651	0.108462	4.16221e-30	0.579853	0.902613	0.40247	1.21087	0.586693	123.571	lme	215.523	0.0377461	0.000872832	0.060028	0.565026	0.802057	0.0845381	1.36708	-0.0112108	0.846864	0.93387
GRMZM2G001530	6.15006	0.0969373	-0.0993978	0.170657	3.08274e-64	0.400452	0.438967	0.0766369	5.30609e-64	0.726563	0.587338	0.353265	0.340667	0.388297	56.7329	lme	73.9786	0.00152898	0.00116103	0.00579185	0.0659202	0.0418447	0.0100905	0.107765	0.00245585	0.528532	0.746054
GRMZM2G001551	9.35631	-0.0153078	0.14478	-0.17364	1.30313e-74	0.897353	0.287925	0.0976942	3.35683e-74	0.967171	0.437705	0.387447	0.350893	0.840406	76.3906	lme	80.1055	3.81278e-05	0.00246324	0.00599609	0.018608	0.0979878	0.00889347	0.116596	-0.0197945	0.92697	0.969326
GRMZM2G001577	5.52634	0.347316	-0.430835	-0.0784904	5.52484e-42	0.143655	0.0842257	0.676416	6.55642e-42	0.461574	0.176953	0.860725	0.711867	0.401888	113.719	lme	152.986	0.0196277	0.0218128	0.00122519	0.291157	0.195636	0.0489653	0.486794	0.0623265	0.0104745	0.0480033
GRMZM2G001631	6.47097	-0.18109	-0.0308199	0.148875	2.00148e-46	0.0840261	0.780783	0.100709	2.47627e-46	0.355906	0.861055	0.390687	0.384519	0.432986	424.639	lme	67.8542	0.00533588	0.000111623	0.00440769	0.0649449	0.0495936	0.00792823	0.114539	0.0829953	0.00122043	0.00885638
GRMZM2G001639	10.4454	-0.132297	0.0295168	0.0125018	1.37018e-85	0.0785759	0.706096	0.834148	7.43879e-85	0.345158	0.805833	0.936442	0.222812	0.430201	109.834	lme	23.7652	0.00284785	0.000102383	3.10823e-05	0.0266781	0.020142	0.00309053	0.0468201	0.0398687	0.0661736	0.193817
GRMZM2G001645	8.56306	0.0369975	0.166382	0.067047	1.35275e-87	0.564425	0.0287574	0.232535	8.96456e-87	0.83093	0.0777951	0.548653	0.190211	0.292778	18.0556	lme	11.5388	0.000222723	0.00325315	0.000893982	0.0241761	0.0100085	0.00413692	0.0341846	-0.0425209	0.405451	0.64386
GRMZM2G001652	7.99654	-0.092232	0.143495	0.143189	7.36403e-77	0.310396	0.171495	0.0787535	2.13654e-76	0.654772	0.299207	0.357044	0.270135	0.960874	208.933	lme	50.9677	0.00138415	0.00241972	0.00407745	0.00270661	0.0664703	0.00770044	0.0691769	-0.0316214	0.635569	0.819887
GRMZM2G001653	14.5829	0.152352	-0.702717	-0.22651	1.10373e-71	0.154316	1.21002e-07	0.0183587	2.47055e-71	0.47495	2.86987e-06	0.22133	0.3525	0.636852	417.787	lme	69.6058	0.00377675	0.0580299	0.0102033	0.0420248	0.0736989	0.0749916	0.115724	0.0982885	0.000207274	0.00218467
GRMZM2G001660	0.986298	-0.233092	0.165074	-0.385669	0.00660263	0.720291	0.826851	0.505019	0.00673495	0.900909	0.891092	0.766513	1.94228	0.996521	3556.66	lme	271.966	0.00884043	0.00320219	0.0295801	0.0124199	3.55717	0.0494826	3.56959	-0.0457841	0.352184	0.590581
GRMZM2G001661	4.77466	0.122835	0.297052	-0.0827565	2.45244e-41	0.622443	0.306289	0.708294	2.89541e-41	0.858606	0.457173	0.876433	0.74275	0.999736	127.734	lme	164.476	0.00245506	0.0103694	0.00136199	0.000138417	0.523479	0.0116983	0.523617	-0.0465102	0.307015	0.543899
GRMZM2G001663	11.7651	-0.17596	0.160543	-0.00510753	5.25982e-88	0.0505573	0.121589	0.948099	3.65912e-87	0.275465	0.23296	0.980267	0.263645	0.999836	15.086	lme	48.4716	0.00503787	0.00302881	5.18791e-06	1.0812e-05	0.0659632	0.00966257	0.065974	-0.0381078	0.495352	0.720833
GRMZM2G001668	8.73097	-0.038588	-0.239303	-0.099654	2.81418e-81	0.637322	0.0113087	0.159734	1.07814e-80	0.863593	0.0372199	0.471207	0.241111	0.747474	94.0347	lme	37.3853	0.000242284	0.00672955	0.00197496	0.0138504	0.0409971	0.00857281	0.0548476	-0.00744855	0.760112	0.890809
GRMZM2G001676	7.63522	0.119086	-0.497267	-0.234816	1.62033e-39	0.496304	0.0113885	0.131848	1.8817e-39	0.791772	0.0374327	0.436795	0.618593	0.536863	470.404	lme	126.367	0.00230749	0.0290583	0.0109654	0.159771	0.185205	0.043309	0.344976	0.113783	2.84425e-05	0.000443629
GRMZM2G001696	15.8711	0.0507905	-0.268154	-0.0341835	6.77767e-88	0.49649	0.00178869	0.602708	4.65798e-87	0.791772	0.00838553	0.82363	0.235296	0.726244	335.037	lme	29.4065	0.000419743	0.00845005	0.000232382	0.013885	0.0368353	0.0096935	0.0507202	0.028406	0.144781	0.338369
GRMZM2G001724	15.0522	-0.0302197	-0.167808	-0.0251664	4e-89	0.771904	0.166973	0.785819	3.18092e-88	0.92318	0.293701	0.914624	0.310868	0.984513	305.121	lme	66.7852	0.000148594	0.00330916	0.000125954	0.00141758	0.0901142	0.00333598	0.0915318	-0.0210776	0.894178	0.955715
GRMZM2G001750	11.3877	-0.0496458	-0.0863934	-0.18891	7.0837e-82	0.634686	0.461798	0.0376727	2.8546e-81	0.862336	0.607583	0.270253	0.307508	0.681084	79.1103	lme	64.362	0.000401037	0.000877105	0.00709705	0.0284776	0.0608174	0.00864106	0.089295	0.000787972	0.565959	0.774042
GRMZM2G001755	10.9676	-0.0801312	-0.0695379	-0.152673	3.66523e-90	0.290573	0.428013	0.0257037	3.29381e-89	0.636504	0.576701	0.241398	0.224852	0.999575	119.639	lme	30.645	0.00104477	0.000568242	0.00463546	2.04123e-05	0.0479659	0.00664475	0.0479863	-0.0496025	0.293402	0.529493
GRMZM2G001764	3.53574	-0.286983	0.0911204	-0.208223	1.315e-25	0.423113	0.823615	0.509081	1.42707e-25	0.741021	0.888923	0.76912	1.06209	0.919357	129.826	lme	204.257	0.0134008	0.000975712	0.00862237	0.0862938	0.983781	0.0281491	1.07008	-0.0131403	0.898431	0.957598
GRMZM2G001777	7.15648	-0.218465	0.201368	0.0704772	6.44815e-80	0.00441791	0.0214258	0.281191	2.2576e-79	0.075648	0.0618865	0.595307	0.219728	0.86214	39.8981	lme	27.9356	0.00776571	0.00476508	0.000987793	0.00630978	0.0394597	0.014901	0.0457695	-0.0145748	0.938864	0.973473
GRMZM2G001799	4.68993	0.0068773	0.298353	0.689406	0.000973663	0.979137	0.321811	0.00570819	0.00099867	0.993654	0.473116	0.150431	1.57091	0.231027	9410.36	lme	171.889	7.69581e-06	0.0104605	0.0945192	0.492741	0.148037	0.104236	0.640778	-0.00425417	0.682834	0.848221
GRMZM2G001803	8.11313	0.0719778	-0.333452	-0.987642	6.00927e-62	0.672018	0.0929179	1.76723e-08	9.70704e-62	0.881179	0.190609	6.29654e-06	0.50698	0.978381	306.179	lme	121.499	0.000842979	0.0130665	0.193985	0.00525713	0.237911	0.20337	0.243168	-0.0376345	0.50003	0.724854
GRMZM2G001805	9.60793	0.122449	-0.0612009	-0.117027	3.43511e-75	0.121329	0.472168	0.0912229	9.13634e-75	0.426791	0.616407	0.378277	0.252222	0.615821	247.677	lme	35.6662	0.00243965	0.000440155	0.00272358	0.0221838	0.0355596	0.00510311	0.0577435	0.0547714	0.0205082	0.0802268
GRMZM2G001814	5.76126	-0.0285963	-0.0679409	0.0628022	8.42819e-57	0.849618	0.699341	0.619599	1.21315e-56	0.952659	0.800637	0.832247	0.447559	0.00704791	23.1882	lme	106.029	0.000133058	0.000542442	0.000784366	0.19184	0.00136167	0.00126419	0.193201	0.0261607	0.164766	0.367571
GRMZM2G001816	9.34339	0.00603828	-0.185908	-0.0303185	3.44767e-95	0.908039	0.00320201	0.513996	6.58756e-94	0.970468	0.0134701	0.771949	0.1558	0.999661	20.1242	lme	-10.4441	5.9326e-06	0.0040615	0.000182804	7.80023e-06	0.0230311	0.00427448	0.0230389	-0.064763	0.115305	0.288358
GRMZM2G001820	7.3512	0.0256987	0.058299	-0.00837406	2.11972e-63	0.801887	0.6155	0.927388	3.55885e-63	0.934104	0.735274	0.973022	0.315803	0.850046	430.267	lme	65.2232	0.000107459	0.000399404	1.39457e-05	0.013608	0.0771398	0.000428625	0.0907478	0.00858383	0.410359	0.648685
GRMZM2G001850	8.81511	0.126635	0.440006	0.213539	2.99698e-73	0.293179	0.0022791	0.0468764	7.24273e-73	0.639035	0.010213	0.291211	0.355891	0.892902	54.0752	lme	81.9426	0.00260931	0.0227514	0.00906827	0.0128649	0.107258	0.0326322	0.120123	-0.0182398	0.966984	0.986529
GRMZM2G001869	6.99478	0.0181319	-0.0127321	0.0315228	1.58191e-79	0.806381	0.88201	0.631245	5.40115e-79	0.936158	0.928816	0.838538	0.220497	0.9995	8758.7	lme	28.4286	5.34943e-05	1.90498e-05	0.000197614	2.30774e-05	0.0461015	0.000319369	0.0461246	-0.0801251	0.0422029	0.138674
GRMZM2G001877	3.24424	0.971359	-0.351736	-6.06011	0.00180859	0.240887	0.70127	3.1684e-11	0.0018518	0.586409	0.802088	1.79916e-08	2.80679	0.637038	547.275	lme	299.926	0.153525	0.0145386	7.30348	2.29511	4.02818	7.12127	6.32329	0.0260513	0.161561	0.363242
GRMZM2G001887	11.1951	0.0488722	0.17107	-0.00617839	2.58684e-101	0.203263	0.000251293	0.857318	1.93438e-99	0.541794	0.00168062	0.946607	0.115311	0.946334	576.117	lme	-45.4385	0.000388637	0.00343903	7.59136e-06	0.00066588	0.0117419	0.00336816	0.0124078	-0.063213	0.133567	0.319221
GRMZM2G001889	6.02115	0.139529	-1.51792	0.117511	1.57994e-22	0.518465	9.44594e-09	0.522105	1.69897e-22	0.803979	3.31997e-07	0.777565	0.923148	0.272325	456.801	lme	151.608	0.00316772	0.27076	0.00274617	0.53104	0.198736	0.289968	0.729777	0.151033	7.04785e-08	3.5574e-06
GRMZM2G001895	10.2607	-0.115243	-0.0507582	0.0183961	1.51477e-102	0.00610354	0.272007	0.599647	1.60028e-100	0.0915882	0.420047	0.821789	0.119784	0.733988	73.5236	lme	-40.7804	0.00216098	0.000302763	6.73012e-05	0.00362531	0.0100031	0.00208864	0.0136284	-0.00460487	0.691645	0.853971
GRMZM2G001898	9.8324	0.0563588	0.165403	-0.00416404	1.01224e-82	0.521343	0.099169	0.955922	4.35037e-82	0.805898	0.199703	0.983297	0.258661	0.699697	70.4623	lme	45.2747	0.000516824	0.00321498	3.44825e-06	0.0194272	0.0452648	0.00321845	0.064692	0.0576316	0.0159866	0.0662017
GRMZM2G001904	10.7911	-0.102962	-0.325297	-0.23797	9.57958e-59	0.465333	0.0326083	0.0526807	1.43091e-58	0.770475	0.0859855	0.303858	0.489834	0.451431	271.373	lme	102.304	0.00172493	0.0124351	0.011262	0.115223	0.09482	0.0247506	0.210043	0.0987677	0.000198716	0.00210792
GRMZM2G001905	8.52227	0.0414747	0.360125	-0.16184	3.53453e-53	0.574129	8.22729e-05	0.0177644	4.77268e-53	0.835602	0.000672009	0.218184	0.257756	0.715015	6863.1	lme	28.4058	0.000279889	0.0152404	0.00520886	0.0132233	0.0331766	0.019773	0.0463999	-0.0368217	0.521177	0.740766
GRMZM2G001915	6.77933	-0.0503454	0.739044	-0.0909133	3.70862e-46	0.636283	3.46993e-08	0.335804	4.57528e-46	0.863112	9.94513e-07	0.644475	0.388487	0.500278	509.355	lme	71.2111	0.000412419	0.0641846	0.0016437	0.0657849	0.0658581	0.0688417	0.131643	0.0767853	0.00240511	0.0150909
GRMZM2G001918	8.09593	0.0986767	0.388991	-0.00714008	1.54797e-67	0.412563	0.00292916	0.940327	2.96055e-67	0.735257	0.0125385	0.977676	0.362199	0.383742	108.568	lme	77.2691	0.00158434	0.0177815	1.01385e-05	0.0732055	0.0455848	0.0172637	0.11879	0.0483418	0.0357555	0.121829
GRMZM2G001930	8.77394	0.367271	0.310079	0.131365	8.44785e-58	0.0284569	0.0625895	0.287751	1.24015e-57	0.20772	0.141299	0.600519	0.541123	0.196813	132.435	lme	113.665	0.0219479	0.0112989	0.00343185	0.263052	0.0644584	0.0332617	0.32751	0.0969519	7.02889e-05	0.000903267
GRMZM2G001934	6.67495	-0.123414	0.49907	-0.176331	3.50528e-51	0.388212	0.00225424	0.162698	4.58959e-51	0.718424	0.0101215	0.475762	0.451469	0.710831	324.149	lme	102.074	0.00247826	0.0292693	0.0061834	0.0552703	0.135865	0.0429971	0.191135	0.0362537	0.0827054	0.228882
GRMZM2G001956	9.90973	-0.0524939	-0.428921	-0.412096	2.07925e-60	0.808924	0.0805136	0.0297999	3.22207e-60	0.937076	0.171193	0.250134	0.640218	0.721788	99.2701	lme	146.47	0.000448371	0.0216194	0.0337727	0.109145	0.283163	0.0551404	0.392308	0.020379	0.224124	0.447386
GRMZM2G001973	8.64918	0.0294225	0.518622	-0.0601719	5.55678e-68	0.842851	0.00372783	0.647881	1.07946e-67	0.950267	0.0152427	0.846952	0.442287	0.999837	25.6907	lme	106.415	0.000140857	0.0316076	0.00072004	3.03411e-05	0.185641	0.0316739	0.185671	-0.036513	0.528366	0.745935
GRMZM2G001991	6.27361	0.0740823	-0.451493	0.013946	1.67979e-62	0.523579	0.00117926	0.892671	2.75631e-62	0.807243	0.00594404	0.960246	0.34797	0.939148	346.605	lme	78.6969	0.000892993	0.0239547	3.86782e-05	0.00692395	0.10686	0.026792	0.113784	-0.013601	0.913861	0.964132
GRMZM2G002002	9.03181	-0.0703017	-0.0858128	0.127286	5.66492e-89	0.283543	0.259259	0.0312076	4.41412e-88	0.629111	0.405143	0.252932	0.19439	0.999631	216.403	lme	14.3397	0.000804175	0.000865356	0.00322205	1.32258e-05	0.0358507	0.00406774	0.0358639	-0.00939269	0.799482	0.911037
GRMZM2G002023	7.78429	0.0727922	-0.116601	-0.158416	3.36564e-74	0.48212	0.33261	0.0880533	8.48932e-74	0.78143	0.484168	0.372984	0.307988	0.98214	11.1386	lme	65.8829	0.000862161	0.00159771	0.00499075	0.00160796	0.0884251	0.00712387	0.0900331	-0.0265572	0.754799	0.887857
GRMZM2G002075	9.36442	0.0449146	-0.440337	0.0468733	6.52042e-66	0.399821	1.62328e-10	0.310444	1.17999e-65	0.726178	1.09247e-08	0.623874	0.217384	0.338728	495.4	lme	-5.54399	0.000328243	0.0227856	0.000436938	0.0270108	0.0138359	0.0248452	0.0408467	0.196309	6.28986e-12	2.65798e-09
GRMZM2G002100	7.87976	0.0258108	0.170218	0.00561742	8.64957e-73	0.740303	0.0523703	0.934802	2.04358e-72	0.909029	0.123635	0.975887	0.24093	0.770155	286.789	lme	34.1999	0.000108398	0.00340487	6.27544e-06	0.0123293	0.0413123	0.00328578	0.0536416	0.0246128	0.174583	0.381201
GRMZM2G002104	5.48438	0.247513	-0.187024	0.282665	1.78024e-34	0.189486	0.367967	0.0935484	2.00066e-34	0.525979	0.520418	0.381564	0.622028	0.654304	447.883	lme	133.483	0.00996815	0.00411039	0.0158896	0.12348	0.233712	0.0369867	0.357192	0.113967	2.12825e-05	0.000350611
GRMZM2G002115	7.71551	-0.0986857	-0.189399	0.0642203	2.6782e-81	0.0930752	0.00389023	0.202686	1.02822e-80	0.375243	0.0157824	0.520126	0.181269	0.602911	170.75	lme	1.21372	0.00158463	0.00421548	0.000820189	0.0120964	0.0183663	0.00527483	0.0304627	0.0435636	0.0506761	0.159231
GRMZM2G002121	7.5625	0.136965	-0.144613	-0.117066	2.30322e-74	0.0710648	0.0861791	0.0806555	5.8534e-74	0.328453	0.179851	0.360541	0.229646	0.786813	253.164	lme	29.7751	0.00305237	0.00245757	0.00272541	0.0103986	0.0383783	0.00825477	0.048777	0.00707867	0.437339	0.673008
GRMZM2G002128	6.92849	0.0508011	0.490259	0.0546536	2.4681e-63	0.724468	0.00465864	0.669092	4.13917e-63	0.90237	0.0182953	0.856425	0.429327	0.999899	31.7957	lme	103.085	0.00041992	0.028245	0.000594027	1.7698e-05	0.174931	0.0279565	0.174949	-0.0480329	0.315925	0.553051
GRMZM2G002130	8.68831	0.0438152	-0.00493162	-0.0430667	2.37359e-90	0.429286	0.935973	0.347676	2.18678e-89	0.74575	0.961694	0.654183	0.16364	0.413204	60.6705	lme	-8.13709	0.000312369	2.85804e-06	0.000368852	0.0147961	0.010419	0.000579701	0.0252151	0.0145747	0.305711	0.542593
GRMZM2G002131	4.85445	0.214669	-0.0862661	0.264383	4.76314e-39	0.320611	0.715804	0.1632	5.51105e-39	0.664972	0.812929	0.476309	0.666734	0.679958	185.069	lme	148.29	0.00749819	0.000874521	0.0139007	0.131152	0.278644	0.0268438	0.409796	0.0178926	0.258677	0.489169
GRMZM2G002135	7.50721	-0.0468944	-0.377319	0.0750181	9.83091e-71	0.569706	2.38379e-05	0.226186	2.11581e-70	0.833343	0.000242123	0.541719	0.271578	0.19337	131.73	lme	36.392	0.000357817	0.0167305	0.00111919	0.050753	0.0121668	0.0171611	0.0629199	0.054431	0.0209677	0.0816116
GRMZM2G002138	6.04619	-0.209775	0.0991719	0.129835	5.229e-61	0.120249	0.515862	0.264975	8.21797e-61	0.425105	0.654499	0.580489	0.394834	0.731245	56.8656	lme	93.0336	0.00716023	0.00115576	0.00335239	0.0397769	0.108227	0.0110767	0.148004	0.00673443	0.445422	0.679933
GRMZM2G002147	0.517885	1.21126	1.44268	-0.0138212	0.395952	0.0563207	0.0338933	0.979512	0.398827	0.291734	0.0886534	0.992756	2.12234	0.51429	293.275	lme	268.517	0.238722	0.244587	3.79891e-05	1.8316	1.93938	0.387637	3.77098	0.0552107	0.0193056	0.0766949
GRMZM2G002165	9.99385	0.0294331	0.183888	-0.250101	1.19317e-74	0.815288	0.203353	0.0260135	3.08015e-74	0.940314	0.338972	0.24211	0.372428	0.850057	89.512	lme	86.7439	0.000140958	0.0039737	0.0124394	0.0197613	0.112031	0.0160192	0.131792	-0.00627195	0.730534	0.87488
GRMZM2G002178	4.29563	0.15668	0.0393066	-0.773401	1.06221e-22	0.738511	0.940969	0.06545	1.14264e-22	0.908687	0.965426	0.331753	1.40511	0.860574	163.736	lme	234.968	0.00399435	0.000181561	0.118954	0.262681	1.62134	0.115539	1.88402	0.0177966	0.260705	0.491776
GRMZM2G002220	12.1791	0.0606537	0.513799	-0.191114	1.9017e-82	0.598667	0.000289959	0.0652784	7.98608e-82	0.845787	0.00188577	0.331447	0.343062	0.999739	56.4892	lme	77.9621	0.000598596	0.0310224	0.00726367	2.91003e-05	0.111675	0.036931	0.111704	-0.0481002	0.310069	0.546803
GRMZM2G002276	8.12226	-0.0602313	-0.00994073	0.102249	1.30664e-91	0.252314	0.869796	0.031026	1.42003e-90	0.598381	0.920614	0.252248	0.155934	0.99809	382.858	lme	-10.3691	0.000590288	1.16125e-05	0.00207917	4.40738e-05	0.0230253	0.00227741	0.0230694	-0.044368	0.374572	0.614181
GRMZM2G002297	9.52988	-0.0938444	-0.0423388	0.053655	4.09543e-96	0.0715618	0.47789	0.241477	9.30225e-95	0.329014	0.621422	0.558664	0.152973	0.999688	30.2368	lme	-12.4949	0.00143296	0.000210652	0.000572518	6.92582e-06	0.0222033	0.00170367	0.0222103	-0.0742201	0.0634869	0.188399
GRMZM2G002361	8.43286	0.0737086	-0.233748	0.104083	3.74607e-87	0.242067	0.00156478	0.057311	2.35129e-86	0.58772	0.00750425	0.314242	0.184597	0.735405	81.0739	lme	7.56337	0.000884006	0.00642076	0.00215443	0.00858496	0.0238607	0.0109717	0.0324456	-0.0033958	0.658745	0.834034
GRMZM2G002391	10.0789	0.15147	-0.328604	-0.0369732	4.07781e-79	0.0227553	3.81644e-05	0.52994	1.35935e-78	0.186508	0.000356731	0.782071	0.203611	0.829207	525.272	lme	14.7101	0.00373315	0.0126892	0.000271859	0.00648962	0.0315073	0.0189972	0.0379969	0.0233032	0.194503	0.407715
GRMZM2G002396	4.97553	0.0529198	0.303104	0.387497	2.79761e-29	0.869697	0.389755	0.169426	3.07329e-29	0.958367	0.540615	0.483836	1.01809	0.601744	184.474	lme	193.908	0.000455676	0.0107962	0.0298611	0.408938	0.617885	0.0409634	1.02682	0.115372	1.86652e-05	0.000314333
GRMZM2G002416	9.72681	-0.137221	0.0607757	-0.0664002	7.23234e-76	0.0352561	0.37564	0.231742	1.99059e-75	0.231513	0.527004	0.547949	0.215647	0.534675	301.666	lme	13.0193	0.0030638	0.00043406	0.000876815	0.0193141	0.0221926	0.00540119	0.0415067	0.0675228	0.00667643	0.0336619
GRMZM2G002427	7.43175	0.0908677	0.159654	0.120959	2.76551e-31	0.149221	0.0284356	0.0379795	3.06042e-31	0.468672	0.0771731	0.270637	0.361958	0.247255	10011	lme	10.6823	0.0013435	0.00299535	0.00290969	0.0260281	0.0085495	0.00704507	0.0345776	0.0259392	0.164203	0.366739
GRMZM2G002440	9.43821	-0.0328249	-0.0103969	-0.00589345	6.25114e-96	0.516339	0.85885	0.894296	1.36198e-94	0.80212	0.912748	0.960831	0.150023	0.81747	30.3885	lme	-14.804	0.000175318	1.27028e-05	6.9073e-06	0.00390067	0.0174694	0.000187945	0.0213701	-0.00416107	0.679527	0.846485
GRMZM2G002492	7.84515	-0.250408	0.0765991	-0.114138	4.64228e-63	0.00848666	0.462676	0.173336	7.72693e-63	0.110882	0.608346	0.488234	0.293031	0.784329	500.38	lme	54.0098	0.0102027	0.000689506	0.00259076	0.0161303	0.0586611	0.0163068	0.0747914	1.21445e-05	0.581324	0.784554
GRMZM2G002499	7.92361	-0.103019	0.11397	0.0482437	9.06029e-88	0.0799694	0.093083	0.334662	6.12707e-87	0.347448	0.19084	0.64375	0.171998	0.504078	31.4533	lme	-0.20788	0.00172686	0.00152641	0.000462861	0.0138951	0.0141236	0.00402483	0.0280188	-0.0080137	0.772115	0.897484
GRMZM2G002529	5.98532	0.0997562	-0.0750765	0.236492	2.38765e-61	0.433655	0.596722	0.0315796	3.7895e-61	0.749543	0.721474	0.254359	0.374218	0.640468	81.0017	lme	85.9764	0.00161919	0.000662366	0.0111225	0.0484909	0.0863813	0.01533	0.134872	0.0297478	0.133005	0.318249
GRMZM2G002531	6.92528	-0.109746	-0.16603	0.0407496	1.88436e-76	0.193295	0.0912953	0.583602	5.34928e-76	0.531291	0.18799	0.813488	0.249486	0.996323	76.0631	lme	42.2866	0.00195975	0.0032394	0.00033023	0.000217237	0.0588554	0.00429882	0.0590726	-0.0162953	0.983278	0.992621
GRMZM2G002548	8.72342	-0.117611	-0.0186837	-0.0258659	1.75375e-83	0.125853	0.833106	0.686242	8.00286e-83	0.435348	0.894967	0.86517	0.225589	2.15613e-19	22.3257	lme	29.4558	0.00225069	4.1022e-05	0.000133053	0.0489273	1.05494e-20	0.00248902	0.0489273	-0.0182638	0.966093	0.986118
GRMZM2G002555	5.04889	0.254628	0.478425	-0.264672	1.80448e-38	0.319159	0.0780487	0.197813	2.07856e-38	0.663413	0.167145	0.51467	0.765212	0.415512	109.173	lme	161.691	0.0105495	0.0268979	0.0139311	0.318276	0.226262	0.0412315	0.544538	0.0379206	0.0743189	0.21141
GRMZM2G002559	2.48582	-0.0560678	0.354283	0.525733	1.59386e-13	0.906908	0.514717	0.203169	1.68139e-13	0.970463	0.653228	0.520642	1.41625	0.605293	56.0121	lme	235.428	0.000511502	0.0147499	0.0549666	0.743339	1.13993	0.068665	1.88327	-0.000116841	0.572572	0.778991
GRMZM2G002569	7.11427	-0.0932832	0.114384	-0.072675	9.55435e-69	0.402218	0.356597	0.439476	1.90908e-68	0.727306	0.509257	0.725579	0.326998	0.609751	78.3145	lme	70.6584	0.00141588	0.00153752	0.00105036	0.0396097	0.0618889	0.0050337	0.101499	0.0175868	0.262869	0.494626
GRMZM2G002578	7.83351	0.199552	-0.152159	-0.0346458	3.45082e-69	0.0284248	0.131171	0.661562	7.01632e-69	0.20772	0.24623	0.853331	0.274134	0.820888	346.558	lme	49.2605	0.00647934	0.00272074	0.00023871	0.0125204	0.0573823	0.01064	0.0699028	0.0282791	0.143143	0.335706
GRMZM2G002616	8.62573	0.0695847	0.17353	0.05763	2.53406e-91	0.214495	0.00921495	0.240019	2.64482e-90	0.555666	0.0316053	0.557306	0.165326	0.565665	19.6394	lme	-4.00411	0.000787856	0.00353866	0.000660491	0.0112549	0.014658	0.00453158	0.0259129	-0.00614885	0.728008	0.873973
GRMZM2G002617	7.33214	-0.0845388	0.014832	0.0512203	8.45792e-71	0.30454	0.874231	0.488545	1.82485e-70	0.648002	0.923724	0.757712	0.249735	0.903651	467.376	lme	40.2729	0.00116287	2.58517e-05	0.000521739	0.00554662	0.0520217	0.00151082	0.0575683	-0.0232493	0.838401	0.930072
GRMZM2G002626	6.21638	-0.264433	-0.527385	-0.16449	4.59633e-61	0.0595303	0.0016486	0.182878	7.23179e-61	0.299813	0.00783798	0.500012	0.411984	0.998295	21061.5	lme	98.3727	0.0113776	0.0326848	0.00538079	0.000274269	0.160554	0.0441413	0.160829	-0.0604216	0.160057	0.36129
GRMZM2G002630	4.43596	0.276334	0.151027	0.203433	2.09207e-27	0.449703	0.69446	0.489354	2.28401e-27	0.760629	0.796928	0.758277	1.09739	0.431544	111.89	lme	202.23	0.0124248	0.0026804	0.0082302	0.646653	0.490907	0.0243631	1.13756	0.0585968	0.0146225	0.0618781
GRMZM2G002642	10.6324	0.0607361	0.277183	-0.136476	2.86574e-87	0.426513	0.00154901	0.0322222	1.82522e-86	0.743636	0.00744838	0.256352	0.225284	0.424714	70.496	lme	27.2065	0.000600224	0.00902865	0.00370408	0.0271047	0.0200105	0.0120851	0.0471152	0.00296756	0.517549	0.738931
GRMZM2G002646	5.81601	0.100333	-0.0899718	0.00823128	1.16737e-61	0.428979	0.541165	0.940156	1.86908e-61	0.745575	0.675424	0.977676	0.375188	0.238812	18.8138	lme	87.4874	0.00163797	0.000951269	1.34742e-05	0.101121	0.0317252	0.00314606	0.132846	-0.0260863	0.765132	0.893502
GRMZM2G002652	7.35742	0.171881	0.19013	-0.110404	1.82548e-57	0.171641	0.16667	0.314655	2.66155e-57	0.500543	0.293408	0.627439	0.396228	0.678627	281.336	lme	87.3243	0.00480698	0.00424805	0.00242404	0.048794	0.103036	0.00864362	0.15183	0.0908266	0.000442525	0.00394753
GRMZM2G002656	8.43827	-0.160494	-0.112172	0.147077	2.23287e-65	0.045602	0.200067	0.0389644	3.97741e-65	0.262725	0.334815	0.27305	0.262247	0.644295	431.933	lme	36.5616	0.00419119	0.00147863	0.00430191	0.0209929	0.0380247	0.00762956	0.0590176	0.0643315	0.00912581	0.0432625
GRMZM2G002687	9.84413	-0.0263654	-0.0471474	-0.0124803	2.8771e-72	0.475174	0.270123	0.708632	6.62189e-72	0.775913	0.417666	0.876671	0.130856	0.689858	5768.71	lme	-49.155	0.000113107	0.00026122	3.09754e-05	0.00361603	0.00804324	0.0003553	0.0116593	-0.037963	0.497275	0.722532
GRMZM2G002699	3.42222	-0.351005	0.100531	-0.0262994	5.89909e-23	0.393023	0.832399	0.942289	6.35214e-23	0.722471	0.894758	0.978373	1.22071	0.998147	83.187	lme	220.119	0.0200468	0.00118766	0.00013755	0.00262086	1.4116	0.0238611	1.41422	-0.0325331	0.590573	0.790752
GRMZM2G002754	10.0419	0.152286	0.199448	-0.2576	2.39488e-78	0.157088	0.100371	0.00626484	7.62126e-78	0.479182	0.201409	0.157235	0.31431	0.66673	72.9933	lme	66.8246	0.00377343	0.00467463	0.0131966	0.0315845	0.0631872	0.0178359	0.0947717	0.0263898	0.161268	0.362808
GRMZM2G002756	11.7345	-0.0112354	-0.3734	-0.0931596	4.0133e-73	0.911843	0.00131103	0.296863	9.63352e-73	0.971576	0.00648239	0.609715	0.323514	0.676158	295.06	lme	64.2024	2.05398e-05	0.0163847	0.00172593	0.031829	0.0664566	0.0178103	0.0982857	0.0736506	0.00340785	0.0200661
GRMZM2G002765	7.20346	-0.152116	-0.161021	0.123785	1.05387e-67	0.0565992	0.0713855	0.0813378	2.02795e-67	0.292165	0.155944	0.361543	0.245272	0.79604	404.638	lme	35.4309	0.00376502	0.00304687	0.00304721	0.0114541	0.0447045	0.00747179	0.0561586	0.0470238	0.0394275	0.13136
GRMZM2G002786	10.5856	-0.0531427	-0.0417089	0.0132888	2.0235e-78	0.343883	0.50376	0.790783	6.46545e-78	0.683665	0.643775	0.916712	0.185862	0.67304	492.562	lme	-1.61601	0.000459521	0.000204432	3.51188e-05	0.00950378	0.0195633	0.000538269	0.0290671	0.00608722	0.455547	0.687113
GRMZM2G002805	1.30627	0.953555	-0.347272	1.00697	0.229987	0.11996	0.579475	0.0498418	0.232314	0.424442	0.707209	0.297301	2.70055	0.216774	417.728	lme	267.802	0.147949	0.0141719	0.201651	4.09344	1.13295	0.441901	5.22638	0.144489	1.76454e-07	7.61603e-06
GRMZM2G002807	9.52792	-0.0261584	-0.122619	-0.15287	2.16014e-90	0.687266	0.107542	0.0100141	1.99755e-89	0.887211	0.21205	0.182158	0.193537	0.999068	15.2828	lme	13.8486	0.000111337	0.00176687	0.00464747	3.31214e-05	0.0355184	0.00651098	0.0355515	-0.0328497	0.6042	0.799513
GRMZM2G002825	11.9304	0.126528	-0.0487361	-0.0801374	5.29484e-104	0.00687455	0.349587	0.0467912	9.07665e-102	0.0981663	0.501884	0.291191	0.13406	0.831234	62.2043	lme	-27.6079	0.00260492	0.00027912	0.00127714	0.0028728	0.0141496	0.0038593	0.0170224	-0.0205592	0.906985	0.961093
GRMZM2G002828	9.13229	-0.03259	0.18826	0.029061	1.2537e-100	0.426286	0.000192841	0.423879	7.85163e-99	0.743636	0.00135085	0.712352	0.121754	0.999933	13.3616	lme	-38.0597	0.000172818	0.00416493	0.000167954	9.42108e-07	0.0140693	0.00475596	0.0140702	-0.0524664	0.25354	0.483238
GRMZM2G002830	-0.947499	-0.234356	1.7119	0.831942	0.015659	0.734191	0.0300011	0.138301	0.0159433	0.906559	0.08037	0.443575	2.05949	0.215034	48.2135	lme	274.316	0.00893661	0.344385	0.137644	3.0255	0.82881	0.494392	3.85431	0.00248434	0.521058	0.740766
GRMZM2G002851	9.93289	0.0867332	0.0216009	-0.126269	1.82536e-92	0.139363	0.737648	0.0118614	2.22309e-91	0.454886	0.829494	0.193651	0.171209	0.569389	77.0635	lme	-2.16711	0.00122402	5.48319e-05	0.00317076	0.0118428	0.0156595	0.00369208	0.0275023	0.00866928	0.40489	0.643229
GRMZM2G002859	6.2732	-0.006288	0.11215	-0.0343822	3.00712e-44	0.961842	0.416723	0.757611	3.64065e-44	0.98829	0.56628	0.900481	0.478298	0.393108	304.146	lme	94.7309	6.43346e-06	0.00147804	0.000235091	0.106746	0.0691437	0.00178843	0.17589	0.0735783	0.00353958	0.0206743
GRMZM2G002874	10.5746	0.0485656	0.0885423	-0.0141765	2.4522e-100	0.292653	0.0975454	0.717778	1.42361e-98	0.638774	0.197339	0.881053	0.136023	0.494427	35.8495	lme	-26.7559	0.000383775	0.000921281	3.99676e-05	0.00881346	0.00861917	0.00107546	0.0174326	0.0016983	0.545104	0.758139
GRMZM2G002879	9.52803	0.00153488	0.186559	-0.0808404	1.64841e-78	0.985189	0.0477488	0.272238	5.2949e-78	0.994529	0.115087	0.588068	0.251683	0.830224	259.888	lme	40.8844	3.83326e-07	0.00408999	0.00129965	0.00991506	0.0484859	0.00543508	0.0584009	-0.0220942	0.868202	0.944586
GRMZM2G002894	7.95875	-0.156596	0.014509	0.0809495	1.47218e-82	0.0177918	0.843293	0.161226	6.24004e-82	0.165708	0.902549	0.473516	0.193357	0.923199	294.782	lme	12.8106	0.00399007	2.47381e-05	0.00130316	0.00269929	0.0324475	0.00466242	0.0351468	-0.0140368	0.925121	0.968554
GRMZM2G002898	10.7435	-0.017875	-0.0309337	0.000574494	1.8802e-86	0.757811	0.627724	0.991006	1.10033e-85	0.917504	0.744833	0.99649	0.181702	0.718659	276.084	lme	1.35698	5.19893e-05	0.000112449	6.56358e-08	0.00844982	0.0215843	0.000133967	0.0300341	0.0215797	0.214626	0.434877
GRMZM2G002903	5.36388	0.0895512	0.507312	-0.103741	9.95453e-51	0.567382	0.00542295	0.455314	1.29694e-50	0.832316	0.0206411	0.734583	0.472689	0.85806	233.882	lme	112.266	0.00130485	0.0302441	0.00214027	0.0297677	0.179953	0.0308962	0.209721	0.0159294	0.285897	0.521088
GRMZM2G002910	9.48068	0.0746676	-0.297021	0.19149	5.45961e-68	0.587452	0.042138	0.0420663	1.06092e-67	0.840619	0.104528	0.279352	0.443893	0.000498817	77.632	lme	91.6946	0.00090716	0.0103673	0.00729223	0.168231	8.39585e-05	0.020899	0.168315	0.031952	0.0720931	0.207104
GRMZM2G002915	9.22664	0.0628295	-0.13445	0.0132864	1.00698e-64	0.525358	0.230669	0.881505	1.75755e-64	0.808139	0.372081	0.955946	0.315201	0.777286	513.936	lme	61.7836	0.000642312	0.00212429	3.51063e-05	0.0194994	0.0680543	0.00331889	0.0875537	0.0389872	0.0717618	0.206359
GRMZM2G002948	5.73647	0.346316	0.166263	-0.145423	1.54831e-43	0.1091	0.434846	0.3146	1.86123e-43	0.404728	0.583413	0.627439	0.704205	0.0439923	100.303	lme	140.789	0.0195148	0.00324849	0.00420569	0.370373	0.0170433	0.0208824	0.387416	0.00916608	0.310629	0.547314
GRMZM2G002959	9.78691	-0.0215097	-0.0762819	-0.0389577	1.1034e-88	0.710899	0.248467	0.451011	8.28511e-88	0.897623	0.392501	0.73251	0.175025	0.894472	310.745	lme	1.05705	7.52814e-05	0.000683807	0.000301826	0.00302602	0.0256489	0.00100962	0.0286749	-0.0149817	0.948989	0.977944
GRMZM2G002978	8.13043	-0.0549332	-0.057164	0.111827	1.74117e-88	0.334809	0.371503	0.025063	1.27937e-87	0.676675	0.523341	0.23894	0.167261	0.755319	93.4284	lme	-3.50747	0.000491009	0.000384004	0.00248692	0.00649553	0.0200514	0.00284568	0.0265469	0.00578366	0.462028	0.692414
GRMZM2G002993	7.68142	0.419382	0.556935	0.015787	1.47034e-46	0.00243039	0.000237911	0.890965	1.82298e-46	0.0552034	0.0016053	0.959999	0.476924	0.477145	405.745	lme	95.3697	0.0286179	0.0364501	4.95643e-05	0.101974	0.0930593	0.0528138	0.195033	0.0983668	0.000196938	0.002091
GRMZM2G002999	8.90368	-0.215286	-0.133631	0.0318431	2.53804e-89	0.00100011	0.0683224	0.564934	2.06811e-88	0.0338417	0.151014	0.80186	0.185705	0.998741	3300.46	lme	9.16069	0.00754137	0.00209847	0.000201651	4.11681e-05	0.0326553	0.00788209	0.0326965	-0.0425935	0.409937	0.648244
GRMZM2G003002	9.00099	-0.0728759	1.42403	-0.331474	1.57225e-40	0.682765	1.57521e-10	0.0281508	1.84152e-40	0.885033	1.07202e-08	0.246562	0.715511	0.278173	342.281	lme	129.426	0.000864145	0.238301	0.0218508	0.299743	0.115513	0.270252	0.415257	0.121458	8.42163e-06	0.000167063
GRMZM2G003022	9.59141	-0.175807	0.218963	0.0463022	3.68682e-90	0.00215252	0.000341237	0.297144	3.31158e-89	0.0517374	0.0021515	0.610101	0.166417	0.426075	118.001	lme	-9.5448	0.0050291	0.00563417	0.000426356	0.0142717	0.0105952	0.012635	0.0248669	0.0350041	0.0934808	0.249176
GRMZM2G003023	7.30991	-0.154498	-0.0309258	-0.0702684	6.298e-80	0.0308937	0.684987	0.213221	2.20715e-79	0.216435	0.789878	0.528965	0.208506	0.321524	69.8128	lme	17.0963	0.00388386	0.000112391	0.00098195	0.026766	0.0126842	0.00537165	0.0394501	0.0120771	0.346649	0.585078
GRMZM2G003028	6.79302	0.113378	-0.329679	-0.0426929	5.80312e-78	0.145855	0.000496863	0.533816	1.80346e-77	0.464645	0.00293801	0.784161	0.23016	0.999896	99.16	lme	33.259	0.00209161	0.0127724	0.000362477	5.24138e-06	0.0502742	0.0168948	0.0502795	-0.0407697	0.441654	0.676641
GRMZM2G003033	10.8018	-0.123709	0.140044	-0.136967	1.05299e-89	0.0996966	0.10518	0.0392035	8.93273e-89	0.387091	0.208559	0.273505	0.220144	0.851615	52.9562	lme	28.0577	0.00249014	0.00230473	0.00373077	0.00681695	0.039124	0.0105859	0.045941	-0.0223662	0.861784	0.941641
GRMZM2G003038	8.86866	0.108833	-0.00121955	0.144199	1.80683e-71	0.368959	0.992604	0.138633	4.01269e-71	0.705276	0.995233	0.444033	0.359442	0.301298	66.5153	lme	78.0511	0.00192726	1.7478e-07	0.00413518	0.0846174	0.0364891	0.00702818	0.121107	0.026452	0.160987	0.3624
GRMZM2G003043	10.5207	-0.172014	0.00801655	0.023823	1.18623e-101	0.000232589	0.875266	0.530269	9.9332e-100	0.0143754	0.924302	0.782071	0.130226	1.57835e-09	17.6935	lme	-31.1778	0.00481445	7.55205e-06	0.000112866	0.0162239	2.56069e-11	0.00475875	0.0162239	-0.00098819	0.60797	0.802224
GRMZM2G003057	7.05405	0.0322243	-0.330239	-0.0982376	2.72723e-70	0.749663	0.00390195	0.240906	5.77447e-70	0.913477	0.0158229	0.557943	0.298055	0.503878	85.6638	lme	58.8426	0.000168961	0.0128158	0.00191922	0.0417941	0.0424475	0.0151414	0.0842416	0.0292239	0.136422	0.324466
GRMZM2G003064	4.29735	-0.244784	0.354892	0.160049	6.23358e-41	0.269434	0.161358	0.407331	7.32809e-41	0.614367	0.286808	0.699604	0.652209	0.864954	96.4439	lme	149.53	0.00974953	0.0148007	0.00509422	0.0543821	0.348311	0.0317089	0.402694	-0.0213502	0.886692	0.953039
GRMZM2G003068	6.72651	0.197176	0.301043	0.00572197	1.27933e-70	0.0460222	0.00914544	0.940714	2.74136e-70	0.263914	0.031456	0.977735	0.290173	0.00133682	32.6635	lme	55.2705	0.006326	0.0106499	6.5112e-06	0.0818557	0.000109573	0.013824	0.0819653	0.0102313	0.376567	0.616172
GRMZM2G003076	7.50509	-0.157804	-0.0736364	-0.0156798	3.01243e-78	0.038756	0.389417	0.813628	9.53472e-78	0.243327	0.540284	0.927272	0.224543	0.91694	235.752	lme	29.739	0.00405186	0.000637198	4.88934e-05	0.00394175	0.0435146	0.00425346	0.0474564	-0.026898	0.746188	0.882581
GRMZM2G003090	6.86086	-0.00468752	-0.290528	-0.022156	2.60612e-67	0.959169	0.00454176	0.775952	4.94215e-67	0.987289	0.0179223	0.909725	0.287285	0.537769	158.931	lme	51.7792	3.57525e-06	0.00991899	9.76226e-05	0.036207	0.042124	0.00992357	0.078331	0.058641	0.0151241	0.0635424
GRMZM2G003096	9.96563	-0.132461	-0.060219	-0.287499	6.81504e-68	0.30449	0.672677	0.0136241	1.31951e-67	0.648002	0.77989	0.202129	0.395876	0.763098	237.916	lme	90.4894	0.00285492	0.000426145	0.0164377	0.0341522	0.110009	0.0215315	0.144161	0.0350839	0.0933175	0.248851
GRMZM2G003108	6.3037	-0.26439	0.455133	0.275358	5.09195e-48	0.0161018	0.000322031	0.00567403	6.41426e-48	0.15617	0.00205248	0.150178	0.363072	0.646841	546.179	lme	71.3824	0.0113739	0.0243425	0.0150787	0.0403616	0.0739258	0.052313	0.114287	0.0871314	0.000766347	0.00614261
GRMZM2G003124	6.42252	0.0456297	-0.139115	-0.0975139	1.64422e-68	0.612994	0.153949	0.196591	3.25282e-68	0.852993	0.277279	0.513476	0.272433	0.541673	127.587	lme	47.4893	0.000338777	0.00227424	0.00189105	0.0326085	0.0385382	0.00451554	0.0711467	0.0546636	0.0214854	0.0830664
GRMZM2G003157	11.9938	-0.00516082	-0.117647	-0.0840332	1.20105e-86	0.95344	0.249091	0.287105	7.17433e-86	0.986189	0.393311	0.599722	0.26406	0.958238	265.884	lme	48.2825	4.33368e-06	0.00162649	0.00140434	0.0027517	0.0631389	0.00298401	0.0658906	-0.00593482	0.722094	0.870105
GRMZM2G003165	-0.272058	-0.538642	-1.02235	0.286058	0.678853	0.451583	0.219163	0.654812	0.681478	0.760927	0.357423	0.849806	2.19953	0.928898	3110.59	lme	282.501	0.0472085	0.122827	0.0162734	0.306656	4.00624	0.148361	4.3129	-0.0385682	0.474604	0.702568
GRMZM2G003172	8.9756	0.144056	0.00144861	0.0722756	4.84952e-87	0.0302389	0.98399	0.194646	3.01267e-86	0.214302	0.990421	0.511023	0.191942	0.682459	98.4468	lme	11.2075	0.00337664	2.46599e-07	0.00103885	0.011218	0.0241097	0.00503924	0.0353276	0.0419635	0.0545223	0.168634
GRMZM2G003179	10.3931	-0.0669841	-1.08123	-0.279159	3.2163e-21	0.736091	1.25444e-05	0.128904	3.44778e-21	0.906952	0.000140274	0.432163	0.923501	0.382717	4835.29	lme	140.413	0.000730068	0.137382	0.0154979	0.22599	0.140114	0.149459	0.366104	0.0848492	0.00104998	0.00790686
GRMZM2G003190	6.63372	-0.0780899	-0.0516114	-0.0336882	7.08322e-66	0.471479	0.681073	0.725742	1.28035e-65	0.773793	0.786512	0.884471	0.323991	0.990709	81579.6	lme	71.0365	0.000992221	0.000313027	0.000225697	0.000917086	0.097794	0.00146501	0.098711	0.00279838	0.522443	0.7418
GRMZM2G003246	6.96695	0.137074	-0.355665	-0.715509	5.77873e-42	0.680478	0.339189	0.0135221	6.85593e-42	0.884476	0.491618	0.201956	0.979568	0.638429	82.0121	lme	193.709	0.00305722	0.0148653	0.101812	0.331703	0.585691	0.115244	0.917394	0.0107065	0.37078	0.610332
GRMZM2G003252	7.92006	-0.205204	0.454605	-0.0889165	2.20699e-50	0.0334178	4.46416e-05	0.290413	2.86308e-50	0.225181	0.000405592	0.602753	0.356355	0.46644	555.559	lme	58.3096	0.00685159	0.0242861	0.00157229	0.0512362	0.0447908	0.0390656	0.096027	0.0957965	0.000259132	0.00260725
GRMZM2G003289	8.07824	0.0780271	0.20696	-0.0729289	6.7516e-84	0.258428	0.0119136	0.202301	3.17093e-83	0.604102	0.0388099	0.519686	0.203988	1.35871e-06	25.3246	lme	17.5314	0.000990627	0.00503343	0.00105771	0.0395017	5.36716e-08	0.00592692	0.0395018	-0.00188844	0.627499	0.815381
GRMZM2G003304	9.4079	0.306621	0.325153	-0.317226	2.75556e-75	0.0125564	0.0218759	0.00393282	7.36884e-75	0.136772	0.0629221	0.134811	0.35593	0.998675	13.3081	lme	82.0861	0.0152976	0.0124241	0.0200127	0.000159275	0.120084	0.0368583	0.120243	-0.0201379	0.917234	0.965818
GRMZM2G003306	6.08203	-0.180411	1.01898	0.185878	3.08285e-45	0.427926	6.33494e-05	0.226058	3.76848e-45	0.744384	0.000539673	0.541655	0.733836	0.000520629	78.1335	lme	147.879	0.00529598	0.122017	0.00687111	0.498187	0.000259506	0.141252	0.498446	0.0662216	0.00301785	0.018134
GRMZM2G003307	9.86534	-0.00885329	-0.082831	0.0705557	2.79285e-101	0.836752	0.100507	0.0681673	2.07987e-99	0.948274	0.201603	0.337788	0.128044	0.981236	10.6762	lme	-32.4182	1.27535e-05	0.000806262	0.000989996	0.000291998	0.0152695	0.00175754	0.0155615	-0.0129347	0.896924	0.957069
GRMZM2G003318	11.2946	-0.0938076	0.046527	-0.215716	2.58629e-72	0.432091	0.725472	0.0441485	5.96768e-72	0.748317	0.819912	0.28488	0.366057	0.790326	270.81	lme	81.8072	0.00143184	0.00025439	0.00925413	0.0260777	0.0982949	0.0124572	0.124373	0.0252708	0.17158	0.376954
GRMZM2G003331	8.85625	-0.120722	0.236638	0.0449891	8.02044e-63	0.292352	0.0627822	0.653606	1.32611e-62	0.638424	0.14154	0.849691	0.362781	0.70241	331.908	lme	77.138	0.00237135	0.0065805	0.000402517	0.0357473	0.0843754	0.0105243	0.120123	0.0601088	0.0125945	0.055507
GRMZM2G003354	3.66301	0.00296905	0.632198	0.386916	2.73422e-30	0.99235	0.0824908	0.162138	3.01368e-30	0.996282	0.174295	0.475116	0.922548	0.933718	16.8863	lme	188.749	1.43435e-06	0.0469673	0.0297717	0.0535378	0.75419	0.0756032	0.807728	-0.0202401	0.913148	0.963802
GRMZM2G003368	-1.49311	0.942368	2.00756	-0.0511173	0.00114454	0.106237	0.00249357	0.919823	0.0011732	0.399329	0.0109924	0.969696	1.79698	0.748763	294.537	lme	258.523	0.144498	0.473618	0.000519644	0.731029	2.17869	0.51355	2.90971	0.00631976	0.4382	0.673934
GRMZM2G003377	9.0881	-0.0445593	-0.140235	-0.0430946	3.42545e-87	0.514326	0.0818324	0.4569	2.15825e-86	0.801021	0.173307	0.735763	0.202279	0.00717821	21.2273	lme	17.4887	0.00032307	0.00231103	0.000369331	0.0383565	0.000277322	0.00275437	0.0386339	0.0247109	0.181664	0.390134
GRMZM2G003384	10.3463	0.0758413	-0.0793412	-0.0114493	1.87972e-88	0.291519	0.337624	0.839799	1.37506e-87	0.637295	0.489701	0.938638	0.213924	0.0103126	33.4121	lme	21.0307	0.000935903	0.000739754	2.60691e-05	0.0420441	0.000438104	0.001971	0.0424822	-0.0226663	0.850519	0.935591
GRMZM2G003385	12.4009	0.0563377	0.0254289	-0.0469609	5.04982e-80	0.293236	0.660881	0.317809	1.78037e-79	0.639035	0.770787	0.630036	0.189329	0.518505	441.2	lme	-6.62932	0.000516438	7.5988e-05	0.000438572	0.0147592	0.0158937	0.000797264	0.0306529	0.0886835	0.00068797	0.0056362
GRMZM2G003406	2.07627	0.5562	-2.27344	-0.131544	1.70113e-06	0.394889	0.00326237	0.820514	1.76263e-06	0.723413	0.013678	0.929656	1.9561	0.926317	306.308	lme	272.001	0.0503363	0.607377	0.00344123	0.265219	3.33423	0.723921	3.59945	-0.0191237	0.943282	0.97537
GRMZM2G003409	5.01085	-0.0902028	-1.52656	0.300706	2.51336e-06	0.681477	6.94241e-08	0.136864	2.60259e-06	0.884872	1.82298e-06	0.442235	1.19415	0.261672	3691.2	lme	152.349	0.00132391	0.273853	0.0179827	0.369547	0.130972	0.286111	0.500518	0.138331	4.84258e-07	1.71864e-05
GRMZM2G003411	7.49333	-0.249493	1.22672	0.144163	4.54405e-13	0.307336	3.87361e-05	0.517828	4.78833e-13	0.651344	0.000361146	0.774186	1.10607	0.388425	3078.1	lme	163.441	0.0101283	0.176841	0.00413313	0.336979	0.214023	0.204708	0.551002	0.026144	0.165961	0.369025
GRMZM2G003417	9.31035	-0.156421	0.253653	-0.177501	1.02113e-72	0.208109	0.069195	0.0914868	2.40101e-72	0.547602	0.152331	0.37868	0.363679	0.565303	70.5848	lme	82.3872	0.00398117	0.00756086	0.00626571	0.0538993	0.0700934	0.0218573	0.123993	-0.00231873	0.636964	0.820268
GRMZM2G003424	0.951322	0.547444	0.816612	0.380677	0.0225847	0.424221	0.277186	0.513241	0.0229741	0.741918	0.425617	0.771854	2.04948	0.652076	130.681	lme	275.23	0.048764	0.0783648	0.0288192	1.35764	2.54446	0.143012	3.9021	0.0203269	0.225351	0.448849
GRMZM2G003426	8.4758	0.0639347	-0.136961	0.147141	1.79755e-57	0.511322	0.198408	0.0887422	2.62145e-57	0.799593	0.332651	0.374138	0.338774	0.545727	430.48	lme	60.3282	0.000665109	0.00220437	0.00430564	0.0432179	0.0519184	0.00831514	0.0951363	0.115262	1.85804e-05	0.000313196
GRMZM2G003461	6.27508	-0.0477544	-0.241244	0.350247	1.01246e-49	0.827575	0.331219	0.067457	1.30192e-49	0.944568	0.482916	0.3362	0.646205	0.741591	82.1737	lme	147.919	0.000371061	0.00683915	0.024396	0.102451	0.294017	0.0303427	0.396467	0.000671546	0.541958	0.756234
GRMZM2G003466	4.55935	0.337193	0.217855	-0.194019	1.57161e-27	0.367799	0.570886	0.469523	1.71672e-27	0.704242	0.700499	0.745062	1.16773	0.0996205	86.261	lme	202.573	0.0185001	0.00557731	0.00748617	1.20045	0.132821	0.0237786	1.33328	0.0541322	0.0195275	0.0773734
GRMZM2G003488	4.31834	-0.0420953	0.132144	-0.0114724	1.17554e-35	0.865667	0.609051	0.951605	1.32989e-35	0.957513	0.731126	0.981952	0.75636	0.235227	92.4543	lme	157.471	0.000288328	0.00205203	2.61744e-05	0.398999	0.122723	0.00270456	0.521723	0.0070682	0.424779	0.662488
GRMZM2G003493	7.23536	-0.159459	-0.426124	-0.583376	1.18271e-32	0.569876	0.177263	0.023342	1.31645e-32	0.833343	0.306387	0.234336	0.913378	0.714312	482.378	lme	178.683	0.00413731	0.0213385	0.0676808	0.202592	0.506544	0.0940237	0.709136	0.0175877	0.26548	0.49717
GRMZM2G003501	5.85619	0.33682	0.703162	-0.198742	2.0071e-44	0.192222	0.0179584	0.369672	2.43481e-44	0.52951	0.0538219	0.671082	0.755816	0.734357	76.3758	lme	165.499	0.0184593	0.0581033	0.00785501	0.144985	0.400803	0.0681192	0.545787	0.0112531	0.358031	0.597082
GRMZM2G003506	6.65718	-0.0832412	-0.771519	0.247133	4.3433e-49	0.739547	0.00990062	0.268241	5.54151e-49	0.908977	0.0334892	0.584356	0.745925	0.999493	145.655	lme	164.953	0.00112745	0.0699493	0.0121459	0.000267747	0.52782	0.079346	0.528088	-0.0425048	0.410573	0.648876
GRMZM2G003509	5.77864	-0.0809752	0.678314	0.318733	3.99497e-57	0.497043	2.18986e-06	0.00269134	5.78335e-57	0.791772	3.19358e-05	0.1187	0.371185	0.579227	162.552	lme	81.2891	0.0010669	0.0540694	0.0202033	0.0559922	0.0770775	0.0757667	0.13307	0.0498003	0.0296301	0.105944
GRMZM2G003520	6.26792	-0.0135704	0.68872	0.0758801	2.90184e-46	0.893774	2.01169e-07	0.414373	3.58484e-46	0.965838	4.4176e-06	0.704819	0.332709	0.796225	1536.94	lme	64.8257	2.99642e-05	0.055741	0.00114505	0.0181831	0.0710482	0.0571239	0.0892314	-0.0130237	0.898411	0.957598
GRMZM2G003526	8.01914	0.274226	-0.148081	0.240255	1.6414e-67	0.0373526	0.311622	0.0368232	3.13495e-67	0.237292	0.462432	0.268331	0.384385	0.833786	133.046	lme	89.833	0.0122359	0.00257683	0.0114793	0.023144	0.116099	0.0326753	0.139243	-0.0151215	0.952761	0.979953
GRMZM2G003565	11.1312	0.00827035	-0.0680225	0.0628999	1.16594e-74	0.940543	0.569458	0.50414	3.01197e-74	0.982261	0.699717	0.765883	0.346636	0.534945	154.941	lme	72.9514	1.11293e-05	0.000543746	0.000786808	0.0524623	0.0603466	0.00142327	0.112809	0.051112	0.0277579	0.100742
GRMZM2G003595	7.50093	-0.21518	-0.247922	0.0176313	1.79074e-65	0.00994262	0.00718422	0.805118	3.19768e-65	0.120445	0.025912	0.922841	0.260235	0.697294	373.239	lme	38.9744	0.00753397	0.00722303	6.18212e-05	0.0194503	0.0448044	0.0117136	0.0642547	0.0462591	0.0413592	0.136456
GRMZM2G003607	7.89387	-0.0444395	-0.117055	-0.0180023	2.04706e-68	0.473573	0.0835775	0.738075	4.03702e-68	0.774927	0.175955	0.890267	0.213027	0.540118	378.26	lme	9.42236	0.000321334	0.00161017	6.44504e-05	0.0171916	0.0201911	0.00175311	0.0373827	0.0317752	0.114429	0.287234
GRMZM2G003631	7.13653	-0.10196	0.0614106	-0.190883	2.18484e-67	0.216369	0.49692	0.0101336	4.15279e-67	0.558076	0.638026	0.182536	0.25703	0.730901	305.321	lme	39.9902	0.00169152	0.000443176	0.00724608	0.0163425	0.044388	0.0109609	0.0607306	0.0448121	0.0440089	0.143185
GRMZM2G003635	9.63453	-0.0612192	0.296988	0.0507185	1.88309e-65	0.383045	0.000194397	0.403517	3.3606e-65	0.714813	0.00135914	0.696723	0.260237	0.4295	419.806	lme	24.0514	0.00060981	0.010365	0.000511567	0.0310442	0.0233716	0.0122149	0.0544157	0.0845424	0.00113055	0.00834303
GRMZM2G003638	8.18277	-0.135839	-0.00839426	0.0285538	1.04772e-87	0.0326425	0.907489	0.605698	7.03124e-87	0.222868	0.944444	0.825211	0.185636	0.999752	29.2374	lme	9.1803	0.00300238	8.28047e-06	0.000162142	8.12118e-06	0.0327002	0.00287538	0.0327084	-0.039498	0.46049	0.691045
GRMZM2G003640	10.2777	-0.17567	-0.358369	0.0138349	2.34649e-77	0.00097523	1.5391e-08	0.753434	7.00939e-77	0.0334357	5.03911e-07	0.898363	0.180565	0.49001	399.937	lme	-12.4748	0.00502127	0.0150921	3.80646e-05	0.0153845	0.0147818	0.0166111	0.0301663	0.128208	3.13856e-06	7.56377e-05
GRMZM2G003642	9.30996	-0.106264	0.0270795	-0.0739312	1.84695e-71	0.192324	0.764087	0.307059	4.09979e-71	0.52951	0.848669	0.620987	0.256577	0.753322	409.987	lme	38.9316	0.00183735	8.6173e-05	0.00108699	0.0145725	0.0445025	0.003655	0.059075	0.0418189	0.0586364	0.177936
GRMZM2G003656	8.18315	0.0667312	-0.378367	0.023894	7.45298e-78	0.474582	0.00086665	0.772449	2.30477e-77	0.77533	0.00461409	0.907986	0.277559	0.999755	3081.21	lme	54.2201	0.000724565	0.0168235	0.00011354	1.79365e-05	0.0730879	0.0191692	0.0731058	-0.0232071	0.839108	0.930346
GRMZM2G003662	10.6004	-0.151049	-0.0813443	0.0552349	6.08857e-91	0.0210603	0.239389	0.27758	6.06297e-90	0.179077	0.382411	0.5927	0.190673	0.309606	76.6599	lme	6.30404	0.00371239	0.000777579	0.000606732	0.0239475	0.0107392	0.00394152	0.0346868	0.0501402	0.0304523	0.10816
GRMZM2G003663	7.15193	0.00174693	-0.707404	0.0603964	5.38585e-41	0.990552	4.66671e-05	0.643026	6.33603e-41	0.995725	0.000420629	0.845106	0.530152	0.515825	481.056	lme	107.61	4.96559e-07	0.0588065	0.000725424	0.104797	0.111647	0.0597989	0.216444	0.0254526	0.166148	0.36926
GRMZM2G003682	3.53374	0.253407	-1.31824	-0.443449	0.00432161	0.482661	0.000701628	0.139722	0.00441391	0.781747	0.00388081	0.445459	2.1757	0.102839	714.637	lme	211.495	0.0104486	0.204212	0.0391072	1.35578	0.155409	0.262387	1.51119	0.06619	0.00212843	0.0137245
GRMZM2G003692	11.1294	-0.0102473	-0.226002	-0.093728	2.47008e-100	0.831855	0.000111596	0.0274661	1.42942e-98	0.946297	0.000863265	0.244377	0.14232	0.731687	72.7295	lme	-21.4762	1.70858e-05	0.00600225	0.00174706	0.00513435	0.0140013	0.00760365	0.0191357	-0.0204513	0.909985	0.962644
GRMZM2G003711	7.112	-0.1023	-1.34952	-0.118815	3.27228e-41	0.390657	1.80732e-15	0.240444	3.85833e-41	0.720295	9.12246e-13	0.557709	0.492234	0.289733	420.806	lme	84.429	0.00170281	0.214017	0.00280744	0.148031	0.0603851	0.211057	0.208416	0.117199	1.49766e-05	0.000262938
GRMZM2G003715	5.93875	0.126037	0.250572	0.0526456	2.60735e-51	0.401309	0.130978	0.687739	3.42056e-51	0.726775	0.24592	0.866084	0.468924	0.660135	198.892	lme	108.003	0.00258474	0.0073783	0.00055118	0.0714863	0.138851	0.00914657	0.210338	0.0677919	0.00531893	0.0281205
GRMZM2G003718	5.46094	-0.166768	-0.0190653	0.0244928	2.04868e-59	0.204019	0.898428	0.830043	3.10454e-59	0.542628	0.938878	0.934087	0.385875	0.859528	71.6934	lme	90.8448	0.0045253	4.27145e-05	0.000119302	0.0198444	0.121424	0.00426775	0.141269	-0.0074768	0.758464	0.890026
GRMZM2G003720	6.24354	0.134724	-0.256198	0.0389039	1.58158e-55	0.31275	0.069874	0.719814	2.21888e-55	0.657317	0.153436	0.881622	0.423322	0.392508	144.604	lme	92.1512	0.00295331	0.00771331	0.000300993	0.104205	0.0673283	0.0132045	0.171534	0.0902904	0.000560114	0.004756
GRMZM2G003724	8.43017	0.0310227	0.0999616	-0.0105074	1.68071e-90	0.587986	0.135669	0.83593	1.57831e-89	0.840876	0.252632	0.937049	0.170451	0.998635	31.9629	lme	-0.378042	0.000156595	0.00117424	2.19563e-05	3.76418e-05	0.0275379	0.00116946	0.0275756	-0.0182874	0.965539	0.98604
GRMZM2G003725	4.1255	0.0675807	0.202846	-0.0308339	2.8445e-32	0.814682	0.519138	0.898002	3.16112e-32	0.940007	0.656837	0.962009	0.852833	0.584933	102.582	lme	177.016	0.000743129	0.0048353	0.000189072	0.279058	0.393262	0.00492512	0.672319	-0.00382241	0.671334	0.841356
GRMZM2G003732	8.33673	-0.166717	-0.0538516	-0.0737334	8.75942e-54	0.0492325	0.549853	0.314669	1.19423e-53	0.271971	0.68241	0.627439	0.324779	0.407206	518.153	lme	44.4079	0.00452251	0.00034079	0.00108118	0.0452662	0.0310946	0.00618965	0.0763609	0.0895781	0.0005939	0.00500082
GRMZM2G003734	8.23054	-0.0817201	0.0230237	-0.0107402	3.31267e-79	0.154617	0.716197	0.831244	1.10937e-78	0.475067	0.813274	0.934918	0.177729	0.773106	359.585	lme	-0.858378	0.00108662	6.22931e-05	2.294e-05	0.00668049	0.0227627	0.00132857	0.0294432	0.0611662	0.0119856	0.0534063
GRMZM2G003742	7.78222	0.026577	-0.0683155	0.131331	1.03134e-64	0.783656	0.516653	0.124831	1.79972e-64	0.927857	0.655253	0.427257	0.311758	0.624433	256.125	lme	59.404	0.00011493	0.00054844	0.00343006	0.0333596	0.055465	0.00444543	0.0888245	0.0583849	0.0151423	0.0635619
GRMZM2G003750	9.73594	-0.0637297	-0.761495	-0.220584	2.29442e-60	0.597723	1.60766e-07	0.0367691	3.55066e-60	0.845787	3.66534e-06	0.268331	0.421379	0.436005	257.882	lme	85.4164	0.00066085	0.0681435	0.00967645	0.0936594	0.0724048	0.0759473	0.166064	0.126145	4.07731e-06	9.33108e-05
GRMZM2G003752	-1.4999	-0.299757	0.822273	-0.540748	1.54177e-06	0.577638	0.187598	0.256905	1.59788e-06	0.836822	0.319688	0.572556	1.59681	0.946207	96.6778	lme	250.106	0.0146203	0.0794552	0.0581512	0.130003	2.28673	0.177495	2.41674	-0.0221161	0.84617	0.933675
GRMZM2G003754	7.14056	-0.0602247	0.170373	0.00392753	4.91347e-75	0.491696	0.0983475	0.956665	1.29545e-74	0.788719	0.19852	0.983601	0.259712	0.00116626	25.3805	lme	44.574	0.000590158	0.00341106	3.06768e-06	0.0649435	7.58295e-05	0.00454334	0.0650194	0.0165631	0.279925	0.514413
GRMZM2G003755	6.23866	-0.148813	0.0344555	0.122346	1.57838e-67	0.175904	0.785349	0.209136	3.01712e-67	0.507277	0.864297	0.525964	0.325014	0.938661	10.9993	lme	71.909	0.00360329	0.000139511	0.0029768	0.00614982	0.0941101	0.00586773	0.10026	-0.0256541	0.779152	0.901207
GRMZM2G003762	16.5893	0.101219	-0.321362	-0.00166689	5.77484e-87	0.188856	0.000291239	0.980132	3.56072e-86	0.524646	0.00189207	0.993177	0.245459	0.673893	330.965	lme	32.3758	0.00166703	0.0121361	5.52567e-07	0.0178098	0.0368036	0.0155552	0.0546134	0.0720184	0.00403654	0.0227718
GRMZM2G003765	9.62664	0.287991	0.611634	-0.18846	1.22685e-35	0.0204058	4.4716e-05	0.0934632	1.3876e-35	0.176484	0.000405988	0.381323	0.492515	0.508896	3900.31	lme	84.8623	0.0134951	0.0439615	0.00706327	0.0648819	0.0672324	0.0521756	0.132114	0.0468898	0.0393926	0.131273
GRMZM2G003769	6.9237	0.314568	-0.420228	-0.0414281	5.04904e-56	0.0102364	0.00182924	0.690065	7.15536e-56	0.121811	0.00854038	0.867407	0.384646	0.623614	275.474	lme	82.2972	0.0161008	0.020752	0.000341318	0.0497542	0.0824351	0.0434899	0.132189	0.0402031	0.0651376	0.191772
GRMZM2G003789	5.2224	0.129074	0.936159	0.11723	7.74365e-46	0.397613	8.11955e-07	0.385523	9.52416e-46	0.725116	1.41052e-05	0.682122	0.470928	0.79372	339.792	lme	109.167	0.0027108	0.102989	0.00273303	0.0419125	0.16127	0.102306	0.203182	0.0614627	0.0111374	0.0505819
GRMZM2G003814	6.67536	-0.0759272	-0.135644	-0.0419553	8.35407e-72	0.343512	0.135554	0.554175	1.8827e-71	0.683331	0.252449	0.796626	0.24135	0.866785	260.071	lme	36.8925	0.000938024	0.00216217	0.00035006	0.00720291	0.0468667	0.00306031	0.0540696	-0.0161354	0.979002	0.991387
GRMZM2G003852	7.21188	0.0738575	0.0576507	-0.0261043	2.1041e-70	0.486179	0.633145	0.77942	4.47387e-70	0.784534	0.749016	0.91138	0.314966	0.900572	137.932	lme	67.9795	0.000887583	0.00039057	0.000135517	0.00936341	0.0848095	0.00107189	0.0941729	0.00875993	0.405267	0.643772
GRMZM2G003853	8.12182	-0.113819	0.0337121	-0.158155	7.95373e-84	0.120552	0.68877	0.0166066	3.71535e-83	0.425699	0.792581	0.213558	0.216161	0.966893	10.5021	lme	26.2307	0.00210788	0.000133555	0.00497435	0.00146827	0.0428809	0.00854635	0.0443492	-0.0173305	0.990217	0.995849
GRMZM2G003861	9.61771	-0.00627371	0.157461	0.0545004	5.33591e-77	0.887806	0.00132617	0.153299	1.56058e-76	0.964383	0.00654476	0.463493	0.167891	0.377739	369.333	lme	-26.6777	6.40424e-06	0.00291366	0.000590703	0.0133968	0.00813242	0.00350469	0.0215292	0.105264	7.39897e-05	0.000940186
GRMZM2G003869	9.80581	0.221141	-0.248085	-0.150507	5.35858e-83	0.0173574	0.0211728	0.065155	2.35138e-82	0.163336	0.061292	0.331447	0.27004	1	1.01692e+22	lme	51.1558	0.00795714	0.00723254	0.00450486	0	0.0692136	0.0204705	0.0692136	-0.0244117	0.810256	0.916706
GRMZM2G003875	7.52403	-0.0730135	-0.215359	-0.158033	1.07115e-73	0.459059	0.0595128	0.0717394	2.64167e-73	0.766999	0.136146	0.344239	0.29198	0.909709	116.415	lme	59.6335	0.000867413	0.00545026	0.00496667	0.00728081	0.073356	0.0109817	0.0806368	-0.0146992	0.942185	0.974858
GRMZM2G003883	12.5342	-0.00543632	0.252623	-0.0983698	3.3509e-97	0.932868	0.00128363	0.0898101	9.46954e-96	0.979325	0.00637464	0.376608	0.192335	0.998498	68.4859	lme	13.15	4.80872e-06	0.00749954	0.00192439	5.2727e-05	0.0350567	0.00964818	0.0351094	-0.0231641	0.841611	0.931359
GRMZM2G003897	9.61374	0.188901	-0.0899574	-0.0720654	3.96183e-83	0.0241835	0.326197	0.279342	1.75629e-82	0.191725	0.4776	0.593743	0.244291	0.253175	51.9034	lme	35.5801	0.00580612	0.000950963	0.00103282	0.0413438	0.0140156	0.00785161	0.0553595	0.0312255	0.108357	0.27646
GRMZM2G003909	-1.29626	-0.537776	-0.591294	-0.40805	0.00161566	0.45482	0.467433	0.515653	0.00165445	0.763548	0.611906	0.772523	2.12924	0.846269	121.364	lme	281.766	0.0470568	0.0410863	0.0331128	0.662787	3.64857	0.116308	4.31136	0.00609665	0.367735	0.606943
GRMZM2G003937	5.30374	1.05	0.263383	0.0737848	1.34661e-25	0.00284097	0.463291	0.79667	1.46128e-25	0.0596357	0.608645	0.919012	1.15799	0.399559	198.672	lme	200.853	0.179389	0.008152	0.00108269	0.760562	0.50611	0.178264	1.26667	0.0922638	0.00039519	0.00362676
GRMZM2G003963	11.4788	-0.116184	-0.17411	-0.0701535	6.06401e-94	0.0129712	0.00105787	0.0853697	9.31437e-93	0.139055	0.00545939	0.369581	0.140908	0.790233	339.141	lme	-26.0658	0.00219639	0.00356237	0.000978742	0.00379596	0.0143001	0.00608247	0.0180961	0.00491277	0.477319	0.704464
GRMZM2G003970	7.53373	0.208446	0.020606	0.107049	5.82833e-56	0.150647	0.897752	0.402018	8.24818e-56	0.470265	0.938394	0.69523	0.444524	0.800203	346.934	lme	102.807	0.00706976	4.98974e-05	0.00227893	0.036581	0.14651	0.0105172	0.183091	0.0141897	0.315819	0.552938
GRMZM2G003979	8.79089	-0.116522	-0.0166032	0.0156795	3.06929e-96	0.0159679	0.761259	0.707621	7.20569e-95	0.155331	0.846408	0.876173	0.140385	0.999874	69.9383	lme	-22.1121	0.0022092	3.23947e-05	4.88917e-05	2.35854e-06	0.0187033	0.00207526	0.0187057	-0.0600084	0.157806	0.357633
GRMZM2G003988	8.79998	-0.0672298	0.0975217	0.137535	1.24978e-60	0.549827	0.433611	0.170533	1.94667e-60	0.822763	0.582175	0.484829	0.36225	0.702659	403.6	lme	75.721	0.000735433	0.00111762	0.00376178	0.0346138	0.0817975	0.00534562	0.116411	0.0567818	0.0164753	0.0678235
GRMZM2G003992	9.52048	0.0551649	0.286604	-0.00563719	6.62809e-96	0.26187	2.37274e-06	0.892242	1.43722e-94	0.607774	3.41371e-05	0.960246	0.144022	0.653688	76.7126	lme	-20.761	0.000495159	0.00965285	6.31968e-06	0.00676295	0.0127655	0.00928514	0.0195285	-0.00530636	0.705649	0.861331
GRMZM2G004006	10.3353	-0.0608865	-0.354508	-0.101049	9.89818e-74	0.576479	0.00513087	0.297342	2.44674e-73	0.836066	0.0198157	0.610233	0.330744	0.848227	282.351	lme	71.6144	0.000603201	0.0147687	0.00203064	0.0155385	0.0868417	0.0164454	0.10238	0.0353726	0.0892666	0.241204
GRMZM2G004012	-2.0339	-2.70218e-07	3.83692e-07	1.58329e-07	0.204625	0.199773	0.120812	0.352926	0.206821	0.53869	0.231862	0.658488	1.58473	1.51761e-98	6024854155112420	lme	88.4803	1.18808e-14	1.73004e-14	4.98529e-15	1.61635	2.453e-98	3.69048e-14	1.61635	-0.0201987	0.828094	0.925051
GRMZM2G004023	8.42512	0.00544166	-0.323224	0.0286668	4.2175e-57	0.937224	9.23995e-05	0.646482	6.10209e-57	0.980904	0.000736723	0.846463	0.254582	0.548246	797.907	lme	22.8476	4.81817e-06	0.0122772	0.000163428	0.0219743	0.0266679	0.0125922	0.0486422	0.0831132	0.00128402	0.00921482
GRMZM2G004036	9.26928	-0.191674	-0.386738	-0.191042	7.05932e-62	0.330082	0.0864362	0.259948	1.13779e-61	0.672337	0.180216	0.575366	0.579007	0.65247	55.5776	lme	135.542	0.00597786	0.0175761	0.00725818	0.11286	0.21189	0.0286921	0.32475	0.0420439	0.0526125	0.163843
GRMZM2G004040	9.65155	-0.0883317	-0.128447	-0.0729414	1.09227e-79	0.361312	0.239133	0.37139	3.76257e-79	0.699616	0.382103	0.671956	0.285035	0.496668	55.2685	lme	55.1162	0.00126956	0.00193882	0.00105808	0.0386049	0.0380938	0.00400187	0.0766986	0.00859507	0.410834	0.649095
GRMZM2G004057	8.48693	-0.208531	-0.202045	0.106577	1.24013e-88	6.78501e-05	0.000287345	0.0118856	9.23159e-88	0.00706013	0.00187346	0.193871	0.150807	0.547083	149.4	lme	-19.6998	0.00707556	0.00479718	0.00225889	0.00956006	0.0115477	0.0105877	0.0211077	0.0384056	0.0722238	0.20736
GRMZM2G004060	6.73032	0.30146	1.23934	0.49832	2.36985e-38	0.382383	0.00176407	0.095729	2.72634e-38	0.714638	0.00828508	0.384487	1.0336	0.691731	137.314	lme	198.948	0.014787	0.180497	0.049384	0.309377	0.694216	0.230779	1.00359	0.00968984	0.390964	0.629415
GRMZM2G004079	6.42971	0.0548592	0.101223	-0.033347	5.59472e-69	0.578298	0.365038	0.672677	1.12857e-68	0.83695	0.517524	0.858298	0.29442	0.153248	42.6148	lme	56.5212	0.000489686	0.00120405	0.000221148	0.0679702	0.0123015	0.00151734	0.0802716	0.00838929	0.413476	0.651634
GRMZM2G004083	6.87066	0.0645945	-0.288191	-0.108985	6.23552e-72	0.51225	0.0138041	0.209273	1.41173e-71	0.800046	0.0435778	0.526034	0.292183	0.772375	30.6462	lme	59.7912	0.000678907	0.00975999	0.00236211	0.018418	0.0624958	0.0132392	0.0809138	-0.0146389	0.940649	0.974155
GRMZM2G004087	6.77143	0.311655	-0.162214	0.262653	7.65572e-59	0.0617285	0.388744	0.0700286	1.14514e-58	0.306239	0.539803	0.341389	0.485588	0.771383	59.4993	lme	116.344	0.0158041	0.0030922	0.0137194	0.0510244	0.172163	0.0405448	0.223188	-0.0203974	0.910729	0.962859
GRMZM2G004111	10.0204	0.126969	0.127356	-0.196944	2.84901e-88	0.0925033	0.144397	0.00410571	2.03896e-87	0.374607	0.264312	0.135645	0.222098	0.994366	10.9655	lme	29.2652	0.00262312	0.00190604	0.00771358	0.000263771	0.0465553	0.00995328	0.0468191	-0.0208899	0.897921	0.957463
GRMZM2G004128	9.94474	0.00838122	0.0836758	-0.124375	1.27655e-57	0.927419	0.400266	0.12561	1.86735e-57	0.977332	0.550753	0.428401	0.348853	0.428568	475.46	lme	55.1397	1.14297e-05	0.000822791	0.00307636	0.0570043	0.0427526	0.00385598	0.0997568	0.141793	2.08296e-07	8.58266e-06
GRMZM2G004131	8.27082	0.204413	-0.119352	-0.108501	1.62589e-80	0.0161759	0.216426	0.144072	5.91946e-80	0.15643	0.354159	0.45098	0.246963	0.993582	389.167	lme	41.0722	0.00679889	0.00167397	0.00234119	0.00037101	0.0574386	0.0107255	0.0578096	-0.0291719	0.692592	0.854443
GRMZM2G004138	7.65329	0.168086	-0.111087	0.136982	4.74815e-61	0.0764967	0.266516	0.0930762	7.46872e-61	0.341159	0.413425	0.380908	0.322949	0.462921	262.634	lme	56.6533	0.0045971	0.00145016	0.00373164	0.0484882	0.041793	0.0122653	0.0902812	0.068004	0.00590473	0.0306294
GRMZM2G004140	8.05832	-0.13875	-0.120727	0.102019	9.36505e-81	0.0900105	0.201058	0.15512	3.4616e-80	0.369122	0.336046	0.465436	0.240186	0.734384	19.9993	lme	37.9415	0.00313247	0.00171278	0.00206981	0.0145415	0.0402048	0.00519849	0.0547463	-0.0152005	0.95499	0.980846
GRMZM2G004157	5.99715	-0.161456	0.356659	0.110235	2.17842e-33	0.253755	0.0293918	0.392933	2.43384e-33	0.600155	0.0790759	0.687366	0.486333	0.688338	1267.5	lme	101.704	0.00424156	0.0149484	0.00241663	0.0556029	0.122805	0.0234661	0.178408	0.0345289	0.0957911	0.25328
GRMZM2G004161	7.54314	-0.255084	-0.180326	-0.236891	3.94052e-51	0.282474	0.479223	0.208792	5.15576e-51	0.628347	0.622797	0.525954	0.704065	0.30936	75.322	lme	152.719	0.0105873	0.00382127	0.0111601	0.321816	0.144152	0.0265679	0.465968	0.0168741	0.273199	0.50656
GRMZM2G004172	10.2179	0.105052	-0.130825	-0.141183	1.36592e-92	0.0912222	0.0656449	0.0100989	1.69884e-91	0.371844	0.146607	0.182536	0.181454	0.749361	60.8644	lme	5.98444	0.00179568	0.00201127	0.00396403	0.00783594	0.0234279	0.00752793	0.0312639	0.00545962	0.469304	0.698191
GRMZM2G004182	9.47116	0.110172	-0.553494	-0.228366	3.37762e-63	0.436331	0.00079721	0.0710031	5.64261e-63	0.751741	0.00430238	0.342864	0.435436	0.783631	287.463	lme	100.831	0.00197496	0.0360011	0.0103712	0.0383692	0.138963	0.0495483	0.177333	0.0509886	0.028575	0.103166
GRMZM2G004183	4.9552	0.0365959	0.416623	-0.0495225	5.22156e-34	0.910152	0.243627	0.855203	5.85215e-34	0.970939	0.387038	0.94555	0.957393	0.59817	98.0622	lme	190.285	0.000217914	0.0203975	0.000487725	0.354185	0.527246	0.0202589	0.881431	0.0156886	0.283931	0.51889
GRMZM2G004188	6.78908	-0.0469622	-0.1726	-0.0340981	3.42093e-60	0.631214	0.110115	0.690516	5.2751e-60	0.861512	0.215939	0.867609	0.312229	0.679111	312.58	lme	59.9201	0.000358853	0.00350084	0.000231223	0.028163	0.0596024	0.00372239	0.0877655	0.0247479	0.168961	0.373677
GRMZM2G004191	3.66384	0.428797	-2.25268	-0.0496436	2.50178e-08	0.401022	0.000164747	0.912393	2.60605e-08	0.726735	0.00119173	0.966656	1.72265	0.614999	449.24	lme	245.675	0.0299174	0.596335	0.000490113	0.987778	1.57787	0.677328	2.56565	0.0595409	0.0118164	0.0528078
GRMZM2G004222	8.77297	0.207286	0.42027	-0.198167	9.39996e-76	0.0617674	0.00153067	0.0446244	2.57394e-75	0.306241	0.00737672	0.285517	0.325582	0.992173	10.9176	lme	72.105	0.00699133	0.0207561	0.00780964	0.000787472	0.0998255	0.0287022	0.100613	-0.041338	0.428492	0.6657
GRMZM2G004259	8.01968	-0.0536536	-0.0329425	0.047748	5.11783e-85	0.394851	0.633742	0.365114	2.63222e-84	0.723413	0.749576	0.667862	0.185309	0.582663	90.4839	lme	6.41423	0.000468401	0.000127527	0.000453399	0.0140288	0.0195862	0.000804255	0.0336149	0.05297	0.0218907	0.0842155
GRMZM2G004278	7.54954	-0.0684261	-0.722964	0.164772	1.99672e-65	0.625065	3.23017e-05	0.179798	3.56024e-65	0.859556	0.000312649	0.496612	0.414326	0.745129	45.6236	lme	98.6481	0.000761838	0.0614218	0.00539928	0.041437	0.121143	0.0647503	0.16258	-0.0244124	0.807652	0.915057
GRMZM2G004290	6.57803	0.228642	0.245328	0.026992	3.22303e-75	0.00230287	0.00321948	0.666839	8.58356e-75	0.053907	0.01352	0.855444	0.216785	0.753529	153.12	lme	24.5158	0.00850611	0.00707267	0.00014489	0.0109727	0.0335464	0.013028	0.0445191	0.0317595	0.116512	0.290051
GRMZM2G004301	5.35773	-0.238181	-0.0310824	-0.0336266	1.76946e-52	0.137476	0.859587	0.779412	2.36157e-52	0.452632	0.913247	0.91138	0.484875	0.0458294	51.8999	lme	108.915	0.0092307	0.000113532	0.000224872	0.204415	0.00981819	0.00965155	0.214233	0.015251	0.290382	0.525918
GRMZM2G004305	6.58717	0.00966718	0.248201	-0.0189716	2.02819e-66	0.93428	0.0727818	0.850995	3.73057e-66	0.979902	0.158461	0.943467	0.347594	0.191943	20.0281	lme	78.723	1.52061e-05	0.00723929	7.15779e-05	0.092661	0.0220103	0.00720603	0.114671	-0.00847021	0.785269	0.903624
GRMZM2G004320	7.35996	-0.0283608	0.180515	0.0808834	1.3657e-73	0.7344	0.0578944	0.275309	3.34495e-73	0.906559	0.133367	0.59119	0.253296	0.811893	195.074	lme	42.1029	0.000130875	0.00382927	0.00130103	0.0114553	0.0494425	0.00533288	0.0608978	0.035705	0.0864004	0.236123
GRMZM2G004349	3.37056	0.620627	1.44921	-0.0445297	3.17162e-15	0.109265	0.000990117	0.89445	3.35887e-15	0.404728	0.00516253	0.960923	1.21942	0.68196	297.609	lme	212.949	0.062673	0.246805	0.000394338	0.432293	0.926949	0.259696	1.35924	0.0313924	0.0948764	0.251605
GRMZM2G004352	11.6866	-0.0232298	-0.321577	-0.237193	2.81974e-74	0.861453	0.0338429	0.0451049	7.14312e-74	0.956796	0.0885471	0.287057	0.401218	0.768268	156.456	lme	93.5998	8.78033e-05	0.0121524	0.0111885	0.0352952	0.117015	0.023015	0.15231	0.0273331	0.15271	0.350897
GRMZM2G004356	7.52543	0.0129312	-0.311055	-0.245063	6.4319e-66	0.896614	0.00652368	0.00697945	1.16408e-65	0.966862	0.0239382	0.159729	0.307032	0.786664	295.667	lme	61.6573	2.72078e-05	0.0113701	0.0119433	0.0184754	0.0681273	0.0230208	0.0866027	0.0103531	0.378866	0.618599
GRMZM2G004377	12.1217	-0.0905699	0.129867	-0.0692621	4.54381e-80	0.461804	0.356374	0.518868	1.60821e-79	0.769214	0.509116	0.774785	0.363107	0.841419	76.606	lme	83.9406	0.00133471	0.00198191	0.000954028	0.0198855	0.105511	0.00533201	0.125396	-0.00644175	0.733274	0.875523
GRMZM2G004382	12.2988	0.0121262	0.31671	0.0366863	8.16821e-86	0.876017	0.000271078	0.564717	4.52376e-85	0.960661	0.00178275	0.801803	0.243343	0.427938	139.486	lme	31.5516	2.39258e-05	0.0117872	0.000267656	0.0326898	0.024454	0.0118452	0.0571438	0.0918834	0.00043472	0.00390281
GRMZM2G004396	9.28277	0.199259	0.071823	-0.0525971	4.32909e-76	0.0503596	0.512669	0.535781	1.20743e-75	0.2748	0.651445	0.785009	0.298463	0.649319	122.183	lme	59.6593	0.00646033	0.000606202	0.000550164	0.0300145	0.0555748	0.00621807	0.0855893	0.0426334	0.0485784	0.154164
GRMZM2G004397	10.337	-0.139132	0.303527	-0.10109	5.36249e-62	0.167867	0.00767277	0.258087	8.67846e-62	0.49526	0.0273055	0.573664	0.342283	0.603021	472.448	lme	63.6583	0.00314972	0.0108264	0.00203228	0.0389588	0.0591794	0.0192957	0.0981382	0.0759664	0.00265937	0.0163808
GRMZM2G004412	9.29143	-0.0894609	-0.29525	0.147206	6.98765e-62	0.330363	0.00468499	0.0737916	1.12654e-61	0.672607	0.0183789	0.348096	0.312604	0.600848	459.516	lme	53.6247	0.00130223	0.010244	0.00430943	0.0326463	0.0491428	0.013816	0.081789	0.0426422	0.052607	0.163843
GRMZM2G004414	7.32607	-0.00464521	-0.585504	0.0782637	3.23976e-63	0.973919	0.00062908	0.534853	5.41629e-63	0.992288	0.0035478	0.784408	0.424671	0.924417	184.27	lme	101.417	3.51099e-06	0.0402855	0.00121812	0.0128719	0.15743	0.0415446	0.170302	0.00964583	0.384942	0.624087
GRMZM2G004422	8.61663	0.171584	-0.632536	0.0555067	2.04273e-63	0.0835343	1.16682e-07	0.512422	3.4315e-63	0.355027	2.77952e-06	0.771594	0.329705	0.524735	279.583	lme	60.9883	0.00479041	0.0470176	0.000612717	0.0454431	0.0501732	0.0590471	0.0956163	0.0637152	0.00891528	0.0424973
GRMZM2G004435	6.75345	-0.03156	0.645954	0.255686	1.13159e-61	0.826179	0.000195772	0.044385	1.81228e-61	0.943589	0.00136705	0.285171	0.424618	0.826816	98.9713	lme	101.246	0.000162066	0.0490335	0.0130012	0.0296803	0.1417	0.0620636	0.17138	-0.00489194	0.698264	0.858061
GRMZM2G004445	6.68581	-0.0818075	0.561723	-0.191761	9.59727e-43	0.563542	0.000491333	0.123374	1.14686e-42	0.8307	0.00291194	0.425838	0.499218	0.507891	402.851	lme	102.366	0.00108894	0.0370795	0.00731292	0.109916	0.113441	0.0494178	0.223356	0.0769967	0.00201774	0.0131602
GRMZM2G004455	10.0267	-0.237296	0.20465	0.0607653	2.23272e-96	1.50836e-05	0.000556268	0.158743	5.33827e-95	0.00294714	0.0032197	0.470223	0.148106	0.658789	82.9274	lme	-17.7204	0.00916221	0.0049217	0.000734312	0.00704307	0.0135983	0.0165161	0.0206414	-0.000729827	0.600244	0.797411
GRMZM2G004459	10.3107	0.0511465	0.176714	0.0209378	1.1698e-105	0.176153	0.00014349	0.529802	3.60279e-103	0.50752	0.00106466	0.782071	0.111774	0.995398	10.9751	lme	-47.6379	0.000425649	0.00366971	8.71829e-05	5.45685e-05	0.0118037	0.00374095	0.0118582	-0.0385656	0.484921	0.711695
GRMZM2G004468	9.95875	-0.0672922	0.176077	0.0278368	1.53813e-99	0.0906056	0.000202787	0.425857	7.53354e-98	0.370476	0.00140697	0.714256	0.118152	0.896391	268.016	lme	-42.6538	0.000736798	0.00364329	0.000154102	0.00135321	0.0117075	0.00504038	0.0130608	-0.00942511	0.804314	0.913488
GRMZM2G004475	5.8285	0.129658	0.455016	0.0134283	9.39535e-54	0.346499	0.00416809	0.911904	1.28017e-53	0.686238	0.0167341	0.966479	0.419788	0.804549	257.059	lme	97.6729	0.0027354	0.0243301	3.58601e-05	0.0323708	0.13325	0.0239802	0.165621	0.0300467	0.129356	0.311947
GRMZM2G004480	4.75993	0.00375154	0.530303	0.185072	2.31733e-33	0.985971	0.0243856	0.321615	2.58872e-33	0.994674	0.0685082	0.633037	0.700886	0.568333	250.535	lme	148.377	2.29001e-06	0.0330475	0.00681163	0.195607	0.257536	0.0393523	0.453143	0.0822351	0.00135404	0.00963741
GRMZM2G004483	10.5253	0.075779	0.80981	-0.0345581	3.605e-42	0.703917	0.000401901	0.843386	4.28511e-42	0.894399	0.00246305	0.939963	0.73095	0.477137	470.667	lme	141.405	0.000934366	0.0770649	0.000237503	0.233899	0.213444	0.0748751	0.447343	0.0943561	0.000327633	0.00312844
GRMZM2G004511	12.341	0.088003	0.560138	-0.0363434	3.80001e-60	0.328662	2.44357e-07	0.640607	5.85268e-60	0.67125	5.19323e-06	0.843839	0.364087	0.348947	499.508	lme	52.9787	0.00126013	0.0368705	0.000262676	0.0648494	0.0347576	0.0356166	0.099607	0.126	4.00678e-06	9.19282e-05
GRMZM2G004516	8.24657	-0.0551943	0.159361	0.0803077	2.08429e-60	0.59205	0.147943	0.365457	3.22961e-60	0.843273	0.269204	0.668216	0.357916	0.443509	257.343	lme	67.5288	0.000495687	0.00298437	0.00128258	0.061981	0.0493973	0.00491139	0.111378	0.107495	5.13899e-05	0.000705824
GRMZM2G004519	6.89484	0.503651	0.559481	0.00334873	9.6107e-43	0.0655302	0.049582	0.987574	1.14839e-42	0.315644	0.118648	0.99525	0.832414	0.380666	126.378	lme	169.018	0.0412742	0.0367841	2.23012e-06	0.428581	0.263422	0.0628719	0.692002	0.063835	0.00781147	0.0381222
GRMZM2G004523	12.9648	0.10071	0.112565	0.00323436	1.07919e-87	0.153412	0.151081	0.958218	7.23081e-87	0.473526	0.273627	0.984305	0.215642	0.787506	296.236	lme	22.0986	0.00165032	0.00148901	2.0804e-06	0.00898108	0.0332841	0.00254478	0.0422652	0.0189095	0.246372	0.474893
GRMZM2G004528	13.3188	-0.140201	0.697056	0.0537875	4.16489e-86	0.198688	7.36146e-07	0.575996	2.37317e-85	0.538218	1.29743e-05	0.809092	0.322719	0.999992	23.4963	lme	71.1156	0.00319833	0.0570986	0.000575349	7.83356e-07	0.0988509	0.0655432	0.0988517	-0.0562814	0.202346	0.418646
GRMZM2G004531	9.75593	-0.0753573	0.301764	0.0776085	7.51508e-88	0.107137	1.0573e-07	0.0563568	5.1337e-87	0.400573	2.56163e-06	0.312537	0.15313	0.515085	217.62	lme	-22.4212	0.000923995	0.010701	0.00119781	0.0108891	0.0115665	0.0135935	0.0224556	0.086199	0.000797002	0.00634439
GRMZM2G004534	12.399	-0.16064	0.0964707	-0.16164	1.45642e-92	0.0201712	0.211317	0.00889968	1.79787e-91	0.17529	0.34838	0.176879	0.202634	0.904471	237.771	lme	18.0671	0.0041988	0.00109366	0.00519596	0.00368452	0.0348852	0.0129838	0.0385698	-0.0126234	0.889316	0.95422
GRMZM2G004548	6.0444	0.10421	0.574838	0.348307	1.33777e-52	0.530374	0.00329313	0.0209546	1.78832e-52	0.811599	0.013772	0.22835	0.498762	0.901633	273.883	lme	118.695	0.00176701	0.0388312	0.0241265	0.02298	0.210635	0.0627855	0.233615	-0.0359305	0.539014	0.753891
GRMZM2G004572	3.2195	-0.493982	-0.578964	-0.580339	1.52459e-13	0.33777	0.309966	0.200131	1.60842e-13	0.67964	0.460689	0.516655	1.57862	0.716245	185.788	lme	245.541	0.0397047	0.0393906	0.0669781	0.657061	1.65853	0.146535	2.31559	0.00721473	0.42856	0.6657
GRMZM2G004582	6.15709	-0.0768021	0.231714	-0.0749545	1.87466e-63	0.430339	0.031134	0.369118	3.15091e-63	0.746818	0.0828675	0.671082	0.303446	0.5735	162.914	lme	58.5723	0.000959767	0.00630952	0.00111729	0.035659	0.0479495	0.00978154	0.0836086	0.0134283	0.321681	0.559071
GRMZM2G004583	9.67441	0.184984	-0.217772	-0.239278	9.06119e-62	0.147592	0.113949	0.0331792	1.45541e-61	0.46724	0.221649	0.258515	0.418512	0.5568	259.281	lme	89.8418	0.00556784	0.00557309	0.0113861	0.0685786	0.0861565	0.0217756	0.154735	0.0918779	0.000458736	0.00405827
GRMZM2G004590	6.15	0.125661	-0.0657794	0.125096	1.70949e-46	0.432975	0.710707	0.377779	2.11703e-46	0.748875	0.809519	0.676059	0.502854	0.751019	361.018	lme	114.881	0.00256933	0.000508475	0.00311213	0.0591026	0.178275	0.00763462	0.237378	0.0415032	0.0548628	0.169428
GRMZM2G004592	7.38246	-0.096149	0.0212807	0.111449	2.20328e-73	0.193866	0.795841	0.0909758	5.35023e-73	0.53209	0.870634	0.377912	0.224916	0.828449	322.098	lme	27.5574	0.00150421	5.32184e-05	0.00247015	0.00799431	0.038606	0.003474	0.0466003	0.0262404	0.162362	0.364278
GRMZM2G004619	8.46916	0.117504	-0.146855	0.0885585	8.02554e-70	0.0711985	0.0420379	0.124486	1.66627e-69	0.328459	0.104405	0.427042	0.214504	0.642876	450.968	lme	13.6584	0.0022466	0.00253435	0.00155966	0.01427	0.0256882	0.00797025	0.0399582	0.0743986	0.00312811	0.0187038
GRMZM2G004641	10.3543	0.0414017	0.20972	0.0402802	2.27282e-68	0.633797	0.0331919	0.60363	4.47497e-68	0.862294	0.0871176	0.824331	0.285866	0.681348	460.485	lme	47.4346	0.000278904	0.00516855	0.000322665	0.0219219	0.0468738	0.00536276	0.0687957	0.0414297	0.0584693	0.177548
GRMZM2G004694	10.582	0.16123	0.726892	0.00958017	2.47613e-53	0.131477	2.03515e-08	0.91573	3.35174e-53	0.442994	6.35407e-07	0.968327	0.432003	0.319021	446.378	lme	71.3751	0.00422973	0.0620912	1.82522e-05	0.119658	0.0560569	0.0600455	0.175715	0.179879	2.33354e-10	4.1983e-08
GRMZM2G004696	11.166	-0.0126906	0.22772	0.0613043	1.14977e-68	0.928994	0.150428	0.623167	2.28783e-68	0.97814	0.272661	0.834062	0.441535	0.688999	191.031	lme	102.153	2.6205e-05	0.00609387	0.000747397	0.0563417	0.124821	0.00691364	0.181162	0.0298219	0.132257	0.317024
GRMZM2G004699	-1.56265	-0.194389	0.824423	-0.520049	1.02407e-05	0.736739	0.206294	0.301657	1.05868e-05	0.9074	0.342648	0.614411	1.71618	0.791402	123.795	lme	257.148	0.0061484	0.0798713	0.0537847	0.578988	2.19662	0.156602	2.77561	-0.00739092	0.723618	0.871305
GRMZM2G004703	8.81308	0.133651	0.178358	-0.0498188	4.82532e-90	0.0232561	0.00795246	0.322652	4.26049e-89	0.188907	0.0281136	0.633793	0.17045	0.840845	114.113	lme	-1.01934	0.00290646	0.0037383	0.000493578	0.00435273	0.0229962	0.00547934	0.027349	-0.0151077	0.951331	0.979412
GRMZM2G004709	8.04814	0.0602673	-0.626729	0.235691	1.26376e-36	0.671669	8.9928e-05	0.0549779	1.43812e-36	0.881179	0.000720556	0.309097	0.623533	0.257899	482.383	lme	105.102	0.000590993	0.0461582	0.0110473	0.197568	0.06866	0.0613795	0.266228	0.117852	1.34249e-05	0.000240339
GRMZM2G004715	7.46593	0.0692466	-0.349809	-0.148173	5.00931e-53	0.571322	0.0101402	0.1667	6.75054e-53	0.833989	0.0341344	0.480425	0.408219	0.585439	351.129	lme	85.2142	0.000780219	0.0143797	0.00436625	0.0613833	0.0866848	0.0199797	0.148068	0.0766441	0.00231417	0.0146483
GRMZM2G004732	6.56876	-0.24561	0.518183	0.021886	8.28283e-40	0.0468955	0.00045222	0.843259	9.6442e-40	0.26646	0.00271556	0.939948	0.407692	0.760279	2162.76	lme	84.6977	0.00981544	0.0315541	9.52581e-05	0.0307454	0.0975096	0.0479884	0.128255	0.000170432	0.58302	0.78547
GRMZM2G004736	9.44521	-0.0375014	-0.0332363	0.018509	2.57449e-92	0.378684	0.44109	0.572593	3.06962e-91	0.712326	0.589298	0.806885	0.139256	0.24679	137.429	lme	-36.8301	0.00022883	0.000129812	6.81298e-05	0.013735	0.00450029	0.000319598	0.0182353	0.0899602	0.000547192	0.00468569
GRMZM2G004741	8.19051	-0.0574487	-0.0241227	0.15878	1.83177e-64	0.532411	0.812259	0.0546997	3.17303e-64	0.812568	0.882224	0.308191	0.294767	0.708958	387.233	lme	53.1407	0.000537006	6.83823e-05	0.00501375	0.0221913	0.0540564	0.0050047	0.0762477	0.0326037	0.108993	0.277382
GRMZM2G004748	5.32107	0.129329	-1.36557	-0.246902	9.56929e-42	0.635953	6.16066e-05	0.310067	1.13323e-41	0.863112	0.000527546	0.623696	0.81352	0.978287	10.9823	lme	174.67	0.00272151	0.219138	0.0121232	0.0136394	0.614518	0.240089	0.628157	-0.0170015	0.998597	0.999257
GRMZM2G004768	9.29807	0.0882168	0.0167545	-0.0881394	2.60295e-85	0.250693	0.848187	0.191442	1.37775e-84	0.596707	0.905494	0.507764	0.226147	0.890411	84.1623	lme	31.0568	0.00126626	3.29877e-05	0.00154493	0.00531121	0.0431537	0.00229626	0.0484649	-0.0260316	0.769688	0.896211
GRMZM2G004784	8.57015	0.0628271	-0.555331	-0.0468019	5.17142e-72	0.432217	3.17629e-08	0.503934	1.17595e-71	0.748317	9.23461e-07	0.765842	0.254998	0.651584	264.002	lme	37.5472	0.000642264	0.0362405	0.000435609	0.0206623	0.0386412	0.0389138	0.0593035	0.0416901	0.0566221	0.173358
GRMZM2G004835	7.62565	0.00915911	-0.0259195	-0.0659832	9.74716e-67	0.934402	0.816176	0.414669	1.81397e-66	0.979973	0.884673	0.70508	0.350531	0.151772	104.217	lme	67.1113	1.36498e-05	7.89486e-05	0.000865836	0.101826	0.0182195	0.000926705	0.120045	0.07908	0.00148847	0.0103728
GRMZM2G004847	8.73955	0.118493	0.0900245	0.0732092	5.05437e-93	0.0226376	0.121245	0.0944606	6.71857e-92	0.186249	0.232524	0.383049	0.150107	0.547758	52.2625	lme	-16.1933	0.00228457	0.000952382	0.00106586	0.00953858	0.0115532	0.00422377	0.0210917	0.00346286	0.508811	0.732036
GRMZM2G004858	7.69029	-0.118248	-0.571056	0.235543	6.7659e-59	0.425348	0.000886429	0.0734342	1.01296e-58	0.742817	0.00470286	0.347271	0.457324	0.706918	194.157	lme	106.383	0.00227514	0.038322	0.0110334	0.0571649	0.137883	0.0468765	0.195048	0.0488777	0.0336416	0.116505
GRMZM2G004878	4.46396	0.0335409	0.0222783	-0.115675	3.74544e-39	0.888345	0.933099	0.560107	4.33631e-39	0.964656	0.959609	0.799455	0.706191	0.448796	62.767	lme	155.893	0.000183049	5.83251e-05	0.00266104	0.250333	0.203824	0.0026368	0.454156	-0.0173953	0.987668	0.99462
GRMZM2G004880	10.5062	0.00466775	-0.295572	-0.181123	2.55485e-80	0.949477	0.000681585	0.0074112	9.18381e-80	0.985109	0.00378865	0.16284	0.227395	0.816352	362.367	lme	28.03	3.54515e-06	0.0102664	0.00652403	0.00878981	0.0390724	0.0165752	0.0478622	0.0358489	0.088867	0.240369
GRMZM2G004888	8.51845	-0.133374	-0.0828035	0.0434513	3.87042e-41	0.105273	0.377488	0.559276	4.55914e-41	0.396999	0.528739	0.798912	0.334551	0.504911	5837.57	lme	39.9842	0.00289441	0.000805726	0.00037547	0.0286091	0.0291766	0.00313927	0.0577857	0.0110614	0.363564	0.603207
GRMZM2G004898	5.39236	-0.025559	-0.185838	-0.43148	4.24411e-32	0.94561	0.653323	0.181413	4.71248e-32	0.984063	0.765165	0.498405	1.1153	0.698916	123.264	lme	207.912	0.000106293	0.00405846	0.0370246	0.348759	0.809585	0.0412422	1.15834	0.00192561	0.544237	0.757513
GRMZM2G004908	6.76456	0.370085	-0.351826	-0.0905401	2.21843e-51	0.00754347	0.0263435	0.455688	2.91266e-51	0.104476	0.0728041	0.734983	0.4132	0.92004	1393.73	lme	95.4393	0.0222855	0.0145461	0.00163024	0.0122301	0.140722	0.0433353	0.152952	-0.0563515	0.197234	0.411805
GRMZM2G004909	9.77414	0.551443	-0.35672	0.0431601	1.2528e-71	3.00862e-05	0.0119134	0.690164	2.79595e-71	0.0041105	0.0388099	0.867407	0.367575	0.878823	239.43	lme	84.3808	0.0494789	0.0149536	0.000370454	0.0152757	0.110785	0.0769939	0.126061	0.00219086	0.536741	0.752556
GRMZM2G004924	1.84409	0.228167	1.5163	-0.773453	0.00517304	0.692762	0.0182239	0.129406	0.00528027	0.889875	0.054456	0.432726	1.97348	0.564815	395.736	lme	259.545	0.00847084	0.270184	0.11897	1.43019	1.8562	0.373392	3.28638	0.0918772	0.000437278	0.00391611
GRMZM2G004932	9.66535	-0.0335194	-0.0989798	-0.0432016	1.13478e-92	0.575669	0.157173	0.416886	1.42962e-91	0.836037	0.281406	0.706448	0.178258	0.999011	341.201	lme	4.62864	0.000182815	0.00115129	0.000371167	2.98341e-05	0.0301249	0.00159435	0.0301547	-0.0340962	0.577233	0.78214
GRMZM2G004955	1.78784	0.19282	-1.01958	0.498204	1.67853e-05	0.78263	0.194443	0.401262	1.73368e-05	0.927631	0.327939	0.694478	2.05803	0.62285	77	lme	276.841	0.00604957	0.12216	0.0493609	1.56143	2.57864	0.196391	4.14006	0.0466498	0.0391872	0.130751
GRMZM2G004957	6.92417	-0.00270441	0.57295	-0.0917974	8.06161e-42	0.983062	7.80442e-05	0.40247	9.55374e-42	0.994152	0.000643732	0.695576	0.491126	0.374916	413.683	lme	91.5334	1.19005e-06	0.0385766	0.00167583	0.121749	0.0730234	0.0405905	0.194773	0.104752	8.01607e-05	0.00100455
GRMZM2G004959	-0.966666	-0.0821862	1.28916	-0.713608	0.25223	0.905464	0.110995	0.256021	0.254612	0.970108	0.217315	0.571886	2.20703	0.860149	2877.87	lme	279.228	0.00109905	0.195302	0.101272	0.569966	3.50555	0.311156	4.07552	-0.0230338	0.838867	0.930346
GRMZM2G004990	5.42839	-0.0427831	-0.116916	-0.0483318	5.45837e-54	0.794358	0.537178	0.738805	7.46812e-54	0.932017	0.672527	0.890595	0.487652	0.954215	99.5302	lme	117.272	0.000297827	0.00160634	0.000464553	0.0103266	0.215221	0.00219806	0.225547	-0.0191938	0.94126	0.974613
GRMZM2G004996	10.7537	0.0839187	-0.0919282	-0.0480607	6.73832e-97	0.138408	0.161206	0.335976	1.79271e-95	0.453074	0.286622	0.644669	0.167145	0.993952	10.643	lme	-2.57149	0.00114587	0.000993089	0.000459355	0.000160368	0.0263563	0.00275067	0.0265167	-0.0630187	0.135429	0.322533
GRMZM2G004997	11.161	-0.127637	0.0745038	-0.0816829	3.72505e-90	0.0216309	0.216149	0.0916885	3.34096e-89	0.182138	0.353874	0.378911	0.169147	0.727546	251.662	lme	-5.89274	0.00265079	0.000652299	0.00132688	0.00701803	0.0187405	0.00580939	0.0257586	0.00943593	0.393642	0.631879
GRMZM2G005024	9.65436	-0.00664449	-0.00834039	-0.239444	1.85823e-74	0.955713	0.950297	0.0216378	4.74974e-74	0.986421	0.971413	0.229152	0.352403	0.660902	80.6371	lme	79.4329	7.18361e-06	8.17452e-06	0.0114019	0.0401962	0.0783424	0.0115023	0.118539	0.0145736	0.304389	0.54151
GRMZM2G005036	10.1404	-0.0792724	0.0787518	-0.125814	9.94744e-94	0.105157	0.144685	0.00413958	1.47195e-92	0.396762	0.264707	0.135751	0.148166	0.715439	176.76	lme	-19.24	0.0010225	0.000728804	0.00314796	0.005756	0.0144717	0.0058912	0.0202277	0.00218108	0.535943	0.75182
GRMZM2G005040	10.5248	-0.0601654	0.718202	-0.0061482	6.53891e-65	0.485041	2.78377e-10	0.935542	1.14778e-64	0.783692	1.72054e-08	0.976379	0.300552	0.558371	465.134	lme	46.8508	0.000588998	0.0606154	7.51736e-06	0.0336763	0.0425784	0.0635981	0.0762547	0.0715425	0.00430813	0.0239544
GRMZM2G005052	6.31756	0.260873	0.0805822	0.0679832	4.40782e-61	0.0703424	0.622973	0.587212	6.9388e-61	0.326736	0.740938	0.815892	0.421651	0.898453	57.0051	lme	100.935	0.0110733	0.000763077	0.000919122	0.0171213	0.151484	0.0126727	0.168605	-0.0111516	0.850532	0.935591
GRMZM2G005061	6.67734	0.0258522	0.396457	-0.196892	8.95117e-70	0.79285	0.000767655	0.0114895	1.85591e-69	0.931638	0.00416763	0.191713	0.296724	0.000524393	39.6161	lme	56.0163	0.000108746	0.0184706	0.00770945	0.0859286	4.5084e-05	0.0257752	0.0859737	0.054432	0.0217913	0.0838743
GRMZM2G005066	3.22755	-0.469325	0.976129	-0.423533	2.57678e-12	0.488024	0.217623	0.447951	2.7109e-12	0.785777	0.355618	0.730216	2.00748	0.00236442	25.9608	lme	273.497	0.0358399	0.111971	0.0356733	3.80595	0.00902021	0.222328	3.81497	0.00229021	0.528874	0.746188
GRMZM2G005080	9.25278	0.12363	-0.0143694	0.0430659	1.05885e-87	0.0183626	0.803149	0.346032	7.10238e-87	0.167672	0.875932	0.65279	0.156177	0.855098	359.136	lme	-12.9516	0.00248695	2.42641e-05	0.000368839	0.00325249	0.0191936	0.00330407	0.0224461	-0.00146844	0.618145	0.808778
GRMZM2G005082	7.3606	0.0377905	-0.343879	-0.312446	4.01819e-64	0.796154	0.0465521	0.0177665	6.89271e-64	0.932774	0.112636	0.218184	0.434612	0.680072	20.0369	lme	104.326	0.000232373	0.0138964	0.0194142	0.0573069	0.121818	0.0330417	0.179125	-0.0264951	0.745387	0.882287
GRMZM2G005107	10.267	0.000847966	0.129366	0.0371813	5.38186e-84	0.985275	0.0138714	0.366946	2.54871e-83	0.994529	0.0437477	0.669202	0.150495	0.694817	463.145	lme	-23.8694	1.16997e-07	0.00196667	0.000274927	0.00572562	0.0130356	0.00221595	0.0187613	0.0246448	0.177272	0.384439
GRMZM2G005126	9.49649	-0.106839	0.10871	0.0617182	8.04942e-95	0.0268825	0.0379941	0.124268	1.44675e-93	0.201602	0.0967611	0.42689	0.140798	0.616491	119.253	lme	-24.8577	0.00185729	0.00138877	0.000757522	0.00726392	0.0116767	0.00420086	0.0189407	0.0166094	0.273401	0.506678
GRMZM2G005146	10.9942	0.325339	-0.708015	0.166616	1.21482e-59	0.00532784	1.63328e-07	0.0869784	1.84909e-59	0.0840656	3.7098e-06	0.371747	0.411283	0.418506	353.078	lme	77.0666	0.0172223	0.0589081	0.00552078	0.0834582	0.0600655	0.0979851	0.143524	0.100248	0.000163947	0.00180113
GRMZM2G005155	7.13218	-0.272641	0.0271715	-0.0196193	6.39723e-65	0.0499579	0.863041	0.870452	1.12324e-64	0.273265	0.915731	0.951247	0.40567	0.892809	57.4061	lme	96.5946	0.0120949	8.67598e-05	7.65487e-05	0.0167392	0.139423	0.0129888	0.156162	-0.0104052	0.833531	0.927491
GRMZM2G005163	5.50642	0.101367	0.411583	0.143036	2.47036e-56	0.430928	0.00621909	0.21267	3.52153e-56	0.747258	0.0230063	0.528593	0.386423	0.895576	272.213	lme	90.0218	0.00167191	0.019907	0.00406876	0.0146396	0.125555	0.0240034	0.140195	-0.0160213	0.975936	0.990037
GRMZM2G005170	10.0107	-0.112695	0.195666	0.0686676	3.15054e-59	0.117899	0.0106656	0.256422	4.7517e-59	0.421058	0.0355475	0.572323	0.310235	0.250843	445.692	lme	27.7579	0.00206646	0.00449907	0.00093772	0.0561871	0.0188134	0.00816631	0.0750005	0.153837	4.13642e-08	2.31271e-06
GRMZM2G005187	6.02634	0.210558	-0.0150382	0.129127	5.39934e-63	0.101578	0.918719	0.254698	8.9665e-63	0.390144	0.950632	0.570879	0.378711	0.994634	11.4542	lme	89.0348	0.00721378	2.65756e-05	0.00331593	0.000730506	0.135398	0.0123958	0.136128	-0.0251561	0.790775	0.906916
GRMZM2G005195	9.98269	-0.135661	-0.0946273	-0.0498857	5.21618e-29	0.0230889	0.149462	0.347313	5.72466e-29	0.187969	0.271288	0.653883	0.499819	0.100866	8076.6	lme	4.25064	0.00299454	0.00105226	0.000494904	0.0304641	0.00341749	0.00423705	0.0338816	0.0994601	0.000110367	0.00130991
GRMZM2G005199	6.03473	-0.226838	0.0622726	-0.0716069	1.29886e-60	0.0759193	0.668351	0.525318	2.02189e-60	0.339953	0.776605	0.779918	0.37737	0.968025	412.611	lme	88.1452	0.00837242	0.000455705	0.00101972	0.00429613	0.130064	0.0116252	0.13436	-0.027636	0.72939	0.874397
GRMZM2G005209	7.82627	-0.0217626	-0.0419077	0.056356	3.17005e-53	0.763049	0.594793	0.380156	4.28435e-53	0.919622	0.719909	0.678626	0.284902	0.422218	634.336	lme	28.3554	7.70622e-05	0.000206385	0.00063161	0.0298785	0.0218339	0.000801432	0.0517124	0.0422872	0.0556945	0.171181
GRMZM2G005236	5.06711	-0.171392	0.0431168	-0.0363227	6.61206e-42	0.507562	0.885497	0.873979	7.84152e-42	0.797278	0.930886	0.953016	0.769421	0.997835	12.5789	lme	168.428	0.0047797	0.000218466	0.000262377	0.00121631	0.560688	0.00604828	0.561904	-0.0426359	0.391462	0.629967
GRMZM2G005251	8.78061	-0.111312	0.133506	0.0572983	1.28419e-92	0.0451652	0.0384968	0.239345	1.60048e-91	0.261119	0.0976173	0.556298	0.162623	0.996852	73.3174	lme	-5.64547	0.00201607	0.00209456	0.000652908	7.90233e-05	0.0250206	0.00514581	0.0250996	-0.0295989	0.682636	0.84804
GRMZM2G005256	8.12889	-0.0470696	0.0931073	-0.0237949	1.72096e-78	0.574773	0.331331	0.712862	5.52208e-78	0.835762	0.483041	0.878734	0.252267	0.000110483	38.7377	lme	38.0556	0.000360496	0.00101873	0.000112599	0.0601961	6.6514e-06	0.00180787	0.0602027	0.00700899	0.438609	0.674335
GRMZM2G005260	11.4527	-0.0512069	-0.479358	-0.262475	2.6792e-67	0.594798	2.72478e-05	0.00295356	5.0781e-67	0.844959	0.000270705	0.122585	0.32376	0.611084	420.592	lme	58.8175	0.000426654	0.0270028	0.0137008	0.0351385	0.0552113	0.0400504	0.0903498	0.0604031	0.0122515	0.0542849
GRMZM2G005278	5.59108	-0.467845	-0.40189	0.170847	6.86e-49	0.00519099	0.0270619	0.229619	8.72553e-49	0.0825967	0.0743896	0.545626	0.501491	0.682664	190.578	lme	116.29	0.0356142	0.0189804	0.00580476	0.0738685	0.158908	0.0456348	0.232777	0.00240345	0.528694	0.746167
GRMZM2G005293	0.106845	0.653961	-0.0898595	-0.496133	0.782185	0.372866	0.915607	0.446012	0.784343	0.707092	0.948713	0.729393	2.18177	0.997307	1158.02	lme	285.063	0.0695862	0.000948894	0.0489514	0.0121474	4.49789	0.102675	4.51004	-0.0584299	0.1803	0.388178
GRMZM2G005298	6.92143	0.0217127	-0.512057	-0.0110713	1.95054e-44	0.866383	0.000553145	0.922267	2.36651e-44	0.95784	0.00320715	0.97082	0.45857	0.521875	452.047	lme	92.3845	7.67091e-05	0.0308125	2.43762e-05	0.0796755	0.086966	0.0314763	0.166642	0.0592811	0.0142351	0.06062
GRMZM2G005304	8.35492	-0.0836954	0.0917712	0.0675676	4.04306e-85	0.22744	0.247518	0.264261	2.10144e-84	0.5702	0.391542	0.579705	0.203872	0.829313	64.5521	lme	19.3214	0.00113978	0.000989699	0.000907918	0.00672912	0.0326945	0.0030809	0.0394237	-0.0157927	0.970319	0.988187
GRMZM2G005308	8.75298	-0.00280439	0.0021577	-0.0372966	1.10447e-87	0.966455	0.977743	0.529097	7.39474e-87	0.989872	0.987558	0.78188	0.198763	0.999815	18.0439	lme	16.8326	1.27967e-06	5.47109e-07	0.000276636	6.92299e-06	0.0374906	0.000285536	0.0374976	-0.0739884	0.066877	0.195373
GRMZM2G005310	7.61459	-0.124833	-0.078811	-0.0872082	8.89024e-74	0.2279	0.509638	0.341113	2.20328e-73	0.570881	0.649004	0.649277	0.306564	0.919803	10.4021	lme	65.3637	0.00253558	0.0007299	0.00151246	0.00715376	0.0820485	0.00487753	0.0892023	-0.0157301	0.96607	0.986118
GRMZM2G005339	7.77672	0.0322427	0.0283103	-0.0254932	4.2004e-65	0.668246	0.726537	0.695827	7.41672e-65	0.879459	0.820657	0.870598	0.254067	0.558625	347.955	lme	30.9485	0.000169154	9.41846e-05	0.000129247	0.0268678	0.0340052	0.000296185	0.0608729	0.0796101	0.00174332	0.0117065
GRMZM2G005346	8.32872	-0.0598877	-0.0928181	-0.076176	7.4021e-88	0.305836	0.151232	0.110906	5.06033e-87	0.649786	0.27379	0.406632	0.172847	0.341269	62.5548	lme	-3.02353	0.000583573	0.00101241	0.001154	0.0190752	0.0098823	0.00269489	0.0289575	0.0644782	0.00839594	0.0403498
GRMZM2G005347	9.68415	-0.0990096	-0.290687	0.0576579	2.94642e-86	0.148244	0.000126406	0.236726	1.69858e-85	0.467421	0.000959978	0.553311	0.211692	0.0726579	77.3922	lme	11.8263	0.00159505	0.00992984	0.00066113	0.0362595	0.00284096	0.0103524	0.0391005	0.00861566	0.399947	0.638221
GRMZM2G005350	8.971	0.0119083	0.217287	0.0745975	5.17852e-90	0.836884	0.00128103	0.134289	4.55244e-89	0.948322	0.00636557	0.439195	0.170544	0.702925	98.071	lme	-1.83143	2.30737e-05	0.00554828	0.00110667	0.0083203	0.0196871	0.00651863	0.0280074	0.0187404	0.24905	0.478078
GRMZM2G005353	-1.91214	0.0588681	0.769898	-0.191261	1.94152e-11	0.868919	0.0376184	0.415051	2.03727e-11	0.958367	0.0960227	0.70508	1.19214	0.000113944	90.6687	lme	199.247	0.000563871	0.0696557	0.00727482	1.2293	0.000140087	0.0750148	1.22944	-0.00655492	0.331223	0.56883
GRMZM2G005365	6.2187	0.199984	-0.173952	-0.151463	1.37897e-62	0.0988136	0.177573	0.100378	2.26742e-62	0.385243	0.306865	0.390406	0.361996	0.173114	70.0511	lme	75.9749	0.00650746	0.00355588	0.00456227	0.101895	0.0213324	0.0145451	0.123227	0.0681387	0.00602868	0.0311479
GRMZM2G005384	3.86119	-0.199414	0.383602	-0.116513	1.30135e-15	0.663	0.461285	0.777193	1.37898e-15	0.876869	0.607216	0.910357	1.41083	0.858593	459.397	lme	232.93	0.00647038	0.0172922	0.0026997	0.256701	1.55863	0.0322309	1.81533	0.00513911	0.452648	0.684909
GRMZM2G005419	7.08856	-0.122413	0.26275	0.0661178	3.93881e-68	0.252693	0.0248404	0.45232	7.70007e-68	0.598966	0.0695385	0.732978	0.316509	0.529933	107.892	lme	64.9929	0.00243822	0.00811286	0.000869373	0.0453105	0.0510811	0.0125926	0.0963916	0.0533567	0.0229101	0.0870189
GRMZM2G005433	12.1593	-0.109911	-0.352584	-0.484182	1.52381e-53	0.754851	0.364454	0.100593	2.06837e-53	0.915953	0.517081	0.390569	1.03843	0.492605	75.6117	lme	198.933	0.00196563	0.0146088	0.0466215	0.519783	0.504632	0.0635696	1.02441	0.0187518	0.243015	0.47062
GRMZM2G005435	4.855	0.0159418	0.510622	0.121047	4.38828e-45	0.929652	0.012803	0.440347	5.35955e-45	0.978377	0.0411465	0.725913	0.547846	0.701473	153.299	lme	127.577	4.13519e-05	0.03064	0.00291392	0.0845792	0.198742	0.0329921	0.283321	0.0110595	0.35989	0.599245
GRMZM2G005444	10.263	-0.0617473	-0.24027	-0.0432128	1.66287e-83	0.0965686	3.51783e-07	0.200457	7.59388e-83	0.381658	7.08675e-06	0.517034	0.121712	0.7465	926.48	lme	-48.8328	0.000620377	0.00678404	0.000371359	0.00313967	0.00924564	0.00708699	0.0123853	0.0446041	0.0472453	0.150987
GRMZM2G005452	7.72298	-0.139428	0.364298	0.174727	6.00874e-69	0.271192	0.0147927	0.120268	1.20994e-68	0.616176	0.0459561	0.421727	0.374497	0.942944	69.7758	lme	87.7127	0.00316314	0.0155956	0.00607141	0.00759069	0.125448	0.0258109	0.133039	-0.00840738	0.781238	0.902471
GRMZM2G005456	8.38928	0.0926262	-0.219205	0.0826436	1.86114e-28	0.35311	0.0521144	0.361013	2.03912e-28	0.691695	0.123178	0.663964	0.51812	0.274628	2553.75	lme	63.8179	0.001396	0.00564667	0.00135827	0.073444	0.0278061	0.0100511	0.10125	0.0720535	0.00395995	0.0224863
GRMZM2G005459	8.66592	-0.34874	0.21429	-0.341152	1.28418e-48	0.261354	0.529931	0.189557	1.62771e-48	0.60707	0.666254	0.505889	0.909899	0.5622	82.6313	lme	184.663	0.019789	0.0053963	0.0231454	0.34607	0.444405	0.0599738	0.790475	0.0156409	0.289233	0.524726
GRMZM2G005483	6.78668	-0.174894	0.258646	0.029244	7.46577e-61	0.265979	0.157493	0.833036	1.16898e-60	0.611498	0.28184	0.935816	0.466031	1	127857	lme	112.272	0.00497703	0.00786144	0.000170076	5.41292e-08	0.206142	0.0151157	0.206142	-0.00579124	0.715764	0.867135
GRMZM2G005486	4.86478	-0.0540755	0.2236	-0.229514	3.06718e-42	0.768358	0.273783	0.159691	3.64845e-42	0.921695	0.421817	0.471207	0.567471	0.741235	222.45	lme	130.634	0.000475795	0.00587534	0.0104758	0.0780663	0.223622	0.018472	0.301688	0.0255673	0.160972	0.3624
GRMZM2G005493	10.3632	0.00823131	0.193158	-0.0286428	8.38711e-77	0.880433	0.00252735	0.562626	2.42563e-76	0.962076	0.0111197	0.800401	0.182913	0.686336	581.317	lme	-3.84712	1.10245e-05	0.00438447	0.000163155	0.00932901	0.020413	0.00448303	0.0297421	0.0830395	0.00125952	0.00907484
GRMZM2G005499	6.4721	-0.233658	0.237555	0.0363436	6.93267e-66	0.0265586	0.0367491	0.674656	1.25359e-65	0.200663	0.0943709	0.85987	0.309787	0.590095	127.026	lme	62.7639	0.00888343	0.00663158	0.000262679	0.037125	0.0534447	0.018231	0.0905698	0.0443762	0.0455826	0.147276
GRMZM2G005552	7.61281	0.095519	-0.241611	0.228736	4.82637e-57	0.597069	0.242168	0.157248	6.97416e-57	0.845787	0.385286	0.467935	0.541425	0.914295	246.136	lme	128.229	0.00148456	0.00685998	0.0104049	0.0235573	0.251307	0.0215841	0.274865	-0.00699372	0.748089	0.883844
GRMZM2G005562	11.7465	-0.0758778	0.180146	0.105368	1.16034e-81	0.315387	0.0328346	0.115026	4.59858e-81	0.660166	0.0864066	0.413726	0.236565	0.717227	291.309	lme	30.5501	0.000936803	0.00381363	0.00220793	0.0142372	0.0361113	0.00712611	0.0503485	0.0450378	0.0453728	0.146803
GRMZM2G005583	8.90383	0.0122484	-0.057822	-0.180803	2.94552e-79	0.898441	0.603816	0.0372757	9.89885e-79	0.967203	0.726976	0.270016	0.286023	0.993703	10.8417	lme	57.5962	2.44107e-05	0.000392895	0.00650101	0.000488946	0.0771601	0.00677435	0.077649	-0.0238809	0.82311	0.922629
GRMZM2G005592	9.94529	-0.00444565	-0.185388	0.0115402	1.29828e-88	0.943116	0.00724475	0.822934	9.63688e-88	0.983396	0.0260785	0.930719	0.186954	0.535611	119.538	lme	5.58861	3.2158e-06	0.00403879	2.64845e-05	0.0158249	0.0182519	0.00403033	0.0340768	0.102792	0.000103892	0.00125021
GRMZM2G005622	9.10487	-0.146028	0.454653	-0.211668	1.55667e-71	0.130256	6.51642e-05	0.0145018	3.46603e-71	0.440692	0.000551513	0.2064	0.295669	0.765633	277.039	lme	57.1703	0.00346968	0.0242912	0.00891006	0.0185622	0.0606392	0.0425928	0.0792014	0.0187896	0.247115	0.475973
GRMZM2G005640	7.40881	-0.189898	-0.223375	0.120816	2.65333e-74	0.0370377	0.0305303	0.128023	6.73e-74	0.236114	0.0815233	0.431118	0.266843	0.861365	152.923	lme	49.0123	0.00586759	0.00586354	0.00290279	0.00932053	0.0579103	0.0110553	0.0672308	-0.0119694	0.872242	0.946613
GRMZM2G005646	8.37269	0.0514979	-0.000404107	0.0567371	1.04137e-88	0.317364	0.994439	0.215642	7.84526e-88	0.662017	0.996468	0.531385	0.154526	0.88408	255.053	lme	-12.7087	0.000431517	1.91904e-08	0.000640183	0.00259812	0.019815	0.00125123	0.0224131	-0.0165565	0.989865	0.995728
GRMZM2G005652	10.1975	-0.0938722	-0.128369	0.276317	2.01989e-74	0.403691	0.272683	0.000498656	5.15424e-74	0.728665	0.420621	0.0451659	0.364774	0.000407916	80.5445	lme	69.0125	0.00143381	0.00193648	0.0151839	0.144696	5.90479e-05	0.0164783	0.144755	0.12573	1.52622e-06	4.23405e-05
GRMZM2G005710	7.11854	-0.0949867	0.116895	0.190168	1.90368e-61	0.322018	0.275824	0.0288275	3.03012e-61	0.666597	0.424351	0.248848	0.301465	0.76749	410.439	lme	57.4922	0.00146806	0.00160575	0.0071919	0.0185392	0.0611956	0.00966529	0.0797348	-0.000502082	0.597505	0.795293
GRMZM2G005732	7.96975	-0.168342	-1.14688	-0.171748	1.06661e-29	0.407301	1.77452e-06	0.329504	1.17349e-29	0.731186	2.68036e-05	0.640057	0.841161	0.327715	513.886	lme	144.425	0.0046111	0.154571	0.00586611	0.370761	0.180733	0.15545	0.551494	0.155707	2.96554e-08	1.77844e-06
GRMZM2G005737	9.70206	-0.0880962	0.0751188	-0.0837757	1.36648e-95	0.103001	0.228081	0.0810046	2.78679e-94	0.392527	0.368823	0.360595	0.159124	0.999421	22.2035	lme	-8.07917	0.0012628	0.000663113	0.00139574	1.39097e-05	0.0240187	0.00415934	0.0240326	-0.04038	0.447752	0.681837
GRMZM2G005753	9.10287	-0.0701705	0.091024	0.0836419	2.55029e-86	0.212556	0.156186	0.0986406	1.47772e-85	0.553634	0.280026	0.388741	0.16965	0.898073	394.153	lme	-2.83057	0.000801177	0.000973647	0.00139129	0.00272097	0.0239742	0.00312	0.0266952	-0.0198719	0.924924	0.968554
GRMZM2G005771	9.40299	0.165341	-0.0651738	-0.0600988	2.28139e-97	0.00106041	0.245417	0.162547	6.67554e-96	0.0352261	0.389168	0.475607	0.143332	0.999881	192.651	lme	-19.7863	0.00444814	0.000499156	0.000718292	2.32053e-06	0.0194965	0.00562602	0.0194988	-0.0676231	0.101154	0.263033
GRMZM2G005788	8.48235	-0.01593	0.225346	-0.0960491	6.0326e-84	0.803602	0.00232525	0.0878253	2.84575e-83	0.934868	0.0103813	0.372781	0.193447	0.720748	149.843	lme	11.3653	4.12905e-05	0.00596745	0.00183466	0.0098309	0.0253735	0.00822929	0.0352044	0.0227038	0.190733	0.403283
GRMZM2G005791	8.88722	0.0210197	0.27705	-0.00326269	1.68119e-80	0.7409	0.000171829	0.952914	6.11346e-80	0.909241	0.00123124	0.982046	0.202797	0.595306	200.297	lme	12.3864	7.18906e-05	0.00902001	2.11699e-06	0.0155272	0.0228405	0.00877807	0.0383677	0.0810915	0.00127055	0.00914341
GRMZM2G005840	9.41085	0.391401	-0.244149	0.218569	5.78514e-52	0.0044661	0.0791491	0.0521019	7.66081e-52	0.0758444	0.169042	0.302958	0.509374	0.304828	293.01	lme	96.6492	0.0249266	0.00700486	0.00950047	0.161011	0.070602	0.0520759	0.231613	0.114428	2.22634e-05	0.000365066
GRMZM2G005848	6.89028	0.087536	-0.11351	-0.119177	2.51733e-63	0.496862	0.423207	0.209019	4.22017e-63	0.791772	0.57219	0.525954	0.398016	0.00632011	54.943	lme	85.1519	0.00124679	0.00151412	0.00282456	0.156944	0.000998214	0.0054267	0.157942	0.0714658	0.00408006	0.0229674
GRMZM2G005849	9.14062	0.0542404	0.358931	-0.111765	2.44322e-59	0.760828	0.0613827	0.44728	3.69534e-59	0.918422	0.139371	0.730055	0.549334	0.471047	135.196	lme	124.125	0.000478702	0.0151395	0.00248418	0.157214	0.140003	0.0168579	0.297217	0.0866268	0.000556938	0.00474232
GRMZM2G005859	13.7904	-0.0763421	-0.135893	-0.0782806	1.20357e-92	0.312099	0.115402	0.243447	1.50752e-91	0.656679	0.223797	0.5601	0.225783	0.899318	223.923	lme	30.1963	0.000948303	0.00217011	0.00121865	0.00484451	0.0432723	0.00409095	0.0481168	0.0180587	0.25021	0.479645
GRMZM2G005865	7.03769	0.0162718	0.0668503	0.00655655	4.99424e-70	0.88061	0.591314	0.945216	1.04684e-69	0.962211	0.717146	0.979459	0.321607	0.930113	107.883	lme	70.5646	4.30814e-05	0.000525167	8.54909e-06	0.00684786	0.0911373	0.000522328	0.0979851	-0.0158567	0.971137	0.988585
GRMZM2G005869	5.77899	-0.0482801	0.141906	0.0279673	2.67458e-64	0.675816	0.291134	0.784637	4.61011e-64	0.883138	0.44118	0.914068	0.343783	0.996721	78.3142	lme	78.1949	0.000379277	0.00236643	0.00015555	0.000367776	0.111805	0.00317252	0.112173	-0.0254288	0.783279	0.903043
GRMZM2G005886	11.1878	0.0252888	-0.0832783	-0.14344	1.70361e-81	0.805293	0.464465	0.100152	6.63442e-81	0.935512	0.609221	0.39037	0.302146	0.591824	82.5815	lme	61.5096	0.000104058	0.000814994	0.00409178	0.0360296	0.0522402	0.00484973	0.0882698	0.0446697	0.0462068	0.148686
GRMZM2G005887	11.9935	0.134042	0.182302	-0.133212	1.09298e-80	0.0103825	0.00215405	0.00509605	4.01711e-80	0.122906	0.0097609	0.144622	0.17186	0.668399	619.965	lme	-12.1391	0.00292347	0.00390545	0.00352906	0.00814942	0.0164265	0.00805288	0.0245759	0.0268307	0.157974	0.357859
GRMZM2G005909	4.48316	0.399984	0.471526	-0.360539	6.61562e-33	0.184828	0.172848	0.179611	7.375e-33	0.519802	0.300788	0.496529	0.896269	0.9498	330.102	lme	184.889	0.0260318	0.0261278	0.0258508	0.0380712	0.720322	0.0597502	0.758394	-0.0131485	0.884815	0.952091
GRMZM2G005938	10.5874	0.125841	0.437413	-0.146155	7.05398e-83	0.203774	0.00030182	0.0978266	3.06352e-82	0.542324	0.00194619	0.387447	0.293001	1	2.62944e+09	lme	60.2956	0.0025767	0.022484	0.00424811	6.41411e-11	0.0814841	0.0254901	0.0814841	0.0145346	0.308693	0.545892
GRMZM2G005947	9.46844	-0.177682	-0.0510583	0.0702038	1.24978e-90	0.00392022	0.451825	0.130121	1.18775e-89	0.0713596	0.599115	0.433682	0.178349	0.000336724	37.8442	lme	-0.549503	0.00513693	0.000306353	0.000980145	0.0300728	1.01296e-05	0.00518646	0.0300829	0.0232955	0.193476	0.406702
GRMZM2G005954	9.08174	-0.0712935	0.0930426	-0.226502	4.66475e-53	0.790153	0.752145	0.310725	6.2876e-53	0.930652	0.840181	0.624039	0.78996	0.522772	80.6941	lme	168.449	0.000827026	0.00101731	0.0102027	0.28973	0.317381	0.0134874	0.607111	0.0182318	0.252943	0.482645
GRMZM2G005955	6.26181	0.0022205	-0.448345	0.430406	1.59922e-26	0.985239	0.00174544	0.000233137	1.7405e-26	0.994529	0.00821668	0.0300449	0.488934	0.498916	3067.05	lme	83.9562	8.02272e-07	0.0236219	0.0368405	0.0672941	0.0670029	0.0614477	0.134297	0.049678	0.0319395	0.112127
GRMZM2G005973	13.3734	-0.0266966	0.0260629	-0.204443	5.25192e-80	0.806711	0.830912	0.0379237	1.85055e-79	0.936214	0.893878	0.270621	0.33241	0.822531	252.772	lme	71.9715	0.000115966	7.98245e-05	0.00831219	0.0182003	0.0843546	0.00890283	0.102555	0.0126613	0.338867	0.576712
GRMZM2G005980	8.67134	0.124108	0.0816831	0.124225	1.04196e-70	0.326822	0.577619	0.229296	2.24037e-70	0.669941	0.705694	0.545143	0.37517	0.000116319	27.9062	lme	85.1834	0.0025062	0.00078407	0.00306894	0.131437	1.52903e-05	0.00670423	0.131452	-0.0179019	0.974811	0.989551
GRMZM2G005984	11.433	0.220754	-0.475152	-0.325369	7.9077e-72	0.113955	0.00367109	0.0103094	1.78365e-71	0.414026	0.0150344	0.184492	0.415799	0.919628	346.173	lme	98.2784	0.00792935	0.0265311	0.0210534	0.0130642	0.149483	0.0561214	0.162547	0.0113047	0.362216	0.60203
GRMZM2G005990	9.52834	-0.0217764	-0.0438304	0.0281048	4.54487e-84	0.661712	0.437375	0.53171	2.16417e-83	0.876745	0.585843	0.782958	0.156367	0.812102	494.838	lme	-15.2535	7.71598e-05	0.000225757	0.000157084	0.00413093	0.017854	0.000376457	0.0219849	0.0186623	0.251391	0.481151
GRMZM2G005991	-1.00474	0.182362	-0.282407	0.11204	0.0382595	0.784939	0.709057	0.851218	0.0388453	0.92883	0.808375	0.943541	2.04115	0.868674	390.145	lme	275.046	0.00541115	0.00937217	0.00249643	0.511684	3.38461	0.0214627	3.89629	0.0147018	0.28957	0.525127
GRMZM2G005996	7.61477	0.0414979	0.332734	0.115354	1.62491e-72	0.647189	0.00161331	0.149612	3.78493e-72	0.868928	0.00771258	0.457676	0.274882	0.756755	169.244	lme	50.8393	0.000280203	0.0130102	0.00264629	0.017302	0.0538281	0.0153064	0.0711302	0.00498392	0.469058	0.698042
GRMZM2G005998	5.07258	-0.078017	-0.0493404	-0.0300189	4.47221e-52	0.63829	0.796351	0.837088	5.93431e-52	0.864008	0.870929	0.937685	0.492199	0.893483	55.1196	lme	118.257	0.00099037	0.000286085	0.000179209	0.0244857	0.20539	0.00138309	0.229876	-0.0046351	0.687212	0.850635
GRMZM2G006006	9.12665	0.0915927	0.0585205	-0.204848	9.46881e-76	0.406403	0.643834	0.0389251	2.59162e-75	0.730656	0.7574	0.27305	0.327587	0.951635	147.041	lme	72.628	0.00136502	0.000402445	0.00834513	0.00491587	0.096726	0.00873123	0.101642	-0.0168605	0.997718	0.999206
GRMZM2G006042	10.0706	-0.0753987	0.191325	0.26215	2.2545e-81	0.412827	0.06262	0.000775137	8.71258e-81	0.735537	0.141315	0.0612392	0.273336	0.294911	59.4577	lme	47.9377	0.000925012	0.00430165	0.0136669	0.0488231	0.0204208	0.0182432	0.0692439	0.00831446	0.414508	0.652519
GRMZM2G006047	1.01149	0.293903	0.965118	-0.41906	0.79166	0.667481	0.221234	0.503615	0.793757	0.87878	0.360025	0.765842	4.33207	0.210435	17280.5	lme	278.519	0.0140549	0.109459	0.0349238	3.2809	0.874423	0.137366	4.15532	-0.000392588	0.588503	0.789609
GRMZM2G006069	7.64056	-0.0482984	-0.138574	-0.0886596	5.47194e-79	0.562417	0.154969	0.232916	1.81013e-78	0.829856	0.278609	0.548867	0.248144	0.999476	77.3938	lme	41.6847	0.000379564	0.00225661	0.00156322	3.0632e-05	0.0584109	0.00404214	0.0584415	-0.0476165	0.320866	0.558391
GRMZM2G006071	7.65056	0.161318	0.501075	0.0828695	1.38794e-56	0.363395	0.00739913	0.536005	1.9893e-56	0.700678	0.0264873	0.785021	0.541787	0.236747	100.762	lme	119.252	0.00423431	0.0295049	0.00136571	0.235496	0.0730465	0.0313489	0.308543	0.0748153	0.00176091	0.0117985
GRMZM2G006080	8.20121	-0.0501146	0.729505	-0.0290669	8.55896e-55	0.59741	8.20211e-10	0.717313	1.18631e-54	0.845787	4.30753e-08	0.880882	0.360224	0.362532	361.319	lme	58.1093	0.000408647	0.0625384	0.000168022	0.0722461	0.0410867	0.0652826	0.113333	0.135322	7.54583e-07	2.44849e-05
GRMZM2G006083	6.87687	-0.0420797	0.138002	0.0122148	1.09257e-75	0.599373	0.123331	0.854048	2.9796e-75	0.845805	0.235454	0.945111	0.236261	0.47455	67.7011	lme	33.2789	0.000288115	0.00223799	2.96716e-05	0.0273597	0.0247093	0.00283175	0.052069	0.00185615	0.543068	0.757241
GRMZM2G006085	8.61914	0.0686778	-0.108465	-0.145688	6.21353e-89	0.253443	0.123588	0.00486591	4.81681e-88	0.599841	0.235695	0.14261	0.177494	0.00583346	23.852	lme	2.29839	0.000767454	0.00138253	0.00422102	0.0299415	0.000175688	0.00609309	0.0301172	0.0106844	0.37238	0.611755
GRMZM2G006107	10.9564	-0.0977278	-0.154897	0.108527	1.25444e-94	0.103511	0.0272499	0.0279389	2.16884e-93	0.393082	0.0746831	0.245605	0.176528	0.0732426	30.3713	lme	0.700047	0.00155402	0.00281954	0.00234232	0.0265853	0.00210106	0.00532367	0.0286864	0.00826441	0.415151	0.653078
GRMZM2G006117	10.5444	-0.0872849	0.293907	0.0526508	6.31883e-81	0.294926	0.00255469	0.475475	2.36206e-80	0.640324	0.011221	0.749159	0.251404	0.868118	305.437	lme	41.1122	0.00123965	0.0101511	0.00055129	0.00778329	0.0512339	0.012983	0.0590172	0.0244711	0.179168	0.386476
GRMZM2G006121	8.68487	0.384633	0.0759457	-0.351064	6.12642e-69	7.90192e-05	0.442509	4.242e-05	1.23309e-68	0.00755715	0.590673	0.00785953	0.29156	0.633264	260.57	lme	52.0553	0.024072	0.000677792	0.0245099	0.0271673	0.0469112	0.0395567	0.0740785	0.0254294	0.170325	0.37524
GRMZM2G006130	10.4128	0.114917	0.0378952	-0.170765	5.3627e-48	0.0960204	0.629249	0.00784807	6.75299e-48	0.380679	0.746091	0.168367	0.292273	0.466219	7616.94	lme	20.1187	0.00214875	0.000168755	0.00579917	0.0219105	0.0191372	0.00671235	0.0410477	-0.0132299	0.904357	0.960345
GRMZM2G006144	7.25293	-0.14817	-0.207962	0.00779667	9.40954e-80	0.0563793	0.0218469	0.908408	3.2574e-79	0.291955	0.0628532	0.96536	0.227686	0.998587	256.531	lme	32.0398	0.00357224	0.00508227	1.20889e-05	6.94977e-05	0.0491262	0.00693218	0.0491957	-0.0268156	0.749676	0.884914
GRMZM2G006178	10.7527	-0.00968303	-0.00661213	-0.037628	2.87595e-103	0.822476	0.894889	0.327653	3.87102e-101	0.943076	0.936629	0.638615	0.12861	0.999839	11.8192	lme	-31.924	1.5256e-05	5.13774e-06	0.000281573	2.52636e-06	0.015697	0.000319601	0.0156995	-0.0770944	0.0527162	0.164137
GRMZM2G006212	3.75356	1.06582	0.710328	-0.433463	3.6326e-12	0.0270561	0.162483	0.290536	3.81924e-12	0.20232	0.28833	0.602801	1.59694	0.496647	251.881	lme	237.72	0.184837	0.0592936	0.0373657	1.09254	1.07799	0.213636	2.17053	0.0566913	0.0142546	0.0606747
GRMZM2G006216	7.117	-0.113567	0.494828	0.123849	9.87346e-69	0.284203	4.23457e-05	0.13722	1.97111e-68	0.629923	0.00038764	0.442235	0.316271	0.291913	84.2078	lme	61.982	0.00209859	0.0287739	0.00305038	0.0709783	0.0292613	0.0358356	0.10024	0.0489781	0.0246712	0.0921248
GRMZM2G006219	9.96408	-0.117582	-0.385811	-0.0492394	3.02754e-80	0.247993	0.00169053	0.577666	1.08273e-79	0.594025	0.00799962	0.810237	0.300303	0.44329	18.9976	lme	62.7637	0.00224959	0.017492	0.000482164	0.0476971	0.0379796	0.0180307	0.0856767	-0.00943213	0.808589	0.915273
GRMZM2G006229	9.04421	0.0997089	0.321003	-0.222598	5.08887e-77	0.328446	0.00660093	0.0129823	1.49109e-76	0.671181	0.0241728	0.199916	0.299375	0.715474	81.5165	lme	61.5741	0.00161766	0.012109	0.00985396	0.0244654	0.0615213	0.0208133	0.0859867	0.00530178	0.472237	0.70072
GRMZM2G006246	7.83856	-0.17523	-0.138473	0.228096	6.49386e-85	0.00768585	0.0647279	0.00015509	3.31367e-84	0.105643	0.144902	0.0228652	0.190012	0.996874	58107.9	lme	11.616	0.00499619	0.00225329	0.0103468	0.000106785	0.0340556	0.0139842	0.0341623	-0.0234821	0.832097	0.926914
GRMZM2G006277	5.17296	-0.131862	0.134011	-0.136305	5.36987e-42	0.391328	0.424633	0.311923	6.37376e-42	0.720808	0.573724	0.624775	0.493327	0.667877	329.884	lme	110.357	0.00282919	0.00211043	0.0036948	0.0723045	0.1454	0.0107721	0.217704	0.047725	0.0358406	0.12205
GRMZM2G006287	7.66976	0.0280626	-1.16498	0.0971417	6.89784e-27	0.896231	3.38273e-06	0.597793	7.51533e-27	0.966765	4.62162e-05	0.820467	0.925398	0.279632	486.869	lme	151.412	0.000128137	0.159489	0.00187664	0.520125	0.201901	0.163945	0.722026	0.15537	2.89398e-08	1.7556e-06
GRMZM2G006293	8.96747	0.173228	-0.0233119	-0.742584	7.0555e-79	0.0743555	0.833025	2.10527e-12	2.31196e-78	0.336014	0.894967	1.41685e-09	0.283865	0.686987	32.8477	lme	56.3635	0.00488266	6.38627e-05	0.109663	0.0239111	0.052479	0.106901	0.0763901	-0.00676376	0.742019	0.881185
GRMZM2G006297	10.6878	0.0761831	-0.577801	0.0273144	1.71173e-63	0.353044	9.1141e-09	0.695041	2.87972e-63	0.691695	3.23462e-07	0.870264	0.314757	0.361763	387.898	lme	41.761	0.000944357	0.0392326	0.000148372	0.0519166	0.0294271	0.0429111	0.0813437	0.112585	2.71579e-05	0.000426153
GRMZM2G006329	7.94301	-0.179852	0.318233	0.0253196	3.81514e-77	0.0150726	0.00028361	0.696047	1.1276e-76	0.150147	0.00185275	0.870705	0.218335	0.921727	456.236	lme	25.7439	0.00526319	0.0119009	0.000127493	0.00346175	0.0407649	0.0200816	0.0442267	-0.0192625	0.940437	0.974047
GRMZM2G006341	6.51119	-0.21299	-0.153414	0.095939	4.19403e-66	0.0802402	0.273255	0.369529	7.63089e-66	0.347837	0.421289	0.671082	0.35799	0.999672	8471.27	lme	82.7153	0.00738137	0.00276579	0.00183046	3.98707e-05	0.121562	0.00902509	0.121602	-0.0693448	0.0912012	0.245187
GRMZM2G006363	10.3986	0.0818232	-0.610441	-0.478947	1.76297e-65	0.676529	0.00891759	0.0074339	3.14902e-65	0.883323	0.0308827	0.16293	0.58271	0.963493	92.5991	lme	137.245	0.00108936	0.0437903	0.0456189	0.0117623	0.310434	0.089495	0.322196	-0.0272043	0.738039	0.879001
GRMZM2G006370	3.57241	-0.103711	1.11079	0.303946	6.30346e-32	0.71231	0.00116519	0.225883	6.99481e-32	0.898038	0.00589111	0.541655	0.837775	0.99955	19.9751	lme	177.96	0.00175011	0.144995	0.0183722	0.000299594	0.665867	0.167916	0.666167	-0.0377435	0.499805	0.724702
GRMZM2G006377	11.144	0.0783981	-0.057856	-0.0946778	3.75123e-83	0.362649	0.552072	0.217076	1.667e-82	0.700174	0.684098	0.532823	0.258405	0.89188	266.283	lme	44.9288	0.00100007	0.000393357	0.00178265	0.00673046	0.0555194	0.00294443	0.0622499	-0.015233	0.955445	0.980981
GRMZM2G006416	8.09654	-0.0449287	-0.0696076	-0.0259266	1.35513e-80	0.572364	0.442623	0.708875	4.95455e-80	0.83457	0.590782	0.876854	0.235145	0.862079	100.482	lme	35.2359	0.000328448	0.000569381	0.000133679	0.0072506	0.0453199	0.000924806	0.0525705	0.00490251	0.467792	0.697084
GRMZM2G006428	9.11896	-0.0957081	0.0323865	-0.0123877	1.72119e-94	0.0657801	0.586934	0.780192	2.89859e-93	0.315963	0.713771	0.911652	0.151935	9.75904e-05	16.8952	lme	-13.778	0.00149045	0.000123259	3.05177e-05	0.021778	2.12553e-06	0.0018865	0.0217802	-0.0240641	0.818348	0.919823
GRMZM2G006429	-0.369782	-0.502353	0.485494	-0.822166	0.395075	0.523497	0.577184	0.212157	0.397988	0.807243	0.705408	0.528246	2.31858	0.510944	72.4979	lme	289.241	0.0410616	0.0276986	0.134428	2.47887	2.58982	0.243421	5.06869	-0.0033559	0.658715	0.834034
GRMZM2G006452	6.03359	0.15181	0.525006	-0.0305812	1.90926e-52	0.316307	0.00092614	0.753362	2.54702e-52	0.661102	0.00487794	0.898363	0.514433	0.000291521	98.8176	lme	103.177	0.00374989	0.0323906	0.000185985	0.220497	6.42981e-05	0.031793	0.220561	0.048069	0.0245971	0.0919468
GRMZM2G006453	10.2111	-0.0529844	0.131328	0.0771845	1.85124e-82	0.389519	0.0621274	0.16479	7.78136e-82	0.719614	0.140517	0.478464	0.190921	0.825098	439.295	lme	8.00324	0.000456788	0.00202677	0.00118476	0.00574139	0.0270849	0.00375036	0.0328263	-0.0197947	0.926463	0.969127
GRMZM2G006468	10.6833	0.229885	-1.49051	0.195002	1.28655e-39	0.225584	9.36324e-11	0.197311	1.49532e-39	0.567976	7.03055e-09	0.514374	0.850586	0.158956	338.02	lme	137.039	0.00859887	0.261072	0.00756222	0.475767	0.089919	0.299867	0.565686	0.146353	1.38695e-07	6.19219e-06
GRMZM2G006474	8.45929	-0.0366565	0.191888	0.0382923	2.91078e-77	0.598542	0.0149596	0.532851	8.65658e-77	0.845787	0.0463806	0.783564	0.216302	0.741383	264.232	lme	21.755	0.000218636	0.00432699	0.000291603	0.0111464	0.0319537	0.00509987	0.0431001	0.0231958	0.18768	0.39873
GRMZM2G006477	9.99148	-0.197793	0.0735302	0.0361241	1.57873e-92	6.92788e-05	0.114311	0.294501	1.94094e-91	0.00709585	0.222203	0.607282	0.1499	0.191642	125.363	lme	-29.3597	0.00636563	0.000635362	0.000259516	0.015424	0.00365665	0.00760135	0.0190806	0.0187057	0.216824	0.438011
GRMZM2G006480	12.7037	-0.06346	-0.0865679	0.0308454	8.18638e-73	0.631755	0.558821	0.792276	1.93615e-72	0.861527	0.690114	0.917205	0.404611	0.822329	295.632	lme	93.4654	0.000655269	0.000880652	0.000189213	0.0271229	0.125535	0.00131981	0.152658	0.0440242	0.048885	0.15497
GRMZM2G006493	7.83532	-0.0351001	-0.000707705	0.0129509	1.83511e-66	0.652318	0.993289	0.848275	3.38021e-66	0.871384	0.995675	0.942134	0.256726	0.603166	328.417	lme	34.6718	0.000200464	5.88566e-08	3.33555e-05	0.023734	0.0360744	0.000204836	0.0598084	0.0913511	0.000461459	0.00407839
GRMZM2G006505	2.74476	0.230781	2.38552	0.382558	1.22695e-07	0.680997	0.000332186	0.444314	1.27552e-07	0.884655	0.00210612	0.728206	1.75284	0.78497	382.374	lme	255.578	0.00866601	0.668738	0.0291048	0.600779	2.19315	0.677912	2.79393	0.0421773	0.0515612	0.161343
GRMZM2G006507	8.77969	-0.151113	0.234529	-0.122552	1.46479e-88	0.0175594	0.00191276	0.0216152	1.08242e-87	0.164809	0.0088552	0.229152	0.184066	2.23874e-10	22.691	lme	6.5954	0.00371556	0.00646372	0.00298684	0.0319116	7.1442e-12	0.0163482	0.0319116	-0.00282435	0.647391	0.827231
GRMZM2G006661	8.69191	0.00912944	0.302806	0.00534128	3.32946e-65	0.886409	5.53697e-05	0.924543	5.89263e-65	0.963952	0.000481629	0.971794	0.231189	0.507228	487.604	lme	13.9869	1.35615e-05	0.0107751	5.67363e-06	0.0220893	0.0227373	0.01064	0.0448266	0.104176	9.3483e-05	0.00114235
GRMZM2G006672	9.5439	0.0176974	-0.0388503	-0.0409302	3.58875e-90	0.677358	0.415326	0.281525	3.22668e-89	0.883502	0.564802	0.595805	0.132241	0.797483	379.303	lme	-33.4351	5.09609e-05	0.00017737	0.000333163	0.00328547	0.0129377	0.000547399	0.0162232	0.0306055	0.1228	0.300533
GRMZM2G006673	9.46061	-0.0440555	0.182804	0.0457225	9.70534e-104	0.239586	8.08558e-05	0.169812	1.53353e-101	0.584992	0.000662114	0.484194	0.110965	0.999789	144.741	lme	-48.4527	0.000315805	0.00392702	0.000415747	2.46923e-06	0.0116844	0.00493469	0.0116868	-0.0409789	0.440266	0.675353
GRMZM2G006676	4.44056	1.29405	0.51729	0.332516	2.17196e-16	0.022619	0.361645	0.441783	2.30449e-16	0.186249	0.514479	0.727009	1.78702	0.276972	134.485	lme	250.519	0.272473	0.0314455	0.0219885	2.33229	0.893435	0.315079	3.22572	0.0971564	0.000150892	0.00168109
GRMZM2G006678	6.17795	-0.167131	0.531959	-0.1652	3.41605e-65	0.139893	0.000128891	0.0705674	6.0447e-65	0.45602	0.000974649	0.342398	0.334455	2.63012e-06	30.2996	lme	71.7444	0.00454498	0.0332542	0.00542734	0.106581	2.80322e-07	0.0501304	0.106581	0.0140374	0.316929	0.554222
GRMZM2G006704	8.63495	0.204175	-0.123199	-0.0270693	3.94872e-40	0.00329163	0.109869	0.65841	4.60925e-40	0.0641075	0.215573	0.851831	0.317646	0.36515	5083.89	lme	18.3533	0.00678307	0.00178361	0.000145721	0.025923	0.0149103	0.00972439	0.0408333	0.0382699	0.0736787	0.210208
GRMZM2G006707	10.5623	0.0413097	0.0901284	0.101063	2.25261e-90	0.415243	0.0979613	0.020385	2.08094e-89	0.736853	0.19796	0.227286	0.163873	0.449278	166.697	lme	-14.0329	0.000277667	0.000954582	0.0020312	0.0142793	0.011649	0.00327509	0.0259283	0.0857101	0.000865514	0.00676187
GRMZM2G006736	9.57967	-0.381312	-0.681254	-0.272419	1.4261e-42	0.00785938	2.40617e-05	0.0272864	1.70216e-42	0.107149	0.000243851	0.244213	0.572758	0.340183	525.386	lme	102.164	0.0236581	0.0545392	0.0147586	0.151934	0.0783326	0.0843661	0.230266	0.124252	5.10388e-06	0.00011147
GRMZM2G006745	8.59119	0.0716423	-0.550194	-0.0645919	7.09301e-52	0.506173	1.049e-05	0.485388	9.38384e-52	0.796128	0.000120109	0.755341	0.407576	0.394172	404.658	lme	72.3899	0.000835139	0.0355732	0.000829709	0.0843466	0.0548786	0.0389329	0.139225	0.138549	6.07117e-07	2.06204e-05
GRMZM2G006752	8.73145	-0.0300637	0.164063	0.0213784	3.00232e-73	0.728991	0.0675458	0.751937	7.25468e-73	0.904815	0.149755	0.898143	0.282664	0.270407	138.172	lme	43.3225	0.000147063	0.00316307	9.08904e-05	0.0581841	0.0215646	0.00361347	0.0797488	0.0907516	0.000416352	0.0037771
GRMZM2G006753	7.79074	-0.102764	-0.0131487	0.057633	7.32996e-72	0.263913	0.899203	0.480054	1.6558e-71	0.60961	0.939155	0.7516	0.276154	0.899974	333.125	lme	52.1115	0.00171829	2.03168e-05	0.00066056	0.00715794	0.0644028	0.00196793	0.0715607	0.0215475	0.20929	0.427822
GRMZM2G006762	4.64348	-0.221116	-0.46835	0.0108818	3.0192e-33	0.493547	0.201872	0.969145	3.3699e-33	0.789875	0.337181	0.988512	0.956498	0.843952	123.435	lme	192.105	0.00795537	0.025777	2.3549e-05	0.135963	0.73533	0.0280153	0.871293	0.0380739	0.0739282	0.210655
GRMZM2G006763	4.60557	-0.00558307	1.05277	0.0565551	2.01638e-48	0.973254	5.33431e-07	0.681113	2.55044e-48	0.992091	9.94152e-06	0.862483	0.494437	0.342682	50.7071	lme	115.694	5.07184e-06	0.130244	0.000636082	0.151431	0.078946	0.130916	0.230377	0.0322133	0.111424	0.282069
GRMZM2G006765	9.99485	-0.191325	0.407576	-0.183802	1.97679e-57	0.0459236	0.000184247	0.0298773	2.88031e-57	0.263491	0.00129866	0.250589	0.351471	0.462754	501.582	lme	57.693	0.00595613	0.0195212	0.00671849	0.0501393	0.0431872	0.0389096	0.0933265	0.0801921	0.00178389	0.0119042
GRMZM2G006780	6.7226	-0.144793	-0.437041	-0.0204692	1.00087e-62	0.137354	5.27065e-05	0.793641	1.65064e-62	0.452608	0.000462448	0.917967	0.322652	0.318361	157.621	lme	57.9531	0.00341124	0.0224458	8.3324e-05	0.0640863	0.0299316	0.0226486	0.0940179	0.0791312	0.00188432	0.0124464
GRMZM2G006781	8.62445	-0.00450936	0.0307589	0.118949	1.13211e-88	0.936346	0.627811	0.0186685	8.48313e-88	0.980767	0.744839	0.22232	0.168858	0.8054	143.937	lme	-2.69158	3.30864e-06	0.000111181	0.00281376	0.00529444	0.0219124	0.00288651	0.0272068	0.0531878	0.0245076	0.0917115
GRMZM2G006790	9.89512	-0.0724229	0.000205795	-0.0370444	5.62367e-83	0.423874	0.998423	0.642665	2.46414e-82	0.741738	0.999036	0.844815	0.268433	0.957811	102.111	lme	50.4136	0.000853437	4.97691e-09	0.000272907	0.00288252	0.065442	0.00129089	0.0683245	-0.0311465	0.645601	0.826109
GRMZM2G006791	12.1739	0.0669736	-0.225356	-0.206282	3.11272e-81	0.405091	0.0128401	0.00475893	1.18801e-80	0.72967	0.0412294	0.141529	0.252281	0.709433	279.147	lme	37.7738	0.000729838	0.00596798	0.0084624	0.0174978	0.0427217	0.0149257	0.0602194	0.0631235	0.00992475	0.046041
GRMZM2G006806	7.66734	0.221897	-0.130349	-0.165186	2.31299e-67	0.00190913	0.0911475	0.00881761	4.39453e-67	0.0481816	0.187782	0.176658	0.223849	0.696716	461.561	lme	20.7039	0.00801164	0.00199667	0.00542648	0.0133597	0.0306905	0.0146697	0.0440502	0.0210932	0.219497	0.441568
GRMZM2G006894	12.096	0.0719828	0.529668	0.0309784	1.86197e-77	0.551769	0.000151737	0.760074	5.58777e-77	0.823875	0.00111493	0.901471	0.361894	0.59729	123.874	lme	80.4152	0.000843096	0.0329684	0.000190848	0.0505944	0.0750403	0.0319964	0.125635	0.036618	0.0777285	0.218537
GRMZM2G006937	10.5317	-0.0744308	-0.989543	-0.0119391	5.88281e-65	0.528649	1.35405e-10	0.907137	1.03432e-64	0.810479	9.60992e-09	0.964565	0.39342	0.537055	261.489	lme	82.0466	0.000901416	0.115069	2.83472e-05	0.0623618	0.072345	0.112005	0.134707	0.0770369	0.00238202	0.0149771
GRMZM2G006942	5.26411	0.0864295	0.350998	0.0915164	6.76818e-40	0.702426	0.165242	0.646088	7.88565e-40	0.893885	0.291884	0.846324	0.695948	0.745976	207.848	lme	153.899	0.00121547	0.0144777	0.00166559	0.115829	0.340148	0.0160508	0.455977	0.0390237	0.0633448	0.18814
GRMZM2G006948	8.29391	-0.15845	0.503224	0.0554516	6.71865e-62	0.00759366	4.29821e-12	0.231525	1.08365e-61	0.105011	5.20685e-10	0.547804	0.257315	0.169285	344.425	lme	3.84765	0.00408512	0.0297586	0.000611501	0.0410189	0.00835894	0.0381177	0.0493778	0.140336	3.44026e-07	1.28363e-05
GRMZM2G006953	9.34514	0.335682	0.118563	0.057738	5.55598e-80	6.29285e-07	0.0735637	0.273663	1.95352e-79	0.000317631	0.159716	0.589453	0.192849	0.648558	286.283	lme	5.53707	0.0183348	0.00165193	0.000662968	0.0116209	0.0214455	0.0196427	0.0330664	0.0530714	0.022763	0.0866191
GRMZM2G006964	2.75717	-0.193661	0.541579	-0.876844	4.68853e-09	0.788929	0.497859	0.150095	4.89571e-09	0.930395	0.638839	0.458459	2.13173	0.552516	81.8723	lme	279.933	0.00610244	0.0344679	0.152902	1.9685	2.43054	0.211669	4.39905	0.0269996	0.153307	0.351601
GRMZM2G006965	8.73517	0.00417589	0.101679	0.0392106	1.7608e-87	0.943912	0.134513	0.456669	1.15133e-86	0.983412	0.251051	0.735585	0.178276	0.879783	194.282	lme	3.69906	2.83738e-06	0.00121494	0.000305756	0.00360221	0.0263619	0.00149247	0.0299641	-0.0212545	0.888278	0.953956
GRMZM2G006973	6.22706	0.148387	0.131749	0.306447	3.65571e-44	0.56853	0.640161	0.156534	4.42116e-44	0.832655	0.754711	0.467366	0.768825	0.528619	97.4844	lme	164.82	0.00358271	0.00203979	0.0186758	0.267505	0.299987	0.0258301	0.567492	0.0266672	0.156141	0.355587
GRMZM2G006977	10.1496	0.305303	0.448045	0.00316252	4.84843e-56	0.225325	0.0926431	0.986033	6.87214e-56	0.567869	0.190109	0.994738	0.774508	0.0842791	74.4307	lme	158.029	0.0151664	0.0235903	1.98901e-06	0.582946	0.0536519	0.0313921	0.636598	0.0936226	0.000227967	0.00234034
GRMZM2G007012	8.42983	0.175491	-0.0410331	-0.41495	9.83446e-55	0.465618	0.87993	0.0489234	1.36237e-54	0.770475	0.927728	0.295639	0.707751	0.748624	76.1478	lme	158.23	0.00501103	0.00019786	0.0342421	0.11911	0.354722	0.0353214	0.473832	0.000122324	0.582262	0.785121
GRMZM2G007021	8.52821	-0.0682571	0.0451029	-0.0631588	4.4395e-91	0.202523	0.464603	0.141208	4.48416e-90	0.541225	0.609332	0.44694	0.158727	0.000423608	31.0478	lme	-11.9104	0.00075808	0.000239056	0.0007933	0.0237763	1.00761e-05	0.00223333	0.0237864	0.011072	0.365279	0.604783
GRMZM2G007025	6.22907	-0.0473001	0.0836926	0.0546741	2.69375e-27	0.65828	0.497091	0.57494	2.9393e-27	0.875515	0.638124	0.808484	0.444113	0.497846	7661.41	lme	70.3592	0.000364035	0.000823122	0.000594473	0.0502916	0.0498601	0.00181786	0.100152	-0.0205927	0.906184	0.960861
GRMZM2G007028	-1.12681	0.814801	1.47738	-0.28699	0.000788686	0.164998	0.0258423	0.556191	0.000809536	0.491142	0.0717137	0.797613	1.71704	0.508981	65.018	lme	255.902	0.108024	0.256493	0.0163796	1.3564	1.40601	0.303256	2.76241	0.0181987	0.245261	0.473456
GRMZM2G007038	12.6892	-0.0568241	-0.0827461	-0.254513	2.26094e-77	0.686085	0.601119	0.0379261	6.7616e-77	0.886563	0.724765	0.270621	0.414009	0.689083	75.6343	lme	97.7928	0.000525392	0.000804609	0.0128821	0.0505722	0.112083	0.0147444	0.162655	0.00960403	0.392758	0.630962
GRMZM2G007057	-1.10894	-0.0297054	0.827369	0.327529	0.00345321	0.963434	0.243417	0.521437	0.00353015	0.98868	0.386772	0.777025	1.93955	0.236302	63.9145	lme	266.014	0.000143579	0.080443	0.0213338	2.53031	0.782923	0.101435	3.31323	-0.0191906	0.938736	0.973461
GRMZM2G007060	8.31205	-0.299964	-0.144743	0.134911	3.34636e-19	0.000107423	0.0815604	0.0451816	3.57351e-19	0.00916423	0.172832	0.287174	0.65776	0.0971905	18614.1	lme	27.5227	0.0146405	0.00246199	0.00361963	0.0452122	0.00486724	0.0159863	0.0500794	0.0475135	0.0365686	0.123827
GRMZM2G007063	8.20625	-0.0681334	-0.299572	-0.103797	1.19732e-65	0.419481	0.00200793	0.166816	2.14857e-65	0.738883	0.00922296	0.480425	0.272738	0.687819	396.528	lme	43.4534	0.000755335	0.0105461	0.00214258	0.0203554	0.0448485	0.012628	0.065204	0.051545	0.0269759	0.098489
GRMZM2G007080	7.72588	0.0234282	0.308074	0.0479141	8.04229e-50	0.711914	8.61538e-05	0.407137	1.03518e-49	0.898038	0.000696707	0.699604	0.237036	0.619224	5964.93	lme	11.7812	8.9309e-05	0.0111532	0.000456559	0.0131929	0.0214545	0.0113094	0.0346473	0.00164062	0.550669	0.76243
GRMZM2G007103	8.07475	0.0284051	0.161267	0.0270051	1.26671e-82	0.698633	0.0630278	0.665861	5.39932e-82	0.892634	0.141918	0.854966	0.217404	5.64522e-10	20.0615	lme	25.7807	0.000131284	0.00305621	0.000145031	0.0445266	2.51362e-11	0.00311119	0.0445266	-0.046533	0.332439	0.570097
GRMZM2G007120	9.92662	-0.00227025	-0.298664	-0.0991315	3.27904e-72	0.971533	6.63565e-05	0.0814313	7.52222e-72	0.991707	0.000560039	0.361782	0.218729	0.577479	438.798	lme	12.8352	8.38621e-07	0.0104823	0.00195431	0.0179939	0.0245931	0.0122806	0.0425871	0.128619	2.38903e-06	6.07999e-05
GRMZM2G007122	8.55937	0.0647584	-0.0182442	-0.0736479	5.2821e-89	0.296744	0.799002	0.182325	4.13533e-88	0.641768	0.87304	0.499552	0.184079	0.998672	17.6035	lme	8.23671	0.000682356	3.91147e-05	0.00107867	4.27116e-05	0.0321193	0.00156714	0.0321621	-0.0349989	0.556362	0.76719
GRMZM2G007140	7.75553	0.224747	0.668904	-0.175673	3.36999e-54	0.233928	0.00257641	0.295484	4.63067e-54	0.578335	0.0112946	0.608481	0.566853	0.898659	340.489	lme	132.586	0.00821876	0.0525796	0.0061373	0.0305329	0.270756	0.056904	0.301289	0.00180212	0.54207	0.756292
GRMZM2G007146	10.1456	0.00130529	0.0258588	-0.0524001	4.12149e-105	0.972409	0.555277	0.121528	1.02591e-102	0.991842	0.68681	0.4228	0.112488	0.999927	12.8269	lme	-46.925	2.77224e-07	7.85788e-05	0.000546051	8.80795e-07	0.0120093	0.000625027	0.0120102	-0.0594389	0.168302	0.372681
GRMZM2G007151	5.67355	-0.162265	0.800915	0.284538	1.57691e-28	0.328526	3.12651e-05	0.0522997	1.72833e-28	0.671181	0.000304621	0.303429	0.655257	0.380838	505.011	lme	121.293	0.0042842	0.0753812	0.0161009	0.196304	0.120744	0.0989678	0.317047	0.102904	0.000116328	0.00136374
GRMZM2G007157	9.0399	-0.107962	-0.0113214	0.0683999	6.45482e-95	0.0384145	0.848652	0.13554	1.18117e-93	0.241951	0.90578	0.44067	0.15244	1	NA	lm	-39.1133	0.00189653	1.50622e-05	0.000930422	0	0.0220564	0.00232863	0.0220564	-0.0256435	0.779893	0.90172
GRMZM2G007160	11.0469	-0.249703	0.141028	-0.29042	9.14662e-73	0.100465	0.410547	0.0292881	2.15652e-72	0.388325	0.5604	0.249432	0.443516	0.797787	76.1201	lme	106.152	0.0101454	0.00233722	0.0167734	0.037711	0.14878	0.035776	0.186491	0.00122885	0.55927	0.769478
GRMZM2G007188	7.78906	-0.0469309	0.307845	-0.0322538	1.64165e-22	0.556874	0.00102385	0.656525	1.76511e-22	0.826464	0.00531555	0.850361	0.555991	0.15515	5669.13	lme	39.1482	0.000358374	0.0111366	0.000206887	0.0552045	0.0101379	0.0126227	0.0653423	0.0765371	0.00266441	0.0164007
GRMZM2G007190	7.5661	0.10915	0.00454729	0.0774192	4.8921e-77	0.128476	0.95373	0.214752	1.4354e-76	0.438316	0.973609	0.530576	0.218388	0.694701	174.751	lme	23.8744	0.00193852	2.42994e-06	0.00119197	0.01366	0.031083	0.00362003	0.0447429	0.0757809	0.0028496	0.017312
GRMZM2G007195	8.79477	-0.0710252	0.393354	-0.133981	2.75619e-73	0.469082	0.000176123	0.0503652	6.66615e-73	0.772598	0.00125457	0.298009	0.316463	0.0610191	95.9293	lme	52.9758	0.000820813	0.0181826	0.0035699	0.0873695	0.00567765	0.0249075	0.0930472	0.08706	0.000798743	0.00635315
GRMZM2G007201	7.78019	0.321484	0.0622037	0.0402538	1.44261e-78	0.000207344	0.50944	0.540208	4.6478e-78	0.0135299	0.648842	0.78814	0.242485	0.0354376	30.8512	lme	35.878	0.0168166	0.000454698	0.000322243	0.05271	0.00193655	0.0172872	0.0546466	-0.024149	0.81594	0.919211
GRMZM2G007206	8.29294	0.125408	0.532371	0.177163	3.51859e-64	0.157989	4.09421e-07	0.0220552	6.04656e-64	0.479594	8.0341e-06	0.230176	0.307906	0.43134	254.637	lme	50.2362	0.00255901	0.0333057	0.00624189	0.0485748	0.0368449	0.0394149	0.0854197	0.126704	3.62564e-06	8.51183e-05
GRMZM2G007229	9.57938	-0.0380966	0.0351501	-0.0109116	1.54409e-98	0.399985	0.50469	0.775878	5.77319e-97	0.726232	0.644813	0.909697	0.133813	0.00254419	20.7598	lme	-28.7089	0.000236152	0.000145192	2.36779e-05	0.0168839	4.30655e-05	0.000504749	0.016927	-0.0216168	0.88055	0.950651
GRMZM2G007236	7.09465	0.115534	0.52716	0.273051	7.65675e-44	0.534886	0.00996195	0.0933776	9.23292e-44	0.814266	0.0336591	0.381295	0.631158	0.493718	256.81	lme	133.384	0.00217189	0.032657	0.0148271	0.161123	0.157125	0.047627	0.318248	0.0484389	0.0342812	0.118109
GRMZM2G007248	5.93766	0.29889	-0.00345951	0.0696281	2.54237e-60	0.0273441	0.982073	0.519102	3.93103e-60	0.203576	0.989512	0.774942	0.394517	0.000804046	28.1497	lme	90.7623	0.0145359	1.40643e-06	0.000964137	0.149285	0.000120129	0.0168285	0.149405	0.00320657	0.506872	0.730924
GRMZM2G007249	10.1751	0.0476182	0.717737	0.289415	1.2368e-68	0.774378	0.000429822	0.053382	2.4559e-68	0.924297	0.00260517	0.305416	0.495301	0.998587	23494.2	lme	119.017	0.000368949	0.060537	0.0166575	0.000328655	0.232196	0.0756118	0.232524	-0.00343606	0.661651	0.835965
GRMZM2G007256	6.6731	0.704467	-0.0264046	-0.227562	8.89989e-44	0.0105456	0.924908	0.210711	1.07256e-43	0.123948	0.954417	0.526952	0.85919	0.000494547	75.5263	lme	166.161	0.0807497	8.19312e-05	0.0102984	0.796881	0.00039429	0.0823301	0.797275	0.102628	6.89516e-05	0.000888596
GRMZM2G007260	9.89863	0.0595416	0.178257	-0.0471419	2.79098e-76	0.166573	0.000208917	0.200398	7.86278e-76	0.493347	0.00144106	0.516996	0.166118	0.362087	414.03	lme	-30.8605	0.000576846	0.00373407	0.00044196	0.0144329	0.00819228	0.00404393	0.0226251	0.122197	7.50734e-06	0.000152059
GRMZM2G007276	10.4911	0.100318	-0.00580071	0.0732539	3.30009e-74	0.424786	0.965511	0.464125	8.32744e-74	0.742538	0.980951	0.740679	0.373294	0.352436	83.827	lme	81.7795	0.00163747	3.95414e-06	0.00106716	0.0853787	0.0464673	0.00319046	0.131846	0.04567	0.0367552	0.12421
GRMZM2G007277	7.27425	-0.197514	-0.134911	-0.143883	8.457e-65	0.0578993	0.243909	0.117939	1.47947e-64	0.295369	0.387386	0.417886	0.313651	0.83962	343.003	lme	64.8829	0.0063477	0.00213887	0.00411706	0.0145073	0.0759484	0.0128047	0.0904556	-0.011429	0.858881	0.940278
GRMZM2G007283	7.34282	0.00329302	-0.0389548	-0.0528484	1.31096e-64	0.975261	0.737749	0.569061	2.28023e-64	0.99249	0.829505	0.804853	0.333404	0.645296	195.486	lme	69.5529	1.76445e-06	0.000178325	0.000555435	0.0364174	0.0662524	0.000722558	0.10267	0.0559303	0.018888	0.0753656
GRMZM2G007289	4.32898	0.102799	0.483278	-0.745409	2.62871e-31	0.747979	0.189193	0.0107703	2.90939e-31	0.912749	0.321713	0.187875	0.957023	0.928472	215.136	lme	192.333	0.00171948	0.0274463	0.110499	0.0617608	0.801694	0.133923	0.863454	-0.00364017	0.666576	0.838574
GRMZM2G007300	9.97864	0.0862749	-0.102028	0.0439648	1.26826e-99	0.0618793	0.0574733	0.268591	6.31385e-98	0.306629	0.132616	0.584729	0.134935	0.37647	19.9126	lme	-26.9696	0.00121112	0.00122329	0.000384397	0.0107518	0.00649163	0.00354795	0.0172434	0.0105574	0.372386	0.611755
GRMZM2G007324	-0.0672838	-0.464692	0.434377	0.291405	0.861983	0.528256	0.606761	0.651185	0.863456	0.81013	0.72925	0.848769	2.17764	0.862447	71.8544	lme	284.668	0.0351358	0.022173	0.0168875	0.617943	3.87446	0.0763095	4.4924	-0.0202221	0.916256	0.965232
GRMZM2G007339	8.51217	-0.113083	-0.0748747	0.0254518	3.66941e-73	0.0450046	0.210417	0.595354	8.83254e-73	0.261021	0.347212	0.819434	0.191568	0.517435	357.273	lme	-3.01142	0.00208074	0.00065881	0.000128827	0.0150034	0.0160875	0.00224214	0.0310909	0.0802605	0.00152551	0.0105681
GRMZM2G007347	9.19921	-0.165148	0.110257	-0.0779081	8.24381e-82	0.0285226	0.185432	0.234518	3.30025e-81	0.207979	0.316949	0.550962	0.224055	0.804472	196.827	lme	28.2221	0.0044378	0.00142858	0.00120708	0.00917287	0.0377404	0.00888495	0.0469132	-0.00541402	0.71015	0.864077
GRMZM2G007372	9.86256	0.212933	-1.32541	0.141748	1.81958e-37	0.140338	1.38861e-12	0.23227	2.08236e-37	0.45676	1.956e-10	0.548483	0.708695	0.158195	480.32	lme	106.965	0.00737744	0.206437	0.00399578	0.309467	0.0581563	0.235808	0.367624	0.158955	1.4537e-08	1.04408e-06
GRMZM2G007381	9.27649	-0.0201543	-0.0492732	0.0419267	2.52417e-95	0.669353	0.34634	0.29826	4.91604e-94	0.880292	0.498831	0.611082	0.139443	0.685814	107.458	lme	-24.7431	6.60927e-05	0.000285307	0.000349584	0.0057906	0.0126399	0.0006049	0.0184305	0.0276141	0.151545	0.349102
GRMZM2G007384	8.58541	-0.17274	0.135499	0.00734329	6.55838e-92	0.000837509	0.0177138	0.865815	7.41583e-91	0.0304652	0.0531939	0.949241	0.147428	0.876415	181.051	lme	-17.5166	0.00485517	0.00215756	1.07238e-05	0.00253356	0.017967	0.00821105	0.0205005	0.0105987	0.372277	0.611755
GRMZM2G007385	7.63186	-0.0581021	-0.0262782	0.00401053	1.47808e-77	0.491952	0.78343	0.955889	4.46891e-77	0.788744	0.862875	0.983297	0.249021	0.672355	61.5261	lme	41.0211	0.000549292	8.11487e-05	3.1987e-06	0.0192103	0.0394212	0.000537087	0.0586315	-0.012626	0.889325	0.95422
GRMZM2G007399	7.82009	-0.0315586	-0.226498	0.0388586	5.25744e-66	0.69262	0.00906926	0.566375	9.54088e-66	0.88978	0.0312946	0.803028	0.283311	0.366857	219.963	lme	40.0652	0.000162052	0.00602862	0.000300291	0.0473012	0.0274073	0.00606823	0.0747085	0.163895	5.29769e-09	4.67302e-07
GRMZM2G007404	8.01146	-0.174002	0.0636201	0.0763025	9.34076e-57	0.103181	0.590955	0.423156	1.34313e-56	0.392884	0.717022	0.711498	0.346983	0.707796	524.679	lme	69.4957	0.00492638	0.000475641	0.00115784	0.0317964	0.0770195	0.00632822	0.108816	0.0826657	0.0011105	0.00823276
GRMZM2G007441	9.83566	0.358461	-0.408437	-0.238991	2.28287e-56	0.00409682	0.00314854	0.02908	3.25656e-56	0.0726985	0.0132773	0.249328	0.410157	0.616019	486.613	lme	84.3428	0.0209076	0.0196038	0.0113588	0.0543444	0.0871843	0.0541426	0.141529	0.0495989	0.0318737	0.112005
GRMZM2G007453	10.0437	0.0170424	-0.158386	0.0607831	2.85155e-65	0.806257	0.0387159	0.320189	5.06406e-65	0.936075	0.0980437	0.631927	0.25942	0.452854	479.115	lme	23.5598	4.72588e-05	0.00294799	0.000734743	0.0291178	0.0240999	0.00398311	0.0532177	0.097278	0.000243881	0.00247355
GRMZM2G007466	10.5026	0.0122548	0.213529	-0.0010525	1.06444e-77	0.85744	0.00634661	0.986125	3.25788e-77	0.955509	0.0233924	0.994775	0.218498	0.720609	399.487	lme	19.8623	2.44359e-05	0.00535801	2.20298e-07	0.0119196	0.0307431	0.00524097	0.0426627	0.0394941	0.0679907	0.197832
GRMZM2G007475	6.41123	-0.154098	0.194033	0.221318	2.18285e-51	0.202088	0.139494	0.0377962	2.86635e-51	0.540801	0.257517	0.270621	0.39347	0.619757	335.398	lme	82.9999	0.00386378	0.00442426	0.00974102	0.0537692	0.0876382	0.0173757	0.141407	0.0931584	0.000324574	0.00310739
GRMZM2G007477	9.3225	-0.185717	0.0904809	-0.0256413	5.46458e-78	0.0469183	0.345608	0.701927	1.70175e-77	0.266506	0.49814	0.873431	0.284086	0.115575	81.3442	lme	45.599	0.00561206	0.000962064	0.000130752	0.0660493	0.00863122	0.00791732	0.0746805	0.0911122	0.000468114	0.00412117
GRMZM2G007486	9.27175	-0.00712868	0.0596019	0.0563427	1.05714e-91	0.905225	0.392239	0.29114	1.16209e-90	0.970108	0.543025	0.603779	0.178447	0.999002	16.8872	lme	4.7565	8.2687e-06	0.000417455	0.000631314	3.01732e-05	0.0301935	0.0010404	0.0302237	-0.0407211	0.439626	0.675156
GRMZM2G007489	5.78742	-0.0563699	0.785546	-0.217773	8.96602e-40	0.756243	0.000166656	0.17049	1.04357e-39	0.917019	0.00120266	0.484829	0.600196	0.578411	294.709	lme	129.79	0.000517027	0.0725159	0.00943145	0.133853	0.183643	0.0863883	0.317496	0.0407717	0.0633031	0.188046
GRMZM2G007514	5.30412	-0.328495	-0.107653	0.169381	1.5756e-48	0.106458	0.642208	0.340894	1.99487e-48	0.399763	0.756437	0.649238	0.596854	0.928254	83.9618	lme	139.864	0.0175581	0.00136189	0.00570556	0.0242224	0.313391	0.0193949	0.337613	-0.0316515	0.631335	0.817286
GRMZM2G007546	6.25186	-0.0151477	-0.463222	0.294386	2.56272e-39	0.912477	0.00330457	0.0192072	2.97155e-39	0.971604	0.0138072	0.223765	0.490286	0.549821	522.964	lme	100.057	3.73346e-05	0.0252155	0.0172347	0.0829349	0.101292	0.0424512	0.184227	0.0630821	0.0101776	0.0470097
GRMZM2G007555	6.7178	0.0228088	0.152479	0.0152119	1.47461e-65	0.857922	0.304349	0.892926	2.63888e-65	0.955509	0.455155	0.960246	0.379706	1	10	lme	89.3287	8.46492e-05	0.00273219	4.60188e-05	3.64631e-16	0.136846	0.00268492	0.136846	-0.0389407	0.472898	0.701071
GRMZM2G007587	11.2745	-0.0223153	-0.0201904	0.0601453	1.48364e-89	0.777582	0.825599	0.389883	1.23779e-88	0.925558	0.890324	0.685426	0.234986	0.741174	16.5717	lme	35.5384	8.10259e-05	4.79049e-05	0.000719404	0.0135593	0.0388285	0.000747492	0.0523878	0.00784784	0.423853	0.661556
GRMZM2G007590	8.4998	0.0943338	-0.0167503	0.0826173	1.25024e-45	0.0384439	0.74381	0.0471738	1.53428e-45	0.241969	0.834101	0.291299	0.232229	0.312746	9880.48	lme	-26.9402	0.00144795	3.29711e-05	0.00135741	0.0120972	0.00550501	0.00340583	0.0176022	0.0146101	0.305208	0.542271
GRMZM2G007647	6.02874	0.166115	0.46515	-0.399112	1.03539e-48	0.471506	0.0855229	0.0545687	1.31383e-48	0.773793	0.17883	0.308092	0.686057	0.999742	335.701	lme	155.581	0.00448989	0.0254259	0.0316782	0.000115158	0.44658	0.0541968	0.446696	-0.0440203	0.3702	0.609708
GRMZM2G007651	10.0988	0.0266556	-0.0481931	-0.151475	5.79504e-77	0.817236	0.713894	0.133388	1.69186e-76	0.941215	0.811877	0.437953	0.340754	0.733196	59.5827	lme	76.5047	0.00011561	0.000272936	0.00456299	0.0293298	0.0806005	0.00474185	0.10993	-0.00630219	0.731618	0.875117
GRMZM2G007675	9.54646	-0.0873226	-0.0181344	0.0511184	3.25798e-84	0.237505	0.823408	0.419976	1.57407e-83	0.582432	0.888807	0.709331	0.219875	0.714394	133.795	lme	25.9925	0.00124072	3.86454e-05	0.000519666	0.0131527	0.0328992	0.00144496	0.0460519	0.0313406	0.120066	0.295842
GRMZM2G007680	7.44173	-0.192447	-0.158566	0.159103	1.48093e-57	0.10333	0.227242	0.130421	2.16405e-57	0.392889	0.367877	0.434252	0.368829	0.766616	413.527	lme	80.0123	0.00602615	0.00295468	0.00503414	0.0284482	0.0934462	0.0106057	0.121894	0.0243541	0.18362	0.392813
GRMZM2G007681	6.18851	-0.0246665	0.557485	-0.150612	8.85574e-49	0.865449	0.00130876	0.255015	1.12491e-48	0.957513	0.00647469	0.571096	0.45365	0.841842	510.252	lme	104.978	9.90001e-05	0.0365222	0.00451115	0.0295017	0.157032	0.0424844	0.186533	0.0182698	0.250643	0.480136
GRMZM2G007683	8.69289	0.251689	-0.303192	-0.130026	7.13816e-81	0.00173845	0.000784486	0.0558408	2.66067e-80	0.0460486	0.00424379	0.311352	0.230578	0.767166	145.193	lme	31.7468	0.0103074	0.0108025	0.00336225	0.0118562	0.039065	0.0264359	0.0509212	0.0778823	0.00209535	0.0135545
GRMZM2G007695	8.34352	0.160409	0.0349558	0.0760517	8.26924e-77	0.0882076	0.735425	0.325086	2.39268e-76	0.36519	0.827763	0.635878	0.274944	0.41462	58.8209	lme	50.1134	0.00418672	0.000143592	0.00115024	0.0413894	0.0293158	0.00590878	0.0707053	-0.00584122	0.719039	0.868533
GRMZM2G007721	9.83857	0.0124033	-0.110932	0.0203891	5.9344e-99	0.769943	0.0197538	0.569032	2.47326e-97	0.922151	0.0579414	0.804853	0.125617	0.637176	109.679	lme	-37.0552	2.50318e-05	0.00144611	8.26737e-05	0.00533341	0.00936631	0.0016541	0.0146997	0.00362402	0.506819	0.730905
GRMZM2G007729	4.59042	0.597981	0.344278	-0.409414	2.33811e-27	0.0956283	0.331603	0.112914	2.55185e-27	0.380233	0.483204	0.409953	1.12433	0.143732	106.792	lme	196.938	0.0581828	0.0139286	0.0333346	0.906606	0.152182	0.0799788	1.05879	0.0228817	0.191514	0.404087
GRMZM2G007734	6.8681	0.0620761	-0.341246	0.211785	2.59786e-68	0.586501	0.0113407	0.0379624	5.10386e-68	0.84025	0.0372913	0.270621	0.337819	0.894579	76.0567	lme	76.0435	0.000627	0.0136844	0.00891987	0.0114067	0.0967944	0.025509	0.108201	-0.000109637	0.580471	0.783986
GRMZM2G007757	6.24241	-0.0449498	0.049894	0.125537	2.39987e-70	0.640835	0.655203	0.145335	5.09499e-70	0.865837	0.766724	0.452009	0.28698	0.999422	7400.92	lme	57.9399	0.000328756	0.000292541	0.0031341	4.51252e-05	0.0780811	0.00350442	0.0781262	-0.0631815	0.134154	0.320247
GRMZM2G007791	7.9093	0.154651	-0.466562	0.148342	2.17893e-47	0.243675	0.00115564	0.183246	2.72343e-47	0.589042	0.00585353	0.500294	0.500064	0.340327	321.622	lme	95.3188	0.00389154	0.0255805	0.0043762	0.13454	0.0694098	0.0394743	0.20395	0.0819196	0.00121521	0.00883263
GRMZM2G007795	6.71675	0.0119096	-0.446784	0.222039	3.71508e-66	0.923645	0.0029057	0.047807	6.77167e-66	0.975584	0.0124527	0.292432	0.370364	0.998651	12.6411	lme	86.5384	2.30788e-05	0.0234577	0.00980459	0.000175667	0.130018	0.0341836	0.130193	-0.0738782	0.0662434	0.19399
GRMZM2G007801	7.57921	0.0119846	-0.345714	-0.0349517	5.09962e-78	0.874996	0.000144139	0.598393	1.59109e-77	0.96045	0.00106779	0.820943	0.228003	0.776684	141.584	lme	30.6619	2.33705e-05	0.0140451	0.000242944	0.0110825	0.0385442	0.0144559	0.0496267	0.05465	0.0206509	0.080681
GRMZM2G007810	8.46787	0.0371917	0.0395676	0.0866606	9.22999e-74	0.72436	0.736375	0.298495	2.28468e-73	0.90237	0.828627	0.611376	0.316909	0.135863	49.1785	lme	63.45	0.000225067	0.000183979	0.00149353	0.0814663	0.0128084	0.00200392	0.0942747	0.0502263	0.0300501	0.107046
GRMZM2G007835	8.93219	0.226773	0.0504091	0.0449836	1.7095e-89	0.000318105	0.452752	0.363612	1.42036e-88	0.0176767	0.599939	0.666501	0.17604	0.36072	47.0904	lme	0.508426	0.00836762	0.000298612	0.000402418	0.0190567	0.0107529	0.00906083	0.0298096	0.042165	0.0544371	0.168456
GRMZM2G007848	11.0912	-0.257308	0.124589	-0.00411364	7.89509e-82	0.00186614	0.170611	0.953822	3.16693e-81	0.0474388	0.298251	0.982478	0.241108	0.893249	425.867	lme	36.251	0.0107728	0.00182409	3.36529e-06	0.00571812	0.0478466	0.0144058	0.0535648	-0.00402551	0.677773	0.845402
GRMZM2G007854	9.4623	-0.192409	0.0279292	-0.0426437	2.17704e-100	3.22991e-05	0.573711	0.263414	1.272e-98	0.00431549	0.703103	0.578568	0.127403	1	1.45322e+13	lme	-32.9797	0.00602382	9.16659e-05	0.000361643	3.42089e-18	0.0154063	0.00727462	0.0154063	-0.0416579	0.423402	0.661079
GRMZM2G007867	5.61566	0.0992285	-0.165619	0.100225	6.2094e-55	0.52671	0.34946	0.46045	8.61503e-55	0.8091	0.501742	0.738434	0.46225	0.798357	102.176	lme	110.547	0.00160211	0.00322337	0.00199768	0.0407577	0.161371	0.00839635	0.202128	-0.000689546	0.598619	0.796361
GRMZM2G007871	10.1833	-0.165968	0.223187	-0.0586819	5.47724e-86	0.00136738	9.62572e-05	0.176652	3.08228e-85	0.0406355	0.000763794	0.492624	0.162608	0.574946	263.665	lme	-15.5162	0.00448194	0.00585365	0.000684822	0.00962207	0.0130152	0.0136829	0.0226373	0.0234947	0.192772	0.405893
GRMZM2G007885	4.49466	-0.0118521	0.524437	0.0628601	9.39146e-44	0.955347	0.036228	0.737909	1.1315e-43	0.986421	0.0932699	0.890267	0.630894	0.99977	61.4922	lme	146.195	2.28566e-05	0.0323204	0.000785813	8.68125e-05	0.377695	0.0332717	0.377782	-0.0545191	0.205197	0.422269
GRMZM2G007899	5.41189	0.536734	0.0340688	0.149386	1.83199e-51	0.00473791	0.872349	0.358893	2.40841e-51	0.0785516	0.922282	0.662547	0.54542	0.977129	87.2677	lme	129.864	0.0468745	0.000136397	0.004438	0.00645557	0.2758	0.0553265	0.282255	-0.033382	0.59728	0.795174
GRMZM2G007907	8.46722	0.0478512	0.0800671	-0.0368769	2.01913e-65	0.501749	0.29007	0.544955	3.59949e-65	0.79364	0.440266	0.791059	0.254561	0.448236	350.043	lme	25.2625	0.000372567	0.000753352	0.000270444	0.0281726	0.0228866	0.00109424	0.0510591	0.0551687	0.0184822	0.074127
GRMZM2G007914	6.72576	-0.0342994	-0.49812	-0.141322	4.08704e-75	0.671742	9.50748e-07	0.040942	1.08211e-74	0.881179	1.61308e-05	0.27677	0.23937	0.452036	53.8781	lme	35.2574	0.000191422	0.029158	0.00397182	0.0294402	0.0242863	0.0323721	0.0537265	0.00860933	0.407617	0.646093
GRMZM2G007915	9.0594	0.00908015	0.0908	0.0106538	2.29985e-85	0.844062	0.0736394	0.791495	1.22338e-84	0.950578	0.159788	0.916951	0.149639	0.616678	273.573	lme	-23.6301	1.34154e-05	0.000968862	2.25722e-05	0.00791467	0.0127329	0.000961663	0.0206475	0.0729071	0.00367963	0.0213006
GRMZM2G007922	9.70789	0.0336023	-0.0304546	0.0597151	9.44801e-87	0.647826	0.714231	0.346794	5.72075e-86	0.869219	0.811971	0.653535	0.216749	0.710642	70.0503	lme	25.5508	0.00018372	0.000108992	0.00070915	0.0128057	0.03145	0.00118802	0.0442558	0.00836697	0.411125	0.64933
GRMZM2G007928	9.1444	0.208627	-2.04655	-0.566698	3.362e-32	0.370132	2.92531e-11	0.00665949	3.73508e-32	0.70581	2.63148e-09	0.159014	0.909965	0.388231	491.452	lme	159.05	0.00708209	0.492191	0.0638664	0.37661	0.238998	0.573842	0.615608	0.116323	1.57556e-05	0.000273534
GRMZM2G007933	7.96229	-0.0826793	0.0169771	0.040913	1.3247e-75	0.220381	0.821936	0.494929	3.59647e-75	0.562059	0.887861	0.761116	0.206964	0.829258	392.177	lme	17.5777	0.00111228	3.387e-05	0.000332883	0.00667512	0.0324196	0.00134562	0.0390947	-0.036146	0.534737	0.750905
GRMZM2G007939	10.6059	0.280567	1.09009	-0.253646	2.74416e-56	0.0757495	5.38706e-08	0.0736953	3.90816e-56	0.33977	1.45667e-06	0.347823	0.503051	0.734983	477.42	lme	112.807	0.0128083	0.139642	0.0127945	0.0573901	0.159162	0.145564	0.216553	0.0232732	0.194603	0.407858
GRMZM2G007953	6.21361	0.196191	0.293644	-0.668471	9.33058e-47	0.415532	0.272033	0.00155221	1.15961e-46	0.737048	0.420047	0.0917983	0.707772	0.590059	82.9407	lme	156.817	0.00626294	0.0101329	0.0888657	0.199645	0.287364	0.0950218	0.487008	0.0304611	0.125311	0.304952
GRMZM2G007957	8.94954	0.0872165	0.0849593	-0.0240101	7.48967e-87	0.162995	0.212632	0.646988	4.57461e-86	0.487569	0.350198	0.846663	0.184736	0.638526	120.56	lme	5.83127	0.0012377	0.000848226	0.000114646	0.0114996	0.0203135	0.00168013	0.0318132	0.00725956	0.430707	0.667836
GRMZM2G008058	8.52316	-0.0183794	-0.00950965	0.0115257	2.77098e-87	0.777597	0.899766	0.839901	1.7692e-86	0.925558	0.939635	0.938638	0.19323	0.343934	15.8671	lme	13.5001	5.49647e-05	1.06272e-05	2.64184e-05	0.0232138	0.0121696	7.01004e-05	0.0353834	-0.0226381	0.854173	0.937836
GRMZM2G008060	7.17525	0.045456	-0.303955	0.0023561	2.97248e-61	0.63688	0.00515285	0.977651	4.70537e-61	0.863352	0.0198753	0.991795	0.309435	0.662203	317.596	lme	58.1903	0.000336203	0.010857	1.10397e-06	0.029906	0.0586265	0.0119534	0.0885325	0.112267	2.54001e-05	0.000404509
GRMZM2G008061	7.48681	-0.0126348	-0.00817032	-0.0215541	1.15727e-77	0.845541	0.907918	0.700725	3.52771e-77	0.950869	0.94462	0.872864	0.203039	0.606206	174.628	lme	13.8362	2.59748e-05	7.84456e-06	9.23907e-05	0.0147325	0.0226792	0.000136432	0.0374118	0.0306077	0.125078	0.304559
GRMZM2G008093	7.41434	-0.154721	0.00272804	0.195466	7.29212e-70	0.0647667	0.97607	0.00912147	1.51677e-69	0.313464	0.986795	0.177334	0.257215	0.729798	257.962	lme	40.9764	0.00389511	8.74564e-07	0.00759818	0.0162872	0.0439907	0.00966933	0.0602779	0.032698	0.106638	0.273341
GRMZM2G008108	8.29412	0.144953	0.614108	0.951206	4.81656e-43	0.691014	0.121078	0.00163555	5.77016e-43	0.88914	0.232276	0.0937524	1.08696	0.311122	76.6104	lme	201.281	0.0034188	0.0443179	0.179936	0.745579	0.336731	0.228618	1.08231	0.00578452	0.461335	0.691831
GRMZM2G008123	8.10241	0.0258632	-0.171869	0.00175537	8.93476e-71	0.745292	0.0510576	0.979903	1.92545e-70	0.91096	0.121294	0.993019	0.25546	0.632944	252.87	lme	37.4826	0.000108839	0.00347125	6.12783e-07	0.0212344	0.0366162	0.00382592	0.0578505	0.0657572	0.00749386	0.0368328
GRMZM2G008175	7.30778	0.0715065	0.0539867	-0.0610477	7.85843e-62	0.325117	0.501107	0.346089	1.2648e-61	0.669048	0.641641	0.65279	0.245339	0.627859	487.018	lme	27.3785	0.000831974	0.000342502	0.000741154	0.0190559	0.0321503	0.00145479	0.0512062	0.0289321	0.138028	0.327172
GRMZM2G008202	4.63938	0.332539	1.18548	0.226999	9.76592e-52	0.0312755	7.67931e-09	0.0946946	1.29022e-51	0.21689	2.80202e-07	0.383478	0.451133	0.998017	34369.5	lme	108.524	0.0179931	0.16515	0.0102475	0.00038228	0.19241	0.175399	0.192792	-0.0371531	0.512637	0.735246
GRMZM2G008209	7.93233	-0.231506	-0.66738	0.016821	1.48287e-73	0.00623539	1.9115e-09	0.819292	3.6246e-73	0.0927195	8.88336e-08	0.929304	0.248432	0.915944	463.421	lme	40.0327	0.00872052	0.0523404	5.62697e-05	0.00484357	0.0527796	0.0525505	0.0576231	0.0159779	0.276383	0.510714
GRMZM2G008216	5.75814	-0.0201402	0.29251	0.0288842	4.21776e-41	0.915456	0.160891	0.861905	4.96701e-41	0.972963	0.286229	0.947933	0.60696	0.658968	282.414	lme	134.412	6.60006e-05	0.0100548	0.000165917	0.114216	0.220698	0.0105325	0.334914	0.0770386	0.00241982	0.0151675
GRMZM2G008226	8.83035	0.259456	-0.767529	0.365067	1.60066e-37	0.15765	0.000177387	0.0218105	1.83274e-37	0.479361	0.00125959	0.22956	0.72793	0.332555	424.106	lme	131.857	0.0109533	0.0692276	0.0265041	0.26361	0.131344	0.124532	0.394955	0.0923955	0.000414362	0.00376469
GRMZM2G008232	9.20956	0.0122468	0.0238219	-0.128955	1.09894e-81	0.831252	0.712554	0.0145639	4.36475e-81	0.946121	0.810911	0.2064	0.17882	0.812487	412.076	lme	0.502078	2.44042e-05	6.6687e-05	0.0033071	0.00544777	0.023605	0.00329989	0.0290528	-0.00581345	0.719842	0.869235
GRMZM2G008234	-1.74633	0.017685	0.461215	-0.135099	2.76858e-09	0.966108	0.295536	0.633539	2.89275e-09	0.989872	0.445585	0.840062	1.32801	0.000209042	72.2975	lme	215.69	5.08898e-05	0.0249975	0.00362972	1.49892	0.000313402	0.0283716	1.49923	-0.0101459	0.73029	0.87488
GRMZM2G008242	9.38208	-0.186945	0.2212	-0.161207	7.93702e-77	0.09847	0.0920019	0.107975	2.29838e-76	0.384729	0.189157	0.401783	0.333095	0.999243	35.1199	lme	74.6599	0.00568651	0.00574989	0.00516816	7.97611e-05	0.105227	0.0208474	0.105307	-0.0387942	0.480313	0.707731
GRMZM2G008247	0.113506	0.0395441	-0.250902	-0.601586	0.795668	0.962983	0.799536	0.427177	0.797731	0.988552	0.873316	0.715509	2.53884	0.995038	78.7549	lme	302.132	0.000254439	0.00739772	0.0719721	0.030356	6.0873	0.0780287	6.11765	-0.0391358	0.464966	0.694811
GRMZM2G008259	9.65581	-0.0244339	-0.116324	0.0652558	3.06415e-76	0.691676	0.0849897	0.226399	8.61498e-76	0.889262	0.178038	0.541802	0.204552	0.597176	348.184	lme	8.42921	9.71414e-05	0.00159011	0.000846853	0.0151787	0.022502	0.00231697	0.0376807	0.0892786	0.000630342	0.00523968
GRMZM2G008263	12.7228	-0.0508809	-0.0795034	-0.330453	3.56709e-80	0.58363	0.434855	0.000142302	1.26944e-79	0.838483	0.583413	0.02137	0.292795	0.658766	219.924	lme	54.5635	0.000421239	0.000742782	0.0217165	0.0288237	0.0556453	0.0235683	0.084469	0.122445	5.88194e-06	0.00012527
GRMZM2G008273	8.6059	-0.0459581	-0.186631	0.0149108	7.52667e-80	0.374605	0.00151738	0.741026	2.62358e-79	0.70837	0.00732525	0.891982	0.166984	0.654055	335.252	lme	-11.6182	0.000343671	0.00409316	4.42154e-05	0.00858335	0.0162279	0.00398661	0.0248113	0.0485217	0.0361162	0.122713
GRMZM2G008287	6.84783	0.114316	0.517827	-0.00451894	8.3939e-65	0.17758	4.73661e-07	0.951007	1.46871e-64	0.509281	8.96611e-06	0.981901	0.271256	0.623325	260.1	lme	43.652	0.00212633	0.0315108	4.0611e-06	0.0252866	0.0418445	0.0304096	0.0671311	0.0432432	0.0506296	0.159129
GRMZM2G008290	9.65248	0.226697	0.1452	0.0929845	1.02286e-66	0.103355	0.341573	0.441337	1.90162e-66	0.392901	0.49397	0.726889	0.423108	0.713703	184.996	lme	98.0427	0.008362	0.00247757	0.00171945	0.0473783	0.118109	0.0119989	0.165487	-0.0114454	0.859137	0.940398
GRMZM2G008305	0.579092	2.16013	0.490167	-0.985203	0.292382	0.00443163	0.539925	0.127695	0.294881	0.0756834	0.674633	0.43088	2.32959	0.630564	219.072	lme	286.098	0.759242	0.0282343	0.193028	1.82494	3.11486	0.795405	4.9398	0.0197368	0.238461	0.464988
GRMZM2G008327	6.49796	0.135687	0.566594	0.0847622	7.04646e-56	0.364905	0.00130392	0.522653	9.95267e-56	0.701971	0.00645952	0.777942	0.451282	0.865914	265.589	lme	106.923	0.00299567	0.0377255	0.00142881	0.0256292	0.16551	0.0384649	0.191139	0.0389858	0.0711471	0.204916
GRMZM2G008353	8.07607	0.375357	-0.16875	-0.139979	5.44271e-52	0.112117	0.506668	0.476632	7.21279e-52	0.410274	0.646623	0.750141	0.698015	0.605335	121.106	lme	154.214	0.0229249	0.00334639	0.0038967	0.1841	0.282371	0.0302907	0.466471	0.0427845	0.0541186	0.167699
GRMZM2G008356	9.73006	-0.150698	0.140717	0.158561	1.23556e-65	0.00995302	0.0350442	0.00308724	2.21677e-65	0.120445	0.090908	0.125094	0.192688	0.751974	3564.58	lme	-0.726651	0.00369518	0.00232692	0.00499988	0.00686767	0.0208217	0.0106133	0.0276894	-0.0375086	0.50804	0.731679
GRMZM2G008369	8.67459	-0.221629	0.212396	0.0809031	6.46574e-85	0.0019493	0.0092074	0.188708	3.30118e-84	0.0485216	0.0315885	0.505381	0.204772	0.977921	416.616	lme	19.8412	0.00799231	0.00530132	0.00130167	0.000873971	0.0387093	0.0159767	0.0395832	-0.0225304	0.857565	0.939934
GRMZM2G008374	4.5587	0.208763	0.612781	0.614571	1.52395e-28	0.486957	0.0681711	0.0230875	1.67049e-28	0.784998	0.150742	0.233848	0.931155	0.738615	249.847	lme	185.464	0.00709131	0.0441266	0.0751126	0.21252	0.600533	0.125519	0.813053	0.0495126	0.0315343	0.111027
GRMZM2G008410	9.90605	-0.11255	-0.024925	-0.016677	7.8734e-97	0.0262025	0.656056	0.696334	2.06447e-95	0.199157	0.767475	0.870803	0.145987	0.759857	83.5746	lme	-18.5909	0.00206116	7.30061e-05	5.53099e-05	0.00483024	0.0152838	0.00214997	0.020114	-0.0137633	0.918237	0.9662
GRMZM2G008425	7.49145	0.0430794	-0.309156	-0.172634	6.0893e-68	0.589157	0.000618562	0.0147581	1.18101e-67	0.841459	0.00350589	0.207111	0.264953	0.508293	219.97	lme	38.6169	0.000301966	0.0112317	0.0059268	0.0299323	0.030942	0.0174878	0.0608744	0.0587874	0.0144463	0.0613615
GRMZM2G008444	3.85738	0.149625	0.909716	0.0514207	1.20772e-34	0.57861	0.00491362	0.829428	1.35843e-34	0.836962	0.0190903	0.933743	0.801845	0.999048	15.8802	lme	173.051	0.00364274	0.0972527	0.00052583	0.000580998	0.609668	0.0942967	0.610249	-0.061357	0.150245	0.347231
GRMZM2G008456	10.001	0.0273881	-0.202522	-0.148887	7.45051e-81	0.714171	0.00770231	0.00732878	2.77141e-80	0.898449	0.0273945	0.162399	0.244744	0.140947	121.036	lme	23.8388	0.000122052	0.00481987	0.00440842	0.0454437	0.00745606	0.00926608	0.0528998	0.0727197	0.00380963	0.0218513
GRMZM2G008464	8.27842	0.231274	-0.131983	-0.0654244	1.22406e-84	0.000138802	0.024203	0.129223	6.12062e-84	0.0106872	0.0681215	0.432355	0.177688	0.229489	114.317	lme	-7.40045	0.00870305	0.00204704	0.000851234	0.0232109	0.00691312	0.0122946	0.030124	0.0692033	0.00536222	0.0283
GRMZM2G008482	6.51038	0.243936	-0.112389	0.127274	3.69456e-56	0.051463	0.407408	0.242701	5.24647e-56	0.27791	0.557372	0.559589	0.386752	0.708137	266.765	lme	85.8619	0.00968212	0.00148434	0.00322141	0.0398544	0.0966972	0.0178338	0.136552	0.0493085	0.0326424	0.113935
GRMZM2G008490	7.28754	0.055327	0.71212	0.0370141	1.17682e-63	0.596717	8.16188e-08	0.688386	1.98995e-63	0.845787	2.07675e-06	0.866371	0.322667	0.785277	304.419	lme	67.0577	0.000498074	0.0595932	0.00027246	0.0205355	0.0751014	0.0582327	0.0956369	0.02317	0.192067	0.404832
GRMZM2G008497	8.67132	0.123896	0.257797	0.0905381	9.84418e-91	0.0338643	0.000258033	0.0786058	9.50471e-90	0.226655	0.00171308	0.356819	0.17064	0.998791	4695.69	lme	-0.314828	0.00249767	0.00780993	0.00163017	3.33733e-05	0.0275737	0.0107844	0.027607	-0.0419161	0.417129	0.654942
GRMZM2G008501	4.91052	-0.0880525	-0.0906871	-0.544302	2.04728e-35	0.701151	0.718044	0.00873103	2.31135e-35	0.893138	0.814844	0.176658	0.725322	0.661205	227.772	lme	155.991	0.00126155	0.000966453	0.0589182	0.158165	0.30868	0.0634143	0.466844	-0.00550206	0.707498	0.862294
GRMZM2G008507	11.3538	0.192452	-0.139529	0.01466	1.33812e-84	0.0538792	0.223415	0.866321	6.65725e-84	0.284604	0.363087	0.94951	0.292595	0.999555	161.26	lme	60.1394	0.00602648	0.00228781	4.27404e-05	3.61706e-05	0.08122	0.00999485	0.0812562	-0.0397854	0.462342	0.69254
GRMZM2G008513	8.92243	-0.094704	0.489356	0.0379708	8.69071e-65	0.295428	8.64503e-06	0.637541	1.52006e-64	0.640522	0.000102271	0.842285	0.293389	0.706421	458.88	lme	51.4554	0.00145934	0.0281411	0.000286728	0.0219821	0.0528942	0.0320973	0.0748763	0.033905	0.102908	0.266412
GRMZM2G008528	7.07094	-0.0939496	0.171277	0.0715004	8.53739e-75	0.299039	0.105333	0.365633	2.22158e-74	0.643973	0.208702	0.668262	0.267311	0.505789	19.0507	lme	49.7835	0.00143618	0.00344735	0.00101669	0.0335025	0.0342874	0.00630774	0.0677899	-0.0346514	0.563019	0.771996
GRMZM2G008556	7.38596	0.0800568	0.481765	0.106618	1.85501e-70	0.444274	0.000118968	0.177621	3.95442e-70	0.757356	0.000909835	0.493464	0.318623	0.000946786	46.5601	lme	62.218	0.00104284	0.0272748	0.00226065	0.0922191	8.73945e-05	0.028775	0.0923065	-0.00947058	0.807613	0.915057
GRMZM2G008558	5.78678	0.244796	0.0562832	0.123369	1.75662e-66	0.0183926	0.63381	0.148174	3.23826e-66	0.167777	0.749607	0.455521	0.300599	0.00184378	23.7835	lme	61.3027	0.0097505	0.000372261	0.00302676	0.0861093	0.00015906	0.0142136	0.0862683	-0.0128183	0.893171	0.9552
GRMZM2G008607	7.8531	-0.162777	0.431922	-0.0895581	8.20651e-29	0.126106	0.000670234	0.354802	9.00323e-29	0.43556	0.00373813	0.66027	0.484477	0.395105	5625.66	lme	69.1745	0.00431129	0.0219231	0.00159507	0.0598008	0.0390606	0.032707	0.0988614	0.0165008	0.282366	0.517144
GRMZM2G008622	5.32479	-0.147553	-0.700712	0.138756	1.02137e-33	0.432163	0.00160467	0.416162	1.14302e-33	0.748317	0.00767731	0.705878	0.606804	0.765998	633.976	lme	133.707	0.00354256	0.0576992	0.0038289	0.0749421	0.24532	0.0586531	0.320262	0.0284065	0.134388	0.32072
GRMZM2G008623	8.40487	-0.001683	-0.0835928	-0.0332263	5.06731e-92	0.974235	0.171347	0.460519	5.80568e-91	0.992341	0.299062	0.738434	0.154509	0.00274839	17.924	lme	-12.0633	4.6088e-07	0.000821159	0.00021955	0.0226453	6.24097e-05	0.0010244	0.0227077	0.00873625	0.402299	0.640682
GRMZM2G008638	6.79939	-0.21356	0.00304737	0.0522836	3.47552e-72	0.0329099	0.978626	0.548489	7.9679e-72	0.223637	0.987977	0.792636	0.292315	0.999566	26.4151	lme	60.0333	0.00742096	1.09129e-06	0.000543626	3.52039e-05	0.0810667	0.00731895	0.0811019	-0.00875493	0.7897	0.906369
GRMZM2G008649	8.92237	0.164917	0.0198199	0.0995689	3.15109e-72	0.0521276	0.827687	0.177208	7.23692e-72	0.280009	0.891623	0.493267	0.266512	0.651247	256.185	lme	42.71	0.00442539	4.61629e-05	0.00197159	0.0221864	0.0414301	0.00725888	0.0636165	0.0313043	0.112291	0.283671
GRMZM2G008687	9.91128	-0.0786075	-0.157787	0.0981373	9.8202e-85	0.159581	0.0110594	0.0469528	4.94165e-84	0.482612	0.0365476	0.291299	0.17762	0.632859	247.008	lme	-3.03508	0.00100542	0.0029257	0.0019153	0.0101745	0.0175383	0.00477299	0.0277127	0.0295433	0.133252	0.318679
GRMZM2G008710	8.78494	-0.00980176	-0.112658	0.00285852	3.51842e-92	0.850092	0.0628777	0.950546	4.10882e-91	0.952831	0.141696	0.981664	0.154866	0.96573	285.919	lme	-11.4372	1.56325e-05	0.00149147	1.62499e-06	0.000776632	0.0218853	0.00144858	0.022662	-0.0331447	0.601785	0.79812
GRMZM2G008714	8.01043	0.013557	0.13102	-0.0704793	1.52949e-85	0.838815	0.0941058	0.236056	8.26907e-85	0.948837	0.192351	0.552185	0.198608	0.998706	57.4589	lme	16.745	2.99052e-05	0.00201729	0.000987852	4.84308e-05	0.0373891	0.00292214	0.0374375	-0.0486815	0.301254	0.537677
GRMZM2G008715	6.979	0.115437	0.0335637	-0.147903	8.87066e-52	0.161203	0.703682	0.0422626	1.17279e-51	0.485212	0.804037	0.280258	0.309615	0.433651	486.699	lme	41.8346	0.00216827	0.000132382	0.00435037	0.0432467	0.0331138	0.00542153	0.0763604	0.0987574	0.000184268	0.00198714
GRMZM2G008728	9.0199	0.261783	-0.0317669	-0.135994	4.15973e-78	0.0125093	0.788126	0.136329	1.30524e-77	0.136439	0.866109	0.441715	0.30371	0.999655	168.405	lme	64.3153	0.0111507	0.000118588	0.003678	3.01922e-05	0.0875166	0.0132065	0.0875468	-0.0284273	0.70919	0.863522
GRMZM2G008748	9.71711	0.0280542	-0.142123	0.0282266	2.02892e-91	0.642407	0.0468564	0.569125	2.15599e-90	0.866285	0.113282	0.804853	0.179531	2.0546e-08	26.7598	lme	2.90188	0.00012806	0.00237365	0.000158448	0.0306625	6.29992e-10	0.00294286	0.0306626	-0.0274314	0.721452	0.869965
GRMZM2G008751	7.57136	0.336447	-0.0709132	0.00853739	2.80843e-65	0.0108984	0.623748	0.939648	4.98846e-65	0.126945	0.741763	0.977576	0.385254	0.825422	161.149	lme	89.6929	0.0184184	0.00059094	1.44951e-05	0.0243136	0.114957	0.0204958	0.139271	-0.0136099	0.914045	0.964132
GRMZM2G008765	9.41508	-0.00841626	0.081398	-0.0308961	1.31673e-91	0.879768	0.189669	0.516095	1.43014e-90	0.96196	0.32207	0.772931	0.164697	0.704168	111.474	lme	-5.99438	1.15254e-05	0.000778606	0.000189836	0.00761991	0.0181376	0.00104436	0.0257575	0.0260629	0.165488	0.368391
GRMZM2G008773	7.01827	0.312996	0.412377	0.0050188	2.98117e-60	0.0474472	0.0240222	0.967269	4.60441e-60	0.26773	0.0677175	0.987984	0.464178	0.00263481	33.7704	lme	107.627	0.0159403	0.0199838	5.00922e-06	0.211192	0.000557921	0.0290151	0.21175	0.0461555	0.0412051	0.13613
GRMZM2G008859	8.62369	0.00751648	-0.093267	-0.138941	3.72194e-75	0.937301	0.376283	0.093053	9.87751e-75	0.980904	0.527656	0.380908	0.286259	0.679061	131.475	lme	55.1283	9.1928e-06	0.00102222	0.00383911	0.0249312	0.0527509	0.00478626	0.0776821	0.0473746	0.0387509	0.129533
GRMZM2G008862	9.55325	-0.0919181	0.188691	-0.0456229	2.06569e-33	0.126832	0.00751399	0.403883	2.30833e-33	0.437103	0.0268245	0.696958	0.402042	0.185938	21076	lme	5.20548	0.00137474	0.004184	0.000413939	0.025334	0.0057865	0.00720817	0.0311205	-0.0172002	0.993556	0.997233
GRMZM2G008892	9.82084	0.144429	-0.504067	-0.240479	2.96546e-71	0.28305	0.00147715	0.0448006	6.52048e-71	0.62885	0.00716148	0.286171	0.400074	0.855266	152.179	lme	94.3217	0.00339411	0.0298585	0.0115007	0.0220591	0.130352	0.0460347	0.152411	0.0143119	0.31302	0.549979
GRMZM2G008919	10.3999	-0.0317383	0.287708	-0.0145019	8.82017e-57	0.622377	6.19139e-05	0.788098	1.26897e-56	0.858606	0.000529429	0.915601	0.31758	0.177785	528.112	lme	17.613	0.000163903	0.00972733	4.18231e-05	0.0476567	0.0103047	0.0104753	0.0579614	0.170389	1.28328e-09	1.52754e-07
GRMZM2G009014	8.50655	-0.166027	0.00796319	-0.0064605	3.37157e-88	0.00509614	0.900035	0.895217	2.39784e-87	0.0815876	0.939795	0.961112	0.16989	0.722656	120.487	lme	-2.50667	0.00448517	7.45185e-06	8.30045e-06	0.00752708	0.0196128	0.00463831	0.0271399	0.0286033	0.140585	0.33146
GRMZM2G009019	3.66895	-0.206601	-0.7681	-0.190526	4.78232e-25	0.599449	0.0959729	0.585126	5.18092e-25	0.845805	0.195079	0.8145	1.17142	0.999387	7353.29	lme	215.473	0.00694521	0.0693306	0.007219	0.000797458	1.30089	0.0766283	1.30168	-0.0308887	0.636343	0.820161
GRMZM2G009021	8.61995	-0.0158444	-0.372256	0.0363705	4.14523e-69	0.786495	7.8355e-08	0.458226	8.40319e-69	0.92942	2.00816e-06	0.736331	0.223177	0.325635	312.255	lme	4.47213	4.08479e-05	0.0162844	0.000263068	0.0270504	0.013062	0.0162945	0.0401124	0.0679575	0.00619886	0.0318191
GRMZM2G009030	5.21421	-0.329378	-0.137055	-0.204699	1.74382e-42	0.094562	0.486812	0.172314	2.07906e-42	0.378085	0.628982	0.487236	0.622335	0.251886	128.058	lme	132.171	0.0176526	0.0022074	0.00833298	0.238732	0.0803797	0.0297317	0.319112	0.0221488	0.198576	0.413315
GRMZM2G009045	6.58417	-0.0723845	0.269234	0.0296872	1.36897e-54	0.688402	0.176631	0.835553	1.89154e-54	0.887563	0.305556	0.936916	0.539611	0.234749	60.0935	lme	123.133	0.000852532	0.00851826	0.00017527	0.209605	0.0642985	0.0104358	0.273903	0.0506341	0.0286567	0.103297
GRMZM2G009048	11.3968	0.239843	-0.303497	-0.235128	1.97884e-80	0.0440824	0.0285372	0.0266297	7.15715e-80	0.258561	0.0773608	0.243241	0.348561	0.996387	64.781	lme	79.741	0.00935994	0.0108243	0.0109945	0.000416651	0.114894	0.0313633	0.11531	-0.00503837	0.700583	0.8594
GRMZM2G009060	7.18561	-0.0394076	0.509561	0.149776	2.8168e-75	0.666072	1.0708e-05	0.0683076	7.52817e-75	0.87838	0.000122297	0.33815	0.271955	0.999616	29.9716	lme	51.9474	0.000252684	0.0305128	0.0044612	2.69479e-05	0.0701722	0.0356107	0.0701991	-0.027903	0.718244	0.868254
GRMZM2G009070	9.508	0.0112098	0.0606567	-0.0197042	1.71484e-65	0.876776	0.442295	0.756991	3.06486e-65	0.960661	0.590474	0.900137	0.258157	0.518648	463.247	lme	27.585	2.04462e-05	0.000432362	7.72125e-05	0.0255255	0.0275032	0.000485067	0.0530287	0.0708772	0.00475054	0.0258021
GRMZM2G009091	8.74033	-0.0440621	-0.146165	0.0771353	3.14295e-77	0.456905	0.0285681	0.143699	9.32418e-77	0.765147	0.0774216	0.45058	0.188762	0.716699	379.725	lme	3.63661	0.0003159	0.00251059	0.00118325	0.00906299	0.0229276	0.00350401	0.0319906	0.031328	0.114854	0.287727
GRMZM2G009103	6.17378	0.0701398	0.263764	-0.227958	5.21621e-53	0.605065	0.0840855	0.0609156	7.02466e-53	0.848714	0.17674	0.322658	0.418965	0.788935	320.559	lme	96.1857	0.000800477	0.0081756	0.0103342	0.033988	0.127043	0.0176031	0.161031	-0.0158446	0.970724	0.988458
GRMZM2G009136	9.60302	0.0988613	0.136622	0.0162068	3.03917e-88	0.135748	0.0687972	0.744736	2.16568e-87	0.450535	0.151694	0.893772	0.199226	0.000525468	43.7046	lme	10.3497	0.00159027	0.00219346	5.22353e-05	0.0386821	2.03369e-05	0.00319116	0.0387025	0.0645312	0.00778625	0.0380333
GRMZM2G009144	5.0404	0.0251075	-0.179523	0.19224	3.00703e-41	0.894364	0.391612	0.251731	3.54695e-41	0.966028	0.542438	0.567769	0.587316	0.740786	251.763	lme	133.864	0.000102571	0.0037873	0.00734952	0.0827628	0.23652	0.0119344	0.319283	0.0115074	0.358402	0.597424
GRMZM2G009163	8.2068	-0.251596	-0.159748	-0.0269725	5.72483e-39	0.00449147	0.0938678	0.725103	6.6208e-39	0.076204	0.191994	0.884225	0.387864	0.338945	1229.3	lme	47.1772	0.0102998	0.0029989	0.000144681	0.0541153	0.0277468	0.0116581	0.0818621	0.118454	1.1252e-05	0.000209273
GRMZM2G009166	6.7655	0.116999	0.6651	0.24968	2.47613e-44	0.570809	0.00403166	0.165771	3.00118e-44	0.833718	0.0162618	0.479426	0.670236	0.547469	206.103	lme	144.59	0.00222734	0.0519832	0.0123976	0.187188	0.226459	0.0634195	0.413648	0.0432139	0.0497108	0.156878
GRMZM2G009188	9.20751	-0.0160705	-0.0733266	-0.199897	1.56105e-71	0.903499	0.634725	0.0834647	3.47535e-71	0.969383	0.750445	0.365556	0.392972	6.41208e-07	18.423	lme	92.3945	4.20221e-05	0.000631849	0.00794658	0.146351	9.38417e-08	0.0086863	0.146351	-0.0133712	0.907891	0.961717
GRMZM2G009189	11.9251	0.0347552	-1.10107	-0.0684748	5.44831e-62	0.763085	1.57438e-12	0.489291	8.81422e-62	0.919622	2.13493e-10	0.758277	0.411546	0.457117	355.968	lme	79.3562	0.000196544	0.14247	0.000932461	0.0766137	0.06451	0.145188	0.141124	0.0794506	0.00172179	0.0115919
GRMZM2G009223	12.6567	-0.0487814	-0.0999131	-0.57277	5.50112e-80	0.710976	0.513411	7.70346e-06	1.93498e-79	0.897623	0.65198	0.00177189	0.392225	0.999622	11228.3	lme	92.9412	0.000387193	0.0011731	0.0652425	5.51478e-05	0.145909	0.0679846	0.145964	-0.0576861	0.180541	0.388355
GRMZM2G009232	4.66208	-0.179589	-0.796111	-0.607017	7.46589e-35	0.564774	0.0283765	0.0281255	8.40745e-35	0.831241	0.0770861	0.246535	0.92067	0.759412	60.2174	lme	187.937	0.00524784	0.0744796	0.0732776	0.193736	0.611524	0.149718	0.80526	-0.0169932	0.998814	0.999308
GRMZM2G009253	9.25186	0.068162	0.136994	-0.076672	3.54694e-97	0.14994	0.0139825	0.0694956	9.9309e-96	0.469457	0.0439882	0.340654	0.139833	0.98667	201.831	lme	-22.6124	0.00075597	0.00220543	0.00116908	0.000247163	0.0182946	0.00335261	0.0185417	-0.0179444	0.974383	0.989551
GRMZM2G009265	2.76918	0.174938	0.856368	-0.54936	3.56569e-19	0.661527	0.0676005	0.123338	3.80683e-19	0.876741	0.149819	0.425838	1.18719	0.938604	52.9576	lme	216.949	0.00497953	0.0861809	0.0600182	0.082072	1.25468	0.139316	1.33676	-0.0252174	0.781671	0.902663
GRMZM2G009282	5.74654	0.447687	0.410461	-0.177903	2.50638e-45	0.081121	0.165767	0.429538	3.06607e-45	0.349536	0.292404	0.717433	0.754581	0.999576	62.4615	lme	166.246	0.0326113	0.0197985	0.00629415	0.000229043	0.540188	0.0442078	0.540417	-0.0504374	0.260946	0.49207
GRMZM2G009320	13.4957	0.169834	-0.234047	-0.15942	7.08038e-81	0.0997375	0.0489227	0.0865952	2.64021e-80	0.387167	0.117434	0.371747	0.30977	0.916313	481.229	lme	64.6899	0.00469317	0.0064372	0.00505426	0.00747387	0.0818338	0.0165198	0.0893077	0.0136903	0.3241	0.561607
GRMZM2G009323	7.78624	-0.000820107	-0.555083	-0.0905181	8.13795e-62	0.992401	3.88854e-07	0.247496	1.30932e-61	0.996282	7.68865e-06	0.563451	0.279567	0.744145	549.076	lme	46.6547	1.09436e-07	0.0362082	0.00162945	0.0173291	0.050401	0.0375905	0.0677301	0.027453	0.153094	0.35129
GRMZM2G009326	9.53861	0.055225	0.113993	-0.0102296	1.08461e-78	0.540649	0.233567	0.887882	3.51435e-78	0.817502	0.375456	0.95897	0.270576	0.431461	109.441	lme	45.5692	0.000496239	0.00152703	2.08109e-05	0.0421734	0.0320051	0.00167344	0.0741785	0.0824251	0.00113622	0.0083702
GRMZM2G009335	13.8195	-0.0261395	-0.049121	-0.036201	1.17998e-91	0.587425	0.344021	0.386581	1.287e-90	0.840619	0.496442	0.683256	0.160586	0.565571	311.032	lme	-18.9578	0.000111177	0.000283547	0.000260621	0.00995339	0.012958	0.000635406	0.0229114	0.0715337	0.0041993	0.0234858
GRMZM2G009344	7.56301	0.172987	-0.0174794	0.0361663	5.23218e-71	0.09897	0.877409	0.677717	1.13916e-70	0.385423	0.926018	0.86138	0.306364	0.6161	104.47	lme	62.6899	0.00486907	3.59039e-05	0.000260122	0.0344991	0.0553656	0.00571369	0.0898646	0.0459264	0.0417973	0.137526
GRMZM2G009346	8.60666	-0.228122	0.183511	0.10519	8.95887e-78	0.0134512	0.0758758	0.187956	2.75311e-77	0.141214	0.163454	0.504636	0.268637	0.882653	167.711	lme	49.8458	0.00846746	0.00395743	0.00220049	0.00806079	0.0606312	0.0153445	0.068692	-0.0036349	0.667425	0.839003
GRMZM2G009353	5.08673	-0.0689163	0.181378	-0.425003	4.52803e-38	0.755979	0.466683	0.034202	5.19831e-38	0.916771	0.611311	0.26051	0.67823	0.835981	330.863	lme	151.281	0.000772793	0.00386599	0.0359214	0.0704526	0.359087	0.0433737	0.42954	0.0261796	0.162462	0.364403
GRMZM2G009365	2.76129	-0.255088	0.756187	-0.536499	3.77193e-14	0.574206	0.153862	0.187458	3.98255e-14	0.835644	0.277171	0.504521	1.36024	0.98408	1675.41	lme	231.57	0.0105876	0.0671968	0.0572409	0.0276297	1.70788	0.155671	1.73551	-0.0647158	0.110654	0.280628
GRMZM2G009387	8.08733	0.289242	-0.229287	0.126718	2.34186e-81	0.000559439	0.0153287	0.0746581	9.02713e-81	0.0243195	0.04729	0.349913	0.236194	0.821661	19.5416	lme	36.1121	0.0136126	0.00617802	0.00319334	0.00944187	0.0435016	0.0289487	0.0529435	-0.00926667	0.804481	0.913525
GRMZM2G009400	0.443821	1.80896	1.3902	-0.0214208	0.333156	0.0259282	0.1073	0.970761	0.335892	0.19824	0.211675	0.989329	2.43741	0.0757936	64.0866	lme	288.049	0.532449	0.227116	9.12515e-05	5.39473	0.442419	0.621029	5.83715	0.0833475	0.00122693	0.0088983
GRMZM2G009412	9.87446	0.144612	-0.112637	-0.0433257	1.22622e-90	0.0214754	0.107133	0.36353	1.16719e-89	0.181459	0.211438	0.666501	0.185236	0.0536749	44.1027	lme	2.98956	0.00340272	0.00149091	0.000373302	0.0291559	0.0016537	0.00574603	0.0308096	0.00138055	0.525106	0.743645
GRMZM2G009413	7.68472	-0.220823	-0.17121	0.0971844	3.04641e-78	0.0129061	0.0914857	0.207808	9.63893e-78	0.138521	0.18833	0.525403	0.257399	1	10	lme	45.7863	0.00793429	0.00344468	0.00187829	0	0.0628853	0.00997245	0.0628853	-0.0339997	0.583019	0.78547
GRMZM2G009443	14.1309	-0.0406902	0.0458003	-0.0664455	5.36889e-84	0.619304	0.611981	0.357826	2.54323e-83	0.856486	0.732754	0.661935	0.256416	0.737028	310.243	lme	39.8223	0.000269401	0.000246505	0.000878012	0.015791	0.0442573	0.00167372	0.0600483	0.0232754	0.195771	0.40955
GRMZM2G009448	10.5261	0.099631	0.181108	-0.00904264	8.05931e-89	0.108872	0.0109425	0.868167	6.14286e-88	0.404492	0.0362377	0.950411	0.18604	0.858575	266.173	lme	7.53383	0.00161513	0.00385447	1.62615e-05	0.00455215	0.0276357	0.00445964	0.0321879	-0.0243287	0.808934	0.915606
GRMZM2G009464	10.3135	0.0745277	0.135143	-0.0383416	6.92928e-90	0.281208	0.0960001	0.50561	5.99867e-89	0.626867	0.195079	0.767074	0.204237	0.017055	23.9096	lme	18.0499	0.000903764	0.00214623	0.000292354	0.0403797	0.000700626	0.00264514	0.0410803	0.0481168	0.0359042	0.122198
GRMZM2G009465	-0.162166	-1.36817	-0.64805	-0.88246	0.902952	0.173138	0.572019	0.333101	0.904046	0.502811	0.701597	0.642614	3.25384	0.802124	1617.67	lme	320.424	0.304579	0.0493523	0.154867	1.71875	6.96727	0.531793	8.68602	0.000586676	0.534526	0.750666
GRMZM2G009478	8.32115	0.0310635	-0.0037597	-0.0633209	7.09982e-66	0.808109	0.97753	0.536246	1.28305e-65	0.936788	0.987444	0.785161	0.389869	0.398271	119.322	lme	85.06	0.000157007	1.66111e-06	0.000797377	0.0902022	0.0597029	0.000841285	0.149905	0.0561223	0.0144582	0.0613831
GRMZM2G009479	4.78395	0.162216	0.196104	-0.257644	1.2735e-20	0.704341	0.675207	0.493141	1.36315e-20	0.894557	0.781826	0.760617	1.35179	0.682037	262.301	lme	225.354	0.00428161	0.00451921	0.0132011	0.518864	1.11297	0.0179548	1.63184	0.0218291	0.200403	0.415913
GRMZM2G009538	9.74981	0.0219891	0.853705	-0.00562821	2.46115e-60	0.785391	2.33862e-14	0.934093	3.80642e-60	0.929098	6.88483e-12	0.975717	0.322614	0.309729	380.427	lme	40.7733	7.86748e-05	0.0856456	6.29956e-06	0.0594131	0.0266591	0.0847266	0.0860721	0.120431	8.13138e-06	0.000162726
GRMZM2G009544	7.68013	0.256774	0.144656	0.0206562	3.83363e-48	0.0336567	0.268331	0.84422	4.83555e-48	0.225981	0.415389	0.940479	0.420675	0.545062	502.147	lme	83.0139	0.0107281	0.00245901	8.48533e-05	0.0630985	0.0755984	0.0115675	0.138697	0.0725656	0.00341686	0.0201061
GRMZM2G009563	7.09215	0.0226849	0.0835147	-0.135315	1.75971e-78	0.771289	0.355138	0.0533528	5.64243e-78	0.922822	0.507987	0.305416	0.231806	0.952488	90.3211	lme	33.9845	8.37326e-05	0.000819626	0.00364135	0.00242165	0.0485477	0.00430574	0.0509694	-0.0151707	0.954267	0.980713
GRMZM2G009571	6.8635	0.037574	-0.1586	-0.0758346	1.53508e-60	0.672519	0.111348	0.338199	2.38552e-60	0.881507	0.217887	0.646817	0.285647	0.713959	407.257	lme	49.5019	0.000229718	0.00295593	0.00114368	0.0207999	0.0519167	0.00442432	0.0727166	0.0476083	0.0360383	0.12254
GRMZM2G009575	8.95896	-0.067667	0.0351891	0.0062479	2.50951e-94	0.193396	0.557364	0.891534	4.09706e-93	0.531488	0.68883	0.960126	0.15393	0.999369	912.366	lme	-11.8155	0.000745028	0.000145514	7.76315e-06	1.41856e-05	0.0224671	0.00100066	0.0224812	-0.035772	0.543896	0.757513
GRMZM2G009591	10.1333	-0.136406	0.101662	0.0414531	3.38363e-100	0.00342394	0.0514165	0.29478	1.88024e-98	0.0655788	0.121954	0.60772	0.132907	0.907554	104.225	lme	-28.4804	0.00302752	0.00121453	0.00034173	0.00154942	0.0152108	0.00497184	0.0167602	0.000778573	0.564194	0.772963
GRMZM2G009593	10.5391	-0.0498383	-0.132294	0.0786	1.29162e-75	0.30613	0.0137363	0.0671583	3.51031e-75	0.650074	0.0434017	0.335718	0.18088	0.443834	456.708	lme	-16.8387	0.000404153	0.0020567	0.00122861	0.0156002	0.0124494	0.00313984	0.0280496	0.115195	1.90786e-05	0.000320108
GRMZM2G009598	9.48578	-0.0216283	0.0566461	-0.0255895	5.27112e-80	0.712717	0.373404	0.617097	1.85659e-79	0.898112	0.525042	0.83129	0.19216	0.591619	274.117	lme	3.44223	7.61142e-05	0.000377077	0.000130225	0.0137718	0.0199512	0.000690187	0.033723	0.0873963	0.000777145	0.00621757
GRMZM2G009626	7.21017	-0.187985	-0.453498	0.0855245	2.09595e-40	0.0478412	8.46869e-05	0.316534	2.4527e-40	0.268558	0.000686985	0.629362	0.34254	0.639177	4449.85	lme	55.1879	0.00574996	0.024168	0.00145462	0.0273362	0.0484243	0.0259431	0.0757605	0.029874	0.129544	0.312195
GRMZM2G009627	6.49911	0.115209	0.395135	-0.0391336	1.52294e-58	0.264464	0.000857683	0.66437	2.26533e-58	0.610232	0.00457574	0.85404	0.325245	0.706466	317.288	lme	65.3339	0.00215969	0.0183476	0.000304558	0.0286599	0.0689776	0.0181376	0.0976374	0.0335356	0.0988879	0.258993
GRMZM2G009638	10.5603	0.0442063	-0.155448	-0.16383	2.63946e-91	0.498075	0.0357663	0.00403678	2.74537e-90	0.791772	0.0923561	0.135087	0.191878	0.58043	72.5724	lme	10.8479	0.000317972	0.00283962	0.00533771	0.0147021	0.0203388	0.008311	0.0350409	0.0179398	0.261047	0.492126
GRMZM2G009653	5.71428	0.0946569	-0.314278	0.0401252	1.32393e-60	0.464363	0.0364416	0.721646	2.06003e-60	0.770176	0.0937002	0.882141	0.381572	0.838777	79.5074	lme	89.4681	0.00145789	0.0116069	0.000320187	0.0222531	0.115774	0.0152872	0.138027	-0.00642998	0.733056	0.875523
GRMZM2G009655	10.7141	-0.0497291	0.0820292	0.00304652	3.63066e-95	0.397573	0.226886	0.953092	6.92264e-94	0.725116	0.367512	0.98208	0.174335	0.954578	128.891	lme	2.02489	0.000402384	0.000790728	1.84577e-06	0.00130935	0.027517	0.00140583	0.0288264	-0.0291724	0.692352	0.854429
GRMZM2G009661	7.52159	0.113819	-0.440762	0.0162178	1.9339e-55	0.301365	0.000295924	0.86069	2.70835e-55	0.645995	0.00191565	0.947682	0.403499	0.320885	232.352	lme	76.2093	0.00210791	0.0228296	5.23062e-05	0.101013	0.0477289	0.0278557	0.148741	0.128226	2.38437e-06	6.07663e-05
GRMZM2G009681	8.98676	-0.0952118	-0.0421349	-0.0524112	8.44259e-82	0.115088	0.523663	0.321439	3.37834e-81	0.416301	0.660797	0.633037	0.18618	0.744076	282.885	lme	4.67838	0.00147503	0.000208628	0.000546282	0.00824263	0.0239647	0.00230686	0.0322073	0.0265645	0.158424	0.358586
GRMZM2G009683	9.55485	0.0450819	-0.118891	-0.0818022	2.00927e-85	0.572848	0.202327	0.250752	1.07447e-84	0.834839	0.337727	0.567141	0.237923	0.996107	60.6376	lme	36.9718	0.000330693	0.00166106	0.00133076	0.000209192	0.0535204	0.00334424	0.0537296	-0.0158639	0.971849	0.988772
GRMZM2G009703	8.63337	-0.0482248	0.0453495	-0.00359404	2.53106e-89	0.402394	0.494011	0.943911	2.06334e-88	0.727407	0.635566	0.979096	0.171487	0.973771	335.343	lme	0.00616094	0.000378408	0.000241677	2.56883e-06	0.000728995	0.0270647	0.000752581	0.0277936	-0.0252676	0.784225	0.903281
GRMZM2G009715	13.3972	-0.0893909	-0.247874	-0.0887129	7.61801e-75	0.280885	0.00568083	0.208497	1.98775e-74	0.626703	0.0213985	0.525923	0.297721	0.392372	282.526	lme	42.7856	0.00130019	0.00722026	0.0015651	0.0464189	0.0299748	0.00926826	0.0763937	0.116326	1.73231e-05	0.000295545
GRMZM2G009717	5.75707	-0.0562829	0.383679	0.125661	3.79977e-63	0.622584	0.00397194	0.203174	6.33737e-63	0.85867	0.0160673	0.520642	0.336672	0.735039	89.2886	lme	74.7511	0.000515433	0.0172992	0.0031403	0.0285446	0.0791867	0.0214767	0.107731	0.0196922	0.237986	0.464494
GRMZM2G009719	5.66807	0.398895	0.359974	0.01644	3.5e-44	0.0262112	0.0644994	0.914981	4.23341e-44	0.199157	0.144493	0.967873	0.557566	0.658656	244.161	lme	125.967	0.0258903	0.0152276	5.37491e-05	0.0976441	0.188414	0.033757	0.286058	0.0645917	0.00856907	0.0410841
GRMZM2G009735	4.01388	0.655395	0.740475	0.146088	2.51682e-30	0.0253555	0.013969	0.479636	2.77456e-30	0.196559	0.0439654	0.751193	0.896339	0.114968	90.0072	lme	172.941	0.0698917	0.0644334	0.00424424	0.757233	0.0983666	0.117601	0.8556	0.0882612	0.000553161	0.00472122
GRMZM2G009785	10.7111	-0.077347	-0.208383	-0.311503	3.93789e-69	0.640007	0.261797	0.0297524	7.99145e-69	0.865166	0.408021	0.249966	0.486654	0.643572	78.5695	lme	115.484	0.000973434	0.00510287	0.0192972	0.0802189	0.144844	0.0256761	0.225063	0.00606125	0.45824	0.689009
GRMZM2G009792	9.91019	0.0662305	-0.439972	0.401314	3.35353e-64	0.482235	5.33743e-05	7.12239e-06	5.76781e-64	0.781484	0.00046673	0.00168079	0.32371	0.528892	360.561	lme	56.2319	0.000713732	0.0227478	0.0320285	0.0430878	0.0483728	0.0594903	0.0914606	0.0426511	0.054975	0.169545
GRMZM2G009795	8.82084	0.401904	-0.0180912	0.047943	1.28185e-89	2.26017e-08	0.801569	0.38536	1.07736e-88	3.42288e-05	0.874951	0.682054	0.184953	0.999389	47.7924	lme	8.76713	0.0262823	3.84615e-05	0.000457108	1.98527e-05	0.0324476	0.0283519	0.0324674	-0.0422623	0.413661	0.651673
GRMZM2G009804	9.08094	0.332455	-0.388625	-0.139184	7.70331e-73	0.0074234	0.0069434	0.153219	1.82475e-72	0.103285	0.0251742	0.463369	0.358556	0.00122043	30.2655	lme	79.5555	0.017984	0.0177481	0.00385256	0.122293	0.000149432	0.0435242	0.122442	-0.0081558	0.776439	0.899214
GRMZM2G009808	10.0576	-0.034985	-0.0802134	0.0611129	7.18996e-89	0.507756	0.170584	0.190896	5.51616e-88	0.797375	0.298248	0.507481	0.164711	0.701859	224.54	lme	-8.88593	0.000199151	0.000756107	0.000742737	0.00750831	0.0176755	0.00143749	0.0251838	0.049578	0.03133	0.110458
GRMZM2G009843	7.43282	0.0730243	0.148416	0.036064	6.99199e-65	0.439581	0.157626	0.664221	1.22613e-64	0.754048	0.281995	0.85404	0.294941	0.747387	322.309	lme	55.6131	0.000867669	0.00258853	0.000258653	0.0193273	0.0571822	0.00326353	0.0765095	-0.0120913	0.87432	0.947247
GRMZM2G009845	10.5126	-0.0875164	0.0273343	0.0574765	4.9729e-96	0.049492	0.575563	0.141338	1.10603e-94	0.272392	0.704535	0.446999	0.134215	0.786027	233.312	lme	-30.0776	0.00124623	8.78026e-05	0.000656977	0.00352983	0.0129668	0.00180673	0.0164966	0.0138506	0.313453	0.550366
GRMZM2G009849	7.62901	-0.188987	-0.302121	-0.0178598	8.41957e-69	0.139125	0.0432547	0.873571	1.68698e-68	0.454438	0.106573	0.952858	0.377103	0.868111	10.6091	lme	88.5579	0.00581141	0.0107264	6.34343e-05	0.0178014	0.117172	0.013686	0.134973	-0.00718872	0.747116	0.883269
GRMZM2G009871	9.83982	-0.0585425	0.144914	0.104089	1.55383e-86	0.453204	0.11113	0.133905	9.15816e-86	0.762374	0.217555	0.438775	0.231404	0.941522	62.3172	lme	33.8003	0.000557649	0.00246781	0.00215466	0.00297009	0.0478201	0.00520026	0.0507902	-0.035978	0.537609	0.753103
GRMZM2G009876	9.08162	-0.0233962	0.135108	-0.0238036	1.39486e-96	0.613404	0.0132413	0.551548	3.4816e-95	0.853226	0.0422046	0.794287	0.136946	0.62805	41.4346	lme	-25.6722	8.90657e-05	0.00214513	0.000112682	0.00659197	0.0111307	0.00256684	0.0177227	-0.00868641	0.788507	0.905593
GRMZM2G009888	7.05452	0.149507	-0.286244	0.0457649	3.00518e-67	0.167592	0.0146452	0.601037	5.68823e-67	0.49477	0.0455993	0.822673	0.321685	0.472413	111.001	lme	65.6566	0.00363698	0.00962859	0.000416519	0.0507435	0.0454368	0.0164799	0.0961804	0.0462489	0.0409577	0.135464
GRMZM2G009894	6.27441	0.0979198	0.236599	0.123927	1.3334e-60	0.492886	0.156822	0.317415	2.07459e-60	0.789235	0.280916	0.629667	0.422616	0.112475	17.7818	lme	100.79	0.00156013	0.00657835	0.00305423	0.150621	0.019088	0.0105441	0.169709	-0.0215893	0.881747	0.951326
GRMZM2G009895	7.75914	0.0351913	0.149367	0.134545	6.33685e-73	0.689559	0.120792	0.0748623	1.50696e-72	0.888389	0.231849	0.350196	0.269273	0.576422	141.954	lme	46.1947	0.000201507	0.00262178	0.00360004	0.0289709	0.0394248	0.00633631	0.0683956	0.0608154	0.0116592	0.0523111
GRMZM2G009901	9.96854	-0.00457652	0.328352	-0.104233	3.88225e-51	0.972082	0.0248481	0.369711	5.08025e-51	0.991842	0.0695495	0.671082	0.47182	0.518498	503.707	lme	94.2376	3.40793e-06	0.0126698	0.00216061	0.0872189	0.0939202	0.0150991	0.181139	0.093547	0.000369417	0.0034477
GRMZM2G009913	-0.871492	0.302291	1.38961	-0.333679	0.0315696	0.630902	0.0532349	0.549922	0.0320816	0.861439	0.12514	0.793497	1.90369	0.851873	246.292	lme	268.067	0.0148686	0.226921	0.0221425	0.500686	2.87942	0.23709	3.3801	-0.0116281	0.861664	0.941566
GRMZM2G009928	8.96087	0.161503	0.0500266	0.0436491	7.81517e-68	0.0360313	0.542085	0.508886	1.50913e-67	0.233646	0.676091	0.769104	0.254941	0.580758	377.839	lme	31.569	0.00424406	0.000294098	0.000378896	0.0250399	0.0346867	0.00489911	0.0597265	0.0903918	0.0005517	0.00471318
GRMZM2G009936	10.2316	0.0625876	0.095499	0.0394117	1.01998e-86	0.338787	0.195359	0.495908	6.14318e-86	0.680086	0.329271	0.761747	0.197617	0.846651	251.943	lme	14.2087	0.000637377	0.00107174	0.000308902	0.00559668	0.0308996	0.00182733	0.0364962	0.0134491	0.317975	0.555355
GRMZM2G009940	10.6697	0.0844961	-0.191602	-0.0144865	3.82908e-97	0.113476	0.00217126	0.750108	1.06226e-95	0.413361	0.00982173	0.897551	0.155822	0.692078	61.8524	lme	-11.3793	0.0011617	0.00431412	4.17347e-05	0.00699004	0.0157106	0.0063084	0.0227007	-0.0245564	0.805565	0.914127
GRMZM2G009948	7.08102	0.0316671	0.42486	0.0744677	2.80224e-83	0.624724	4.82445e-07	0.197572	1.25665e-82	0.859556	9.12227e-06	0.514478	0.192749	0.99841	14.2019	lme	13.3916	0.000163169	0.021212	0.00110282	5.60526e-05	0.0352065	0.0217491	0.0352626	-0.0619733	0.143851	0.337062
GRMZM2G009958	9.31054	0.189643	-0.151651	0.209188	1.96158e-68	0.0802451	0.205186	0.0301922	3.87223e-68	0.347837	0.341151	0.250749	0.331121	0.785103	322.823	lme	69.6921	0.00585187	0.0027026	0.00870247	0.0212616	0.0776773	0.0213808	0.0989389	-0.00530715	0.707109	0.862052
GRMZM2G009968	4.13966	0.619293	0.678858	0.181429	9.87578e-33	0.0159679	0.0111321	0.363848	1.09972e-32	0.155331	0.0367449	0.666501	0.77318	0.371078	124.888	lme	160.612	0.0624039	0.0541561	0.00654613	0.382882	0.225909	0.106603	0.608792	0.0925863	0.000314487	0.00303769
GRMZM2G009994	9.53289	-0.0772771	-0.130818	-0.0270156	4.52117e-90	0.0977015	0.012676	0.507102	4.01144e-89	0.383607	0.0408323	0.76756	0.142866	0.762902	282.737	lme	-24.4592	0.000971675	0.00201105	0.000145144	0.00451713	0.0145346	0.00269098	0.0190518	0.0326783	0.10829	0.276409
GRMZM2G010000	4.89787	-0.0466174	0.723612	-0.0843999	7.34798e-40	0.864111	0.02513	0.726973	8.55844e-40	0.957513	0.0702195	0.885073	0.811786	0.998925	12.0351	lme	174.431	0.000353602	0.0615321	0.00141662	0.000672355	0.624811	0.065648	0.625483	-0.0571875	0.190495	0.402841
GRMZM2G010011	-0.265821	-0.121095	2.07123	1.18289	0.470014	0.858999	0.00908037	0.0485158	0.472903	0.955926	0.0313092	0.294636	2.01104	0.786319	91.5113	lme	275.253	0.00238601	0.504135	0.278264	0.815552	3.00113	0.778575	3.81669	-0.00350703	0.663456	0.837057
GRMZM2G010016	5.37518	0.222172	0.605358	0.393603	6.9614e-31	0.345716	0.0160135	0.047397	7.69157e-31	0.685539	0.0489454	0.291653	0.86323	0.286952	209.126	lme	161.515	0.00803149	0.0430641	0.0308097	0.513715	0.206735	0.0788695	0.72045	0.166088	2.2663e-09	2.28783e-07
GRMZM2G010017	8.96355	0.155789	0.128919	0.0265541	6.45263e-64	0.301797	0.408976	0.822584	1.09971e-63	0.64628	0.558928	0.930719	0.457791	0.358159	114.666	lme	102.414	0.00394903	0.00195309	0.000140227	0.139473	0.0778284	0.00518998	0.217301	0.089597	0.00029752	0.00290849
GRMZM2G010034	13.7443	-0.146132	-1.04987	-0.131425	2.09015e-57	0.108502	6.22981e-16	0.0889813	3.04376e-57	0.403767	3.65167e-13	0.374715	0.419175	0.219034	519.696	lme	54.6106	0.00347464	0.129526	0.003435	0.101755	0.0285386	0.128663	0.130293	0.157392	2.01444e-08	1.32146e-06
GRMZM2G010037	6.73708	0.378064	-0.00134218	0.035141	5.77514e-68	0.00161142	0.991938	0.729834	1.12091e-67	0.0436381	0.995109	0.886366	0.34158	0.998266	554.674	lme	77.4442	0.0232568	2.11697e-07	0.000245582	0.000191921	0.110486	0.024341	0.110678	-0.0420314	0.415042	0.653015
GRMZM2G010044	7.63456	-0.0356239	0.127956	-0.0821916	4.75836e-34	0.555442	0.0681744	0.140389	5.33499e-34	0.825851	0.150742	0.446221	0.333706	0.275329	11282.5	lme	6.67776	0.000206491	0.00192402	0.00134346	0.0235484	0.00894691	0.00394739	0.0324953	-0.0100354	0.824009	0.923009
GRMZM2G010048	5.04289	0.381992	0.103587	0.384182	1.56377e-37	0.071984	0.652357	0.0404714	1.79061e-37	0.330142	0.764523	0.275915	0.657756	0.704776	265.294	lme	145.276	0.0237426	0.00126095	0.0293524	0.12129	0.289551	0.0609844	0.410841	0.0475594	0.0385547	0.129139
GRMZM2G010052	6.13303	-0.0654843	0.1262	-0.0059911	1.09835e-65	0.54701	0.315937	0.9446	1.9739e-65	0.821198	0.466968	0.979105	0.324416	0.00561209	32.4987	lme	67.8443	0.00069774	0.00187157	7.13811e-06	0.0958495	0.000540952	0.00305203	0.0963905	-0.00846837	0.782931	0.90297
GRMZM2G010054	10.0921	-0.118668	0.172444	0.0265283	2.11146e-93	0.0152494	0.00198135	0.530195	2.97883e-92	0.151171	0.009117	0.782071	0.144814	0.836064	262.648	lme	-20.9324	0.00229132	0.00349451	0.000139955	0.00324346	0.0165415	0.00682292	0.0197849	0.0250053	0.175392	0.382133
GRMZM2G010056	8.28717	-0.113708	0.124488	-0.0613153	6.97405e-76	0.256956	0.276974	0.482501	1.92095e-75	0.602849	0.425327	0.752641	0.294983	0.855666	83.0508	lme	60.6932	0.00210379	0.00182116	0.000747666	0.0119246	0.0706935	0.00590028	0.0826181	-0.0097619	0.817044	0.919295
GRMZM2G010065	7.32664	-0.0827112	-0.00682953	0.0553926	2.1661e-71	0.449948	0.956994	0.567985	4.79242e-71	0.760629	0.975394	0.804388	0.325476	0.999834	72.1131	lme	72.0683	0.00111314	5.48115e-06	0.000610201	1.67117e-05	0.100532	0.00142033	0.100549	-0.00516095	0.704567	0.861042
GRMZM2G010075	9.46485	-0.123714	0.150287	0.0686519	1.37517e-94	0.0146633	0.00919463	0.118672	2.35738e-93	0.148439	0.0315626	0.419011	0.147624	0.873704	163.111	lme	-17.258	0.00249034	0.00265419	0.000937291	0.00260119	0.0179948	0.00652537	0.020596	-0.00531418	0.706958	0.862017
GRMZM2G010085	10.3848	-0.0576794	0.226945	0.0591318	4.74349e-98	0.266007	0.000345657	0.199505	1.59915e-96	0.611498	0.00217484	0.516089	0.153714	0.999763	625.691	lme	-11.9587	0.000541329	0.00605244	0.000695362	5.32027e-06	0.022419	0.00773033	0.0224243	-0.0479664	0.312974	0.549951
GRMZM2G010093	9.21563	-0.0354537	0.142317	-0.10921	1.20835e-86	0.628504	0.097612	0.0965617	7.21082e-86	0.860539	0.197425	0.385886	0.218115	0.995494	86.2896	lme	27.2347	0.000204523	0.00238013	0.00237189	0.000203453	0.0449462	0.0055367	0.0451497	-0.0363934	0.532114	0.74888
GRMZM2G010095	7.41941	-0.0368149	-0.266662	-0.030942	3.83982e-75	0.676045	0.00790961	0.675588	1.01814e-74	0.883138	0.0279948	0.860214	0.259374	0.594258	86.0857	lme	44.3368	0.00022053	0.00835626	0.0001904	0.026157	0.03831	0.00826694	0.0644669	0.0396392	0.0636854	0.188781
GRMZM2G010105	-1.37549	0.187227	1.77395	0.0618146	0.000163047	0.76095	0.0107859	0.903361	0.000167831	0.918447	0.0358629	0.963664	1.8154	0.500826	79.1254	lme	261.441	0.00570367	0.369805	0.000759892	1.54422	1.54933	0.358466	3.09355	0.0167722	0.249776	0.478966
GRMZM2G010136	7.09621	-0.0535849	0.105052	0.103504	1.22231e-73	0.449503	0.178073	0.0973323	3.00185e-73	0.760629	0.307524	0.386923	0.221963	0.643038	194.869	lme	23.9521	0.000467201	0.00129687	0.0021305	0.0162069	0.0291954	0.00381232	0.0454023	0.0263639	0.158344	0.358506
GRMZM2G010142	9.10922	-0.0780797	0.150528	-0.0314679	3.67536e-96	0.112351	0.00963017	0.464562	8.44311e-95	0.410771	0.0327635	0.740837	0.144675	0.771561	17.3774	lme	-18.7857	0.000991963	0.0026627	0.000196927	0.00453623	0.0153213	0.00466038	0.0198575	-0.0211197	0.892133	0.95489
GRMZM2G010146	6.45121	0.0358486	0.0899854	0.0518235	1.00207e-71	0.693528	0.397347	0.495541	2.24659e-71	0.890419	0.548147	0.761573	0.269897	0.000625062	23.7634	lme	49.236	0.000209105	0.000951555	0.0005341	0.0733771	4.58939e-05	0.00161208	0.073423	0.0125824	0.337884	0.575798
GRMZM2G010152	9.41735	-0.0875019	-0.102848	0.0506253	1.36062e-90	0.0655325	0.0564474	0.229164	1.28503e-89	0.315644	0.13068	0.545043	0.142628	0.876686	386.352	lme	-22.7535	0.00124582	0.00124302	0.000509688	0.00231988	0.0164929	0.00226366	0.0188127	-0.0196324	0.929944	0.970536
GRMZM2G010156	6.67615	-0.173943	-0.0121119	-0.164208	4.87816e-63	0.175729	0.929731	0.114114	8.11434e-63	0.507015	0.957581	0.411828	0.378059	0.399931	83.6382	lme	84.0394	0.00492302	1.7239e-05	0.00536238	0.0795104	0.0529917	0.0119222	0.132502	0.0415714	0.05876	0.178252
GRMZM2G010196	11.3927	0.211999	0.299896	-0.17129	8.00291e-82	0.0582696	0.021843	0.0837568	3.20593e-81	0.296311	0.0628519	0.366058	0.328334	0.998565	269.661	lme	73.0383	0.00731287	0.010569	0.00583488	0.000146808	0.102155	0.0182849	0.102302	-0.0203048	0.913511	0.963981
GRMZM2G010202	8.63068	0.0168716	0.276254	0.212261	1.66768e-61	0.910087	0.0897371	0.096819	2.65937e-61	0.970939	0.18555	0.386234	0.465508	0.531729	151.447	lme	106.081	4.6316e-05	0.00896825	0.00896007	0.0956602	0.108624	0.0176753	0.204284	0.0531437	0.0198059	0.0781551
GRMZM2G010221	10.4756	0.0842128	0.0971355	-0.184792	2.04728e-81	0.396558	0.387672	0.0344028	7.9371e-81	0.724498	0.538809	0.260907	0.292103	0.775889	83.0864	lme	59.1942	0.00115392	0.00110878	0.00679104	0.0181498	0.0628362	0.00774167	0.080986	0.00570163	0.464168	0.694131
GRMZM2G010235	5.66438	0.322766	-0.219	-0.039635	6.03705e-61	0.0133167	0.136617	0.721085	9.47808e-61	0.141015	0.253987	0.88193	0.375801	0.80808	51.6655	lme	87.8439	0.016951	0.00563609	0.000312412	0.0256379	0.107949	0.0259135	0.133587	-0.00545183	0.709846	0.863886
GRMZM2G010238	7.64388	0.0561171	0.168831	0.00261802	7.04394e-84	0.359276	0.0147742	0.959994	3.30311e-83	0.697331	0.0459144	0.985148	0.181322	0.708701	121.735	lme	4.60371	0.000512401	0.0033496	1.36307e-06	0.00909062	0.0221165	0.00335647	0.0312072	0.025217	0.173253	0.379207
GRMZM2G010257	7.17147	0.179109	0.332811	0.0810619	2.98814e-70	0.0930777	0.0079894	0.337681	6.31955e-70	0.375243	0.0282278	0.646304	0.314292	0.0285325	32.2579	lme	64.5561	0.00521979	0.0130162	0.00130678	0.0876702	0.00257492	0.0170737	0.0902451	-0.0339444	0.555668	0.766949
GRMZM2G010298	9.75809	-0.0305075	-0.104775	0.0876729	3.24478e-74	0.690682	0.230088	0.207919	8.19243e-74	0.889089	0.371407	0.525556	0.240777	0.813947	495.853	lme	33.1516	0.000151437	0.00129004	0.00152862	0.00964294	0.0421861	0.00267505	0.051829	0.0226867	0.202797	0.419113
GRMZM2G010302	10.6013	-0.0980854	-0.291087	0.0260726	6.80144e-97	0.0299804	7.23066e-08	0.478571	1.79897e-95	0.213524	1.88227e-06	0.750819	0.136002	0.500605	136.437	lme	-31.6249	0.00156541	0.00995719	0.000135188	0.00876219	0.00878343	0.0099875	0.0175456	0.0660981	0.00653467	0.0331773
GRMZM2G010306	0.944304	-0.374167	0.982835	0.629287	0.0481732	0.538274	0.156925	0.251483	0.0488888	0.816338	0.281046	0.567749	1.87451	0.850781	444.811	lme	264.612	0.0227798	0.113515	0.0787529	0.481354	2.74446	0.21783	3.22582	0.0234873	0.189554	0.40121
GRMZM2G010315	8.37705	-0.047666	-0.228983	0.0952964	5.18302e-50	0.529743	0.0106575	0.171389	6.6885e-50	0.811016	0.0355269	0.486156	0.274263	0.652089	3411.25	lme	31.8747	0.000369689	0.00616163	0.00180602	0.0174295	0.032668	0.00756682	0.0500974	-0.00363202	0.667616	0.839127
GRMZM2G010321	4.42315	0.54542	0.435271	-1.17898	1.3679e-23	0.136466	0.22281	2.36558e-05	1.47531e-23	0.4511	0.362168	0.00467227	1.22359	0.112272	126.38	lme	201.66	0.048404	0.0222643	0.27643	1.07505	0.135962	0.297305	1.21101	0.0111705	0.320996	0.558431
GRMZM2G010323	7.52066	-0.0848955	0.0116293	0.0289506	3.01993e-71	0.266561	0.892875	0.672281	6.63786e-71	0.611711	0.935234	0.858108	0.234099	0.862676	455.395	lme	31.9073	0.00117271	1.58928e-05	0.00016668	0.0068746	0.0431866	0.00125734	0.0500612	-0.014776	0.943728	0.975425
GRMZM2G010328	10.901	-0.0432462	-0.0796403	-0.182275	2.31879e-82	0.662136	0.477062	0.0362581	9.67504e-82	0.876754	0.620675	0.267381	0.29163	0.761713	82.8669	lme	58.9289	0.000304309	0.000745342	0.0066073	0.0191655	0.0612649	0.00788552	0.0804304	-0.0161066	0.978186	0.990837
GRMZM2G010342	10.4457	-0.157766	0.164944	0.0562113	2.36878e-91	0.00184588	0.00373848	0.197472	2.4866e-90	0.0473086	0.0152759	0.514374	0.148503	0.855909	385.232	lme	-18.7779	0.00404992	0.00319715	0.000628371	0.00291932	0.0173409	0.00870382	0.0202603	-0.00327183	0.660003	0.835129
GRMZM2G010348	8.96225	0.102636	-0.110814	-0.175035	2.67205e-80	0.176704	0.167948	0.00602547	9.58994e-80	0.507891	0.294878	0.152917	0.230079	0.464643	127.583	lme	26.9793	0.00171404	0.00144303	0.0060928	0.0269942	0.0234286	0.00868291	0.0504228	0.0542776	0.0215972	0.0833567
GRMZM2G010349	14.2446	-0.0455022	-0.280502	-0.0939805	4.98079e-88	0.500398	0.000337841	0.115744	3.47699e-87	0.793087	0.00213415	0.414691	0.213846	0.692463	299.7	lme	18.2737	0.000336887	0.00924616	0.00175649	0.0130701	0.0294291	0.0107891	0.0424993	0.0566064	0.0173819	0.0707857
GRMZM2G010353	6.3274	-0.0575981	0.0595253	-0.0187623	1.59139e-62	0.582965	0.61987	0.841998	2.61386e-62	0.838454	0.739027	0.939597	0.31757	0.91741	441.165	lme	67.6546	0.000539802	0.000416383	7.00073e-05	0.00776944	0.0863026	0.00128313	0.094072	0.015787	0.280495	0.514991
GRMZM2G010356	4.75168	-0.119048	-3.37171	0.0882154	1.90163e-13	0.796832	2.11193e-08	0.832536	2.00584e-13	0.932805	6.53379e-07	0.935676	1.51887	0.716269	547.772	lme	234.99	0.00230602	1.33595	0.0015476	0.561179	1.41667	1.31874	1.97785	0.0338556	0.0940072	0.250067
GRMZM2G010357	9.64408	-0.183964	0.0837491	0.0425797	2.7987e-85	0.000176576	0.114361	0.310324	1.47535e-84	0.012397	0.222252	0.623773	0.14445	0.839382	619.667	lme	-23.9206	0.00550661	0.000824233	0.000360558	0.00302164	0.015791	0.00703296	0.0188126	0.0375753	0.0778793	0.218788
GRMZM2G010362	8.98605	-0.132029	0.0279789	0.00639694	6.19042e-96	0.0085485	0.62009	0.882096	1.35269e-94	0.111431	0.739056	0.956187	0.144945	0.991858	88.8709	lme	-18.5399	0.00283635	9.1992e-05	8.13792e-06	0.00016233	0.0197759	0.00308449	0.0199382	-0.0304699	0.663278	0.837041
GRMZM2G010363	8.52391	-0.0693285	0.137259	-0.0264885	3.68736e-73	0.390203	0.12857	0.709493	8.8734e-73	0.719859	0.242728	0.877066	0.249079	0.784957	323.957	lme	37.7844	0.000782065	0.00221398	0.000139535	0.0122577	0.0447434	0.00378019	0.0570011	0.0369823	0.0832079	0.229888
GRMZM2G010389	8.66312	0.131135	-0.102857	-0.187823	1.1213e-64	0.221881	0.375207	0.0476558	1.95446e-64	0.56444	0.526728	0.292431	0.345872	0.602885	251.625	lme	70.4585	0.00279804	0.00124324	0.00701563	0.0421455	0.0639837	0.0101983	0.106129	0.0527291	0.0247412	0.0922955
GRMZM2G010406	10.2238	0.0460258	-0.0531166	-0.0510691	9.98168e-92	0.486194	0.488336	0.384304	1.09992e-90	0.784534	0.630448	0.681221	0.196571	0.9996	18.7969	lme	15.5907	0.000344685	0.000331552	0.000518663	1.46834e-05	0.0366604	0.00117181	0.0366751	-0.0284412	0.705558	0.861331
GRMZM2G010422	9.81184	-0.0903137	0.0402914	0.0306566	1.89981e-98	0.02757	0.334373	0.332253	6.932e-97	0.204575	0.486312	0.641958	0.121843	0.346156	110.448	lme	-45.7929	0.00132717	0.000190772	0.000186903	0.00858203	0.00454348	0.00172769	0.0131255	-0.000738507	0.601701	0.798067
GRMZM2G010447	9.87163	-0.146871	0.105358	-0.174313	1.37793e-74	0.0737181	0.232541	0.0163111	3.544e-74	0.334214	0.374305	0.212426	0.263101	0.593741	246.064	lme	39.7119	0.00350988	0.00130444	0.0060427	0.0255567	0.0373507	0.0133414	0.0629074	0.0804385	0.00161926	0.0110573
GRMZM2G010452	5.86141	0.0883486	0.261623	0.109856	1.4705e-49	0.671605	0.27387	0.542765	1.88717e-49	0.881179	0.421915	0.789631	0.615956	0.684308	50.2189	lme	142.748	0.00127004	0.00804345	0.00240003	0.113064	0.245082	0.0109222	0.358146	-0.0155933	0.963313	0.98463
GRMZM2G010460	12.3637	-0.261528	0.219527	0.231426	4.06265e-86	0.00248365	0.0127806	0.000733005	2.31856e-85	0.0562723	0.0411037	0.0584185	0.253038	0.342875	113.517	lme	35.7145	0.011129	0.00566326	0.0106511	0.039203	0.0204553	0.0266346	0.0596584	0.0472732	0.0363113	0.123175
GRMZM2G010468	5.36373	-0.263308	1.22724	0.316961	3.41319e-41	0.349695	0.000370574	0.205921	4.02368e-41	0.688583	0.00231002	0.523329	0.836044	0.999702	3760.08	lme	177.714	0.011281	0.17699	0.0199794	0.000197882	0.663045	0.218927	0.663242	-0.04114	0.433607	0.669678
GRMZM2G010490	10.2865	0.132184	-0.0460981	-0.232225	1.43355e-72	0.265787	0.724157	0.0274674	3.34648e-72	0.611498	0.818732	0.244377	0.361417	0.708701	170.915	lme	80.6555	0.002843	0.000249722	0.0107247	0.0357354	0.0869407	0.0122266	0.122676	0.0277974	0.148578	0.344364
GRMZM2G010491	12.358	-0.000486047	-0.0635612	0.0186151	6.9984e-100	0.992763	0.307265	0.663383	3.60249e-98	0.996433	0.458099	0.853585	0.160042	8.50744e-05	31.4936	lme	-11.0977	3.84393e-08	0.00047476	6.89126e-05	0.0246122	2.09404e-06	0.000546831	0.0246142	0.0170855	0.269297	0.502298
GRMZM2G010505	6.36416	-0.101448	0.042425	0.149629	1.05267e-70	0.2956	0.703448	0.0830475	2.26261e-70	0.640743	0.80391	0.364991	0.286747	0.939606	71.1745	lme	57.8031	0.00167459	0.000211512	0.00445247	0.0047104	0.0732835	0.0056171	0.0779939	-0.0167232	0.994175	0.997634
GRMZM2G010545	6.04578	-0.0200808	0.810662	0.147827	3.45124e-28	0.91681	0.000307828	0.390583	3.77786e-28	0.973532	0.00198002	0.685927	0.708194	0.513454	599.706	lme	137.639	6.56118e-05	0.077227	0.00434586	0.186572	0.196891	0.0817986	0.383463	0.107387	5.82119e-05	0.000776854
GRMZM2G010555	8.83714	0.278176	-0.19633	-0.152069	2.64099e-55	0.0438413	0.165522	0.173057	3.69092e-55	0.258063	0.29218	0.488067	0.506117	0.243268	199.475	lme	100.116	0.012591	0.00452965	0.00459888	0.18511	0.0595075	0.0219656	0.244618	0.1103	2.97706e-05	0.000461178
GRMZM2G010596	5.27478	-0.0164385	-1.49144	0.0241472	1.22006e-41	0.949388	6.71616e-06	0.909917	1.44353e-41	0.985109	8.28509e-05	0.965664	0.769845	0.000400325	25.9671	lme	166.139	4.39686e-05	0.261399	0.000115959	0.568174	0.000227545	0.260367	0.568401	0.00739555	0.434309	0.670374
GRMZM2G010599	6.99167	0.100059	-0.0381973	-0.0172399	1.29314e-68	0.37284	0.763632	0.857901	2.56552e-68	0.707092	0.84844	0.946791	0.330429	0.665778	58.0893	lme	72.736	0.00162905	0.000171457	5.9107e-05	0.0347259	0.0691748	0.00195868	0.103901	0.0315872	0.116289	0.289743
GRMZM2G010628	9.51267	-0.294212	0.461244	-0.212219	1.37151e-59	0.0919009	0.0159345	0.154077	2.08446e-59	0.373419	0.0487534	0.46484	0.542587	0.557396	167.228	lme	123.07	0.0140844	0.0250006	0.00895649	0.119116	0.150009	0.0596539	0.269124	0.0298435	0.130368	0.313722
GRMZM2G010637	11.0899	-0.147231	0.120295	0.112971	1.88159e-94	0.0239238	0.106945	0.0491259	3.14539e-93	0.191086	0.211167	0.296071	0.189676	0.983864	88.0093	lme	11.5743	0.00352712	0.00170052	0.00253808	0.000550858	0.0335874	0.00765001	0.0341382	-0.0307558	0.654184	0.831795
GRMZM2G010649	7.45062	0.029696	0.56584	0.200655	4.94837e-59	0.696781	6.89063e-09	0.00409972	7.43298e-59	0.892075	2.5501e-07	0.135645	0.267922	0.549152	471.152	lme	33.3387	0.000143488	0.0376251	0.00800696	0.0260006	0.0316699	0.0447146	0.0576705	0.0735653	0.00317804	0.0189711
GRMZM2G010657	5.38723	0.237013	-0.255339	0.218977	3.85729e-50	0.224545	0.258814	0.206133	4.98761e-50	0.566981	0.404736	0.523604	0.577811	0.999183	12.9062	lme	136.352	0.00914037	0.00766166	0.009536	0.000258935	0.316628	0.0330399	0.316887	-0.0681408	0.0958008	0.25328
GRMZM2G010664	4.73084	0.0380102	0.951268	0.279035	0.991982	0.821108	7.69688e-06	0.0715281	0.992091	0.942715	9.324e-05	0.343664	468.643	1.1155e-06	9.61283e+09	lme	120.916	0.000235082	0.10634	0.0154841	0.243528	2.71655e-07	0.119545	0.243528	0.012857	0.333292	0.571075
GRMZM2G010693	4.49064	0.368732	0.720041	-0.377975	1.278e-34	0.101303	0.0017017	0.022432	1.43731e-34	0.389829	0.00804203	0.231676	0.742634	0.148403	129.322	lme	147.22	0.0221228	0.0609263	0.0284116	0.390752	0.0680943	0.0897867	0.458846	0.0496304	0.025335	0.09399
GRMZM2G010714	5.97983	-0.308611	-0.0260729	0.0608091	1.08105e-53	0.00563279	0.832041	0.534745	1.47078e-53	0.0874816	0.894722	0.784408	0.336875	0.84948	618.94	lme	71.3052	0.0154968	7.98856e-05	0.000735372	0.015574	0.0878938	0.0147377	0.103468	0.0244875	0.178691	0.38601
GRMZM2G010743	7.4143	0.464765	0.113276	-0.136303	2.17839e-67	6.95097e-05	0.328281	0.129711	4.1414e-67	0.00709585	0.479749	0.432976	0.328761	0.487402	122.951	lme	67.7152	0.0351468	0.00150788	0.00369471	0.0519571	0.0494033	0.0336984	0.10136	0.0449742	0.0461603	0.148614
GRMZM2G010745	6.8755	-0.137446	-0.444178	-0.109416	8.45437e-69	0.115101	1.22731e-05	0.139521	1.69376e-68	0.416301	0.000137811	0.445235	0.270674	0.538058	159.08	lme	45.1081	0.00307384	0.0231849	0.00238085	0.0311479	0.0362802	0.0260263	0.0674281	0.0461455	0.0414676	0.136699
GRMZM2G010754	8.01852	0.0733507	0.174273	-0.187276	1.28194e-81	0.286585	0.022367	0.00187722	5.05516e-81	0.632777	0.0640091	0.100327	0.204354	0.616613	120.196	lme	16.835	0.000875442	0.00356903	0.00697482	0.0148519	0.0238867	0.0100353	0.0387386	0.00785958	0.414774	0.652715
GRMZM2G010765	7.49547	-0.0203906	0.424771	-0.132698	1.85354e-77	0.813149	7.77955e-05	0.0850936	5.5643e-77	0.939078	0.000642263	0.369123	0.256531	0.789877	20.0998	lme	45.3444	6.76515e-05	0.0212031	0.00350183	0.0131188	0.049315	0.0256622	0.0624338	-0.0311659	0.646914	0.826949
GRMZM2G010775	7.7378	-0.023233	0.118104	-0.0563471	2.87838e-83	0.742565	0.153522	0.370656	1.28952e-82	0.909241	0.276695	0.671571	0.210728	0.999373	20.0797	lme	23.3795	8.78276e-05	0.00163915	0.000631412	2.64462e-05	0.0421204	0.00261717	0.0421469	-0.057008	0.183415	0.392464
GRMZM2G010783	7.6412	0.0456518	0.405322	0.0508997	2.56449e-62	0.525674	2.81386e-06	0.421079	4.18909e-62	0.808329	3.93615e-05	0.709713	0.2501	0.54811	431.017	lme	26.4562	0.000339106	0.0193059	0.000515229	0.0227774	0.0276274	0.0192052	0.0504048	0.0909583	0.000458239	0.00405814
GRMZM2G010797	8.46537	-0.0244639	0.103	0.0231247	7.80591e-83	0.707772	0.150645	0.676966	3.37798e-82	0.896357	0.272925	0.86102	0.198089	0.61575	140.345	lme	12.6102	9.73799e-05	0.0012467	0.000106346	0.0140963	0.022589	0.0015418	0.0366853	0.0182279	0.258313	0.488737
GRMZM2G010801	8.94493	0.143619	-0.115217	0.000593291	1.45719e-72	0.039455	0.121919	0.992022	3.4008e-72	0.244909	0.233444	0.996905	0.227302	0.581068	319.946	lme	20.3446	0.00335615	0.00156001	7.00011e-08	0.0199176	0.0276261	0.00581922	0.0475438	0.102931	0.000113242	0.00133272
GRMZM2G010823	9.55566	0.036538	0.012201	0.0480935	6.32125e-76	0.566798	0.859273	0.386567	1.74538e-75	0.832266	0.913037	0.683256	0.210666	0.597252	329.568	lme	12.2429	0.000217225	1.74936e-05	0.000459984	0.0168864	0.0250415	0.000775092	0.0419279	0.160175	1.01144e-08	7.78769e-07
GRMZM2G010834	8.22659	-0.161138	0.218776	0.125405	9.65945e-54	0.0952231	0.0375132	0.136945	1.31576e-53	0.379132	0.0958722	0.442235	0.351648	0.464882	461.782	lme	58.884	0.00422486	0.00562455	0.00312751	0.0558712	0.0485379	0.0135319	0.104409	0.128376	3.08994e-06	7.4701e-05
GRMZM2G010836	8.47989	0.0620774	0.285754	-0.129151	1.61927e-60	0.354619	0.000185982	0.0296602	2.51527e-60	0.692737	0.00130836	0.249632	0.258866	0.398671	477.118	lme	19.4798	0.000627027	0.00959566	0.00331714	0.032246	0.0213785	0.0122553	0.0536245	0.116513	1.5288e-05	0.000267628
GRMZM2G010861	5.80807	0.0893181	-0.146218	0.141475	1.43318e-56	0.549883	0.377841	0.258519	2.05348e-56	0.822763	0.528908	0.573789	0.439791	0.526989	72.9798	lme	103.203	0.00129807	0.00251241	0.00398041	0.0878253	0.0978475	0.00936375	0.185673	0.053004	0.0234906	0.0886128
GRMZM2G010863	9.30377	0.00101032	0.141142	-0.00959915	1.4686e-89	0.98659	0.0361125	0.849158	1.22637e-88	0.994857	0.0930251	0.942466	0.177377	0.615013	97.5978	lme	1.67349	1.66087e-07	0.00234101	1.83246e-05	0.0117639	0.0187927	0.00235729	0.0305565	0.0618917	0.0108289	0.0493476
GRMZM2G010868	9.35943	0.0836076	-0.675478	0.0436917	2.17794e-72	0.480868	2.55313e-06	0.66316	5.04016e-72	0.780305	3.64438e-05	0.853583	0.352288	0.651194	119.412	lme	78.3363	0.00113739	0.0536182	0.000379636	0.0417693	0.0779803	0.0585546	0.11975	0.0363942	0.064235	0.189915
GRMZM2G010871	9.53766	-0.197739	-0.195122	-0.0362167	2.62318e-60	0.142691	0.183586	0.756566	4.05562e-60	0.460621	0.314623	0.899946	0.429733	0.659969	313.137	lme	94.9976	0.00636216	0.00447407	0.000260848	0.0571607	0.110944	0.00940945	0.168104	0.0809071	0.00163846	0.0111591
GRMZM2G010884	16.4513	0.1282	-0.325	-0.110699	2.30477e-83	0.138209	0.00118427	0.150911	1.04179e-82	0.453074	0.00595938	0.45987	0.272685	0.747827	421.737	lme	45.3988	0.0026742	0.0124124	0.00243701	0.0170799	0.050651	0.0187549	0.067731	0.0312666	0.117794	0.292151
GRMZM2G010909	8.15218	0.484206	-0.427333	0.152106	4.40128e-52	0.00873493	0.0268915	0.310934	5.84063e-52	0.112569	0.0739812	0.624214	0.596766	0.390343	172.643	lme	128.254	0.0381487	0.0214597	0.00460111	0.203199	0.130102	0.0802199	0.333301	0.0752867	0.00291311	0.0176389
GRMZM2G010920	7.82936	0.0751133	-0.752465	0.22827	4.03472e-60	0.558706	1.90837e-06	0.0475018	6.20998e-60	0.82769	2.84938e-05	0.291804	0.397515	0.772186	301.562	lme	90.1044	0.000918022	0.0665369	0.0103626	0.0326067	0.110522	0.0827056	0.143129	-0.00518515	0.703278	0.860672
GRMZM2G010929	8.02909	0.167453	-0.428343	-0.438541	7.19156e-62	0.337058	0.0352108	0.00552041	1.1588e-61	0.679238	0.0912719	0.149971	0.514929	0.907284	87.6721	lme	123.26	0.00456253	0.0215612	0.0382463	0.0233042	0.228045	0.0629306	0.251349	-0.0115109	0.860249	0.940976
GRMZM2G010933	6.01566	0.170446	-0.332365	-0.0862265	2.7984e-67	0.0896529	0.00377577	0.310582	5.30071e-67	0.368321	0.015404	0.624039	0.292327	0.710547	97.7966	lme	58.5967	0.00472709	0.0129814	0.0014786	0.023373	0.0573759	0.0212333	0.0807489	0.0256467	0.16701	0.370494
GRMZM2G010937	9.38924	-0.123122	-0.292204	-0.0538868	5.19677e-77	0.0331676	1.23438e-05	0.276309	1.52136e-76	0.224465	0.000138371	0.592216	0.189596	0.581901	351.989	lme	-0.864711	0.00246655	0.0100337	0.000577475	0.0136295	0.0189692	0.0114601	0.0325988	0.0856278	0.000905217	0.00701736
GRMZM2G010941	8.28168	-0.131061	-0.342292	0.0488682	3.2239e-78	0.160593	0.00223521	0.550992	1.01704e-77	0.484206	0.0100559	0.794225	0.275589	0.927289	31.0927	lme	53.4033	0.0027949	0.0137684	0.000474922	0.00524005	0.0668271	0.0142899	0.0720671	-0.0110218	0.843039	0.931918
GRMZM2G010944	6.47649	0.0146367	0.210637	-0.0387764	6.1161e-58	0.926122	0.233659	0.769635	9.0003e-58	0.976758	0.375503	0.906647	0.465515	0.535711	68.4756	lme	109.834	3.48583e-05	0.00521387	0.000299022	0.0964339	0.111268	0.00538282	0.207702	0.0280787	0.139532	0.329835
GRMZM2G010953	7.20822	0.0401112	0.0388658	-0.122442	4.15419e-65	0.759624	0.790596	0.275076	7.33726e-65	0.917883	0.867845	0.591107	0.385973	0.680716	86.7331	lme	89.6681	0.000261789	0.000177511	0.00298148	0.0443844	0.094628	0.00305806	0.139012	-0.0119583	0.863864	0.942439
GRMZM2G010960	11.4006	-0.0994032	0.0973659	-0.115567	3.51905e-93	0.154196	0.227175	0.0632816	4.79705e-92	0.47495	0.367855	0.327945	0.205909	0.989506	77.4207	lme	20.7801	0.00160776	0.00111405	0.00265605	0.000422239	0.0398143	0.0066546	0.0402365	-0.0245503	0.806395	0.914673
GRMZM2G010973	10.9097	0.041038	-0.457575	-0.203363	2.68147e-55	0.766765	0.00376856	0.101314	3.74692e-55	0.921221	0.0153815	0.391863	0.4756	0.589789	464.765	lme	99.9532	0.000274025	0.0246045	0.00822456	0.0763988	0.109844	0.0331918	0.186243	0.0586457	0.0142114	0.0605476
GRMZM2G010987	10.7601	0.247605	-0.603531	-0.306765	7.75878e-65	0.10892	0.000360511	0.0161839	1.35876e-64	0.404492	0.00225425	0.212426	0.491222	0.37302	146.954	lme	108.002	0.00997555	0.0428045	0.0187146	0.145961	0.0868391	0.0741283	0.2328	0.0838061	0.00101983	0.00771821
GRMZM2G010991	8.75988	0.102281	-0.0245901	0.0421741	2.39757e-83	0.150328	0.746463	0.397999	1.08212e-82	0.469915	0.83602	0.691048	0.220736	0.000239792	62.0613	lme	17.1928	0.0017022	7.10578e-05	0.000353721	0.0446383	1.07065e-05	0.00253128	0.044649	0.0149442	0.289773	0.525338
GRMZM2G011006	8.75468	0.140795	0.601638	0.543787	6.11716e-54	0.588218	0.0507323	0.0162752	8.36129e-54	0.840894	0.12073	0.212426	0.770212	6.91525e-08	20.7699	lme	167.308	0.00322546	0.0425363	0.0588068	0.56158	3.88346e-08	0.103167	0.56158	-0.0245436	0.806495	0.914673
GRMZM2G011030	6.95514	-0.0601151	0.00441507	0.225661	2.42049e-71	0.558232	0.970397	0.0147119	5.34354e-71	0.827443	0.984169	0.207111	0.304645	0.541562	17.1999	lme	64.5245	0.000588013	2.29069e-06	0.0101271	0.0403417	0.0476565	0.00989951	0.0879982	-0.0403748	0.452968	0.685199
GRMZM2G011031	6.8372	-0.0981246	-0.374781	-0.0648603	4.55295e-59	0.30126	0.000943853	0.451273	6.84411e-59	0.645881	0.00495687	0.732673	0.297166	0.838998	645.481	lme	56.7241	0.00156666	0.0165061	0.000836617	0.0127436	0.0664086	0.0171933	0.0791522	0.0266305	0.159754	0.360696
GRMZM2G011068	7.76884	-0.0328117	0.0452603	0.144669	8.95242e-70	0.687349	0.612666	0.0469999	1.85595e-69	0.887211	0.732997	0.291299	0.257201	0.695639	274.557	lme	39.6227	0.000175177	0.000240727	0.0041622	0.0183741	0.0419955	0.00433942	0.0603696	0.0401642	0.0656567	0.192738
GRMZM2G011078	8.88971	0.0283265	0.444882	0.0708576	2.11526e-57	0.723096	2.71721e-06	0.30948	3.07984e-57	0.902157	3.83639e-05	0.623247	0.310277	0.392428	469.34	lme	39.5275	0.000130559	0.0232584	0.000998486	0.0463399	0.0299307	0.0236839	0.0762706	0.147923	9.64738e-08	4.57709e-06
GRMZM2G011079	11.2285	-0.0604265	0.110896	0.0448105	2.18125e-108	0.100323	0.0106082	0.167997	2.08608e-105	0.388113	0.0353952	0.481873	0.108291	0.999665	3076.85	lme	-51.1996	0.00059412	0.00144518	0.000399327	3.72971e-06	0.0111238	0.0026144	0.0111275	-0.0225912	0.85592	0.938959
GRMZM2G011085	7.28819	0.0295136	0.208731	0.140591	9.66496e-58	0.790396	0.0684691	0.110034	1.41665e-57	0.930662	0.151265	0.405152	0.405751	0.190358	169.768	lme	75.8075	0.00014173	0.00511991	0.00393085	0.131006	0.0308012	0.00897891	0.161807	0.152891	1.99469e-08	1.31324e-06
GRMZM2G011098	5.33577	0.18836	0.41538	0.349101	5.49636e-45	0.316877	0.0463019	0.0342889	6.70793e-45	0.661607	0.11227	0.260693	0.578874	0.629636	163.447	lme	132.123	0.00577296	0.0202759	0.0242366	0.11562	0.19656	0.0493988	0.31218	0.0168454	0.272634	0.506134
GRMZM2G011101	9.94844	-0.158522	0.0254668	0.0438788	1.42397e-86	0.00397302	0.659323	0.345921	8.42834e-86	0.0714789	0.769725	0.65279	0.169758	0.621977	228.565	lme	-7.81916	0.00408882	7.62148e-05	0.000382894	0.0102497	0.0168642	0.00433742	0.0271139	0.0730343	0.00369008	0.0213475
GRMZM2G011115	6.11901	0.764063	-0.264084	0.206037	2.93365e-50	0.000176701	0.208424	0.205306	3.79872e-50	0.012397	0.34497	0.522356	0.570564	0.635539	123.346	lme	132.003	0.0949898	0.00819551	0.00844228	0.112197	0.195647	0.132423	0.307844	0.0339112	0.0999227	0.260763
GRMZM2G011129	12.1438	0.158068	-0.119747	-0.287119	1.42298e-76	0.243412	0.417837	0.0116544	4.06811e-76	0.588691	0.567241	0.192871	0.398005	0.458218	77.5073	lme	91.0028	0.00406543	0.00168507	0.0163943	0.0819777	0.0693335	0.0202469	0.151311	0.032123	0.111585	0.282359
GRMZM2G011136	8.54886	-0.167676	0.163064	0.10212	3.37292e-77	0.0129242	0.02713	0.0807006	9.99336e-77	0.138634	0.0744684	0.360541	0.205936	0.726539	300.586	lme	15.1229	0.00457469	0.00312469	0.00207392	0.0107812	0.0286437	0.0101362	0.0394249	0.0918573	0.000354214	0.00334186
GRMZM2G011151	4.16401	-0.0310168	-1.29573	0.445963	1.63094e-16	0.947658	0.0153211	0.285818	1.73136e-16	0.984613	0.0472746	0.598727	1.47855	0.729398	283.698	lme	236.318	0.000156536	0.197296	0.0395519	0.551014	1.48524	0.236593	2.03626	0.0477682	0.032504	0.113627
GRMZM2G011160	5.75418	0.0480072	-0.407444	0.116163	3.67735e-46	0.779622	0.0362115	0.444509	4.53702e-46	0.926097	0.0932538	0.728306	0.529373	0.790421	307.07	lme	122.608	0.000375001	0.0195086	0.00268353	0.0546301	0.206035	0.0241822	0.260665	0.0406346	0.0588735	0.178507
GRMZM2G011169	8.73871	-0.109339	-0.522582	0.0967523	1.58976e-91	0.0583791	8.87856e-11	0.0589807	1.70529e-90	0.296644	6.75031e-09	0.317386	0.169408	0.99991	182.162	lme	-1.0653	0.00194521	0.0320922	0.00186162	2.46041e-06	0.027237	0.032383	0.0272395	-0.0496215	0.290728	0.526439
GRMZM2G011173	8.0853	-0.0722923	0.340253	0.201583	1.08331e-60	0.496419	0.0063039	0.0395433	1.69041e-60	0.791772	0.0232774	0.274388	0.334934	0.814443	551.223	lme	69.7318	0.00085036	0.0136049	0.00808126	0.0186016	0.0816458	0.0226714	0.100247	0.0724397	0.00365062	0.0211731
GRMZM2G011213	11.832	0.134512	0.793671	-0.123188	1.19531e-85	0.173448	3.26951e-09	0.160138	6.52058e-85	0.503391	1.4045e-07	0.471846	0.292085	0.999627	125.552	lme	59.9445	0.00294402	0.0740237	0.00301793	3.02067e-05	0.0809423	0.0736262	0.0809725	-0.0363452	0.529315	0.746521
GRMZM2G011219	9.25343	-0.144932	-0.247388	-0.0325927	3.9544e-91	0.0207604	0.000913883	0.548765	4.02326e-90	0.17811	0.00482317	0.792718	0.182348	0.999948	20.0981	lme	7.17908	0.00341783	0.00719195	0.000211256	1.65673e-06	0.0315585	0.00912817	0.0315602	-0.0583859	0.179074	0.386409
GRMZM2G011222	6.79809	-0.144847	-0.120515	-0.110595	1.99749e-68	0.188764	0.331026	0.243422	3.94184e-68	0.524629	0.482789	0.5601	0.322445	0.749845	82.2741	lme	70.1112	0.00341382	0.00170675	0.00243245	0.0245711	0.0736526	0.00752345	0.0982237	-0.0059661	0.722694	0.870538
GRMZM2G011253	8.06935	0.319796	0.291634	0.0637529	8.27373e-68	0.0199107	0.0626423	0.578959	1.59616e-67	0.174092	0.14133	0.811262	0.397063	0.515894	35.2186	lme	93.3472	0.0166405	0.0099946	0.000808293	0.072517	0.0772787	0.023545	0.149796	0.00852493	0.404084	0.642323
GRMZM2G011269	14.5333	-0.0480825	0.0646339	0.0502777	5.43107e-99	0.490178	0.424185	0.416383	2.29507e-97	0.786934	0.57323	0.706	0.207254	0.999037	10.0931	lme	21.5177	0.000376178	0.00049092	0.000502713	3.92716e-05	0.0407307	0.00137617	0.0407699	-0.00848612	0.785095	0.903595
GRMZM2G011314	6.91158	0.090764	-0.151767	-0.0960051	9.14988e-67	0.302178	0.130701	0.22475	1.70456e-66	0.646519	0.24555	0.540635	0.268319	0.870371	425.149	lme	47.6044	0.00134044	0.00270673	0.00183298	0.00861322	0.0578317	0.00602972	0.0664449	0.0168953	0.272764	0.506271
GRMZM2G011319	10.0637	-0.0419589	-0.00292859	-0.135871	4.19401e-85	0.610615	0.975119	0.0611039	2.17679e-84	0.851795	0.986397	0.322658	0.243331	0.737689	57.4562	lme	38.8409	0.000286462	1.00788e-06	0.00367131	0.0147446	0.0414658	0.00429818	0.0562104	0.0061445	0.457821	0.688892
GRMZM2G011347	6.90065	0.0973314	1.09973	-0.145363	2.42221e-36	0.579185	1.8071e-07	0.334737	2.75156e-36	0.837186	4.02905e-06	0.64375	0.654911	0.40204	382.914	lme	126.888	0.00154143	0.142123	0.00420221	0.213701	0.143683	0.141921	0.357384	0.104899	7.90835e-05	0.000992421
GRMZM2G011364	8.38143	0.0578044	-0.106975	-0.0691514	2.5008e-85	0.39102	0.166651	0.229801	1.32678e-84	0.720537	0.293404	0.545775	0.198796	0.509952	42.177	lme	15.4916	0.000543676	0.00134478	0.000950979	0.0187904	0.0195536	0.00289748	0.0383439	0.055622	0.0191305	0.0761157
GRMZM2G011367	3.25926	0.296417	1.39977	0.787466	6.62905e-18	0.433385	0.00107298	0.017362	7.05413e-18	0.749291	0.00551858	0.216234	1.19031	0.548867	167.089	lme	210.851	0.0142964	0.230251	0.12332	0.590749	0.718729	0.354624	1.30948	0.0600017	0.0125544	0.0553705
GRMZM2G011373	11.9956	0.0826953	-0.20354	-0.257238	2.91297e-69	0.509258	0.155703	0.0257475	5.93337e-69	0.798561	0.279397	0.241412	0.387887	0.848825	482.404	lme	87.853	0.00111271	0.00486843	0.0131595	0.020685	0.116143	0.018519	0.136828	0.0201123	0.231362	0.456589
GRMZM2G011404	6.15136	0.026049	0.110989	-0.117996	1.66592e-62	0.837127	0.446589	0.295193	2.73405e-62	0.948322	0.59449	0.608189	0.377735	0.945613	161.716	lme	88.5191	0.000110409	0.0014476	0.0027689	0.0073553	0.127886	0.00404175	0.135241	-0.0219736	0.870748	0.945917
GRMZM2G011456	8.75784	-0.0580506	0.150366	0.0702034	6.98646e-84	0.422871	0.0622899	0.244615	3.27785e-83	0.740911	0.140794	0.560891	0.213028	0.522493	80.7922	lme	21.6596	0.000548319	0.00265698	0.000980133	0.0197735	0.0216363	0.00436248	0.0414098	-0.0227034	0.847071	0.933988
GRMZM2G011469	8.90363	-0.00695496	-0.674751	0.111455	3.57664e-67	0.922399	7.66709e-12	0.0829101	6.75584e-67	0.975254	8.49504e-10	0.364696	0.242511	0.613768	462.568	lme	25.7872	7.87062e-06	0.0535028	0.00247043	0.0192494	0.0305896	0.0560192	0.049839	0.0609507	0.0116468	0.0522682
GRMZM2G011473	8.18926	-0.0509751	-0.145615	0.0904567	2.06144e-81	0.513613	0.112824	0.173127	7.98688e-81	0.801021	0.220017	0.488114	0.231037	0.00462672	21.5737	lme	32.2989	0.000422801	0.00249172	0.00162724	0.0512258	0.000238109	0.00391735	0.051464	0.0175104	0.25881	0.489267
GRMZM2G011479	11.642	-0.0502514	-0.352095	-0.207367	2.22603e-72	0.667109	0.00803993	0.0476147	5.15014e-72	0.878727	0.0283787	0.292299	0.364094	0.728272	257.142	lme	79.8727	0.000410881	0.0145683	0.00855163	0.0333784	0.0894592	0.022877	0.122838	0.056595	0.0171529	0.0701205
GRMZM2G011483	10.3111	-0.0912565	0.0750102	-0.0273958	5.18343e-93	0.101271	0.232563	0.575242	6.87003e-92	0.389822	0.374305	0.808534	0.165306	0.897999	229.816	lme	-4.7765	0.00135502	0.000661197	0.000149258	0.00260952	0.0229737	0.00269858	0.0255832	-0.00424609	0.678084	0.845601
GRMZM2G011491	8.4568	-0.0576224	0.633226	-0.0841669	1.33881e-71	0.43357	2.28171e-10	0.20403	2.98498e-71	0.749474	1.45477e-08	0.521478	0.231785	0.782086	446.009	lme	28.1835	0.000540259	0.0471203	0.00140881	0.0105159	0.037741	0.0515852	0.0482568	-0.00330036	0.657816	0.833832
GRMZM2G011513	5.26732	0.00500769	-0.208249	0.0716477	4.32908e-50	0.97698	0.271537	0.612128	5.59247e-50	0.993181	0.419566	0.829021	0.513865	0.425635	80.9202	lme	118.977	4.08031e-06	0.00509632	0.00102088	0.14777	0.109505	0.00626717	0.257275	0.0920181	0.00042252	0.00382352
GRMZM2G011518	8.65987	-0.0619023	-0.0627941	-0.0683126	3.30891e-96	0.186202	0.24673	0.101511	7.7283e-95	0.520758	0.390669	0.392018	0.138483	0.999969	14.6396	lme	-23.64	0.000623495	0.00046337	0.00092805	5.6513e-07	0.0182019	0.00204272	0.0182024	-0.0748117	0.0619074	0.185141
GRMZM2G011520	9.86885	0.0535768	-0.1723	-0.0328025	2.22744e-75	0.34274	0.00569984	0.500268	5.97768e-75	0.682812	0.0214434	0.763961	0.197372	0.495899	366.657	lme	-1.12652	0.000467061	0.00348866	0.000213985	0.0181949	0.0178988	0.0045376	0.0360937	0.119202	1.23695e-05	0.000225895
GRMZM2G011523	2.18548	0.146864	0.348724	-0.291354	0.0342062	0.853325	0.703868	0.685646	0.0347493	0.954204	0.804149	0.864815	2.55636	0.840612	2481.72	lme	294.77	0.00350956	0.0142907	0.0168815	0.861481	4.54343	0.0297523	5.40492	-0.0146594	0.940892	0.974352
GRMZM2G011526	5.57473	-0.398742	-0.155384	0.261695	9.55226e-37	0.126076	0.592241	0.256029	1.08776e-36	0.435539	0.717727	0.571886	0.788429	0.843301	338.869	lme	168.254	0.0258704	0.00283729	0.0136195	0.0905969	0.487561	0.0327834	0.578158	0.0131293	0.305301	0.542287
GRMZM2G011559	5.96854	-0.367432	0.618028	-0.00205479	5.85346e-53	0.0494984	0.00537477	0.989416	7.87526e-53	0.272392	0.0205182	0.996104	0.545383	3.06066e-06	22.104	lme	128.373	0.0219671	0.0448855	8.39662e-07	0.281633	8.61985e-07	0.0792217	0.281634	-0.00115009	0.611228	0.80455
GRMZM2G011575	8.02463	-0.0372243	-0.00508356	0.100925	1.3257e-84	0.538818	0.940986	0.0641319	6.60163e-84	0.816449	0.965426	0.328904	0.181594	0.904406	240.362	lme	5.7726	0.000225462	3.03687e-06	0.00202565	0.0029843	0.0282342	0.00201697	0.0312186	-0.0106461	0.839106	0.930346
GRMZM2G011588	11.7589	-0.0900847	-0.105225	0.0874976	8.8116e-92	0.165142	0.150234	0.128168	9.77506e-91	0.491291	0.272418	0.431205	0.19431	0.84442	201.427	lme	12.8186	0.00132045	0.00130114	0.00152251	0.00551777	0.029948	0.00319065	0.0354657	0.00729147	0.431101	0.667991
GRMZM2G011590	9.19515	0.251043	-0.70002	0.339827	5.94844e-54	0.11254	9.749e-05	0.014553	8.13373e-54	0.411297	0.000771555	0.2064	0.525415	0.530639	276.803	lme	113.548	0.0102546	0.0575853	0.022966	0.111013	0.125507	0.106618	0.23652	0.0199079	0.233273	0.458894
GRMZM2G011592	13.2769	0.104759	0.476756	0.237076	5.01113e-78	0.267104	1.53235e-05	0.00499729	1.56402e-77	0.61228	0.000165938	0.144136	0.310005	0.53298	225.085	lme	56.8463	0.00178568	0.0267105	0.0111775	0.039394	0.0449579	0.0379693	0.0843519	0.0495469	0.0318992	0.112053
GRMZM2G011598	6.57216	0.0971304	0.223085	0.349746	2.72768e-12	0.634706	0.33565	0.0648858	2.86932e-12	0.862336	0.487732	0.330726	0.985046	0.339994	3177.84	lme	144.011	0.00153508	0.00584834	0.0243263	0.265816	0.136931	0.0322546	0.402747	0.0708655	0.00460106	0.0251749
GRMZM2G011624	5.85896	0.196851	-0.154113	-0.0054348	2.035e-62	0.112041	0.282464	0.95851	3.33406e-62	0.410134	0.431677	0.984335	0.363152	0.0284923	20.2214	lme	83.2763	0.00630511	0.00279105	5.87404e-06	0.121321	0.00355809	0.0106784	0.124879	-0.0316472	0.630428	0.817199
GRMZM2G011627	11.1484	-0.111227	-0.124311	-0.0904687	1.7579e-102	0.0164134	0.0192673	0.025963	1.8253e-100	0.157803	0.0568981	0.242077	0.133967	0.921413	100.364	lme	-27.5282	0.00201297	0.00181597	0.00162767	0.00133779	0.0156851	0.00526984	0.0170229	-0.0198722	0.924706	0.96849
GRMZM2G011631	6.62636	0.071279	0.0800316	-0.0385614	5.30158e-60	0.599976	0.577264	0.724611	8.13985e-60	0.846047	0.705449	0.883982	0.407282	0.434787	108.908	lme	91.4728	0.000826689	0.000752685	0.000295717	0.085098	0.0654612	0.00141193	0.150559	0.0266681	0.129444	0.312036
GRMZM2G011636	9.40926	-0.0607377	-0.0060949	-0.0525758	7.27492e-90	0.336833	0.931995	0.336842	6.26802e-89	0.679055	0.958854	0.645632	0.18585	0.777764	78.9969	lme	8.60378	0.000600256	4.36539e-06	0.00054972	0.00729358	0.0255255	0.00132766	0.0328191	0.0133371	0.32476	0.562395
GRMZM2G011655	5.89019	-0.0223847	-0.00380364	0.10918	4.12827e-64	0.849455	0.977776	0.297554	7.07688e-64	0.952571	0.987558	0.610403	0.350959	0.952	42.4148	lme	80.4829	8.15311e-05	1.70015e-06	0.00237058	0.00561027	0.111271	0.00230194	0.116881	-0.026945	0.74717	0.883276
GRMZM2G011662	7.39773	-0.139737	-0.551421	-0.0036391	1.28467e-51	0.112308	6.59241e-08	0.95952	1.69231e-51	0.410697	1.74632e-06	0.984721	0.359844	0.248717	348.814	lme	49.4204	0.00317717	0.035732	2.63364e-06	0.0774914	0.0256541	0.0347545	0.103145	0.0995339	0.000180974	0.00195859
GRMZM2G011731	11.2774	0.030374	0.0416124	-0.0342582	2.12475e-94	0.623927	0.563749	0.499228	3.51309e-93	0.859467	0.694783	0.76327	0.184138	5.97975e-06	27.2923	lme	5.61649	0.000150115	0.000203487	0.000233399	0.0334732	2.00162e-07	0.000461399	0.0334734	0.0281024	0.144479	0.337924
GRMZM2G011742	10.1543	0.132246	0.12673	0.0401185	1.36942e-91	0.0485411	0.101243	0.493255	1.48294e-90	0.27073	0.202608	0.760617	0.196339	0.999655	27.3345	lme	15.4584	0.00284567	0.00188735	0.000320081	1.26191e-05	0.0365752	0.00444485	0.0365878	-0.0665499	0.106849	0.27365
GRMZM2G011746	10.6205	0.0968006	0.0581187	-0.266237	1.91159e-74	0.389695	0.644992	0.00940575	4.8827e-74	0.719614	0.758243	0.178307	0.340079	0.848492	253.558	lme	75.0255	0.00152467	0.000396938	0.0140964	0.016318	0.0913859	0.0142103	0.107704	0.00278636	0.521739	0.74124
GRMZM2G011777	7.77498	-0.20693	-0.0287681	0.0195894	7.11254e-63	0.00146505	0.668509	0.718595	1.1775e-62	0.0419234	0.776605	0.881374	0.228582	0.465775	457.735	lme	10.807	0.00696733	9.72549e-05	7.63156e-05	0.0221867	0.019344	0.00657323	0.0415307	0.0592016	0.0138834	0.0594288
GRMZM2G011800	7.76131	-0.0473672	0.217789	0.296421	1.21534e-65	0.72799	0.164468	0.00653005	2.18071e-65	0.90441	0.291026	0.158716	0.409319	0.00249717	37.9805	lme	92.4887	0.000365069	0.00557393	0.0174737	0.15299	0.000382999	0.0228238	0.153373	0.0047948	0.481922	0.709011
GRMZM2G011858	6.81082	-0.00213683	0.452571	0.103205	1.43057e-66	0.982565	3.45353e-05	0.184963	2.64524e-66	0.994152	0.000329418	0.501601	0.303505	0.348921	125.224	lme	55.2314	7.42949e-07	0.0240693	0.00211822	0.057044	0.0305706	0.0260162	0.0876147	0.0965788	0.000247662	0.00250851
GRMZM2G011878	7.69555	-0.174786	0.0600747	-0.125821	3.18803e-63	0.201542	0.665684	0.209857	5.3308e-63	0.540241	0.774549	0.526297	0.42079	0.157957	93.2508	lme	89.3313	0.00497085	0.000424106	0.00314829	0.148914	0.0279344	0.0104888	0.176848	0.100596	0.000159887	0.00176185
GRMZM2G011888	6.60505	0.114798	-0.257848	-0.0443032	1.72893e-64	0.353347	0.0656702	0.669303	2.99831e-64	0.691867	0.146607	0.85651	0.36384	0.515619	60.7819	lme	82.3641	0.00214431	0.00781299	0.000390336	0.0608196	0.064742	0.0115911	0.125562	0.000622478	0.567932	0.775705
GRMZM2G011893	8.17805	-0.0902259	-0.251991	-0.0379917	3.86294e-81	0.250406	0.00732653	0.558736	1.46358e-80	0.596642	0.0263125	0.798912	0.231766	0.000895872	24.4701	lme	32.0237	0.00132459	0.00746211	0.000287043	0.0525061	4.70809e-05	0.00800648	0.0525532	0.0440979	0.0485506	0.154125
GRMZM2G011896	10.786	-0.0884455	-0.124293	-0.193473	2.59527e-72	0.548835	0.455202	0.128644	5.98765e-72	0.822579	0.602198	0.431768	0.434242	0.665944	68.6008	lme	103.111	0.00127283	0.00181545	0.00744405	0.0592062	0.118028	0.0108715	0.177235	0.00199945	0.542172	0.756319
GRMZM2G011912	7.7212	-0.184286	-0.0807252	0.107561	9.32006e-80	0.023452	0.380726	0.131158	3.22765e-79	0.189587	0.531759	0.435538	0.236946	0.982959	226.598	lme	36.4178	0.00552594	0.000765788	0.0023008	0.00090697	0.052316	0.00661543	0.053223	-0.0202607	0.914835	0.964614
GRMZM2G011915	7.82513	-0.116964	0.0152966	-0.18755	2.33682e-78	0.184315	0.880071	0.0182506	7.44172e-78	0.519505	0.927728	0.220647	0.260439	0.96404	18.2696	lme	47.0973	0.00222597	2.74967e-05	0.00699523	0.00231492	0.0620593	0.0106972	0.0643742	-0.0225242	0.856299	0.939262
GRMZM2G011923	9.8229	-0.0544549	-0.0392143	0.0745986	2.57484e-90	0.344143	0.507669	0.0887184	2.35942e-89	0.68396	0.647267	0.374124	0.175112	0.224077	95.2857	lme	-7.01771	0.000482495	0.000180709	0.0011067	0.0226374	0.00653741	0.00141944	0.0291748	0.0580512	0.0155072	0.0647088
GRMZM2G011932	9.3035	-0.131572	0.195639	0.14351	2.11974e-75	0.149181	0.0493563	0.0668049	5.69538e-75	0.468666	0.118194	0.335206	0.281686	0.565657	158.513	lme	50.2594	0.00281676	0.00449783	0.00409578	0.032404	0.0422007	0.0115275	0.0746047	0.0527837	0.0245769	0.0919282
GRMZM2G011980	8.75401	-0.0417012	-0.274479	0.0400693	9.4599e-73	0.445381	1.43904e-05	0.393666	2.22778e-72	0.758269	0.000157713	0.687686	0.193798	0.466897	359.394	lme	-4.55245	0.000282954	0.00885336	0.000319295	0.0176474	0.0154558	0.00878256	0.0331032	0.0956527	0.000304616	0.00295682
GRMZM2G011998	10.0297	-0.0600914	0.195721	0.0233828	1.90099e-107	0.0651956	2.22977e-06	0.371483	1.11429e-104	0.314718	3.23712e-05	0.671956	0.095573	0.000719908	28.3909	lme	-68.0855	0.000587549	0.0045016	0.000108733	0.00876219	6.31251e-06	0.00572936	0.0087685	0.0019329	0.542143	0.756319
GRMZM2G012021	5.8343	-0.224662	0.506179	-0.0302057	1.03832e-50	0.202236	0.0067643	0.821764	1.35269e-50	0.540913	0.0246381	0.930243	0.531318	0.269717	98.7381	lme	118.212	0.00821256	0.0301091	0.000181445	0.201512	0.0744247	0.0451541	0.275937	0.0948655	0.000292763	0.00286936
GRMZM2G012030	11.1727	-0.143553	0.247487	0.174437	4.7854e-74	0.11152	0.0119906	0.0273339	1.19939e-73	0.409215	0.039005	0.244213	0.298093	0.514048	235.85	lme	51.2319	0.0033531	0.0071977	0.00605126	0.042132	0.044568	0.0168059	0.0867	0.157411	1.6085e-08	1.13287e-06
GRMZM2G012031	8.01597	-0.130132	0.145583	-0.0203784	3.45241e-74	0.224596	0.241197	0.829164	8.70095e-74	0.566981	0.384308	0.933735	0.317277	0.999733	108.074	lme	69.2106	0.00275541	0.00249063	8.25866e-05	2.55017e-05	0.0955172	0.00653137	0.0955427	-0.0464238	0.334143	0.57167
GRMZM2G012041	8.03056	-0.0768337	-0.0917559	-0.018491	1.81387e-56	0.336024	0.308078	0.798176	2.5924e-56	0.678283	0.458859	0.919609	0.27515	0.653459	794.383	lme	38.1977	0.000960556	0.000989368	6.79969e-05	0.0205655	0.0387796	0.00171457	0.0593451	0.0601822	0.0120294	0.0535097
GRMZM2G012044	7.9133	-0.00594124	0.0529179	0.188785	1.09849e-60	0.962932	0.707039	0.0976404	1.71381e-60	0.988552	0.806656	0.387385	0.399812	0.717007	253.923	lme	90.1213	5.74346e-06	0.000329075	0.00708769	0.0420229	0.106472	0.00732597	0.148495	0.069076	0.00564969	0.0295637
GRMZM2G012046	6.40183	0.00260823	-0.0561203	0.011149	7.7522e-71	0.977697	0.601874	0.887576	1.67597e-70	0.993297	0.725397	0.958924	0.276524	0.379808	33.1608	lme	52.3685	1.1069e-06	0.00037011	2.47198e-05	0.0448046	0.0274386	0.000408477	0.0722432	0.0117046	0.351674	0.59028
GRMZM2G012052	10.4047	0.134991	0.00354491	0.0748732	4.29888e-91	0.0150871	0.949301	0.0831622	4.35423e-90	0.150147	0.970778	0.365119	0.168333	0.341141	125.923	lme	-11.0763	0.00296501	1.47673e-06	0.00111486	0.0174861	0.00905387	0.0046709	0.02654	0.0814511	0.00133608	0.00952449
GRMZM2G012088	6.97738	-0.243143	0.0234913	0.0714213	4.02021e-72	0.0154659	0.836552	0.394534	9.18421e-72	0.152403	0.89729	0.688474	0.289927	0.0602122	20.1055	lme	58.1438	0.00961926	6.48489e-05	0.00101444	0.0749755	0.00480369	0.00994116	0.0797792	0.0137451	0.315333	0.552814
GRMZM2G012102	10.7622	-0.248158	-0.244717	-0.287126	6.37444e-65	0.21161	0.26915	0.0898396	1.11935e-64	0.552863	0.416373	0.376608	0.581103	0.622911	76.6481	lme	135.218	0.0100202	0.00703749	0.0163951	0.12215	0.201779	0.034189	0.32393	0.0200543	0.229638	0.4543
GRMZM2G012119	11.5249	0.0436885	0.379079	-0.5702	5.77012e-48	0.868138	0.201003	0.0180267	7.26301e-48	0.958367	0.33601	0.218813	0.834907	0.761126	428.277	lme	171.141	0.000310566	0.0168869	0.0646582	0.146515	0.466843	0.0804144	0.613358	0.0340574	0.0976486	0.256622
GRMZM2G012123	6.97015	-0.0703187	0.132084	-1.12009	8.60394e-62	0.494856	0.255663	1.65823e-17	1.38283e-61	0.791133	0.401075	2.00879e-14	0.318062	0.821368	388.598	lme	65.5004	0.000804564	0.00205018	0.249501	0.0169069	0.0777395	0.258334	0.0946464	0.00604779	0.457118	0.688691
GRMZM2G012126	9.58765	0.139552	-0.0964263	-0.33161	1.04541e-76	0.188838	0.40328	0.000317109	3.00619e-76	0.524646	0.553642	0.035924	0.311224	0.491133	83.9357	lme	63.5901	0.0031688	0.00109265	0.0218688	0.0461678	0.0445588	0.0238919	0.0907267	0.0246273	0.177458	0.384611
GRMZM2G012140	4.79964	0.00939492	0.146807	0.139984	2.56395e-38	0.964626	0.538058	0.457663	2.94889e-38	0.989344	0.673397	0.735828	0.646047	0.847905	325.782	lme	146.182	1.43617e-05	0.0025327	0.00389697	0.0588409	0.328028	0.00635659	0.386869	-0.00849802	0.776434	0.899214
GRMZM2G012156	9.16302	-0.0482165	0.207675	0.0538743	1.72981e-95	0.30329	0.000206542	0.188862	3.45792e-94	0.646837	0.00142866	0.505571	0.13868	0.828742	131.488	lme	-24.3751	0.000378278	0.00506828	0.000577209	0.00313042	0.0151486	0.0063578	0.018279	-6.39515e-06	0.583576	0.786133
GRMZM2G012160	10.0937	-0.0207097	0.141959	-0.133112	2.57079e-84	0.802096	0.127323	0.0632526	1.25272e-83	0.934187	0.240849	0.327945	0.243546	0.71204	96.33	lme	38.1885	6.97855e-05	0.00236819	0.00352375	0.0162007	0.0400597	0.0063748	0.0562605	0.046224	0.0398288	0.132357
GRMZM2G012174	6.88636	0.259229	-0.165553	-0.0289992	2.31493e-65	0.041021	0.24121	0.783189	4.12116e-65	0.249796	0.384308	0.913081	0.368106	0.510777	53.791	lme	83.9425	0.0109342	0.00322081	0.00016724	0.0625779	0.0653349	0.0161695	0.127913	0.00808584	0.415075	0.653015
GRMZM2G012176	5.63797	0.458819	0.267569	0.256095	3.10105e-38	0.153908	0.455947	0.349707	3.56438e-38	0.474736	0.602705	0.65551	0.939387	0.6981	81.1925	lme	189.527	0.0342533	0.00841319	0.0130428	0.252852	0.584683	0.0559106	0.837535	0.00606352	0.458962	0.689696
GRMZM2G012178	9.26152	-0.123951	-0.11718	-0.0551523	2.18392e-88	0.0372778	0.0673964	0.262367	1.58799e-87	0.237146	0.149477	0.577455	0.175419	0.584685	126.169	lme	-0.987786	0.00249987	0.00161362	0.000604919	0.0119812	0.0168673	0.00431854	0.0288485	0.0312426	0.115597	0.28893
GRMZM2G012183	2.45284	0.195216	-0.876788	-0.123912	4.45757e-13	0.702854	0.143181	0.784813	4.69774e-13	0.893969	0.262616	0.914156	1.52432	0.999775	56.3842	lme	244.998	0.00620084	0.0903398	0.00305347	0.000496099	2.20483	0.106911	2.20532	-0.0876052	0.019646	0.0776904
GRMZM2G012200	8.04299	0.182891	0.0239073	-0.0268362	8.74058e-72	0.0184051	0.771416	0.685524	1.96639e-71	0.167785	0.853783	0.864815	0.243341	0.625558	250.067	lme	31.89	0.00544256	6.71664e-05	0.000143223	0.019472	0.0325309	0.00511922	0.0520029	0.000516927	0.572272	0.778641
GRMZM2G012209	7.93698	0.0160647	0.219636	-0.0592396	2.60408e-82	0.821475	0.00974466	0.304456	1.08083e-81	0.942818	0.033064	0.6179	0.212171	0.0211021	30.2765	lme	20.9405	4.19918e-05	0.0056689	0.0006979	0.0412735	0.000889732	0.00621816	0.0421632	0.00367282	0.508025	0.731679
GRMZM2G012213	7.7403	-0.0273786	0.287522	-0.0138005	1.55472e-81	0.718299	0.00176369	0.83743	6.07415e-81	0.899568	0.00828508	0.937928	0.226	0.992438	64.9299	lme	31.2108	0.000121967	0.00971476	3.78754e-05	0.000366568	0.048107	0.0103425	0.0484736	-0.0343565	0.572963	0.779313
GRMZM2G012216	6.87902	-0.064463	-0.0127932	-0.0790889	1.82896e-77	0.420684	0.890098	0.266665	5.49142e-77	0.739633	0.933778	0.58258	0.23792	0.986933	10.2902	lme	36.9726	0.000676145	1.92329e-05	0.00124394	0.00070205	0.0530253	0.0022011	0.0537274	-0.0562735	0.206934	0.424719
GRMZM2G012220	5.63382	-0.0502235	0.301515	0.174659	1.76846e-61	0.691495	0.0435851	0.123503	2.8166e-61	0.889262	0.107206	0.425838	0.376972	0.999532	12.315	lme	88.5191	0.000410424	0.0106834	0.00606668	6.31228e-05	0.134818	0.0172086	0.134882	-0.0389063	0.479309	0.70677
GRMZM2G012224	0.555127	0.22107	0.29853	0.00695121	0.23906	0.776427	0.710772	0.990709	0.241411	0.925084	0.809542	0.996388	2.36356	0.27189	98.8678	lme	285.425	0.00795206	0.0104729	9.60927e-06	3.72065	1.38936	0.0149395	5.11001	0.0352188	0.0850544	0.23359
GRMZM2G012229	8.84036	0.014268	0.0374048	-0.0782357	5.08963e-85	0.849428	0.668033	0.243357	2.61919e-84	0.952571	0.776487	0.5601	0.223966	0.941672	11.2374	lme	30.2032	3.31243e-05	0.000164416	0.00121725	0.00277693	0.0448319	0.00133096	0.0476088	-0.00149486	0.614652	0.806939
GRMZM2G012233	7.58417	0.0772454	0.0498851	0.259678	4.70353e-58	0.487422	0.675961	0.00892762	6.93395e-58	0.785313	0.782499	0.176879	0.369275	0.554047	278.334	lme	74.9722	0.000970878	0.000292436	0.0134103	0.0539977	0.067086	0.01563	0.121084	0.0985293	0.000201209	0.00213312
GRMZM2G012262	8.02538	0.168466	0.496498	0.00075754	4.14661e-25	0.0426366	1.59765e-06	0.991911	4.49383e-25	0.254586	2.46862e-05	0.996905	0.508754	0.211553	10260.2	lme	40.797	0.00461791	0.0289685	1.14125e-07	0.0476325	0.0127806	0.029056	0.0604131	0.0196597	0.237466	0.463928
GRMZM2G012276	11.3672	0.259275	-0.125044	-0.392333	1.7337e-64	0.238198	0.616246	0.0430323	3.0063e-64	0.583486	0.735775	0.2817	0.645704	0.825957	76.1049	lme	148.351	0.0109381	0.00183744	0.0306111	0.06896	0.327263	0.0387165	0.396223	-0.00902188	0.797652	0.910322
GRMZM2G012280	8.91641	-0.0540781	0.00169977	0.03285	9.3586e-82	0.353004	0.978038	0.504185	3.73173e-81	0.691695	0.987739	0.765887	0.191328	0.441251	178.674	lme	2.22769	0.000475841	3.39525e-07	0.000214605	0.019328	0.0152635	0.000587124	0.0345915	0.110439	3.88012e-05	0.000566311
GRMZM2G012284	10.2343	0.0184214	0.0929805	0.0471685	1.47541e-77	0.822255	0.309038	0.515342	4.46159e-77	0.943019	0.459889	0.772394	0.253738	0.778767	304.2	lme	39.9667	5.52157e-05	0.00101595	0.00044246	0.0130886	0.0460734	0.00145392	0.059162	0.0160664	0.282655	0.517485
GRMZM2G012306	5.64387	0.0246102	-0.316399	0.324133	5.24713e-49	0.896178	0.125937	0.0432584	6.6867e-49	0.966765	0.238947	0.282442	0.560319	0.585197	110.907	lme	129.678	9.85486e-05	0.0117641	0.0208937	0.12298	0.173498	0.034129	0.296479	0.0216216	0.208999	0.427575
GRMZM2G012319	10.2242	-0.138697	0.129267	0.0770538	1.69613e-94	0.00439927	0.0166878	0.067933	2.86968e-93	0.0755568	0.0505895	0.337566	0.142631	0.833626	245.366	lme	-22.4842	0.00313007	0.00196364	0.00118075	0.00318477	0.0159575	0.00654976	0.0191423	0.0264537	0.157006	0.356441
GRMZM2G012324	13.1066	-0.0358468	-0.262585	-0.249175	3.45978e-79	0.722662	0.0220858	0.00683867	1.15736e-78	0.901888	0.0633898	0.159729	0.311658	0.77869	283.34	lme	63.3078	0.000209084	0.00810269	0.0123475	0.0203316	0.0715375	0.0203981	0.091869	0.0408032	0.0611227	0.183338
GRMZM2G012326	9.32802	-0.0338348	-0.0785509	0.061159	4.7574e-92	0.558558	0.236909	0.228857	5.46937e-91	0.827589	0.379418	0.544671	0.170877	0.86616	85.2855	lme	-0.424445	0.000186272	0.000725092	0.000743858	0.00370846	0.0239997	0.00140652	0.0277081	-0.0204573	0.909829	0.962591
GRMZM2G012340	6.56998	0.291571	0.00577677	-0.551303	5.91196e-53	0.161704	0.980593	0.00349488	7.9522e-53	0.485592	0.988975	0.129868	0.612471	0.906201	75.5941	lme	142.717	0.0138328	3.92158e-06	0.0604436	0.0334176	0.32285	0.0643952	0.356268	-0.0160278	0.97623	0.99018
GRMZM2G012342	8.83047	0.174967	-0.207157	-0.441186	1.47108e-61	0.352213	0.332296	0.00910275	2.34998e-61	0.691016	0.483993	0.177334	0.555802	0.870811	120.134	lme	131.507	0.00498117	0.00504303	0.0387091	0.0377706	0.254596	0.045576	0.292366	-0.00326929	0.657935	0.833832
GRMZM2G012391	10.9179	0.184032	-0.514304	-0.00654072	1.83204e-68	0.00422489	2.35778e-10	0.904284	3.62005e-68	0.0735349	1.48761e-08	0.963739	0.236935	0.430439	507.998	lme	11.0906	0.00551068	0.0310835	8.50786e-06	0.0261082	0.019731	0.0416475	0.0458392	0.102295	0.000107824	0.0012846
GRMZM2G012393	8.36357	-0.0115673	0.165416	-0.0223959	4.10438e-87	0.843926	0.0163668	0.668112	2.5682e-86	0.950578	0.0498327	0.85591	0.175825	0.937012	256.761	lme	2.51043	2.17711e-05	0.00321548	9.97483e-05	0.00183754	0.0273355	0.00347333	0.0291731	-0.0269151	0.743199	0.881393
GRMZM2G012397	15.631	0.335954	-0.400102	-0.150887	1.86049e-78	0.00152014	0.000848633	0.101197	5.95298e-78	0.0424309	0.00454614	0.39183	0.319905	0.787281	464.597	lme	64.2772	0.0183645	0.0188119	0.00452768	0.0199444	0.0738151	0.0456285	0.0937595	0.0517024	0.026696	0.097742
GRMZM2G012399	6.25325	-0.0317171	0.11194	-0.0436961	2.39553e-61	0.754667	0.324626	0.626698	3.80167e-61	0.915852	0.476016	0.835545	0.311657	0.808694	305.828	lme	63.7699	0.000163684	0.00147251	0.000379712	0.0170649	0.0721368	0.00231514	0.0892017	0.0170214	0.273077	0.506541
GRMZM2G012404	9.60439	0.0411662	-0.0784834	-0.164263	1.21111e-82	0.63527	0.43388	0.0364641	5.17328e-82	0.862791	0.582406	0.267848	0.258632	0.978433	252.088	lme	46.1713	0.000275741	0.000723845	0.00536601	0.00136623	0.0619822	0.00606996	0.0633485	-0.0086984	0.79026	0.906668
GRMZM2G012413	4.56705	0.202628	0.590575	-0.404889	9.04553e-31	0.380164	0.0254102	0.0531248	9.98883e-31	0.713104	0.0707942	0.305195	0.722582	0.790506	426.285	lme	156.03	0.00668063	0.0409864	0.0326018	0.0983952	0.371286	0.0698532	0.469681	0.0032409	0.484436	0.711329
GRMZM2G012416	11.2679	-0.0468241	-0.0561546	-0.0668952	1.71555e-92	0.43235	0.406596	0.208603	2.09779e-91	0.748317	0.556512	0.525923	0.178906	0.901944	275.171	lme	3.8623	0.000356746	0.000370562	0.000889937	0.00293264	0.0269752	0.00164878	0.0299079	-0.0214182	0.884109	0.951925
GRMZM2G012434	11.3287	0.0962802	0.011845	-0.150496	3.42778e-88	0.178452	0.884197	0.0206031	2.43401e-87	0.510313	0.930247	0.227581	0.213453	0.939047	385.928	lme	23.8378	0.00150832	1.64877e-05	0.00450419	0.00260376	0.0401136	0.00509108	0.0427174	-0.0123173	0.881301	0.951099
GRMZM2G012453	10.6367	0.365468	0.289365	0.369955	3.32232e-63	0.0124426	0.0393406	0.000280623	5.55278e-63	0.136269	0.09923	0.0342229	0.517584	0.0462555	133.603	lme	99.3172	0.0217329	0.00983973	0.0272186	0.269307	0.0130611	0.0608215	0.282368	0.104323	4.84453e-05	0.000676633
GRMZM2G012479	12.1597	0.081988	-0.0695341	-0.208853	1.11606e-77	0.523776	0.620774	0.0537349	3.4084e-77	0.80727	0.739484	0.306375	0.378763	0.540563	88.974	lme	86.0243	0.00109375	0.00056818	0.00867462	0.0634378	0.0746395	0.0095353	0.138077	0.0465746	0.0403188	0.133716
GRMZM2G012501	10.8729	-0.118647	-0.102389	0.0495313	1.17167e-96	0.041989	0.127091	0.331538	2.98186e-95	0.252643	0.240484	0.641467	0.170673	0.999626	22.4643	lme	-0.232055	0.0022905	0.00123197	0.000487897	1.03446e-05	0.0276369	0.00301583	0.0276473	-0.0614793	0.151298	0.348698
GRMZM2G012546	10.8996	0.443067	-0.255187	0.263431	3.85116e-75	0.000785746	0.0773878	0.0205575	1.02085e-74	0.0294159	0.166003	0.227581	0.375643	0.898262	193.036	lme	87.3871	0.0319418	0.00765257	0.0138008	0.0134874	0.119083	0.0669531	0.13257	-0.0168611	0.997734	0.999206
GRMZM2G012566	10.0989	0.0989745	-0.484909	0.102837	4.52729e-34	0.482543	0.00149881	0.38575	5.07685e-34	0.781627	0.00724718	0.682253	0.740456	0.157468	621.235	lme	105.365	0.00159392	0.0276318	0.00210314	0.286652	0.0535748	0.0347784	0.340227	0.169945	1.89431e-09	2.0366e-07
GRMZM2G012584	7.50034	0.00318433	0.454662	0.0617282	9.39525e-48	0.977508	0.000468257	0.535516	1.17966e-47	0.993297	0.00279616	0.784917	0.411241	0.493939	481.419	lme	77.801	1.64989e-06	0.0242922	0.000757768	0.0668095	0.0652091	0.0248583	0.132019	0.0824094	0.0012797	0.00920197
GRMZM2G012600	9.12876	-0.199646	0.0510344	-0.0206692	4.49655e-91	0.00161101	0.468014	0.700286	4.53927e-90	0.0436381	0.612392	0.872864	0.180303	0.999887	31.8171	lme	5.9159	0.00648545	0.000306067	8.49603e-05	3.49819e-06	0.0308525	0.00768565	0.030856	-0.0854239	0.0272108	0.0991348
GRMZM2G012601	8.26443	-0.187016	0.00478484	-0.141378	1.09177e-75	0.00512191	0.946322	0.0152851	2.97787e-75	0.0818559	0.96904	0.209471	0.203282	0.729777	334.754	lme	13.1499	0.00569086	2.69046e-06	0.00397494	0.0102863	0.0277796	0.0113334	0.0380659	0.0193567	0.239686	0.466061
GRMZM2G012628	10.4925	0.149426	0.162731	0.00996782	5.19228e-83	0.00123303	0.00126396	0.797336	2.28006e-82	0.0382097	0.00629587	0.919186	0.150856	0.579471	423.955	lme	-28.3504	0.00363307	0.00311195	1.97592e-05	0.00845618	0.0116523	0.00552948	0.0201085	0.0890369	0.000641093	0.00531689
GRMZM2G012631	11.8602	0.0434151	-0.345115	-0.0330991	9.55124e-62	0.76797	0.034657	0.796819	1.53277e-61	0.92164	0.0901857	0.919126	0.478643	0.643282	339.842	lme	105.793	0.000306691	0.0139965	0.000217872	0.0735724	0.132676	0.0151944	0.206248	0.0588562	0.0145755	0.061737
GRMZM2G012654	6.87277	0.184068	0.19001	0.0129617	2.92212e-71	0.0326741	0.0512812	0.862959	6.4291e-71	0.222868	0.121744	0.94823	0.254398	0.904386	317.43	lme	43.0959	0.00551286	0.00424272	3.34114e-05	0.00578552	0.0547233	0.0080265	0.0605089	-0.0359321	0.541986	0.756234
GRMZM2G012685	5.19576	0.0131246	-1.41752	-0.069506	4.48644e-26	0.965823	0.000134804	0.80195	4.87608e-26	0.989872	0.00101262	0.92136	0.96661	0.811191	528.325	lme	188.476	2.80278e-05	0.236128	0.000960757	0.158407	0.680573	0.237625	0.83898	0.026034	0.164335	0.366981
GRMZM2G012690	8.03824	0.0977127	0.091022	7.83018e-05	2.6645e-76	0.0603118	0.106198	0.998603	7.50994e-76	0.301659	0.210072	0.99919	0.169272	0.616965	361.425	lme	-12.239	0.00155354	0.000973605	1.21931e-09	0.00982663	0.015828	0.00204519	0.0256546	0.0655574	0.00734719	0.0362346
GRMZM2G012717	9.47242	0.302226	-1.43531	0.0536312	1.19128e-63	0.123939	3.42589e-08	0.755849	2.01384e-63	0.43127	9.83442e-07	0.899622	0.579318	0.974089	10.8007	lme	136.643	0.0148622	0.242091	0.000572011	0.00825361	0.310289	0.28239	0.318542	-0.00968137	0.81369	0.918459
GRMZM2G012724	8.27427	0.923962	0.66779	0.11245	9.88685e-38	0.00259103	0.0244048	0.595112	1.13303e-37	0.056999	0.0685514	0.81935	1.11104	0.081603	152.12	lme	183.903	0.138908	0.0524046	0.00251473	1.08046	0.0960027	0.166363	1.17646	0.101386	9.14889e-05	0.00112403
GRMZM2G012728	6.17634	-0.0335866	-0.382245	-0.387107	6.75254e-43	0.904937	0.223513	0.100514	8.07771e-43	0.970067	0.363182	0.390515	0.831455	0.44185	63.5207	lme	174.064	0.000183549	0.0171701	0.029801	0.361926	0.286513	0.0465829	0.64844	0.0330741	0.108379	0.276478
GRMZM2G012756	5.6844	0.146872	-0.00836261	0.129649	4.77358e-61	0.260939	0.955737	0.263247	7.50807e-61	0.606871	0.974616	0.578407	0.387207	0.992352	10.9004	lme	91.5196	0.00350994	8.21814e-06	0.00334278	0.00108835	0.141217	0.00809433	0.142306	-0.0525764	0.252807	0.482617
GRMZM2G012758	9.64348	0.174626	0.372456	-0.0178835	1.99673e-72	0.198944	0.019014	0.879981	4.62847e-72	0.538524	0.0563534	0.955065	0.399852	0.890465	76.587	lme	94.911	0.0049618	0.016302	6.36022e-05	0.016653	0.13538	0.0176393	0.152033	0.00435391	0.491913	0.717662
GRMZM2G012761	8.51554	-0.092575	-0.0209259	0.0746587	9.78215e-89	0.0765818	0.692694	0.0642683	7.39707e-88	0.341252	0.795836	0.329056	0.157636	0.291889	108.269	lme	-18.1937	0.00139446	5.14587e-05	0.00110849	0.0153051	0.00630886	0.00203468	0.0216139	0.0350763	0.0934088	0.249058
GRMZM2G012814	6.68467	-0.0186611	0.0417857	-0.0814074	1.63104e-72	0.84042	0.693691	0.317135	3.79775e-72	0.949475	0.796478	0.629567	0.274187	0.85478	75.8196	lme	52.5375	5.6662e-05	0.000205184	0.00131795	0.0103644	0.061006	0.00173015	0.0713705	-0.00469345	0.693437	0.85508
GRMZM2G012841	10.2628	0.0043776	-0.169052	0.0928017	1.13829e-94	0.937107	0.00909755	0.050824	1.97742e-93	0.980904	0.0313565	0.299262	0.164252	0.441378	46.7077	lme	-6.57551	3.11811e-06	0.00335838	0.0017127	0.0140823	0.0111266	0.00521004	0.0252089	0.0120943	0.344707	0.582916
GRMZM2G012863	9.59992	0.0488147	0.115576	-0.172923	1.04645e-86	0.522191	0.193952	0.0127962	6.29223e-86	0.806591	0.327324	0.199176	0.226934	0.999893	28.9342	lme	31.6779	0.000387722	0.00156974	0.00594668	5.22406e-06	0.0488748	0.00717342	0.04888	-0.0430104	0.39662	0.634752
GRMZM2G012865	12.0364	-0.0115318	-0.42255	0.0810044	1.52862e-77	0.92992	0.00534306	0.466966	4.61635e-77	0.978377	0.0204268	0.74256	0.386245	0.624565	76.5212	lme	89.4883	2.16379e-05	0.020982	0.00130493	0.0540274	0.0898788	0.0221419	0.143906	0.0351357	0.0928029	0.247952
GRMZM2G012874	4.80751	-0.151863	0.684711	0.110042	2.16494e-31	0.576823	0.0267962	0.647154	2.39712e-31	0.836241	0.0737859	0.846663	0.838215	0.79474	310.783	lme	174.148	0.00375252	0.055094	0.00240816	0.134264	0.519854	0.0655342	0.654119	0.0257066	0.130866	0.314733
GRMZM2G012891	8.889	0.0247018	0.309277	0.308413	3.21668e-71	0.841704	0.0263946	0.0035235	7.05921e-71	0.949798	0.0729231	0.130133	0.365654	0.432846	68.7333	lme	81.6554	9.9283e-05	0.0112405	0.0189163	0.0705274	0.0538257	0.0298754	0.124353	0.013905	0.320317	0.557987
GRMZM2G012901	6.89955	-0.0209848	0.109569	-0.0490225	3.84911e-67	0.834955	0.325296	0.574382	7.26294e-67	0.947478	0.47669	0.808138	0.306926	0.682168	156.411	lme	62.2818	7.16519e-05	0.00141081	0.000477926	0.0288361	0.0618913	0.00217214	0.0907274	0.0417677	0.058747	0.178242
GRMZM2G012923	7.19094	-0.0563596	-0.660591	-0.0808533	2.46438e-34	0.687874	3.3618e-05	0.498328	2.76798e-34	0.887361	0.000322872	0.762858	0.615746	0.25709	482.268	lme	103.612	0.000516839	0.0512808	0.00130006	0.210188	0.0727375	0.051115	0.282926	0.15008	7.98207e-08	3.97376e-06
[truncated: 16,714 more rows]

## Sheet: Metabolome
Dataset EV2B. LME model coefficients, fixed effects and spatial autocorrelation for the metabolites in the single-plant dataset. I, DOH and SNP stand for the model intercept and the day of harvest and SNP subgroup fixed effects, respectively. COV and IID stand for the spatially covarying and i.i.d. contributions to the model residuals, respectively, while FIX stands for all fixed effects combined…
[truncated: 593 more rows]

[truncated: 1 more sheets: Phenotypes]
