# Supplementary material for: Using single‐plant‐omics in the field to link maize genes to functions and phenotypes
Source: Mol Syst Biol. 2020 Dec 21;16(12):e9667. doi: 10.15252/msb.20209667 (PMC7751767; doi:10.15252/msb.20209667)
Supplement: Supplementary file 5 — Dataset EV3 [file MSB-16-e9667-s005.xlsx]

## Sheet: Dataset EV3A
Dataset EV3A. GO Biological Process category enrichment in set of transcripts with significant DOH effect at q<=0.01
Selected statistical test : Hypergeometric test
Selected correction : Benjamini & Hochberg False Discovery Rate (FDR) correction
Selected significance level : 0.05
Testing option : Test gene set against all genes present in single plant transcriptome dataset
The selected cluster :
GRMZM2G414423|AC207628.4_FG005|AC207628.4_FG009|GRMZM2G090070|GRMZM2G399183|GRMZM2G000593|GRMZM2G138572|GRMZM2G129615|GRMZM2G172485|GRMZM2G105644|GRMZM2G101287|GRMZM2G106974|GRMZM2G155911|GRMZM2G004957|GRMZM2G037875|GRMZM2G104310|GRMZM2G095763|GRMZM2G162200|GRMZM2G126582|GRMZM2G118957|GRMZM2G027603|GRMZM2G114592|GRMZM2G016926|GRMZM2G016928|GRMZM2G138583|GRMZM2G083788|GRMZM2G174202|GRMZM2G149238|G…
GRMZM2G163542|GRMZM2G421541|GRMZM2G096171|GRMZM2G135501|GRMZM2G110201|GRMZM2G177386|GRMZM2G396114|GRMZM2G170742|GRMZM2G028007|GRMZM2G089876|GRMZM2G084181|GRMZM2G164062|GRMZM2G462062|GRMZM2G106190|GRMZM2G143139|GRMZM2G005350|GRMZM2G152079|GRMZM2G004023|GRMZM2G100889|GRMZM2G410990|GRMZM2G103914|GRMZM2G022710|GRMZM2G022711|GRMZM2G409976|GRMZM2G165383|GRMZM2G409974|GRMZM2G031660|GRMZM2G006678|GRMZM2G…
GRMZM2G097434|GRMZM2G072156|GRMZM2G017351|GRMZM2G096107|GRMZM2G017355|GRMZM2G077844|GRMZM2G113158|GRMZM2G113156|GRMZM2G138455|GRMZM2G139786|GRMZM2G117513|GRMZM2G114484|GRMZM2G172369|GRMZM2G137120|GRMZM2G159399|GRMZM2G151434|GRMZM2G176735|GRMZM2G176737|GRMZM2G131820|GRMZM2G011367|GRMZM2G010034|GRMZM5G890843|GRMZM2G062946|GRMZM2G118834|GRMZM2G163407|GRMZM2G379686|GRMZM2G471108|GRMZM2G176748|GRMZM2G…
GRMZM2G035325|GRMZM2G352607|GRMZM2G014400|GRMZM2G056247|GRMZM2G008513|GRMZM2G010836|GRMZM2G133684|GRMZM2G074024|GRMZM2G136712|GRMZM2G419436|GRMZM2G067727|GRMZM2G028129|GRMZM2G178595|GRMZM2G100758|GRMZM2G388608|GRMZM2G165272|GRMZM5G862817|GRMZM2G054418|GRMZM2G099328|GRMZM2G017460|GRMZM2G107388|GRMZM2G427054|GRMZM2G145662|AC233893.1_FG002|GRMZM2G051374|GRMZM2G327686|GRMZM2G118037|GRMZM2G177276|GRMZ…
GRMZM2G085577|GRMZM2G157679|GRMZM2G062019|GRMZM2G028104|GRMZM2G103843|GRMZM2G022804|GRMZM2G085573|GRMZM2G431900|GRMZM2G122126|GRMZM2G452807|GRMZM2G001905|GRMZM2G115839|GRMZM2G049031|GRMZM2G076630|GRMZM5G862882|GRMZM2G380732|GRMZM2G030436|GRMZM2G089949|GRMZM2G156336|GRMZM2G089944|GRMZM2G037064|GRMZM2G367777|GRMZM2G145690|GRMZM2G038394|GRMZM2G085582|GRMZM2G122116|GRMZM2G084252|GRMZM2G076636|GRMZM2G…
GRMZM2G091119|GRMZM2G011031|GRMZM2G063909|GRMZM2G347361|GRMZM2G004732|GRMZM2G075096|GRMZM2G325131|GRMZM2G151332|GRMZM2G152663|GRMZM2G174896|GRMZM2G093761|GRMZM2G337113|GRMZM2G105466|GRMZM2G037614|GRMZM2G125072|GRMZM2G003409|GRMZM2G165972|GRMZM2G099056|GRMZM2G427090|GRMZM2G001696|GRMZM2G084819|GRMZM2G427097|GRMZM2G109821|GRMZM2G374971|GRMZM2G047894|GRMZM2G081782|GRMZM5G865112|GRMZM5G824600|GRMZM2G…
GRMZM2G312736|GRMZM2G099860|GRMZM5G886969|GRMZM2G040349|GRMZM2G156227|GRMZM2G085218|GRMZM2G027378|GRMZM2G103721|GRMZM2G149923|GRMZM5G837108|GRMZM6G743306|GRMZM2G074567|GRMZM2G006468|GRMZM2G459563|GRMZM2G026050|GRMZM2G007791|GRMZM2G014091|GRMZM2G082199|GRMZM2G082198|GRMZM5G885628|GRMZM2G153184|GRMZM2G065635|GRMZM2G467184|GRMZM2G102404|AC211390.3_FG001|GRMZM2G039362|GRMZM2G077607|GRMZM2G017110|GRMZ…
GRMZM2G126290|GRMZM2G159171|GRMZM2G084928|GRMZM2G147191|GRMZM2G044038|GRMZM2G393349|GRMZM2G105348|GRMZM2G004858|GRMZM2G066293|GRMZM2G104012|GRMZM2G104013|GRMZM2G129311|GRMZM2G056014|GRMZM5G856306|GRMZM2G087192|GRMZM2G091226|GRMZM2G126285|GRMZM2G079583|GRMZM2G023105|GRMZM2G151200|GRMZM2G138245|AC226230.2_FG001|GRMZM2G174784|GRMZM2G013790|GRMZM2G172132|GRMZM2G096904|GRMZM2G153863|GRMZM2G096909|GRMZ…
GRMZM2G137849|GRMZM2G051103|GRMZM2G052435|GRMZM2G457003|AC234201.1_FG003|GRMZM2G031504|GRMZM5G804323|GRMZM2G158775|GRMZM2G153087|GRMZM2G040452|GRMZM5G852876|AC191113.2_FG002|GRMZM2G370715|GRMZM2G448104|GRMZM2G400167|GRMZM2G112538|GRMZM2G052422|GRMZM2G009626|GRMZM2G111232|GRMZM5G817625|GRMZM2G027495|GRMZM2G073351|GRMZM2G009627|GRMZM2G005260|GRMZM2G064437|GRMZM2G170400|GRMZM2G472643|GRMZM2G027499|G…
GRMZM5G818186|GRMZM2G314692|GRMZM2G156803|GRMZM2G160064|GRMZM2G035651|GRMZM2G014793|GRMZM2G061938|GRMZM2G120839|GRMZM2G164418|GRMZM2G165747|GRMZM2G082894|GRMZM2G362303|GRMZM2G430027|GRMZM2G093535|GRMZM2G132847|GRMZM2G172032|GRMZM2G106548|GRMZM2G055251|GRMZM2G380195|GRMZM2G102181|GRMZM2G072612|GRMZM2G073943|GRMZM2G073942|GRMZM2G022365|GRMZM2G114186|GRMZM2G089498|GRMZM2G105229|GRMZM2G132811|GRMZM2G…
GRMZM2G099630|GRMZM2G457125|GRMZM2G175177|GRMZM2G021822|GRMZM2G404647|GRMZM2G039106|GRMZM2G107076|GRMZM2G116803|GRMZM2G171616|GRMZM2G008892|GRMZM2G088964|GRMZM2G062377|GRMZM2G041442|GRMZM2G448213|GRMZM2G000936|GRMZM2G039113|GRMZM2G000932|GRMZM2G132019|GRMZM2G157317|GRMZM2G076989|GRMZM2G137704|GRMZM2G074323|GRMZM2G424241|GRMZM2G133358|GRMZM2G154278|GRMZM2G125747|GRMZM2G179551|GRMZM2G324956|GRMZM2G…
GRMZM2G060742|GRMZM2G081666|GRMZM2G358381|GRMZM2G132704|GRMZM2G154958|GRMZM2G034471|GRMZM2G025528|GRMZM2G059753|GRMZM2G067371|GRMZM2G106443|GRMZM2G005938|GRMZM2G304575|GRMZM2G097141|GRMZM2G410623|GRMZM2G102938|GRMZM5G884600|GRMZM2G475017|GRMZM2G142150|GRMZM6G980248|GRMZM2G021973|GRMZM2G122543|GRMZM2G109582|EF517601.1_FG015|GRMZM2G057910|GRMZM2G077541|GRMZM2G308944|GRMZM2G076212|GRMZM2G006329|GRMZ…
GRMZM2G061742|GRMZM2G082683|GRMZM2G117870|GRMZM2G347743|GRMZM5G842886|GRMZM2G097706|GRMZM2G067049|GRMZM5G806309|GRMZM5G877500|GRMZM2G034122|GRMZM2G034120|GRMZM2G576752|GRMZM2G161102|GRMZM2G047431|GRMZM2G022159|GRMZM2G171387|GRMZM2G130868|GRMZM2G035461|GRMZM2G453805|GRMZM2G035465|GRMZM2G073743|GRMZM2G079013|GRMZM2G136139|GRMZM2G354013|GRMZM2G011469|GRMZM2G338809|GRMZM2G069694|GRMZM5G829894|GRMZM2G…
GRMZM2G361256|GRMZM2G180328|GRMZM2G080828|GRMZM2G134426|GRMZM2G074158|GRMZM2G092804|GRMZM2G143377|GRMZM2G142043|GRMZM2G096391|GRMZM2G034943|GRMZM2G327357|GRMZM2G009948|GRMZM2G033619|GRMZM2G009940|GRMZM2G010937|GRMZM2G155332|GRMZM5G842071|GRMZM2G046932|GRMZM2G101502|GRMZM2G320723|GRMZM2G378906|GRMZM5G878058|GRMZM2G180335|GRMZM5G854045|GRMZM2G016232|GRMZM2G050186|GRMZM2G008607|GRMZM2G570528|GRMZM2G…
GRMZM2G061885|GRMZM2G301642|GRMZM2G026643|GRMZM2G171254|GRMZM2G103128|GRMZM2G149323|GRMZM2G150323|GRMZM2G473533|GRMZM2G152984|GRMZM5G873286|GRMZM2G097802|GRMZM2G146298|GRMZM2G380414|GRMZM2G116434|GRMZM2G115105|GRMZM2G040954|GRMZM2G081462|GRMZM2G527017|AC190623.3_FG001|GRMZM2G047577|GRMZM2G072518|GRMZM2G152975|GRMZM2G124059|GRMZM5G873295|GRMZM2G002626|GRMZM2G178709|GRMZM2G038636|GRMZM2G151649|GRMZ…
GRMZM2G086258|GRMZM2G152194|GRMZM2G042664|GRMZM2G480607|GRMZM2G120596|GRMZM2G180205|GRMZM2G147614|GRMZM2G098227|GRMZM2G108003|GRMZM2G053315|GRMZM2G055970|GRMZM5G813661|GRMZM2G111672|GRMZM2G095185|GRMZM2G148913|GRMZM5G813627|GRMZM2G340444|GRMZM2G155217|GRMZM2G164160|GRMZM2G155216|GRMZM2G079938|GRMZM2G375999|GRMZM2G181546|GRMZM2G033746|GRMZM2G054663|GRMZM2G074254|GRMZM2G110332|GRMZM2G074252|GRMZM2G…
No annotations were retrieved for the following entities:
GRMZM2G414423|GRMZM2G003861|GRMZM2G047681|GRMZM2G116785|GRMZM2G082683|GRMZM2G000114|GRMZM2G026983|GRMZM2G000593|GRMZM2G172485|GRMZM2G071319|GRMZM2G073979|GRMZM2G426888|GRMZM2G445163|GRMZM2G037875|GRMZM2G034122|GRMZM2G057006|GRMZM2G162675|GRMZM2G161102|GRMZM2G162677|GRMZM2G118957|AC234520.1_FG005|GRMZM5G806784|GRMZM2G049613|GRMZM2G016926|GRMZM2G353195|GRMZM2G138583|GRMZM2G174202|GRMZM2G069009|GRMZ…
GRMZM2G117430|GRMZM2G115491|GRMZM2G144818|GRMZM2G421791|GRMZM2G392116|GRMZM2G015880|GRMZM2G701688|GRMZM2G091124|GRMZM2G046317|GRMZM2G155954|GRMZM2G006937|GRMZM2G056116|GRMZM2G057437|GRMZM2G061938|GRMZM2G003656|GRMZM2G082894|GRMZM2G142409|GRMZM2G108959|GRMZM2G329944|GRMZM2G093535|GRMZM2G096806|GRMZM2G055251|GRMZM2G034573|GRMZM2G038931|GRMZM2G464575|GRMZM2G073942|GRMZM2G350773|GRMZM2G347361|GRMZM2G…
GRMZM2G031824|GRMZM2G010302|GRMZM2G114873|GRMZM2G073460|GRMZM2G125529|GRMZM2G439311|GRMZM2G344521|GRMZM2G007372|GRMZM2G178645|GRMZM2G061695|GRMZM2G093291|GRMZM2G084116|GRMZM2G133175|GRMZM2G179737|GRMZM2G059132|GRMZM2G180967|GRMZM6G910544|GRMZM2G318220|GRMZM2G071288|GRMZM2G072133|GRMZM2G016088|GRMZM2G146486|GRMZM2G456241|GRMZM2G027331|GRMZM2G112244|GRMZM2G134234|GRMZM2G064518|GRMZM2G030744|GRMZM2G…
GRMZM2G138425|GRMZM2G483598|GRMZM2G140989|GRMZM2G040975|GRMZM2G171466|GRMZM2G040970|GRMZM2G124476|GRMZM2G124477|GRMZM2G475743|GRMZM2G176548|GRMZM2G343048|GRMZM2G474651|GRMZM2G093254|GRMZM2G402987|GRMZM2G404922|GRMZM2G101130|GRMZM2G013970|GRMZM2G038412|GRMZM2G445478|GRMZM2G135366|GRMZM2G157153|GRMZM2G138632|GRMZM2G321053|GRMZM2G137546|GRMZM2G027535|GRMZM2G116640|GRMZM2G000650|GRMZM2G082346|GRMZM2G…
GRMZM2G145662|GRMZM2G051374|GRMZM2G327686|GRMZM2G398423|GRMZM2G167207|GRMZM2G110553|GRMZM2G159824|GRMZM2G088436|GRMZM2G121208|GRMZM2G433731|GRMZM2G069922|GRMZM2G042664|GRMZM2G117193|GRMZM2G128078|GRMZM2G099317|GRMZM2G108003|GRMZM2G465226|GRMZM2G351577|GRMZM2G055970|GRMZM2G079723|GRMZM2G166355|GRMZM5G813661|GRMZM2G111672|GRMZM2G095185|GRMZM2G134753|GRMZM2G112764|GRMZM5G832380|GRMZM2G101867|AC21450…
GRMZM5G836588|GRMZM2G026143|GRMZM5G818977|GRMZM2G380765|GRMZM2G101408|GRMZM2G089959|GRMZM2G171994|GRMZM2G374085|GRMZM2G020843|GRMZM2G062230|GRMZM2G401026|GRMZM2G428987|GRMZM2G020840|GRMZM2G122584|GRMZM2G078826|GRMZM2G147402|GRMZM2G030880|GRMZM2G018356|GRMZM2G115817|GRMZM2G330019|GRMZM5G841743|GRMZM2G457003|GRMZM2G134104|GRMZM2G031504|GRMZM2G074472|GRMZM2G158775|GRMZM2G016168|GRMZM5G852876|AC19111…
GO-ID	p-value	corr p-value	x	n	X	N	Description	Genes in test set
19219	5.6519e-07	0.0012036	432	1628	2676	12288	regulation of nucleobase-containing compound metabolic process	GRMZM2G138455|AC203535.4_FG002|GRMZM2G411032|GRMZM2G026742|GRMZM2G159399|GRMZM2G348956|GRMZM2G092137|GRMZM2G107945|GRMZM2G092497|GRMZM2G058451|GRMZM2G004957|GRMZM2G003509|AC234520.1_FG003|GRMZM2G114113|GRMZM2G127665|GRMZM2G149238|GRMZM2G176506|GRMZM2G055172|GRMZM2G148022|AC233870.1_FG003|GRMZM2G035465|GRMZM2G159134|GRMZM2G139765|GRMZM2G079013|GRMZM2G158162|GRMZM2G134073|GRMZM2G301642|GRMZM2G02664…
9768	6.5166e-07	0.0012036	14	18	2676	12288	photosynthesis, light harvesting in photosystem I	GRMZM2G072280|GRMZM2G160268|GRMZM2G001653|GRMZM2G038519|GRMZM2G153184|GRMZM2G092311|GRMZM2G036880|GRMZM2G149428|GRMZM2G131489|GRMZM2G414192|GRMZM2G010884|GRMZM2G033885|AC207722.2_FG009|GRMZM2G039996
18298	1.1693e-06	0.0014399	24	43	2676	12288	protein-chromophore linkage	GRMZM2G120619|GRMZM2G072280|GRMZM2G032049|GRMZM2G057935|GRMZM2G160268|GRMZM2G048012|GRMZM2G038519|GRMZM2G153184|GRMZM2G046932|GRMZM2G107945|GRMZM2G172152|GRMZM2G092311|GRMZM2G176506|GRMZM2G157727|GRMZM2G155216|GRMZM2G149428|GRMZM2G131489|GRMZM2G414192|GRMZM2G129889|GRMZM2G010884|GRMZM2G033885|GRMZM2G106363|AC207722.2_FG009|GRMZM2G039996
51252	2.0546e-06	0.0016959	411	1557	2676	12288	regulation of RNA metabolic process	GRMZM2G138455|AC203535.4_FG002|GRMZM2G411032|GRMZM2G026742|GRMZM2G159399|GRMZM2G092137|GRMZM2G107945|GRMZM2G092497|GRMZM2G058451|GRMZM2G004957|GRMZM2G003509|AC234520.1_FG003|GRMZM2G114113|GRMZM2G127665|GRMZM2G149238|GRMZM2G176506|GRMZM2G055172|GRMZM2G148022|AC233870.1_FG003|GRMZM2G035465|GRMZM2G159134|GRMZM2G139765|GRMZM2G079013|GRMZM2G158162|GRMZM2G134073|GRMZM2G301642|GRMZM2G026643|GRMZM2G37292…
2001141	3.2137e-06	0.0016959	401	1521	2676	12288	regulation of RNA biosynthetic process	GRMZM2G138455|AC203535.4_FG002|GRMZM2G411032|GRMZM2G026742|GRMZM2G159399|GRMZM2G092137|GRMZM2G107945|GRMZM2G092497|GRMZM2G058451|GRMZM2G004957|GRMZM2G003509|AC234520.1_FG003|GRMZM2G114113|GRMZM2G127665|GRMZM2G149238|GRMZM2G176506|GRMZM2G055172|GRMZM2G148022|AC233870.1_FG003|GRMZM2G035465|GRMZM2G159134|GRMZM2G139765|GRMZM2G079013|GRMZM2G158162|GRMZM2G134073|GRMZM2G301642|GRMZM2G026643|GRMZM2G37292…
1903506	3.2137e-06	0.0016959	401	1521	2676	12288	regulation of nucleic acid-templated transcription	GRMZM2G138455|AC203535.4_FG002|GRMZM2G411032|GRMZM2G026742|GRMZM2G159399|GRMZM2G092137|GRMZM2G107945|GRMZM2G092497|GRMZM2G058451|GRMZM2G004957|GRMZM2G003509|AC234520.1_FG003|GRMZM2G114113|GRMZM2G127665|GRMZM2G149238|GRMZM2G176506|GRMZM2G055172|GRMZM2G148022|AC233870.1_FG003|GRMZM2G035465|GRMZM2G159134|GRMZM2G139765|GRMZM2G079013|GRMZM2G158162|GRMZM2G134073|GRMZM2G301642|GRMZM2G026643|GRMZM2G37292…
6355	3.2137e-06	0.0016959	401	1521	2676	12288	regulation of transcription, DNA-templated	GRMZM2G138455|AC203535.4_FG002|GRMZM2G411032|GRMZM2G026742|GRMZM2G159399|GRMZM2G092137|GRMZM2G107945|GRMZM2G092497|GRMZM2G058451|GRMZM2G004957|GRMZM2G003509|AC234520.1_FG003|GRMZM2G114113|GRMZM2G127665|GRMZM2G149238|GRMZM2G176506|GRMZM2G055172|GRMZM2G148022|AC233870.1_FG003|GRMZM2G035465|GRMZM2G159134|GRMZM2G139765|GRMZM2G079013|GRMZM2G158162|GRMZM2G134073|GRMZM2G301642|GRMZM2G026643|GRMZM2G37292…
9765	5.2009e-06	0.0024015	23	43	2676	12288	photosynthesis, light harvesting	GRMZM2G120619|GRMZM2G072280|GRMZM2G160268|GRMZM2G001653|GRMZM2G038519|GRMZM2G402936|GRMZM2G153184|GRMZM2G025882|GRMZM2G104549|GRMZM2G429955|GRMZM2G092311|GRMZM2G036880|GRMZM2G155216|GRMZM2G149428|GRMZM2G131489|GRMZM2G414192|GRMZM2G010884|GRMZM2G033885|GRMZM2G071996|GRMZM2G092427|AC207722.2_FG009|GRMZM2G039996|GRMZM2G056424
1901362	7.4323e-06	0.0030505	507	1986	2676	12288	organic cyclic compound biosynthetic process	GRMZM2G138455|GRMZM2G061988|AC203535.4_FG002|GRMZM2G411032|GRMZM2G026742|GRMZM2G159399|GRMZM2G097706|GRMZM5G806309|GRMZM2G092137|GRMZM2G107945|GRMZM5G877500|GRMZM2G105644|GRMZM2G092497|GRMZM2G004957|GRMZM2G034120|GRMZM2G097820|GRMZM2G003509|GRMZM2G115564|GRMZM2G114113|GRMZM2G046583|GRMZM2G136283|GRMZM2G127665|GRMZM2G149238|GRMZM2G128995|GRMZM5G850019|GRMZM2G176506|GRMZM2G055172|AC233870.1_FG003|G…
19438	8.3354e-06	0.0030791	484	1889	2676	12288	aromatic compound biosynthetic process	GRMZM2G138455|GRMZM2G061988|AC203535.4_FG002|GRMZM2G411032|GRMZM2G026742|GRMZM2G159399|GRMZM2G097706|GRMZM5G806309|GRMZM2G092137|GRMZM2G107945|GRMZM5G877500|GRMZM2G105644|GRMZM2G092497|GRMZM2G004957|GRMZM2G034120|GRMZM2G003509|GRMZM2G115564|GRMZM2G114113|GRMZM2G046583|GRMZM2G136283|GRMZM2G127665|GRMZM2G149238|GRMZM2G128995|GRMZM2G176506|GRMZM2G055172|AC233870.1_FG003|GRMZM2G035465|AC197705.4_FG01…
51171	1.0832e-05	0.0036377	459	1786	2676	12288	regulation of nitrogen compound metabolic process	GRMZM2G113156|GRMZM2G138455|AC203535.4_FG002|GRMZM2G411032|GRMZM2G026742|GRMZM2G159399|GRMZM2G348956|GRMZM2G092137|GRMZM2G107945|GRMZM2G092497|GRMZM2G058451|GRMZM2G004957|GRMZM2G003509|AC234520.1_FG003|GRMZM2G114113|GRMZM2G127665|GRMZM2G149238|GRMZM2G176506|GRMZM2G055172|GRMZM2G148022|AC233870.1_FG003|GRMZM2G035465|GRMZM2G159134|GRMZM2G139765|GRMZM2G079013|GRMZM2G158162|GRMZM2G134073|GRMZM2G30164…
32774	2.5741e-05	0.0079238	366	1403	2676	12288	RNA biosynthetic process	GRMZM2G113950|GRMZM2G096171|GRMZM2G138455|AC203535.4_FG002|GRMZM2G396114|GRMZM2G411032|GRMZM2G026742|GRMZM2G159399|GRMZM2G041223|GRMZM5G806309|GRMZM2G092137|GRMZM2G107945|GRMZM2G165272|GRMZM2G092497|GRMZM2G466780|GRMZM2G004957|GRMZM2G003509|GRMZM2G091964|GRMZM2G074393|GRMZM2G115564|GRMZM2G114113|GRMZM2G134545|GRMZM2G127665|GRMZM2G149238|GRMZM2G176506|GRMZM2G122897|GRMZM2G055172|GRMZM2G180328|GRMZ…
160	3.1701e-05	0.0085647	51	138	2676	12288	phosphorelay signal transduction system	GRMZM2G096171|GRMZM2G140811|GRMZM2G145944|GRMZM2G095727|GRMZM2G074267|GRMZM5G833140|GRMZM2G481452|GRMZM2G158252|GRMZM2G004468|GRMZM2G040736|GRMZM2G059939|GRMZM2G099630|GRMZM2G043435|GRMZM2G118082|GRMZM2G367834|GRMZM2G069649|GRMZM2G151223|GRMZM2G176506|GRMZM2G013612|AC198979.4_FG009|GRMZM2G072894|GRMZM2G409974|GRMZM2G033962|GRMZM2G135446|GRMZM2G171616|GRMZM2G158248|GRMZM2G006673|GRMZM2G137582|GRMZ…
18130	3.246e-05	0.0085647	462	1817	2676	12288	heterocycle biosynthetic process	GRMZM2G138455|GRMZM2G061988|AC203535.4_FG002|GRMZM2G411032|GRMZM2G026742|GRMZM2G159399|GRMZM5G806309|GRMZM2G092137|GRMZM2G107945|GRMZM2G105644|GRMZM2G092497|GRMZM2G004957|GRMZM2G034120|GRMZM2G097820|GRMZM2G003509|GRMZM2G115564|GRMZM2G114113|GRMZM2G046583|GRMZM2G136283|GRMZM2G127665|GRMZM2G149238|GRMZM2G176506|GRMZM2G055172|AC233870.1_FG003|GRMZM2G035465|AC197705.4_FG011|GRMZM2G159134|GRMZM2G13976…
6333	3.5548e-05	0.0087226	43	111	2676	12288	chromatin assembly or disassembly	GRMZM2G304575|GRMZM2G003002|GRMZM2G009627|GRMZM2G130079|GRMZM2G163939|GRMZM2G041381|GRMZM2G046055|GRMZM2G317051|GRMZM2G401308|GRMZM2G305046|GRMZM2G306258|GRMZM2G475899|AC233865.1_FG001|GRMZM5G871463|GRMZM2G163291|GRMZM5G834758|GRMZM2G071959|GRMZM2G003306|GRMZM2G162284|GRMZM2G106133|GRMZM2G164020|GRMZM2G016232|GRMZM2G078314|GRMZM2G141258|GRMZM2G332838|GRMZM2G079089|GRMZM2G178244|GRMZM2G080274|GRMZ…
6351	4.0142e-05	0.0087226	363	1397	2676	12288	transcription, DNA-templated	GRMZM2G113950|GRMZM2G096171|GRMZM2G138455|AC203535.4_FG002|GRMZM2G396114|GRMZM2G411032|GRMZM2G026742|GRMZM2G159399|GRMZM2G041223|GRMZM5G806309|GRMZM2G092137|GRMZM2G107945|GRMZM2G165272|GRMZM2G092497|GRMZM2G466780|GRMZM2G004957|GRMZM2G003509|GRMZM2G091964|GRMZM2G074393|GRMZM2G115564|GRMZM2G114113|GRMZM2G134545|GRMZM2G127665|GRMZM2G149238|GRMZM2G176506|GRMZM2G122897|GRMZM2G055172|GRMZM2G180328|GRMZ…
97659	4.0142e-05	0.0087226	363	1397	2676	12288	nucleic acid-templated transcription	GRMZM2G113950|GRMZM2G096171|GRMZM2G138455|AC203535.4_FG002|GRMZM2G396114|GRMZM2G411032|GRMZM2G026742|GRMZM2G159399|GRMZM2G041223|GRMZM5G806309|GRMZM2G092137|GRMZM2G107945|GRMZM2G165272|GRMZM2G092497|GRMZM2G466780|GRMZM2G004957|GRMZM2G003509|GRMZM2G091964|GRMZM2G074393|GRMZM2G115564|GRMZM2G114113|GRMZM2G134545|GRMZM2G127665|GRMZM2G149238|GRMZM2G176506|GRMZM2G122897|GRMZM2G055172|GRMZM2G180328|GRMZ…
31323	4.6374e-05	0.0092332	502	1996	2676	12288	regulation of cellular metabolic process	GRMZM2G113156|GRMZM2G138455|AC203535.4_FG002|GRMZM2G411032|GRMZM2G026742|GRMZM2G159399|GRMZM2G348956|GRMZM2G092137|GRMZM2G107945|GRMZM2G092497|GRMZM2G058451|GRMZM2G004957|GRMZM2G003509|AC234520.1_FG003|GRMZM2G114113|GRMZM2G127665|GRMZM2G149238|GRMZM2G176506|GRMZM2G055172|GRMZM2G072894|GRMZM2G148022|AC233870.1_FG003|GRMZM2G035465|GRMZM2G073743|GRMZM2G159134|GRMZM2G139765|GRMZM2G079013|GRMZM2G15816…
31497	4.7491e-05	0.0092332	40	102	2676	12288	chromatin assembly	GRMZM2G304575|GRMZM2G003002|GRMZM2G009627|GRMZM2G130079|GRMZM2G163939|GRMZM2G041381|GRMZM2G046055|GRMZM2G317051|GRMZM2G401308|GRMZM2G305046|GRMZM2G306258|GRMZM2G475899|AC233865.1_FG001|GRMZM5G871463|GRMZM2G163291|GRMZM2G071959|GRMZM2G003306|GRMZM2G106133|GRMZM2G164020|GRMZM2G016232|GRMZM2G078314|GRMZM2G332838|GRMZM2G079089|GRMZM2G178244|GRMZM2G080274|GRMZM2G339151|GRMZM2G118355|GRMZM2G171387|GRMZ…
2000112	5.5112e-05	0.010179	432	1697	2676	12288	regulation of cellular macromolecule biosynthetic process	GRMZM2G113156|GRMZM2G138455|AC203535.4_FG002|GRMZM2G411032|GRMZM2G026742|GRMZM2G159399|GRMZM2G092137|GRMZM2G107945|GRMZM2G092497|GRMZM2G058451|GRMZM2G004957|GRMZM2G003509|AC234520.1_FG003|GRMZM2G114113|GRMZM2G127665|GRMZM2G149238|GRMZM2G176506|GRMZM2G055172|GRMZM2G148022|AC233870.1_FG003|GRMZM2G035465|GRMZM2G159134|GRMZM2G139765|GRMZM2G079013|GRMZM2G158162|GRMZM2G134073|GRMZM2G301642|GRMZM2G02664…
10556	6.5642e-05	0.011547	432	1700	2676	12288	regulation of macromolecule biosynthetic process	GRMZM2G113156|GRMZM2G138455|AC203535.4_FG002|GRMZM2G411032|GRMZM2G026742|GRMZM2G159399|GRMZM2G092137|GRMZM2G107945|GRMZM2G092497|GRMZM2G058451|GRMZM2G004957|GRMZM2G003509|AC234520.1_FG003|GRMZM2G114113|GRMZM2G127665|GRMZM2G149238|GRMZM2G176506|GRMZM2G055172|GRMZM2G148022|AC233870.1_FG003|GRMZM2G035465|GRMZM2G159134|GRMZM2G139765|GRMZM2G079013|GRMZM2G158162|GRMZM2G134073|GRMZM2G301642|GRMZM2G02664…
34654	7.0995e-05	0.011921	414	1624	2676	12288	nucleobase-containing compound biosynthetic process	GRMZM2G138455|AC203535.4_FG002|GRMZM2G411032|GRMZM2G026742|GRMZM2G159399|GRMZM5G806309|GRMZM2G092137|GRMZM2G107945|GRMZM2G092497|GRMZM2G004957|GRMZM2G003509|GRMZM2G115564|GRMZM2G114113|GRMZM2G046583|GRMZM2G136283|GRMZM2G127665|GRMZM2G149238|GRMZM2G176506|GRMZM2G055172|AC233870.1_FG003|GRMZM2G035465|AC197705.4_FG011|GRMZM2G159134|GRMZM2G139765|GRMZM2G079013|GRMZM2G158162|GRMZM2G139880|GRMZM2G13407…
10468	7.5309e-05	0.012095	447	1767	2676	12288	regulation of gene expression	GRMZM2G113156|GRMZM2G138455|AC203535.4_FG002|GRMZM2G411032|GRMZM2G026742|GRMZM2G159399|GRMZM2G092137|GRMZM2G107945|GRMZM2G092497|GRMZM2G058451|GRMZM2G004957|GRMZM2G003509|AC234520.1_FG003|GRMZM2G114113|GRMZM2G127665|GRMZM2G149238|GRMZM2G176506|GRMZM2G055172|GRMZM2G148022|AC233870.1_FG003|AC233961.1_FG001|GRMZM2G035465|GRMZM2G159134|GRMZM2G139765|GRMZM2G079013|GRMZM2G158162|GRMZM2G134073|GRMZM2G30…
80090	8.1402e-05	0.012529	483	1924	2676	12288	regulation of primary metabolic process	GRMZM2G113156|GRMZM2G138455|AC203535.4_FG002|GRMZM2G411032|GRMZM2G026742|GRMZM2G159399|GRMZM2G348956|GRMZM2G092137|GRMZM2G107945|GRMZM2G092497|GRMZM2G058451|GRMZM2G004957|GRMZM2G003509|AC234520.1_FG003|GRMZM2G114113|GRMZM2G127665|GRMZM2G149238|GRMZM2G128995|GRMZM2G176506|GRMZM2G055172|GRMZM2G148022|AC233870.1_FG003|GRMZM2G035465|GRMZM2G073743|GRMZM2G159134|GRMZM2G139765|GRMZM2G079013|GRMZM2G15816…
6323	0.00010449	0.01544	42	112	2676	12288	DNA packaging	GRMZM2G304575|GRMZM2G003002|GRMZM2G009627|GRMZM2G326328|GRMZM2G130079|GRMZM2G163939|GRMZM2G041381|GRMZM2G046055|GRMZM2G317051|GRMZM2G401308|GRMZM2G305046|GRMZM2G306258|GRMZM2G006452|GRMZM2G475899|AC233865.1_FG001|GRMZM5G871463|GRMZM2G163291|GRMZM2G071959|GRMZM2G003306|GRMZM2G106133|GRMZM2G164020|GRMZM2G016232|GRMZM2G078314|GRMZM2G332838|GRMZM2G079089|GRMZM2G178244|GRMZM2G080274|GRMZM2G339151|GRMZ…
60255	0.00011422	0.016084	485	1939	2676	12288	regulation of macromolecule metabolic process	GRMZM2G113156|GRMZM2G138455|AC203535.4_FG002|GRMZM2G411032|GRMZM2G026742|GRMZM2G159399|GRMZM2G348956|GRMZM2G092137|GRMZM2G107945|GRMZM2G092497|GRMZM2G058451|GRMZM2G004957|GRMZM2G003509|AC234520.1_FG003|GRMZM2G114113|GRMZM2G127665|GRMZM2G149238|GRMZM2G176506|GRMZM2G055172|GRMZM2G148022|AC233870.1_FG003|AC233961.1_FG001|GRMZM2G035465|GRMZM2G159134|GRMZM2G139765|GRMZM2G079013|GRMZM2G158162|GRMZM2G13…
9889	0.00011756	0.016084	447	1775	2676	12288	regulation of biosynthetic process	GRMZM2G113156|GRMZM2G138455|AC203535.4_FG002|GRMZM2G411032|GRMZM2G026742|GRMZM2G159399|GRMZM2G092137|GRMZM2G107945|GRMZM2G092497|GRMZM2G058451|GRMZM2G004957|GRMZM2G003509|AC234520.1_FG003|GRMZM2G114113|GRMZM2G127665|GRMZM2G149238|GRMZM2G128995|GRMZM2G176506|GRMZM2G055172|GRMZM2G148022|AC233870.1_FG003|GRMZM2G035465|GRMZM2G159134|GRMZM2G139765|GRMZM2G079013|GRMZM2G158162|GRMZM2G134073|GRMZM2G30164…
31326	0.00015381	0.02012	441	1754	2676	12288	regulation of cellular biosynthetic process	GRMZM2G113156|GRMZM2G138455|AC203535.4_FG002|GRMZM2G411032|GRMZM2G026742|GRMZM2G159399|GRMZM2G092137|GRMZM2G107945|GRMZM2G092497|GRMZM2G058451|GRMZM2G004957|GRMZM2G003509|AC234520.1_FG003|GRMZM2G114113|GRMZM2G127665|GRMZM2G149238|GRMZM2G176506|GRMZM2G055172|GRMZM2G148022|AC233870.1_FG003|GRMZM2G035465|GRMZM2G159134|GRMZM2G139765|GRMZM2G079013|GRMZM2G158162|GRMZM2G134073|GRMZM2G301642|GRMZM2G02664…
19222	0.00015795	0.02012	535	2163	2676	12288	regulation of metabolic process	GRMZM2G113156|GRMZM2G138455|AC203535.4_FG002|GRMZM2G411032|GRMZM2G026742|GRMZM2G159399|GRMZM2G348956|GRMZM2G092137|GRMZM2G107945|GRMZM2G092497|GRMZM2G058451|GRMZM2G004957|GRMZM2G003509|AC234520.1_FG003|GRMZM2G114113|GRMZM2G127665|GRMZM2G149238|GRMZM2G128995|GRMZM2G176506|GRMZM2G055172|GRMZM2G072894|GRMZM2G148022|AC233870.1_FG003|AC233961.1_FG001|GRMZM2G035465|GRMZM2G073743|GRMZM2G159134|GRMZM2G13…
34728	0.00028419	0.034993	37	99	2676	12288	nucleosome organization	GRMZM2G304575|GRMZM2G003002|GRMZM2G009627|GRMZM2G130079|GRMZM2G163939|GRMZM2G041381|GRMZM2G046055|GRMZM2G401308|GRMZM2G089876|GRMZM2G305046|GRMZM2G306258|GRMZM2G475899|AC233865.1_FG001|GRMZM2G163291|GRMZM2G071959|GRMZM2G003306|GRMZM2G106133|GRMZM2G164020|GRMZM2G016232|GRMZM2G078314|GRMZM2G332838|GRMZM2G079089|GRMZM2G178244|GRMZM2G080274|GRMZM2G118355|GRMZM2G171387|GRMZM2G046841|GRMZM2G149775|GRMZ…
9991	0.00034801	0.041469	64	198	2676	12288	response to extracellular stimulus	GRMZM2G053322|GRMZM2G312839|GRMZM2G099003|GRMZM2G165919|GRMZM2G159119|GRMZM2G054050|GRMZM2G025459|GRMZM2G065989|GRMZM2G122108|GRMZM2G083655|GRMZM2G159632|GRMZM2G020002|GRMZM5G884600|GRMZM2G099481|GRMZM2G065225|GRMZM2G117153|GRMZM2G148213|GRMZM2G359365|GRMZM2G367026|GRMZM2G035579|GRMZM2G051103|GRMZM2G146553|GRMZM2G049190|GRMZM2G160452|GRMZM5G833140|GRMZM2G456471|GRMZM2G456997|GRMZM2G147450|GRMZM2G…

## Sheet: Dataset EV3B
Dataset EV3B. GO Biological Process category enrichment in set of transcripts with significant SNP effect at q<=0.01
no significant results at q <= 0.05

## Sheet: Dataset EV3C
Dataset EV3C. GO Biological Process category enrichment in set of single-plant transcripts with strongly rhythmic patterns (q<1e-05) in Lai et al. (2020)
Selected statistical test : Hypergeometric test
Selected correction : Benjamini & Hochberg False Discovery Rate (FDR) correction
Selected significance level : 0.05
Testing option : Test gene set against all genes present in single plant transcriptome dataset
The selected cluster :
GRMZM2G117633|GRMZM2G047681|GRMZM2G481261|AC207628.4_FG009|GRMZM2G049866|GRMZM2G399183|GRMZM2G081114|GRMZM2G026742|GRMZM2G024563|GRMZM2G093104|GRMZM2G092256|GRMZM2G016930|GRMZM2G028928|GRMZM2G445163|GRMZM2G146192|GRMZM2G155911|GRMZM2G035213|GRMZM2G158191|GRMZM2G037875|GRMZM2G057000|GRMZM2G059669|GRMZM2G014750|GRMZM2G162200|GRMZM2G126582|GRMZM2G138589|GRMZM5G866627|GRMZM5G863596|GRMZM2G062826|GRMZ…
GRMZM2G150248|GRMZM2G504401|GRMZM2G107886|GRMZM2G070881|GRMZM2G011269|GRMZM2G105221|GRMZM2G420684|GRMZM2G163550|GRMZM6G399977|GRMZM2G078373|GRMZM2G003635|GRMZM2G386714|AC203985.4_FG001|GRMZM2G175510|GRMZM2G151567|GRMZM6G188781|GRMZM2G376918|GRMZM2G065076|GRMZM2G172491|GRMZM2G152417|GRMZM2G174669|GRMZM2G008093|GRMZM2G466532|GRMZM2G035202|GRMZM2G036534|GRMZM2G057451|GRMZM2G012102|GRMZM2G015610|GRMZ…
GRMZM2G115939|GRMZM2G134219|GRMZM2G001803|GRMZM2G075676|GRMZM2G001805|GRMZM2G146673|GRMZM2G156472|GRMZM2G006246|GRMZM2G109244|GRMZM2G010743|GRMZM2G012923|GRMZM2G110233|GRMZM2G136889|GRMZM2G172956|GRMZM2G031625|GRMZM2G093096|GRMZM2G123540|GRMZM5G891282|GRMZM2G403797|GRMZM2G051219|GRMZM2G060160|GRMZM2G098305|GRMZM2G052546|GRMZM2G052544|GRMZM2G051697|GRMZM2G050364|GRMZM5G838226|GRMZM2G335618|GRMZM2G…
GRMZM2G134917|GRMZM2G074097|GRMZM2G076276|GRMZM2G181273|GRMZM2G141216|GRMZM2G053170|GRMZM2G345039|GRMZM2G109509|GRMZM2G066489|GRMZM2G174984|GRMZM2G012262|GRMZM2G068665|GRMZM2G091419|GRMZM5G891783|GRMZM2G003318|GRMZM2G034430|GRMZM2G032253|GRMZM2G166971|GRMZM5G893913|GRMZM2G078022|GRMZM2G020281|GRMZM2G108600|GRMZM5G848945|GRMZM2G091481|GRMZM2G114044|GRMZM2G325477|GRMZM2G327655|GRMZM2G068217|GRMZM2G…
GRMZM2G101698|GRMZM2G180847|GRMZM2G147450|GRMZM2G000622|GRMZM2G077942|GRMZM2G168378|GRMZM2G159890|GRMZM5G814314|GRMZM2G073551|GRMZM2G163912|GRMZM2G011746|GRMZM2G426591|GRMZM2G471517|GRMZM2G084684|GRMZM2G039671|GRMZM2G176358|GRMZM2G052658|GRMZM2G017045|GRMZM2G018375|GRMZM2G145242|GRMZM2G113202|GRMZM2G026371|GRMZM2G113203|GRMZM2G086876|GRMZM2G301932|GRMZM2G082034|GRMZM2G029407|AC203841.3_FG002|GRMZ…
GRMZM5G855311|GRMZM2G077259|GRMZM2G129451|GRMZM2G082613|GRMZM2G406196|GRMZM2G060800|GRMZM2G053273|GRMZM2G033208|GRMZM2G099036|GRMZM2G118312|AC233888.1_FG002|GRMZM2G154896|GRMZM2G042146|GRMZM5G821551|GRMZM2G046503|GRMZM2G093731|GRMZM2G359331|GRMZM2G359333|AC203761.3_FG002|GRMZM2G032351|AC209705.3_FG004|GRMZM2G312244|GRMZM2G092888|GRMZM2G076387|GRMZM2G142413|GRMZM2G022563|GRMZM2G121516|GRMZM2G10190…
GRMZM2G130002|GRMZM2G309970|GRMZM2G314094|GRMZM2G041275|GRMZM2G153582|GRMZM2G064386|GRMZM2G152258|GRMZM2G021687|GRMZM2G016668|GRMZM2G045638|GRMZM2G447195|GRMZM2G167741|GRMZM5G874903|GRMZM2G108103|GRMZM2G098129|GRMZM2G128179|GRMZM2G054109|AC183315.4_FG006|GRMZM2G056762|GRMZM2G075027|GRMZM2G114888|GRMZM2G014914|GRMZM2G069198|GRMZM2G083497|GRMZM2G007385|GRMZM2G175362|GRMZM5G884325|GRMZM2G027311|GRMZ…
GRMZM2G379002|GRMZM2G113340|GRMZM2G060564|GRMZM2G169384|GRMZM2G122296|GRMZM2G100043|GRMZM2G146280|GRMZM2G126656|GRMZM2G001755|GRMZM2G010221|GRMZM2G148460|GRMZM2G122290|GRMZM5G855860|GRMZM2G073427|GRMZM2G445478|GRMZM2G015908|GRMZM2G048472|GRMZM2G162749|GRMZM2G060114|GRMZM2G173040|GRMZM2G027535|GRMZM2G177885|GRMZM5G866954|GRMZM2G156069|GRMZM2G451314|GRMZM2G393742|GRMZM2G018177|GRMZM2G126682|GRMZM2G…
GRMZM2G081829|GRMZM2G030240|GRMZM2G475293|GRMZM2G107101|GRMZM2G378604|GRMZM2G168980|GRMZM2G052036|GRMZM2G106250|GRMZM2G081843|GRMZM2G177070|GRMZM2G170812|GRMZM2G080519|GRMZM2G148908|GRMZM2G090300|AC210013.4_FG016|GRMZM2G091632|AC210013.4_FG013|GRMZM6G910222|GRMZM2G019838|GRMZM2G132568|GRMZM2G063151|GRMZM2G164131|GRMZM2G031581|GRMZM2G107114|GRMZM2G168976|GRMZM2G077797|GRMZM2G027098|GRMZM2G128072|G…
No annotations were retrieved for the following entities:
GRMZM2G023591|GRMZM2G047681|GRMZM2G481261|GRMZM2G119932|GRMZM2G081114|GRMZM2G137120|GRMZM5G866734|GRMZM2G154946|GRMZM2G093104|GRMZM2G092256|GRMZM2G445163|GRMZM2G127559|GRMZM2G037875|GRMZM2G012213|GRMZM2G151319|GRMZM2G050730|GRMZM2G159142|AC234520.1_FG005|GRMZM2G140545|GRMZM2G020098|GRMZM2G016926|GRMZM2G024451|GRMZM2G159388|GRMZM2G471348|GRMZM2G150697|GRMZM2G130868|GRMZM2G403636|GRMZM2G125487|GRMZ…
GRMZM2G084717|GRMZM2G053199|GRMZM2G140223|GRMZM2G003656|AC211164.5_FG003|AC233872.1_FG003|GRMZM2G043275|GRMZM2G082894|GRMZM2G060842|GRMZM2G142409|GRMZM2G069569|GRMZM2G044004|GRMZM2G013450|GRMZM2G068566|GRMZM2G065298|GRMZM2G068323|GRMZM2G074914|GRMZM2G036996|GRMZM2G030097|GRMZM2G148064|GRMZM2G071645|GRMZM2G073942|GRMZM2G003762|GRMZM2G166701|GRMZM2G162467|GRMZM2G164649|GRMZM2G079452|GRMZM2G084928|G…
GRMZM5G869299|GRMZM2G324903|GRMZM2G039536|GRMZM2G051787|GRMZM2G001724|GRMZM2G076962|GRMZM2G146475|GRMZM2G098999|GRMZM2G019246|GRMZM2G024051|GRMZM5G813259|GRMZM2G013814|GRMZM2G110158|GRMZM2G073460|GRMZM2G071162|GRMZM2G062788|GRMZM2G125529|GRMZM2G439311|GRMZM5G885529|GRMZM2G087628|GRMZM2G093291|GRMZM2G178887|GRMZM2G103755|GRMZM2G019358|GRMZM2G460617|GRMZM2G151700|GRMZM2G071288|GRMZM2G075528|GRMZM2G…
GO-ID	p-value	corr p-value	x	n	X	N	Description	Genes in test set
15979	2.2445e-13	7.2498e-10	90	318	1603	12288	photosynthesis	GRMZM2G072280|GRMZM2G488458|GRMZM2G080107|GRMZM2G133082|GRMZM2G348873|GRMZM2G162529|GRMZM2G092174|GRMZM2G091481|GRMZM6G101378|GRMZM2G021256|GRMZM2G009048|GRMZM2G026024|GRMZM2G121494|GRMZM2G057281|GRMZM2G090112|GRMZM2G075958|GRMZM2G103101|GRMZM2G149428|GRMZM5G830932|GRMZM2G414192|GRMZM2G162282|AC234522.1_FG005|GRMZM2G034243|GRMZM2G007907|GRMZM2G312910|GRMZM2G126386|GRMZM2G162200|GRMZM2G081843|GRMZ…
9658	8.6081e-12	1.2826e-08	57	173	1603	12288	chloroplast organization	AC215201.3_FG005|GRMZM2G001084|GRMZM2G381059|GRMZM2G410623|GRMZM2G146878|GRMZM2G328309|GRMZM2G130773|GRMZM2G119773|GRMZM2G027478|GRMZM2G024563|GRMZM2G009443|GRMZM2G177224|GRMZM5G891373|GRMZM2G466780|GRMZM2G007907|GRMZM2G072205|GRMZM2G076771|GRMZM2G026833|GRMZM2G117189|AC233888.1_FG002|GRMZM2G455587|GRMZM2G449160|GRMZM2G130064|GRMZM2G017257|GRMZM2G001918|GRMZM2G148106|GRMZM5G873594|GRMZM2G063592|G…
44710	1.1913e-11	1.2826e-08	554	3373	1603	12288	single-organism metabolic process	GRMZM2G142836|GRMZM2G002652|GRMZM2G117754|AC207628.4_FG009|GRMZM5G840582|GRMZM2G027835|GRMZM2G117870|GRMZM2G399183|GRMZM2G115574|GRMZM2G009048|GRMZM2G174554|GRMZM2G175401|GRMZM2G322328|GRMZM2G092497|GRMZM2G146192|GRMZM2G035213|GRMZM2G057243|GRMZM2G057000|GRMZM2G034243|GRMZM2G037998|GRMZM2G013783|GRMZM2G162200|GRMZM5G859195|GRMZM2G141510|GRMZM2G320013|GRMZM2G172239|GRMZM2G136283|GRMZM2G022279|GRMZ…
9657	1.9498e-11	1.5745e-08	69	234	1603	12288	plastid organization	AC215201.3_FG005|GRMZM2G001084|GRMZM2G480171|GRMZM2G381059|GRMZM2G410623|GRMZM2G146878|GRMZM2G328309|GRMZM2G130773|GRMZM2G119773|GRMZM2G027478|GRMZM2G024563|GRMZM2G009443|GRMZM2G177224|GRMZM5G891373|GRMZM2G466780|GRMZM2G007907|GRMZM2G072205|GRMZM2G039930|GRMZM2G076771|GRMZM2G026833|GRMZM2G117189|AC233888.1_FG002|GRMZM2G455587|GRMZM2G449160|GRMZM2G130064|GRMZM2G017257|GRMZM2G001918|GRMZM2G156713|G…
19684	6.3504e-10	4.1023e-07	47	143	1603	12288	photosynthesis, light reaction	GRMZM2G114469|GRMZM2G072280|GRMZM2G488458|GRMZM2G080107|GRMZM2G348873|GRMZM2G157953|GRMZM2G091481|GRMZM6G101378|GRMZM2G021256|GRMZM2G402936|GRMZM2G009048|GRMZM2G306732|GRMZM2G068557|AC233887.1_FG006|GRMZM2G121494|GRMZM2G057281|GRMZM2G092311|GRMZM2G036880|GRMZM2G075958|GRMZM2G087598|GRMZM2G103101|GRMZM2G155216|GRMZM2G149428|GRMZM2G414192|AC234522.1_FG005|GRMZM2G034243|GRMZM2G007907|GRMZM2G077436|G…
43038	1.0385e-08	4.4481e-06	27	65	1603	12288	amino acid activation	GRMZM2G032049|GRMZM2G029055|GRMZM2G158228|GRMZM2G117870|GRMZM2G155899|GRMZM2G101463|GRMZM2G158627|GRMZM5G891373|GRMZM2G134756|GRMZM2G019121|GRMZM2G107089|GRMZM2G136889|GRMZM2G386714|GRMZM2G171688|GRMZM2G348666|GRMZM2G148709|GRMZM5G821551|GRMZM2G118062|GRMZM5G871297|GRMZM2G041797|GRMZM2G169160|GRMZM2G094123|GRMZM2G146589|GRMZM2G013773|GRMZM2G017671|GRMZM2G378717|GRMZM2G143450
43039	1.0385e-08	4.4481e-06	27	65	1603	12288	tRNA aminoacylation	GRMZM2G032049|GRMZM2G029055|GRMZM2G158228|GRMZM2G117870|GRMZM2G155899|GRMZM2G101463|GRMZM2G158627|GRMZM5G891373|GRMZM2G134756|GRMZM2G019121|GRMZM2G107089|GRMZM2G136889|GRMZM2G386714|GRMZM2G171688|GRMZM2G348666|GRMZM2G148709|GRMZM5G821551|GRMZM2G118062|GRMZM5G871297|GRMZM2G041797|GRMZM2G169160|GRMZM2G094123|GRMZM2G146589|GRMZM2G013773|GRMZM2G017671|GRMZM2G378717|GRMZM2G143450
43436	1.1733e-08	4.4481e-06	183	950	1603	12288	oxoacid metabolic process	GRMZM2G140811|AC189750.4_FG004|GRMZM2G415359|AC234528.1_FG005|GRMZM2G142836|GRMZM2G029573|GRMZM2G002652|GRMZM2G046191|GRMZM2G029055|GRMZM2G055507|GRMZM2G158228|GRMZM5G840582|GRMZM2G027835|GRMZM2G117870|GRMZM2G399183|GRMZM2G009323|AC217401.3_FG001|GRMZM2G175401|GRMZM2G152127|GRMZM2G014071|GRMZM2G158627|GRMZM5G891373|GRMZM5G826838|GRMZM2G098239|GRMZM2G019121|GRMZM2G092813|GRMZM2G013783|GRMZM2G03441…
44281	1.2394e-08	4.4481e-06	291	1662	1603	12288	small molecule metabolic process	AC189750.4_FG004|AC234528.1_FG005|GRMZM2G142836|GRMZM2G029573|GRMZM2G002652|GRMZM2G055507|AC207628.4_FG009|GRMZM5G840582|GRMZM2G027835|GRMZM2G117870|GRMZM2G399183|GRMZM2G174554|GRMZM2G175401|GRMZM2G014071|GRMZM2G158627|GRMZM5G891373|GRMZM2G466780|GRMZM2G035213|GRMZM5G826838|GRMZM2G098239|GRMZM2G092813|GRMZM2G142030|GRMZM2G013783|GRMZM2G150906|GRMZM2G155580|GRMZM5G859195|GRMZM2G141510|GRMZM2G13248…
34660	1.979e-08	6.15e-06	77	315	1603	12288	ncRNA metabolic process	GRMZM2G060817|GRMZM2G080746|GRMZM2G029055|AC209206.3_FG011|GRMZM2G095043|GRMZM2G158228|GRMZM2G328309|GRMZM2G117870|GRMZM2G392798|GRMZM2G158627|GRMZM5G891373|GRMZM2G481548|GRMZM2G019121|GRMZM2G014750|GRMZM2G082613|GRMZM2G109885|GRMZM2G110233|GRMZM2G136889|GRMZM2G172956|GRMZM2G379286|GRMZM2G148709|GRMZM5G821551|GRMZM2G044128|GRMZM5G871297|GRMZM2G131998|GRMZM2G121123|GRMZM2G088114|GRMZM2G152757|GRMZ…
19752	2.2357e-08	6.15e-06	178	926	1603	12288	carboxylic acid metabolic process	GRMZM2G140811|AC189750.4_FG004|GRMZM2G415359|AC234528.1_FG005|GRMZM2G142836|GRMZM2G029573|GRMZM2G002652|GRMZM2G046191|GRMZM2G029055|GRMZM2G055507|GRMZM2G158228|GRMZM5G840582|GRMZM2G027835|GRMZM2G117870|GRMZM2G399183|GRMZM2G009323|AC217401.3_FG001|GRMZM2G175401|GRMZM2G152127|GRMZM2G014071|GRMZM2G158627|GRMZM5G891373|GRMZM5G826838|GRMZM2G098239|GRMZM2G019121|GRMZM2G092813|GRMZM2G013783|GRMZM2G03441…
6418	2.2848e-08	6.15e-06	26	63	1603	12288	tRNA aminoacylation for protein translation	GRMZM2G032049|GRMZM2G029055|GRMZM2G158228|GRMZM2G117870|GRMZM2G155899|GRMZM2G101463|GRMZM2G158627|GRMZM5G891373|GRMZM2G134756|GRMZM2G019121|GRMZM2G107089|GRMZM2G386714|GRMZM2G171688|GRMZM2G348666|GRMZM2G148709|GRMZM5G821551|GRMZM2G118062|GRMZM5G871297|GRMZM2G041797|GRMZM2G169160|GRMZM2G094123|GRMZM2G146589|GRMZM2G013773|GRMZM2G017671|GRMZM2G378717|GRMZM2G143450
6082	6.1225e-08	1.5212e-05	196	1055	1603	12288	organic acid metabolic process	AC189750.4_FG004|AC234528.1_FG005|GRMZM2G142836|GRMZM2G029573|GRMZM2G002652|GRMZM2G055507|GRMZM5G840582|GRMZM2G027835|GRMZM2G117870|GRMZM2G399183|GRMZM2G175401|GRMZM2G014071|GRMZM2G158627|GRMZM5G891373|GRMZM5G826838|GRMZM2G098239|GRMZM2G092813|GRMZM2G013783|GRMZM2G155580|GRMZM5G859195|GRMZM2G132489|GRMZM2G117189|GRMZM2G320013|GRMZM2G172239|GRMZM2G136283|GRMZM2G082214|GRMZM2G148709|GRMZM2G066867|G…
9773	9.6179e-08	2.219e-05	13	20	1603	12288	photosynthetic electron transport in photosystem I	GRMZM2G080107|GRMZM5G838196|GRMZM2G157953|GRMZM2G009048|GRMZM2G306732|GRMZM2G121494|GRMZM2G075958|GRMZM2G032253|GRMZM2G034243|GRMZM5G885392|GRMZM2G017045|GRMZM2G162233|GRMZM2G011373
6520	1.1759e-07	2.5321e-05	87	385	1603	12288	cellular amino acid metabolic process	AC189750.4_FG004|AC234528.1_FG005|GRMZM2G142836|GRMZM2G029573|GRMZM2G002652|GRMZM2G046191|GRMZM2G029055|GRMZM2G565140|GRMZM2G055507|GRMZM2G158228|GRMZM5G840582|GRMZM2G139462|GRMZM2G027835|GRMZM2G117870|GRMZM2G399183|GRMZM2G009323|GRMZM2G020446|GRMZM2G158627|GRMZM5G891373|GRMZM2G107984|GRMZM2G019121|GRMZM2G381051|GRMZM2G077215|GRMZM2G136889|GRMZM2G320013|GRMZM2G136283|GRMZM2G006480|GRMZM2G082214|G…
6399	1.2575e-07	2.5386e-05	43	146	1603	12288	tRNA metabolic process	GRMZM2G032049|GRMZM2G029055|GRMZM2G158228|GRMZM2G117870|GRMZM2G082180|GRMZM5G802566|GRMZM2G392798|GRMZM2G155899|GRMZM2G101463|GRMZM2G120740|GRMZM2G158627|GRMZM5G891373|GRMZM2G003724|GRMZM2G134756|GRMZM2G481548|GRMZM2G019121|GRMZM2G107089|GRMZM2G377761|GRMZM2G109885|GRMZM2G136889|GRMZM2G379286|GRMZM2G386714|GRMZM2G171688|GRMZM2G348666|GRMZM2G009413|GRMZM2G148709|GRMZM5G821551|GRMZM2G118062|GRMZM5G…
44711	2.1246e-06	0.0003889	254	1499	1603	12288	single-organism biosynthetic process	GRMZM2G053322|AC189750.4_FG004|AC234528.1_FG005|GRMZM2G142836|GRMZM2G029573|GRMZM2G002652|GRMZM2G055507|GRMZM5G840582|GRMZM2G027835|GRMZM2G155357|GRMZM2G174554|GRMZM2G175401|GRMZM2G014071|GRMZM2G035213|GRMZM2G057000|GRMZM2G098239|GRMZM2G092813|GRMZM2G142030|GRMZM2G162200|GRMZM2G150906|GRMZM2G155580|GRMZM5G859195|GRMZM2G008507|GRMZM2G132489|GRMZM2G320013|GRMZM2G136283|GRMZM2G082214|GRMZM2G066867|G…
6091	2.1672e-06	0.0003889	79	363	1603	12288	generation of precursor metabolites and energy	GRMZM2G104081|GRMZM2G415359|GRMZM2G072280|GRMZM2G488458|GRMZM2G080107|GRMZM2G142836|GRMZM2G348873|GRMZM2G450163|GRMZM2G091481|GRMZM2G043162|GRMZM6G101378|GRMZM2G021256|GRMZM2G086763|GRMZM2G009048|GRMZM2G003385|GRMZM2G121494|GRMZM2G057281|GRMZM2G138060|GRMZM2G075958|GRMZM2G103101|GRMZM2G149428|GRMZM2G414192|AC234522.1_FG005|GRMZM2G034243|GRMZM2G007907|GRMZM2G097226|GRMZM2G027640|GRMZM2G345493|GRMZ…
9765	2.6013e-06	0.00044223	18	43	1603	12288	photosynthesis, light harvesting	GRMZM2G027640|GRMZM2G072280|GRMZM2G178460|GRMZM2G348873|GRMZM2G402936|GRMZM2G130085|GRMZM2G057281|GRMZM2G092311|GRMZM2G036880|GRMZM2G087598|GRMZM2G103101|GRMZM2G155216|GRMZM2G149428|GRMZM2G063592|GRMZM2G018627|GRMZM2G414192|GRMZM2G010884|AC207722.2_FG009
16556	3.4137e-06	0.00055131	13	25	1603	12288	mRNA modification	GRMZM2G003897|GRMZM2G172956|GRMZM2G131167|GRMZM2G139441|GRMZM2G069106|GRMZM2G044128|GRMZM2G150521|GRMZM2G169384|GRMZM5G899787|GRMZM2G174669|GRMZM2G103078|GRMZM2G038301|GRMZM2G312244
9760	4.8816e-06	0.00071671	23	66	1603	12288	C4 photosynthesis	GRMZM2G081843|GRMZM2G414528|GRMZM2G046284|GRMZM2G012923|GRMZM2G096683|GRMZM2G033208|GRMZM2G162529|GRMZM2G178693|GRMZM2G026024|GRMZM2G085019|GRMZM2G306732|GRMZM2G042146|GRMZM2G392975|GRMZM2G092125|GRMZM2G088196|GRMZM2G463280|GRMZM2G162282|GRMZM2G359038|GRMZM2G442523|GRMZM2G039345|GRMZM2G018177|GRMZM2G162200|GRMZM2G051630
44236	4.8816e-06	0.00071671	23	66	1603	12288	multicellular organism metabolic process	GRMZM2G081843|GRMZM2G414528|GRMZM2G046284|GRMZM2G012923|GRMZM2G096683|GRMZM2G033208|GRMZM2G162529|GRMZM2G178693|GRMZM2G026024|GRMZM2G085019|GRMZM2G306732|GRMZM2G042146|GRMZM2G392975|GRMZM2G092125|GRMZM2G088196|GRMZM2G463280|GRMZM2G162282|GRMZM2G359038|GRMZM2G442523|GRMZM2G039345|GRMZM2G018177|GRMZM2G162200|GRMZM2G051630
55114	7.0828e-06	0.00099468	208	1208	1603	12288	oxidation-reduction process	AC189750.4_FG004|GRMZM2G142836|GRMZM5G884600|GRMZM2G009048|GRMZM2G174554|GRMZM2G175401|GRMZM2G322328|GRMZM2G057243|GRMZM2G057000|GRMZM2G034243|GRMZM2G146754|GRMZM2G132489|GRMZM2G115442|GRMZM2G348846|GRMZM2G359298|GRMZM2G410515|GRMZM2G100084|GRMZM2G053315|GRMZM2G163641|GRMZM2G096153|GRMZM2G141600|GRMZM2G458824|GRMZM2G062613|GRMZM2G085019|GRMZM2G175423|GRMZM2G099666|GRMZM2G141289|GRMZM2G072744|GRMZ…
19685	1.6206e-05	0.0021811	24	75	1603	12288	photosynthesis, dark reaction	GRMZM2G081843|GRMZM2G414528|GRMZM2G046284|GRMZM2G012923|GRMZM2G096683|GRMZM2G033208|GRMZM2G162529|GRMZM2G178693|GRMZM2G026024|GRMZM2G085019|GRMZM2G306732|GRMZM2G042146|GRMZM2G392975|GRMZM2G092125|GRMZM2G088196|GRMZM2G463280|GRMZM5G830932|GRMZM2G162282|GRMZM2G359038|GRMZM2G442523|GRMZM2G039345|GRMZM2G018177|GRMZM2G162200|GRMZM2G051630
9768	2.2422e-05	0.0028969	10	18	1603	12288	photosynthesis, light harvesting in photosystem I	GRMZM2G072280|GRMZM2G057281|GRMZM2G092311|GRMZM2G036880|GRMZM2G103101|GRMZM2G149428|GRMZM2G018627|GRMZM2G414192|GRMZM2G010884|AC207722.2_FG009
42026	2.5063e-05	0.0031136	8	12	1603	12288	protein refolding	AC215201.3_FG005|GRMZM2G083716|GRMZM2G321767|GRMZM2G434173|GRMZM2G133698|GRMZM2G458208|GRMZM2G416120|GRMZM2G042253
44283	4.8375e-05	0.005787	113	609	1603	12288	small molecule biosynthetic process	AC189750.4_FG004|AC234528.1_FG005|GRMZM2G029573|GRMZM2G002652|GRMZM2G046191|GRMZM2G055507|GRMZM5G840582|GRMZM2G027835|GRMZM2G002492|GRMZM2G020002|GRMZM2G009323|GRMZM2G174554|GRMZM2G175401|GRMZM2G152127|GRMZM2G014071|GRMZM2G035213|GRMZM2G098239|GRMZM2G142030|GRMZM2G150906|GRMZM2G034417|GRMZM2G155580|GRMZM2G117222|GRMZM2G132489|GRMZM2G320013|GRMZM2G136283|GRMZM2G082214|GRMZM2G066867|GRMZM2G130062|G…
18298	5.3763e-05	0.0062019	16	43	1603	12288	protein-chromophore linkage	GRMZM2G057935|GRMZM2G072280|GRMZM2G032049|GRMZM2G092174|GRMZM2G057281|GRMZM2G092311|GRMZM2G107945|GRMZM2G103101|GRMZM2G155216|GRMZM2G149428|GRMZM2G018627|GRMZM2G414192|GRMZM2G012324|GRMZM2G032351|GRMZM2G010884|AC207722.2_FG009
9767	7.1152e-05	0.0079248	20	62	1603	12288	photosynthetic electron transport chain	GRMZM2G080107|GRMZM2G372297|GRMZM5G838196|GRMZM2G157953|GRMZM2G091481|GRMZM2G021256|GRMZM2G436986|GRMZM2G009048|GRMZM2G306732|GRMZM2G068557|GRMZM2G121494|GRMZM2G075958|GRMZM2G087598|AC234522.1_FG005|GRMZM2G032253|GRMZM2G034243|GRMZM5G885392|GRMZM2G017045|GRMZM2G162233|GRMZM2G011373
15977	0.00010145	0.010923	23	78	1603	12288	carbon fixation	GRMZM2G081843|GRMZM2G414528|GRMZM2G046284|GRMZM2G012923|GRMZM2G096683|GRMZM2G033208|GRMZM2G162529|GRMZM2G178693|GRMZM2G026024|GRMZM2G085019|GRMZM2G306732|GRMZM2G042146|GRMZM2G392975|GRMZM2G092125|GRMZM2G088196|GRMZM2G463280|GRMZM2G162282|GRMZM2G359038|GRMZM2G442523|GRMZM2G039345|GRMZM2G018177|GRMZM2G162200|GRMZM2G051630
9451	0.00014854	0.015476	32	127	1603	12288	RNA modification	GRMZM2G032104|GRMZM2G018080|GRMZM2G075431|GRMZM2G003765|GRMZM2G315806|GRMZM2G131167|GRMZM2G139441|GRMZM2G015100|GRMZM2G150521|GRMZM2G082180|GRMZM2G003724|GRMZM2G144995|GRMZM2G481548|GRMZM2G038301|GRMZM5G834354|GRMZM2G003897|GRMZM2G063517|GRMZM2G110233|GRMZM2G172956|GRMZM2G455587|GRMZM2G069106|GRMZM2G044128|GRMZM2G169384|GRMZM5G899787|GRMZM2G131998|GRMZM2G121123|GRMZM2G174669|GRMZM2G168412|GRMZM2G…
1901564	0.00018172	0.018037	306	1961	1603	12288	organonitrogen compound metabolic process	AC189750.4_FG004|AC234528.1_FG005|GRMZM2G142836|GRMZM2G029573|GRMZM2G002652|GRMZM2G117633|GRMZM2G055507|GRMZM5G840582|GRMZM2G027835|GRMZM2G117870|GRMZM2G399183|GRMZM2G174554|GRMZM5G803952|GRMZM2G028928|GRMZM2G026868|GRMZM2G014071|GRMZM2G158627|GRMZM5G891373|GRMZM5G826838|GRMZM2G016250|GRMZM2G142030|GRMZM2G039930|GRMZM5G866627|GRMZM5G814985|GRMZM2G179693|GRMZM2G062826|GRMZM2G320013|GRMZM2G136283|A…
46394	0.00018428	0.018037	84	441	1603	12288	carboxylic acid biosynthetic process	AC189750.4_FG004|AC234528.1_FG005|GRMZM2G029573|GRMZM2G002652|GRMZM2G046191|GRMZM2G565140|GRMZM2G055507|GRMZM5G840582|GRMZM2G139462|GRMZM2G027835|GRMZM2G009323|GRMZM2G175401|GRMZM2G152127|GRMZM2G020446|GRMZM2G043602|GRMZM2G014071|GRMZM2G406830|GRMZM2G107984|GRMZM2G098239|GRMZM2G038922|GRMZM2G072205|GRMZM2G077215|GRMZM2G034417|GRMZM2G155580|GRMZM2G132489|GRMZM2G320013|GRMZM2G136283|GRMZM2G175453|G…
9637	0.00021864	0.020771	25	92	1603	12288	response to blue light	GRMZM2G353024|GRMZM2G146614|GRMZM2G146878|GRMZM2G092174|GRMZM2G119773|GRMZM2G061602|GRMZM2G092311|GRMZM2G107945|GRMZM2G036880|GRMZM2G155216|GRMZM2G105400|GRMZM2G149428|GRMZM2G414192|GRMZM5G844173|GRMZM2G058595|GRMZM2G107101|GRMZM2G077436|GRMZM2G077711|GRMZM2G016290|GRMZM2G315375|GRMZM2G065374|GRMZM2G018627|GRMZM2G032351|AC207722.2_FG009|GRMZM5G897926
6526	0.00022622	0.020877	8	15	1603	12288	arginine biosynthetic process	GRMZM2G046748|GRMZM2G044237|GRMZM2G124059|GRMZM2G147450|GRMZM2G061990|GRMZM2G181273|GRMZM2G029573|GRMZM2G119583
1901566	0.00026016	0.023342	221	1370	1603	12288	organonitrogen compound biosynthetic process	AC189750.4_FG004|AC234528.1_FG005|GRMZM2G142836|GRMZM2G029573|GRMZM2G117633|GRMZM2G055507|GRMZM5G840582|GRMZM2G027835|GRMZM2G117870|GRMZM2G174554|GRMZM5G803952|GRMZM2G028928|GRMZM2G026868|GRMZM2G014071|GRMZM2G158627|GRMZM5G891373|GRMZM2G016250|GRMZM2G142030|GRMZM5G866627|GRMZM5G814985|GRMZM2G179693|GRMZM2G062826|GRMZM2G320013|GRMZM2G136283|AC203173.3_FG004|GRMZM2G102829|GRMZM2G100403|GRMZM2G08221…
9110	0.00028875	0.025207	22	78	1603	12288	vitamin biosynthetic process	GRMZM2G034417|GRMZM2G074097|GRMZM2G027640|GRMZM2G002652|GRMZM2G336908|GRMZM2G048472|GRMZM2G416386|GRMZM2G022130|GRMZM2G452523|GRMZM2G027663|GRMZM2G174554|GRMZM2G104538|GRMZM2G023528|GRMZM2G084192|GRMZM2G102156|GRMZM2G057186|GRMZM2G035213|GRMZM2G110932|GRMZM2G469969|GRMZM2G018375|GRMZM2G095579|GRMZM2G051577
6081	0.00034126	0.029007	23	84	1603	12288	cellular aldehyde metabolic process	GRMZM2G377761|GRMZM5G859195|GRMZM2G060800|GRMZM2G031825|GRMZM2G179521|GRMZM2G117189|GRMZM2G081682|GRMZM2G172239|GRMZM2G022130|GRMZM5G824600|GRMZM5G828312|GRMZM2G130230|GRMZM2G085019|GRMZM5G891282|GRMZM2G066024|GRMZM5G877941|GRMZM2G431708|GRMZM2G120300|GRMZM2G148769|GRMZM5G874903|GRMZM2G074857|GRMZM2G074454|GRMZM2G038301
16053	0.00037226	0.030831	90	489	1603	12288	organic acid biosynthetic process	AC189750.4_FG004|AC234528.1_FG005|GRMZM2G029573|GRMZM2G002652|GRMZM2G046191|GRMZM2G565140|GRMZM2G055507|GRMZM5G840582|GRMZM2G139462|GRMZM2G027835|GRMZM2G020002|GRMZM2G009323|GRMZM2G175401|GRMZM2G152127|GRMZM2G020446|GRMZM2G043602|GRMZM2G014071|GRMZM2G406830|GRMZM2G107984|GRMZM2G098239|GRMZM2G038922|GRMZM2G072205|GRMZM2G077215|GRMZM2G034417|GRMZM2G155580|GRMZM2G132489|GRMZM2G320013|GRMZM2G136283|G…
6206	0.00047786	0.038588	10	24	1603	12288	pyrimidine nucleobase metabolic process	GRMZM2G147450|GRMZM2G021704|GRMZM2G138995|GRMZM2G029573|GRMZM5G801436|GRMZM2G181505|GRMZM2G162529|GRMZM2G101900|GRMZM2G020002|GRMZM2G026024
8652	0.0004961	0.039083	41	187	1603	12288	cellular amino acid biosynthetic process	AC189750.4_FG004|AC234528.1_FG005|GRMZM2G029573|GRMZM2G046191|GRMZM2G565140|GRMZM2G537291|GRMZM2G055507|GRMZM5G840582|GRMZM2G139462|GRMZM2G416386|GRMZM2G027835|GRMZM2G009323|GRMZM2G044237|GRMZM2G020446|GRMZM2G107984|GRMZM2G077215|GRMZM2G014376|GRMZM2G569855|GRMZM2G181273|GRMZM2G320013|GRMZM2G136283|GRMZM2G082214|GRMZM2G130062|GRMZM2G179797|GRMZM2G081886|GRMZM2G119583|GRMZM2G046748|GRMZM2G124059|G…
72527	0.00053249	0.040877	21	76	1603	12288	pyrimidine-containing compound metabolic process	GRMZM2G374385|GRMZM2G074097|GRMZM2G138995|GRMZM2G029573|GRMZM2G162529|GRMZM2G139462|GRMZM2G101900|GRMZM2G020002|GRMZM2G027663|GRMZM2G026024|GRMZM2G048821|GRMZM2G174554|GRMZM2G044237|GRMZM2G020446|GRMZM2G147450|GRMZM2G021704|GRMZM2G061990|GRMZM5G801436|GRMZM2G181505|GRMZM2G090722|GRMZM2G018375
10218	0.00055393	0.040877	19	66	1603	12288	response to far red light	AC209206.3_FG011|GRMZM2G087206|AC233888.1_FG002|GRMZM2G092174|GRMZM2G367834|GRMZM2G092311|GRMZM2G036880|GRMZM2G065374|GRMZM2G155216|GRMZM2G149428|GRMZM2G018627|GRMZM2G414192|GRMZM5G844173|GRMZM2G095598|GRMZM2G107101|GRMZM2G077436|AC207722.2_FG009|GRMZM5G897926|GRMZM2G075336
8152	0.00055684	0.040877	1233	9041	1603	12288	metabolic process	GRMZM2G083538|GRMZM2G085718|GRMZM2G480171|GRMZM2G142836|GRMZM2G117633|AC207628.4_FG009|GRMZM2G049866|GRMZM2G027835|GRMZM2G117870|GRMZM2G399183|GRMZM2G026742|GRMZM2G024563|GRMZM2G392798|GRMZM2G016930|GRMZM2G028928|GRMZM2G092497|GRMZM2G146192|GRMZM2G105400|GRMZM2G155911|GRMZM2G035213|GRMZM2G057243|GRMZM2G158191|GRMZM2G057000|GRMZM2G059669|GRMZM2G014750|GRMZM2G162200|GRMZM5G866627|GRMZM5G863596|GRMZ…
42182	0.00064115	0.043144	6	10	1603	12288	ketone catabolic process	GRMZM5G877941|GRMZM2G031825|GRMZM2G120300|GRMZM2G117189|GRMZM2G172239|GRMZM2G074857
9438	0.00064115	0.043144	6	10	1603	12288	methylglyoxal metabolic process	GRMZM5G877941|GRMZM2G031825|GRMZM2G120300|GRMZM2G117189|GRMZM2G172239|GRMZM2G074857
51596	0.00064115	0.043144	6	10	1603	12288	methylglyoxal catabolic process	GRMZM5G877941|GRMZM2G031825|GRMZM2G120300|GRMZM2G117189|GRMZM2G172239|GRMZM2G074857
19627	0.00064115	0.043144	6	10	1603	12288	urea metabolic process	GRMZM2G046748|GRMZM2G147450|GRMZM2G061990|GRMZM2G029573|GRMZM2G461569|GRMZM2G101900
16072	0.00066447	0.043337	33	143	1603	12288	rRNA metabolic process	GRMZM2G060817|GRMZM2G077632|GRMZM2G080746|GRMZM2G095043|GRMZM2G315806|GRMZM2G328309|GRMZM2G044997|GRMZM2G392798|GRMZM2G175867|GRMZM2G082260|GRMZM2G165694|GRMZM2G144995|GRMZM2G076104|GRMZM5G834354|GRMZM2G031326|GRMZM2G082613|GRMZM5G836674|GRMZM2G377761|GRMZM2G110233|GRMZM2G172956|GRMZM2G040878|GRMZM2G345039|GRMZM2G009413|GRMZM2G044128|GRMZM2G174669|GRMZM2G088114|GRMZM5G873594|AC212570.3_FG006|GRMZ…
6636	0.00067085	0.043337	8	17	1603	12288	unsaturated fatty acid biosynthetic process	GRMZM5G852502|GRMZM2G175401|GRMZM2G155580|GRMZM2G124335|GRMZM2G048472|GRMZM2G064701|GRMZM2G072205|GRMZM2G066867
9902	0.00071856	0.044634	9	21	1603	12288	chloroplast relocation	GRMZM2G017257|GRMZM2G410623|GRMZM2G146878|GRMZM2G048806|GRMZM2G035268|GRMZM2G032351|GRMZM2G119773|GRMZM2G449160|GRMZM2G077711
51667	0.00071856	0.044634	9	21	1603	12288	establishment of plastid localization	GRMZM2G017257|GRMZM2G410623|GRMZM2G146878|GRMZM2G048806|GRMZM2G035268|GRMZM2G032351|GRMZM2G119773|GRMZM2G449160|GRMZM2G077711
6766	0.00073898	0.045036	22	83	1603	12288	vitamin metabolic process	GRMZM2G034417|GRMZM2G074097|GRMZM2G027640|GRMZM2G002652|GRMZM2G336908|GRMZM2G048472|GRMZM2G416386|GRMZM2G022130|GRMZM2G452523|GRMZM2G027663|GRMZM2G174554|GRMZM2G104538|GRMZM2G023528|GRMZM2G084192|GRMZM2G102156|GRMZM2G057186|GRMZM2G035213|GRMZM2G110932|GRMZM2G469969|GRMZM2G018375|GRMZM2G095579|GRMZM2G051577
6364	0.00083094	0.049703	32	139	1603	12288	rRNA processing	GRMZM2G060817|GRMZM2G077632|GRMZM2G080746|GRMZM2G095043|GRMZM2G315806|GRMZM2G328309|GRMZM2G044997|GRMZM2G392798|GRMZM2G175867|GRMZM2G082260|GRMZM2G165694|GRMZM2G144995|GRMZM2G076104|GRMZM5G834354|GRMZM2G031326|GRMZM2G082613|GRMZM5G836674|GRMZM2G377761|GRMZM2G110233|GRMZM2G172956|GRMZM2G040878|GRMZM2G345039|GRMZM2G009413|GRMZM2G044128|GRMZM2G174669|GRMZM2G088114|GRMZM5G873594|AC212570.3_FG006|GRMZ…
