# Supplementary material for: Using single‐plant‐omics in the field to link maize genes to functions and phenotypes
Source: Mol Syst Biol. 2020 Dec 21;16(12):e9667. doi: 10.15252/msb.20209667 (PMC7751767; doi:10.15252/msb.20209667)
Supplement: Supplementary file 6 — Dataset EV4 [file MSB-16-e9667-s006.xlsx]

## Sheet: Dataset EV4A
Dataset EV4A. Clusters of spatially autocorrelated transcripts. Spatially autocorrelated transcripts were hierarchically clustered in 16 groups using the R 'hclust' method with Ward.D2 linkage.
cluster ID	gene ID
1	GRMZM2G174739
1	GRMZM2G045154
1	GRMZM2G156472
1	GRMZM2G004128
1	GRMZM2G101000
1	GRMZM2G039978
1	GRMZM2G102714
1	GRMZM2G051879
1	GRMZM2G095299
1	GRMZM2G304091
1	GRMZM2G130053
1	GRMZM2G154505
1	GRMZM2G004957
1	GRMZM2G114642
1	GRMZM2G130442
1	GRMZM2G001421
1	GRMZM5G864847
1	GRMZM2G176737
1	GRMZM2G442523
1	GRMZM2G130746
1	GRMZM2G004511
1	GRMZM5G818431
1	GRMZM2G061202
1	GRMZM2G349709
1	GRMZM2G173387
1	GRMZM2G056093
1	GRMZM2G110681
1	GRMZM2G119623
1	GRMZM2G051785
1	GRMZM2G075502
1	GRMZM2G086761
1	GRMZM2G400281
1	GRMZM2G162749
1	GRMZM2G055037
1	GRMZM2G330049
1	GRMZM2G301271
1	GRMZM2G144744
1	GRMZM2G178756
1	GRMZM2G048733
1	GRMZM2G019335
1	GRMZM2G002993
1	GRMZM2G121293
1	GRMZM2G087094
1	GRMZM2G108396
1	AC203571.3_FG001
1	GRMZM2G112039
1	GRMZM2G474658
1	GRMZM2G090104
1	GRMZM2G317262
1	GRMZM2G085176
1	GRMZM2G142063
1	GRMZM2G032619
1	GRMZM2G125557
1	GRMZM2G035749
1	GRMZM2G165042
1	GRMZM2G058081
1	GRMZM2G024739
1	GRMZM2G065374
1	GRMZM2G063220
1	GRMZM2G159811
1	GRMZM2G308752
1	GRMZM2G079499
1	GRMZM5G820460
1	GRMZM2G151955
1	GRMZM2G109348
1	GRMZM2G348452
1	GRMZM2G046968
1	GRMZM2G027972
1	GRMZM2G159200
1	GRMZM2G075333
1	GRMZM2G096020
1	GRMZM2G444560
1	GRMZM2G092571
1	GRMZM2G126079
1	GRMZM2G062199
1	GRMZM2G082198
1	GRMZM2G343048
1	GRMZM2G160064
1	GRMZM2G095261
1	GRMZM2G146234
1	GRMZM2G424112
1	AC231745.1_FG003
1	AC203909.3_FG003
1	GRMZM2G153920
1	GRMZM2G359924
1	AC233979.1_FG006
1	GRMZM2G164160
1	GRMZM2G108285
1	GRMZM5G814310
1	GRMZM2G003861
1	GRMZM2G032028
1	GRMZM2G133969
1	GRMZM2G138572
1	GRMZM2G053977
1	GRMZM5G814164
1	GRMZM2G011078
1	GRMZM2G106250
1	GRMZM2G141353
1	GRMZM2G040033
1	GRMZM2G043348
1	GRMZM2G005170
1	GRMZM2G132069
1	GRMZM2G153058
1	GRMZM2G066801
1	GRMZM2G087459
1	GRMZM2G042992
1	GRMZM2G014441
1	GRMZM2G479703
1	GRMZM2G088469
1	GRMZM2G421256
1	GRMZM2G135052
1	GRMZM2G414423
1	GRMZM2G004516
1	GRMZM2G154565
1	GRMZM5G883601
1	GRMZM2G036837
1	GRMZM2G073942
1	GRMZM2G065451
1	GRMZM2G062946
1	GRMZM2G433579
1	GRMZM2G125411
1	GRMZM2G051787
1	GRMZM2G126026
1	GRMZM2G393349
1	GRMZM2G035821
1	GRMZM2G174784
1	GRMZM2G134260
1	GRMZM2G160417
1	GRMZM2G007475
1	GRMZM2G124872
1	GRMZM2G049057
1	GRMZM2G099191
1	GRMZM2G368491
1	GRMZM2G031200
1	GRMZM2G037655
1	GRMZM2G084407
1	GRMZM2G130505
1	GRMZM2G139834
1	GRMZM2G071626
1	GRMZM2G006493
1	GRMZM2G147256
1	GRMZM5G861357
1	GRMZM2G314707
1	GRMZM2G095078
1	GRMZM2G475899
1	GRMZM2G040634
1	GRMZM2G385989
1	GRMZM2G169398
1	GRMZM2G171370
1	GRMZM2G423636
1	GRMZM2G071272
1	GRMZM2G179768
1	GRMZM2G025164
1	GRMZM2G416701
1	GRMZM2G066290
1	GRMZM5G839593
2	GRMZM2G104396
2	GRMZM2G135817
2	GRMZM2G046861
2	GRMZM2G049613
2	GRMZM2G128179
2	GRMZM2G079013
2	GRMZM2G346455
2	GRMZM2G006948
2	GRMZM2G044788
2	GRMZM2G025867
2	GRMZM2G152477
2	GRMZM2G039824
2	GRMZM2G059167
2	GRMZM2G412601
2	GRMZM2G089836
2	GRMZM2G351318
2	GRMZM2G037130
2	GRMZM2G080524
2	GRMZM2G115921
2	GRMZM2G007151
2	GRMZM2G044055
2	GRMZM2G115960
2	GRMZM2G137582
2	GRMZM2G074138
2	GRMZM2G301885
2	GRMZM5G866334
2	GRMZM2G078178
2	GRMZM2G135359
2	GRMZM2G034573
2	GRMZM2G440009
2	GRMZM2G134073
2	GRMZM2G315767
2	GRMZM2G078401
2	GRMZM2G166692
2	GRMZM2G319057
2	GRMZM2G033199
2	GRMZM2G138255
2	GRMZM2G014854
2	GRMZM2G030272
2	GRMZM2G167637
2	GRMZM2G116514
2	GRMZM2G117956
2	GRMZM2G081053
2	GRMZM2G151468
2	GRMZM2G395508
2	GRMZM2G039113
2	GRMZM2G051528
2	GRMZM2G077036
2	GRMZM2G067156
2	GRMZM2G111304
2	GRMZM2G022368
2	GRMZM2G392101
2	GRMZM2G318220
2	GRMZM2G044902
2	GRMZM2G171468
2	GRMZM2G034963
2	GRMZM2G084576
2	GRMZM2G123410
2	GRMZM2G161891
2	GRMZM2G116629
2	GRMZM2G062377
2	GRMZM2G060742
2	GRMZM2G176253
2	GRMZM2G010545
2	GRMZM2G027241
2	GRMZM2G081521
2	GRMZM2G150841
2	GRMZM2G357737
2	AC190933.3_FG004
2	GRMZM2G089949
2	GRMZM2G104283
2	GRMZM2G094792
2	GRMZM2G171311
2	GRMZM2G086992
2	GRMZM2G031983
2	GRMZM2G018006
2	GRMZM2G443509
2	GRMZM2G070508
2	GRMZM2G319781
2	GRMZM2G143718
2	GRMZM5G884600
2	GRMZM2G116243
2	GRMZM2G089484
2	GRMZM2G128981
2	GRMZM2G351577
2	GRMZM2G088436
2	GRMZM6G787651
2	GRMZM2G100988
2	GRMZM2G155911
2	GRMZM2G154397
2	GRMZM2G475293
2	GRMZM2G435445
2	GRMZM2G444801
2	GRMZM2G132704
2	GRMZM2G151434
2	GRMZM2G132810
2	GRMZM2G178038
2	GRMZM2G423337
2	GRMZM2G061354
2	GRMZM2G018018
2	GRMZM5G862799
2	GRMZM2G004483
2	GRMZM6G056015
2	GRMZM2G147882
2	GRMZM2G149265
2	GRMZM2G048561
2	GRMZM2G474546
2	GRMZM2G361842
2	AC203985.4_FG001
2	GRMZM2G109140
2	GRMZM2G074631
2	GRMZM2G108273
2	GRMZM2G181484
2	GRMZM2G032478
2	GRMZM2G179432
2	GRMZM2G346861
2	GRMZM2G075124
2	GRMZM2G109821
2	GRMZM2G103785
2	GRMZM2G338721
2	GRMZM2G095305
2	GRMZM2G063151
2	GRMZM2G110309
2	GRMZM2G145041
2	GRMZM2G121525
2	GRMZM2G383408
2	GRMZM5G843302
2	GRMZM2G091433
2	GRMZM2G467682
2	GRMZM2G099860
2	GRMZM2G316136
2	GRMZM2G137704
2	GRMZM2G387569
2	GRMZM2G049767
2	GRMZM2G040441
2	GRMZM2G086430
2	GRMZM2G337768
2	GRMZM2G125642
2	GRMZM2G072117
2	GRMZM2G378852
2	GRMZM2G048582
2	GRMZM2G020098
2	GRMZM2G128995
2	GRMZM2G039278
2	GRMZM2G086845
2	GRMZM2G138455
2	GRMZM2G164062
2	GRMZM2G156956
2	GRMZM2G439311
2	GRMZM2G074267
2	GRMZM2G145914
2	GRMZM2G009538
2	GRMZM2G166658
2	GRMZM2G307637
2	GRMZM2G047681
2	GRMZM2G118693
2	GRMZM2G003635
2	GRMZM2G048136
2	GRMZM2G077024
2	GRMZM2G060355
2	GRMZM2G101693
2	GRMZM2G074567
2	GRMZM2G174926
2	GRMZM2G069976
2	GRMZM2G120136
2	GRMZM2G140811
2	GRMZM2G156756
2	GRMZM2G359234
2	GRMZM2G096365
2	GRMZM2G046583
2	GRMZM2G141214
2	GRMZM2G082874
2	GRMZM2G312712
2	GRMZM2G069603
2	GRMZM5G855776
2	GRMZM2G076387
2	GRMZM2G161728
2	GRMZM2G050435
2	GRMZM2G159142
2	GRMZM2G101282
2	GRMZM2G122983
2	GRMZM2G090087
2	GRMZM2G142502
2	GRMZM2G051219
2	GRMZM2G107639
2	GRMZM2G137985
2	GRMZM2G368799
2	GRMZM2G132461
2	GRMZM2G017941
2	AC206223.3_FG001
2	GRMZM2G124671
2	GRMZM2G111922
2	GRMZM2G057907
2	GRMZM2G403740
2	GRMZM2G351330
2	GRMZM2G165931
2	GRMZM2G171365
2	GRMZM2G002652
2	GRMZM2G061695
2	GRMZM2G142565
2	GRMZM2G007260
2	GRMZM2G171108
2	GRMZM2G094428
2	GRMZM2G020631
2	GRMZM2G097841
2	GRMZM2G079913
2	GRMZM2G152258
2	GRMZM2G404897
2	GRMZM2G169584
2	GRMZM2G177982
2	GRMZM2G031581
2	GRMZM2G052386
2	GRMZM2G156813
2	GRMZM5G810393
2	GRMZM2G120167
2	GRMZM2G413897
2	AC183315.4_FG006
2	GRMZM2G063276
2	GRMZM2G102681
2	GRMZM2G104942
2	GRMZM2G035092
2	GRMZM2G391795
2	GRMZM2G018251
2	GRMZM2G084583
2	GRMZM2G326270
2	GRMZM2G339435
2	GRMZM2G397889
2	GRMZM2G078090
2	GRMZM2G358311
2	GRMZM2G163440
2	GRMZM2G137775
2	GRMZM2G370777
2	GRMZM2G074479
2	GRMZM2G452807
2	GRMZM2G038931
2	GRMZM2G106042
2	GRMZM2G000932
2	GRMZM2G125308
2	GRMZM2G115674
2	GRMZM2G452142
2	GRMZM2G125931
2	GRMZM2G078781
2	GRMZM2G082434
2	GRMZM2G137108
2	GRMZM2G148064
2	GRMZM2G071977
2	GRMZM2G463415
2	GRMZM2G379128
2	GRMZM2G133836
2	GRMZM2G480106
2	GRMZM2G081577
2	GRMZM2G353024
2	GRMZM2G424509
2	GRMZM2G057467
2	GRMZM2G025528
2	GRMZM2G380088
2	GRMZM2G003426
2	GRMZM2G096683
2	GRMZM2G153358
2	GRMZM2G104347
2	GRMZM2G099319
2	GRMZM6G616789
2	GRMZM2G055704
2	GRMZM2G091837
2	GRMZM2G014914
2	GRMZM2G392975
2	GRMZM2G118355
2	GRMZM2G151726
2	GRMZM2G064467
2	GRMZM2G003002
2	GRMZM2G150683
2	GRMZM2G326328
2	AC233865.1_FG001
2	GRMZM2G161560
2	GRMZM2G046055
2	GRMZM2G071959
2	GRMZM2G079089
2	GRMZM2G007477
2	GRMZM2G136139
2	GRMZM2G105901
2	GRMZM2G156606
2	GRMZM2G009901
2	GRMZM2G086269
2	GRMZM2G452695
2	GRMZM2G017047
2	GRMZM2G389567
2	GRMZM2G009598
2	GRMZM2G701009
2	GRMZM2G065956
2	GRMZM2G074645
2	GRMZM2G161222
3	GRMZM2G448656
3	GRMZM2G113844
3	GRMZM2G354093
3	GRMZM2G174574
3	GRMZM5G811095
3	GRMZM2G108135
3	GRMZM2G159587
3	AC217293.3_FG007
3	GRMZM2G173641
3	GRMZM2G060720
3	GRMZM2G449709
3	GRMZM2G137561
3	GRMZM2G170161
3	GRMZM2G390013
3	GRMZM2G044584
3	GRMZM2G144890
3	GRMZM2G040750
3	GRMZM2G048549
3	GRMZM2G103512
3	GRMZM2G016184
3	GRMZM2G469499
3	GRMZM2G012021
3	GRMZM2G098793
3	GRMZM2G078267
3	GRMZM2G317938
3	GRMZM5G899349
3	GRMZM2G426953
3	GRMZM2G020721
3	GRMZM2G044027
3	GRMZM2G107082
3	GRMZM5G826911
3	GRMZM2G100714
3	GRMZM2G122437
3	GRMZM2G394528
3	GRMZM2G001079
3	GRMZM2G053946
3	GRMZM2G109352
3	GRMZM2G004924
3	GRMZM2G470048
3	GRMZM2G479684
3	GRMZM2G087101
3	GRMZM2G043903
3	GRMZM2G066101
3	GRMZM2G150408
3	GRMZM2G318849
3	GRMZM2G135256
3	GRMZM2G150337
3	GRMZM2G043464
3	GRMZM2G143443
3	GRMZM2G037882
3	GRMZM2G061922
3	GRMZM2G003108
3	GRMZM2G121573
3	GRMZM2G066650
3	GRMZM2G180979
3	GRMZM2G003409
3	GRMZM5G808899
3	GRMZM2G047781
3	GRMZM2G427529
3	GRMZM2G099317
3	GRMZM2G111225
3	GRMZM2G383833
3	GRMZM2G035785
3	GRMZM2G179459
3	AC203985.4_FG005
3	GRMZM2G001631
3	GRMZM2G107473
3	GRMZM2G029856
3	GRMZM2G150893
3	GRMZM2G113470
3	GRMZM5G857303
3	GRMZM2G033219
3	GRMZM2G145651
3	GRMZM2G386608
3	GRMZM2G067601
3	GRMZM2G413652
3	GRMZM2G013781
3	GRMZM2G126285
3	GRMZM2G007195
3	GRMZM2G083546
3	GRMZM2G014089
3	GRMZM2G089698
3	AC235547.1_FG005
3	GRMZM2G143165
3	GRMZM2G112149
3	GRMZM2G149751
3	GRMZM2G347056
3	GRMZM2G314652
3	GRMZM5G877500
3	GRMZM2G135132
3	GRMZM2G161310
3	GRMZM2G057251
3	GRMZM2G105571
3	AC149475.2_FG003
3	GRMZM2G069542
3	GRMZM2G147687
3	GRMZM2G162663
3	GRMZM2G116563
3	GRMZM2G118082
3	GRMZM2G078292
3	GRMZM2G169890
3	GRMZM2G177005
3	GRMZM2G029107
3	GRMZM2G040209
3	GRMZM2G061702
3	GRMZM2G115750
3	GRMZM2G134256
3	GRMZM2G047564
3	GRMZM2G063438
3	GRMZM2G077673
3	GRMZM2G393334
3	GRMZM2G005493
3	GRMZM2G141081
3	GRMZM2G118939
3	GRMZM2G051101
3	GRMZM2G139920
4	GRMZM2G135526
4	GRMZM2G139533
4	GRMZM5G803318
4	GRMZM2G040515
4	GRMZM2G053299
4	GRMZM2G414805
4	GRMZM2G108912
4	AC208110.2_FG007
4	GRMZM5G814159
4	GRMZM2G063420
4	GRMZM2G029824
4	GRMZM2G163798
4	GRMZM2G057093
4	GRMZM2G084486
4	GRMZM2G386998
4	GRMZM2G117878
4	GRMZM2G147245
4	GRMZM2G042164
4	GRMZM2G086418
4	GRMZM5G898290
4	GRMZM2G120271
4	GRMZM2G386051
4	GRMZM2G161102
4	GRMZM2G008919
4	GRMZM2G477741
4	GRMZM2G162426
4	GRMZM2G367026
4	GRMZM2G010783
4	GRMZM2G028676
4	GRMZM2G127426
4	GRMZM2G159399
4	GRMZM2G161168
4	GRMZM2G125149
4	GRMZM2G414848
4	GRMZM5G853361
4	GRMZM2G088961
4	GRMZM2G095552
4	GRMZM2G020982
4	GRMZM2G147775
4	GRMZM2G011513
4	GRMZM2G168502
4	GRMZM2G054803
4	GRMZM2G121208
4	GRMZM2G032977
4	GRMZM5G833332
4	GRMZM2G082302
4	GRMZM2G002396
4	GRMZM2G063522
4	GRMZM2G122431
4	GRMZM2G026322
4	GRMZM2G459563
4	GRMZM2G110881
4	GRMZM2G116584
4	GRMZM2G148333
4	GRMZM2G022777
4	GRMZM2G111672
4	GRMZM2G125032
4	GRMZM2G456997
4	GRMZM2G124540
4	GRMZM2G130868
4	GRMZM2G070761
4	GRMZM2G117164
4	GRMZM2G007206
4	GRMZM2G179090
4	GRMZM5G865151
4	GRMZM2G474153
4	GRMZM2G014695
4	GRMZM2G079127
4	GRMZM2G140915
4	GRMZM2G153138
4	GRMZM5G846152
4	GRMZM2G034113
4	GRMZM2G077837
4	GRMZM2G031125
4	GRMZM2G152354
4	GRMZM2G018462
4	GRMZM2G012233
4	GRMZM2G053023
4	GRMZM2G087137
4	GRMZM2G153454
4	GRMZM5G896260
4	GRMZM2G045706
4	GRMZM2G087728
4	GRMZM2G101687
4	GRMZM2G138268
4	GRMZM2G060148
4	GRMZM2G027333
4	GRMZM2G173882
4	GRMZM2G000741
4	GRMZM2G174917
4	GRMZM2G076435
4	GRMZM2G147942
4	GRMZM2G123122
4	GRMZM2G311665
4	GRMZM2G053991
4	GRMZM2G090595
4	GRMZM5G879665
4	GRMZM2G033283
4	GRMZM2G136455
4	GRMZM2G445163
4	GRMZM2G148633
4	GRMZM2G157621
4	GRMZM2G006661
4	GRMZM2G079226
4	GRMZM2G164854
4	GRMZM2G466394
4	GRMZM2G012628
4	GRMZM2G116034
4	GRMZM2G004382
4	GRMZM2G157727
4	GRMZM2G094595
4	GRMZM2G118403
4	GRMZM2G095593
4	GRMZM2G072156
4	GRMZM2G107867
4	GRMZM2G075101
4	GRMZM2G105772
4	GRMZM2G012052
4	GRMZM2G071010
4	GRMZM2G066870
4	GRMZM2G176922
4	GRMZM2G062914
4	GRMZM2G135588
4	GRMZM2G132903
4	GRMZM2G181151
4	GRMZM2G080828
4	GRMZM2G113821
4	GRMZM2G074122
4	GRMZM2G309025
4	GRMZM2G043799
4	GRMZM2G105167
4	GRMZM2G307252
4	GRMZM5G854613
4	GRMZM2G332107
4	GRMZM2G076394
4	GRMZM2G088064
4	GRMZM2G057557
4	GRMZM2G181362
4	GRMZM2G179737
4	GRMZM2G010823
4	GRMZM2G024303
4	GRMZM2G130440
4	GRMZM2G056513
4	GRMZM2G061950
4	GRMZM2G110000
4	GRMZM2G099666
4	GRMZM2G109627
4	GRMZM2G390876
4	GRMZM2G058745
4	GRMZM2G068192
4	GRMZM2G142315
4	GRMZM2G039009
4	GRMZM2G147491
4	GRMZM2G035985
4	GRMZM2G025552
4	GRMZM5G858454
4	GRMZM2G119104
4	GRMZM2G168855
4	GRMZM2G702889
4	GRMZM2G002104
4	GRMZM2G109130
4	AC234185.1_FG007
4	GRMZM2G161566
4	GRMZM2G166987
4	GRMZM2G040131
4	GRMZM2G102000
4	GRMZM2G113250
4	GRMZM2G061969
4	GRMZM2G373341
4	GRMZM2G072690
4	GRMZM5G839812
4	GRMZM2G019538
4	GRMZM2G056569
4	GRMZM2G172826
4	GRMZM2G135186
4	GRMZM2G045987
4	GRMZM2G094699
4	GRMZM2G097848
4	GRMZM2G373914
4	GRMZM2G059937
4	GRMZM2G179411
4	GRMZM2G361693
4	GRMZM2G122135
4	GRMZM2G067985
4	GRMZM2G421857
4	GRMZM2G157462
4	GRMZM2G020801
4	GRMZM2G153274
4	GRMZM2G040164
4	GRMZM2G052880
4	GRMZM2G098577
4	GRMZM2G378906
4	GRMZM2G031572
4	GRMZM2G165483
4	GRMZM2G113726
4	GRMZM2G412888
4	GRMZM2G031952
4	GRMZM2G065073
4	GRMZM2G363474
4	GRMZM2G136635
4	GRMZM2G333433
4	GRMZM2G060061
4	GRMZM2G065612
4	GRMZM2G701362
4	GRMZM2G112337
4	GRMZM2G180863
4	GRMZM2G022538
4	GRMZM2G075438
4	GRMZM2G177659
4	GRMZM2G373717
4	GRMZM2G159134
4	GRMZM2G479110
4	GRMZM2G140082
4	GRMZM2G044495
4	GRMZM2G123558
4	AC234171.1_FG003
4	GRMZM2G057567
4	GRMZM2G008715
4	GRMZM2G142344
4	GRMZM2G168355
4	GRMZM5G857944
4	GRMZM2G170798
4	GRMZM2G010834
4	GRMZM2G012030
4	GRMZM2G094884
4	GRMZM2G154229
4	GRMZM2G058872
4	GRMZM2G366681
4	GRMZM2G373329
4	GRMZM2G092281
4	GRMZM2G149847
4	GRMZM2G443953
4	GRMZM2G119411
4	GRMZM2G409104
4	GRMZM2G127350
4	GRMZM2G137569
4	GRMZM2G115646
4	GRMZM2G469901
4	GRMZM2G326195
4	GRMZM2G051367
4	GRMZM5G891266
4	GRMZM2G458075
4	AC217401.3_FG003
4	GRMZM2G180732
4	GRMZM2G125784
4	GRMZM2G150834
4	GRMZM2G175874
4	GRMZM2G140443
4	GRMZM2G153877
4	GRMZM2G021589
4	GRMZM2G138997
4	GRMZM5G837822
4	GRMZM2G151407
4	GRMZM5G865112
4	GRMZM2G010836
4	GRMZM2G022088
4	GRMZM2G051753
4	GRMZM2G342105
4	GRMZM2G148855
4	GRMZM2G077490
4	GRMZM2G070211
4	GRMZM2G141392
4	GRMZM2G068151
4	GRMZM2G092021
4	GRMZM2G147446
4	GRMZM2G181259
4	GRMZM2G092888
4	GRMZM2G163307
4	GRMZM2G014676
4	GRMZM2G082502
4	GRMZM2G467907
4	GRMZM2G054123
4	GRMZM2G048434
4	GRMZM5G863076
4	GRMZM2G066923
4	GRMZM2G302604
4	GRMZM2G009928
4	GRMZM2G166459
4	GRMZM2G429714
4	GRMZM2G021243
4	GRMZM2G321839
4	GRMZM2G099092
4	GRMZM2G465226
4	GRMZM2G181227
4	GRMZM2G118809
4	GRMZM2G169261
4	GRMZM2G119067
4	GRMZM2G127798
4	GRMZM2G179792
4	GRMZM2G027886
4	GRMZM2G126865
4	GRMZM2G412885
4	GRMZM2G105005
4	GRMZM2G174249
4	GRMZM2G004480
4	GRMZM2G030744
4	GRMZM2G003720
4	GRMZM2G123540
4	GRMZM2G175171
4	GRMZM2G134889
4	GRMZM2G159369
4	GRMZM2G064473
4	GRMZM2G073498
4	GRMZM2G014872
4	GRMZM2G061096
4	GRMZM2G114325
4	GRMZM2G019260
4	GRMZM2G111579
4	GRMZM2G000615
4	GRMZM2G070693
4	GRMZM5G856011
4	GRMZM2G063253
4	GRMZM2G109405
4	GRMZM2G381473
4	GRMZM2G112805
4	GRMZM2G158885
4	GRMZM2G411333
4	GRMZM2G037322
4	GRMZM2G157384
4	GRMZM2G029048
4	GRMZM2G069325
4	GRMZM5G826321
4	GRMZM2G007404
4	GRMZM2G054481
4	GRMZM2G141704
4	GRMZM2G052713
4	GRMZM2G101413
4	GRMZM2G003252
4	GRMZM2G163421
4	GRMZM2G063519
4	GRMZM2G473906
4	GRMZM2G006080
4	GRMZM2G306806
4	GRMZM2G069025
4	GRMZM2G078200
4	GRMZM2G032447
4	GRMZM2G078092
4	GRMZM2G150098
4	GRMZM2G146951
4	GRMZM2G173863
4	GRMZM2G044044
4	GRMZM2G012584
4	GRMZM2G026218
4	GRMZM2G096806
4	AC155622.2_FG001
4	GRMZM2G419267
4	GRMZM2G011858
4	GRMZM2G102318
4	GRMZM2G152417
4	GRMZM2G063617
4	GRMZM2G119773
4	GRMZM2G108829
4	GRMZM2G114775
4	GRMZM2G081745
4	GRMZM2G406674
4	GRMZM2G014793
4	GRMZM2G113506
4	GRMZM2G084463
4	GRMZM2G103070
5	GRMZM2G015605
5	GRMZM2G113060
5	GRMZM2G163172
5	GRMZM2G315431
5	GRMZM2G145458
5	GRMZM2G329069
5	GRMZM2G402564
5	GRMZM2G178576
5	GRMZM2G080567
5	GRMZM2G083894
5	GRMZM2G369472
5	GRMZM2G069082
5	GRMZM2G137341
5	GRMZM2G035704
5	GRMZM2G066428
5	GRMZM2G099067
5	GRMZM2G031580
5	GRMZM2G177340
5	GRMZM2G097081
5	GRMZM2G138396
5	GRMZM2G003937
5	GRMZM2G027958
5	GRMZM2G067225
5	GRMZM2G323422
5	GRMZM2G007256
5	GRMZM2G032766
5	GRMZM2G066197
5	GRMZM2G181551
5	GRMZM2G134023
5	GRMZM2G075712
5	GRMZM2G120320
5	GRMZM2G312661
5	GRMZM2G097900
5	GRMZM2G120539
5	GRMZM2G301934
5	GRMZM2G057672
5	GRMZM2G153523
5	GRMZM2G392125
5	GRMZM2G103617
5	GRMZM2G080992
5	GRMZM2G359904
5	GRMZM2G366910
5	GRMZM2G451769
5	GRMZM2G026151
5	GRMZM2G126413
5	GRMZM2G079682
5	GRMZM2G054900
5	GRMZM2G569948
5	GRMZM2G414540
5	GRMZM2G165060
5	GRMZM2G377904
5	GRMZM2G006676
5	GRMZM2G377215
5	GRMZM2G091331
5	GRMZM2G178839
5	GRMZM2G125649
5	GRMZM2G174310
5	GRMZM2G044493
5	GRMZM2G048295
5	AC205562.3_FG002
5	GRMZM2G123394
5	GRMZM2G435592
5	GRMZM2G174558
5	GRMZM2G057509
5	GRMZM2G104118
5	GRMZM2G042179
5	GRMZM2G037015
5	GRMZM2G142709
5	AC208201.3_FG002
5	GRMZM2G174347
5	GRMZM2G420883
5	GRMZM2G445634
5	GRMZM2G133430
5	GRMZM2G423669
5	GRMZM2G054807
5	GRMZM2G068239
5	GRMZM2G012724
5	GRMZM2G449681
5	GRMZM2G172485
5	GRMZM2G049185
5	GRMZM2G364612
5	GRMZM2G061723
5	GRMZM2G381404
5	GRMZM2G057506
5	GRMZM5G855994
5	GRMZM2G036351
5	GRMZM2G173596
5	GRMZM2G032602
5	GRMZM2G301089
5	GRMZM2G165177
5	GRMZM2G347043
5	GRMZM5G876379
5	GRMZM2G092363
5	GRMZM2G037189
5	GRMZM2G132958
5	GRMZM2G177867
5	GRMZM2G414727
5	GRMZM5G847466
5	GRMZM2G359521
5	GRMZM2G057779
5	GRMZM2G097704
5	GRMZM2G467184
5	GRMZM2G340807
5	GRMZM2G459363
5	GRMZM2G369742
5	GRMZM2G117007
5	GRMZM5G819464
5	GRMZM2G134334
5	GRMZM5G803308
5	GRMZM2G163157
5	GRMZM2G442277
5	GRMZM2G439350
5	GRMZM2G010555
5	GRMZM2G344388
5	GRMZM2G481163
5	GRMZM2G035103
5	GRMZM2G400714
5	GRMZM2G010016
5	GRMZM2G454056
5	GRMZM2G132185
5	GRMZM2G310368
5	GRMZM2G146108
5	GRMZM2G453575
5	GRMZM2G160719
5	GRMZM2G069146
5	GRMZM2G478553
5	GRMZM2G323888
5	GRMZM2G129815
5	GRMZM2G420715
5	GRMZM2G020150
5	GRMZM2G438202
5	GRMZM2G073303
5	GRMZM2G361210
5	GRMZM2G044537
5	GRMZM2G567897
5	GRMZM2G404126
5	GRMZM2G090594
5	GRMZM2G151496
5	GRMZM2G177050
5	GRMZM2G367094
5	GRMZM2G047422
5	GRMZM2G125034
5	GRMZM2G405090
5	GRMZM2G465287
5	GRMZM2G000587
5	GRMZM2G355572
5	GRMZM2G374629
5	GRMZM2G124037
5	GRMZM2G474755
5	GRMZM2G061487
5	GRMZM2G428216
5	GRMZM2G088819
5	GRMZM2G357631
5	GRMZM2G426046
5	GRMZM2G020054
5	GRMZM2G404603
5	GRMZM2G149024
5	GRMZM2G106792
5	GRMZM2G479529
5	GRMZM2G131055
5	GRMZM2G413337
5	AC233899.1_FG005
5	GRMZM2G423917
5	GRMZM2G425004
5	GRMZM2G176182
5	GRMZM2G404608
5	GRMZM2G374074
5	GRMZM2G416750
5	GRMZM2G089995
5	GRMZM2G016521
5	GRMZM2G405017
5	GRMZM2G068967
5	GRMZM2G308595
6	GRMZM2G030305
6	GRMZM2G149480
6	GRMZM2G392320
6	GRMZM5G838098
6	GRMZM2G012453
6	GRMZM2G165679
6	GRMZM2G046916
6	GRMZM2G157219
6	GRMZM2G126975
6	GRMZM2G026889
6	GRMZM2G174615
6	GRMZM2G001930
6	GRMZM2G163200
6	GRMZM2G379005
6	GRMZM2G447347
6	GRMZM5G869403
6	GRMZM2G053987
6	GRMZM2G098637
6	GRMZM2G082199
6	GRMZM2G153683
6	GRMZM2G090584
6	GRMZM5G870176
6	GRMZM2G000520
6	GRMZM2G158045
6	GRMZM2G069018
6	GRMZM2G441541
6	GRMZM5G880069
6	GRMZM2G130943
6	GRMZM2G158328
6	GRMZM2G017164
6	GRMZM2G018619
6	GRMZM2G106622
6	GRMZM2G032190
6	GRMZM2G070138
6	GRMZM2G026892
6	GRMZM2G063679
6	GRMZM2G096211
6	GRMZM2G050734
6	GRMZM5G821439
6	GRMZM2G115357
6	GRMZM2G155991
6	GRMZM2G176780
6	GRMZM2G057113
6	GRMZM2G180211
6	GRMZM2G010017
6	GRMZM2G059590
6	AC196475.3_FG005
6	GRMZM2G095588
6	GRMZM2G142249
6	GRMZM2G150172
6	GRMZM2G046407
6	GRMZM2G305822
6	GRMZM2G421791
6	GRMZM2G157115
6	GRMZM2G406603
6	GRMZM2G028286
6	GRMZM2G079323
6	GRMZM2G074735
6	GRMZM2G169020
6	GRMZM2G179147
6	GRMZM2G032160
6	GRMZM5G878379
6	GRMZM2G165044
6	GRMZM2G107854
6	GRMZM2G152663
6	GRMZM2G006977
6	GRMZM2G057466
6	GRMZM2G172230
6	GRMZM2G381453
6	GRMZM2G061447
6	GRMZM2G064541
6	GRMZM2G314396
6	GRMZM2G040397
6	GRMZM2G104836
6	GRMZM2G121565
6	GRMZM2G077187
6	GRMZM2G303431
6	GRMZM2G006752
6	GRMZM2G098214
6	GRMZM2G044281
6	GRMZM2G137286
6	GRMZM2G028039
6	GRMZM2G105466
6	GRMZM2G305901
6	GRMZM5G882986
6	GRMZM2G121237
6	GRMZM2G047607
6	GRMZM2G176029
6	GRMZM2G004531
6	GRMZM2G144985
6	GRMZM2G005791
6	GRMZM2G051079
6	GRMZM2G176995
6	GRMZM2G428554
6	GRMZM2G005849
6	GRMZM2G059073
6	AC207890.3_FG002
6	GRMZM2G171600
6	GRMZM2G153332
6	GRMZM2G307152
6	GRMZM2G147629
6	GRMZM2G000052
6	GRMZM2G016734
6	GRMZM2G117935
6	GRMZM2G059851
6	GRMZM2G403636
6	GRMZM2G431309
6	GRMZM2G069773
6	GRMZM2G357595
6	GRMZM2G479760
6	GRMZM2G010987
6	GRMZM2G350773
6	GRMZM2G378442
6	GRMZM2G058149
6	GRMZM2G417859
6	GRMZM2G122841
6	GRMZM2G164418
6	GRMZM2G127412
6	GRMZM2G026654
6	GRMZM2G052699
6	GRMZM2G138245
6	GRMZM2G119766
6	GRMZM2G009735
6	GRMZM2G112629
6	GRMZM2G133048
6	GRMZM2G005195
6	GRMZM2G118409
6	GRMZM2G170434
6	GRMZM2G468693
6	GRMZM2G179351
6	GRMZM2G448241
6	GRMZM2G342039
6	GRMZM2G061537
6	GRMZM2G063657
6	GRMZM2G402307
6	GRMZM2G101523
6	GRMZM5G899390
6	GRMZM2G130764
6	GRMZM2G079109
6	GRMZM2G014066
6	GRMZM2G153333
6	GRMZM2G083402
6	GRMZM2G393471
6	GRMZM2G009326
6	GRMZM2G438178
6	GRMZM2G084694
6	GRMZM2G116614
6	GRMZM5G803404
6	GRMZM2G143204
6	GRMZM2G462118
6	GRMZM2G142779
6	GRMZM2G037422
6	GRMZM2G059428
6	GRMZM2G177227
6	GRMZM2G058305
6	GRMZM2G300135
6	GRMZM2G139512
6	GRMZM2G098517
6	GRMZM2G334628
6	GRMZM2G024530
6	GRMZM2G089736
6	GRMZM2G035928
6	GRMZM2G135165
6	GRMZM2G097728
6	GRMZM5G883250
6	GRMZM2G009400
6	GRMZM2G115070
6	GRMZM2G159179
6	GRMZM2G070312
6	GRMZM2G042895
6	GRMZM2G091540
7	GRMZM2G040508
7	GRMZM2G109830
7	GRMZM2G039665
7	GRMZM2G165387
7	GRMZM2G433684
7	GRMZM2G071396
7	GRMZM2G343570
7	GRMZM2G089553
7	GRMZM2G429169
7	GRMZM2G137861
7	GRMZM2G419436
7	AC207728.2_FG003
7	GRMZM2G358076
7	GRMZM2G114055
7	GRMZM2G142019
7	GRMZM2G035465
7	GRMZM2G043030
7	GRMZM2G092804
7	GRMZM2G164814
7	GRMZM2G096234
7	GRMZM2G107771
7	GRMZM2G105417
7	AC233945.1_FG003
7	GRMZM2G099467
7	GRMZM2G064960
7	GRMZM2G051720
7	GRMZM5G863846
7	GRMZM2G058300
7	GRMZM2G436092
7	GRMZM2G147335
7	GRMZM2G041847
7	GRMZM2G314692
7	GRMZM2G159034
7	GRMZM2G087161
7	GRMZM2G422938
7	GRMZM2G106263
7	GRMZM2G132628
7	GRMZM2G016671
7	GRMZM2G321413
7	GRMZM2G148693
7	GRMZM2G410352
7	GRMZM2G701688
7	GRMZM2G109987
7	GRMZM2G480607
7	GRMZM2G029720
7	GRMZM2G076778
7	GRMZM2G309897
7	GRMZM2G086553
7	GRMZM2G092679
7	GRMZM2G103666
7	GRMZM2G051338
7	GRMZM2G456835
7	GRMZM2G113332
7	GRMZM2G003179
7	GRMZM2G068519
7	GRMZM2G047512
7	GRMZM2G080120
7	GRMZM2G157247
7	GRMZM2G469523
7	GRMZM2G027344
7	GRMZM2G329002
7	GRMZM2G061439
7	GRMZM6G654251
7	GRMZM2G079956
7	GRMZM2G149281
7	GRMZM2G083246
7	GRMZM2G151406
8	GRMZM2G181522
8	GRMZM2G447617
8	GRMZM2G015983
8	GRMZM2G039362
8	GRMZM2G442387
8	GRMZM2G053720
8	GRMZM2G466298
8	GRMZM2G043857
8	GRMZM2G140989
8	GRMZM2G074358
8	GRMZM2G017792
8	GRMZM2G105221
8	GRMZM2G123104
8	GRMZM5G836378
8	GRMZM2G432796
8	GRMZM2G043095
8	GRMZM2G467007
8	GRMZM2G015610
8	GRMZM2G113775
8	GRMZM2G173341
8	GRMZM2G178533
8	GRMZM2G430600
8	GRMZM5G804976
8	GRMZM2G057262
8	GRMZM2G041068
8	GRMZM2G087662
8	GRMZM2G024180
8	GRMZM2G143238
8	GRMZM2G032348
8	GRMZM2G068350
8	GRMZM5G858165
8	GRMZM2G152451
8	GRMZM2G178602
8	GRMZM2G420801
8	GRMZM2G017805
8	GRMZM2G039811
8	GRMZM2G066449
8	GRMZM2G020196
8	GRMZM2G160906
8	GRMZM2G352883
8	GRMZM5G812272
8	GRMZM2G060837
8	GRMZM2G336456
8	GRMZM2G180920
8	GRMZM2G428379
8	AC193632.2_FG002
8	GRMZM2G379540
8	GRMZM2G035243
8	GRMZM2G143244
8	GRMZM2G081782
8	GRMZM2G135027
8	GRMZM5G891990
8	GRMZM2G146616
8	GRMZM2G338259
8	GRMZM2G024264
8	GRMZM2G178892
8	GRMZM2G086163
8	GRMZM2G116640
8	GRMZM2G165234
8	GRMZM2G320827
8	GRMZM2G039969
8	GRMZM2G134878
8	GRMZM2G011085
8	GRMZM2G375159
8	GRMZM2G129018
8	GRMZM2G149636
8	GRMZM2G159500
8	GRMZM2G381576
8	GRMZM2G416308
8	GRMZM2G427697
8	GRMZM2G137710
8	GRMZM2G055982
8	GRMZM2G096904
8	GRMZM2G085941
8	GRMZM2G446213
8	GRMZM2G009968
8	GRMZM2G116557
8	GRMZM2G041141
8	GRMZM2G135743
8	GRMZM2G100288
8	GRMZM5G821024
8	GRMZM2G044866
8	GRMZM2G062552
8	GRMZM2G096655
8	GRMZM2G137864
8	GRMZM2G703858
8	GRMZM2G094304
8	GRMZM2G304010
8	GRMZM2G033098
8	GRMZM2G437912
8	GRMZM5G812326
8	GRMZM2G023081
8	GRMZM2G056772
8	GRMZM2G059397
8	GRMZM2G129140
8	GRMZM2G118172
8	AC149829.2_FG006
8	GRMZM2G305280
8	GRMZM2G045433
8	GRMZM2G479340
8	GRMZM2G071970
8	GRMZM2G173630
8	GRMZM2G436593
8	GRMZM2G153206
8	GRMZM2G159759
8	GRMZM2G080583
8	GRMZM2G123143
8	GRMZM2G444621
8	GRMZM2G023436
8	GRMZM2G175642
8	GRMZM2G049912
8	GRMZM2G103128
8	GRMZM2G139293
8	GRMZM2G027068
8	GRMZM2G129189
8	GRMZM2G060109
8	GRMZM2G077809
8	GRMZM5G889372
8	GRMZM2G089720
8	GRMZM2G036703
8	GRMZM2G148087
8	GRMZM2G087451
8	GRMZM2G042838
8	GRMZM2G104626
9	GRMZM2G034342
9	GRMZM2G024054
9	GRMZM2G157679
9	GRMZM2G058612
9	GRMZM2G067460
9	GRMZM2G160370
9	GRMZM2G392737
9	GRMZM2G354319
9	GRMZM2G066158
9	GRMZM2G382035
9	GRMZM2G421946
9	GRMZM2G127031
9	GRMZM2G073250
9	AC233910.1_FG010
9	GRMZM2G107565
9	GRMZM2G176519
9	GRMZM2G011878
9	GRMZM2G017426
9	GRMZM2G057535
9	GRMZM2G133653
9	GRMZM2G181236
9	GRMZM2G144224
9	GRMZM2G171324
9	GRMZM2G064655
9	GRMZM2G151649
9	GRMZM2G022629
9	GRMZM2G071307
9	GRMZM2G392116
9	GRMZM2G397684
9	GRMZM2G460861
9	GRMZM2G050512
9	GRMZM2G135387
9	GRMZM2G106344
9	GRMZM2G145346
9	GRMZM2G166639
9	GRMZM2G017329
9	GRMZM5G832805
9	GRMZM2G134545
9	GRMZM2G011347
9	GRMZM2G171616
9	GRMZM2G180668
9	GRMZM2G178847
9	GRMZM2G414373
9	GRMZM2G037998
9	GRMZM2G069694
9	GRMZM2G033937
9	GRMZM2G129777
9	GRMZM2G055313
9	GRMZM2G102497
9	GRMZM2G013255
9	GRMZM2G314520
9	GRMZM2G366130
9	GRMZM2G703021
9	GRMZM2G102056
9	GRMZM2G103490
9	GRMZM5G844703
9	GRMZM2G004694
9	GRMZM2G068590
9	GRMZM2G018586
9	GRMZM2G156816
9	GRMZM2G165231
9	GRMZM2G431703
9	GRMZM2G368047
9	GRMZM2G164547
9	AC233938.1_FG003
9	GRMZM2G019056
9	GRMZM2G116881
9	GRMZM2G173428
9	GRMZM2G071059
9	GRMZM2G124965
9	GRMZM2G402341
10	GRMZM2G168382
10	GRMZM2G066208
10	GRMZM2G153575
10	GRMZM2G179490
10	GRMZM2G118834
10	GRMZM2G163542
10	GRMZM2G333029
10	GRMZM2G064530
10	GRMZM2G148675
10	GRMZM2G300916
10	GRMZM2G393988
10	GRMZM2G145632
10	GRMZM2G700046
10	GRMZM2G062752
10	GRMZM2G323413
10	GRMZM2G362926
10	GRMZM2G130640
10	GRMZM2G474019
10	GRMZM2G046317
10	GRMZM2G072133
10	GRMZM2G075018
10	GRMZM5G854551
10	GRMZM2G163905
10	GRMZM2G331316
10	GRMZM2G306597
10	GRMZM2G143426
10	GRMZM2G461566
10	GRMZM2G356256
10	GRMZM5G891425
10	GRMZM2G136100
10	GRMZM2G439337
10	GRMZM2G041055
10	GRMZM2G587231
10	GRMZM2G409753
10	GRMZM2G455122
10	GRMZM5G869530
10	AC205608.4_FG004
10	GRMZM2G429188
10	GRMZM2G032640
10	GRMZM2G701576
10	GRMZM2G044388
10	GRMZM2G066609
10	GRMZM2G430646
10	GRMZM2G056743
10	GRMZM2G159481
10	GRMZM2G169812
10	GRMZM2G110027
10	GRMZM2G324478
10	GRMZM2G117430
10	GRMZM2G133558
10	GRMZM2G087575
10	GRMZM2G047763
10	GRMZM2G527017
10	GRMZM2G087291
10	GRMZM2G097983
10	GRMZM5G862276
10	GRMZM2G349193
10	GRMZM2G154078
10	GRMZM2G700665
10	GRMZM2G114584
10	GRMZM2G173724
10	GRMZM2G029370
10	GRMZM2G078806
10	GRMZM2G110504
10	GRMZM2G106092
10	GRMZM5G855743
10	GRMZM2G301848
10	GRMZM5G873765
10	GRMZM2G064008
10	GRMZM2G333013
10	GRMZM2G468140
10	GRMZM2G022710
10	GRMZM2G108487
10	GRMZM2G050914
10	GRMZM2G155321
10	GRMZM2G025255
10	GRMZM2G028054
10	GRMZM2G059753
10	GRMZM2G038108
10	GRMZM2G451314
10	GRMZM2G076484
10	GRMZM2G149543
10	GRMZM2G024451
10	GRMZM2G046382
10	GRMZM2G102346
10	GRMZM2G073511
10	GRMZM2G031656
10	GRMZM2G315230
10	GRMZM2G140047
10	GRMZM2G077253
10	GRMZM2G177229
10	GRMZM2G134329
10	GRMZM5G803433
10	GRMZM2G023275
10	GRMZM2G380765
10	GRMZM2G123014
10	GRMZM2G007791
10	GRMZM2G156568
10	GRMZM2G029552
10	GRMZM2G309568
10	GRMZM2G440349
10	GRMZM2G133359
10	GRMZM2G462625
10	GRMZM2G070807
10	GRMZM2G455587
10	GRMZM2G115564
10	GRMZM2G092739
10	GRMZM2G013176
10	GRMZM2G166718
10	GRMZM2G001415
10	GRMZM2G029186
10	GRMZM2G044720
10	GRMZM2G048305
10	GRMZM2G011980
10	GRMZM2G174202
10	GRMZM2G406651
10	GRMZM2G040387
10	GRMZM5G890843
10	GRMZM2G140612
10	GRMZM2G040017
10	GRMZM2G173536
10	GRMZM2G028521
10	GRMZM2G329885
10	GRMZM2G421500
10	GRMZM2G082974
10	GRMZM2G150697
10	GRMZM2G454176
10	GRMZM2G064868
10	GRMZM2G141216
10	GRMZM2G164669
10	GRMZM2G300500
10	GRMZM2G004709
10	GRMZM2G104269
10	GRMZM2G026050
10	GRMZM2G165567
10	GRMZM2G307561
10	GRMZM2G180155
10	GRMZM2G098208
10	GRMZM2G061492
10	GRMZM2G089944
10	GRMZM2G068177
10	GRMZM2G057441
10	GRMZM2G451882
10	GRMZM2G155332
10	GRMZM2G057380
10	GRMZM2G379964
10	GRMZM2G134753
10	GRMZM2G044038
10	GRMZM2G095868
10	GRMZM2G087117
10	GRMZM2G000622
10	GRMZM2G163141
10	GRMZM2G068947
10	GRMZM2G140150
10	GRMZM2G071491
10	GRMZM2G181251
10	GRMZM2G083309
10	AC210013.4_FG014
10	GRMZM2G089562
10	GRMZM2G145556
10	GRMZM2G142597
10	GRMZM2G450920
10	GRMZM2G110553
10	GRMZM2G162353
10	GRMZM2G050080
10	GRMZM2G132465
10	GRMZM2G009593
10	GRMZM5G819919
10	GRMZM2G022804
10	GRMZM2G081377
10	GRMZM2G028190
10	GRMZM2G102255
10	GRMZM2G036685
10	GRMZM2G093313
10	AC197164.4_FG002
10	GRMZM2G043862
10	GRMZM2G180903
10	GRMZM2G425545
10	GRMZM2G356817
10	GRMZM2G356839
10	GRMZM2G168228
10	GRMZM2G017414
10	GRMZM2G077307
10	GRMZM2G026742
10	GRMZM2G074053
10	GRMZM2G078033
10	GRMZM2G026309
10	GRMZM2G110398
10	GRMZM2G025812
10	GRMZM2G098298
10	GRMZM2G148194
10	GRMZM2G083128
10	GRMZM5G864166
10	GRMZM2G053315
10	GRMZM2G162278
10	GRMZM2G107945
10	GRMZM2G148908
10	GRMZM5G815358
10	GRMZM2G067122
10	GRMZM2G106363
10	GRMZM5G875732
10	GRMZM2G144782
10	GRMZM2G165176
10	GRMZM2G426613
10	GRMZM2G116603
10	GRMZM2G180458
10	GRMZM2G380195
10	GRMZM2G038636
10	GRMZM2G060800
10	GRMZM2G084149
10	GRMZM2G091743
10	GRMZM2G423927
10	GRMZM5G863385
10	GRMZM2G110332
10	GRMZM5G899825
10	GRMZM2G012566
10	GRMZM2G092497
10	GRMZM2G103914
10	GRMZM2G069317
10	GRMZM2G119642
10	GRMZM2G162677
10	GRMZM2G179551
10	GRMZM2G307553
10	GRMZM2G146298
10	GRMZM2G178681
10	GRMZM2G007372
10	GRMZM2G047956
10	GRMZM2G046430
10	GRMZM2G074307
10	GRMZM2G162675
10	GRMZM2G052796
10	GRMZM2G389118
10	GRMZM2G068707
10	GRMZM2G108527
10	GRMZM2G471269
10	GRMZM2G057935
10	GRMZM2G006468
10	GRMZM2G073427
10	GRMZM2G370924
10	GRMZM2G001889
10	GRMZM2G000268
10	GRMZM2G066343
10	GRMZM2G135446
10	GRMZM2G137964
10	GRMZM2G364597
10	GRMZM2G055107
10	GRMZM2G017821
10	GRMZM2G139462
10	GRMZM2G424857
10	GRMZM2G098696
10	GRMZM2G353444
10	GRMZM2G150248
10	GRMZM2G352415
10	GRMZM2G420882
10	GRMZM2G140179
10	GRMZM2G400382
10	GRMZM2G034313
10	GRMZM2G140153
10	GRMZM2G156376
11	GRMZM2G028733
11	GRMZM2G038374
11	GRMZM2G111818
11	GRMZM2G024533
11	GRMZM2G081919
11	GRMZM2G086497
11	GRMZM2G064518
11	GRMZM2G146118
11	GRMZM2G049155
11	GRMZM2G096123
11	GRMZM5G877884
11	GRMZM2G070284
11	GRMZM2G175265
11	GRMZM2G474769
11	GRMZM2G314661
11	GRMZM2G440943
11	GRMZM2G132504
11	AC226373.2_FG010
11	GRMZM2G466139
11	GRMZM2G030463
11	GRMZM2G149153
11	GRMZM2G033478
11	GRMZM2G168096
11	GRMZM2G337659
11	GRMZM2G449355
11	GRMZM2G421829
11	GRMZM2G478370
11	GRMZM2G154574
11	GRMZM2G343442
11	GRMZM2G151236
11	GRMZM2G177447
11	GRMZM2G015432
11	GRMZM2G329909
11	GRMZM2G000288
11	GRMZM2G410951
11	GRMZM2G353885
11	GRMZM2G024612
11	GRMZM2G099355
11	GRMZM2G474798
11	GRMZM2G017654
11	GRMZM2G021483
11	GRMZM5G871419
11	GRMZM2G006297
11	GRMZM2G090070
11	GRMZM2G024571
11	GRMZM2G352431
11	GRMZM2G006707
11	GRMZM2G013100
11	GRMZM2G109009
11	GRMZM2G322024
11	GRMZM2G330024
11	GRMZM2G068340
11	GRMZM2G157267
11	GRMZM2G466270
11	GRMZM2G087806
11	GRMZM2G147811
11	GRMZM2G095931
11	GRMZM2G005592
11	GRMZM2G139038
11	AC230011.2_FG002
11	GRMZM2G033138
11	GRMZM2G095763
11	GRMZM2G466560
11	GRMZM2G036050
11	GRMZM2G143568
11	GRMZM2G410393
11	GRMZM2G480002
11	GRMZM2G030529
11	GRMZM2G125777
11	GRMZM2G142150
11	GRMZM2G406712
11	GRMZM2G137894
11	GRMZM2G372928
11	GRMZM2G102664
11	AC190909.3_FG004
11	GRMZM2G118467
11	GRMZM2G092258
11	GRMZM2G118743
11	GRMZM2G036640
11	GRMZM2G016447
11	GRMZM2G094083
11	GRMZM2G028096
11	GRMZM2G076613
11	GRMZM2G431306
11	GRMZM2G030659
11	GRMZM2G117346
11	GRMZM2G358381
11	GRMZM5G864266
11	GRMZM2G016168
11	GRMZM2G117401
11	GRMZM2G076972
11	GRMZM2G037200
11	GRMZM2G364988
11	GRMZM2G057778
11	GRMZM2G180951
11	GRMZM2G009163
11	GRMZM5G854334
12	GRMZM2G008226
12	GRMZM2G081175
12	GRMZM2G140078
12	GRMZM2G366659
12	GRMZM2G060712
12	GRMZM2G041424
12	GRMZM2G053485
12	GRMZM2G086841
12	GRMZM5G868355
12	GRMZM2G019183
12	GRMZM2G118462
12	GRMZM2G122231
12	GRMZM2G312521
12	GRMZM2G045638
12	GRMZM2G175816
12	GRMZM2G005840
12	GRMZM2G106604
12	GRMZM5G846057
12	GRMZM2G139765
12	GRMZM2G300924
12	GRMZM2G002805
12	GRMZM2G082544
12	GRMZM2G082346
12	GRMZM2G311898
12	GRMZM2G303964
12	GRMZM2G380377
12	GRMZM2G137321
12	GRMZM2G041175
12	GRMZM2G326707
12	GRMZM2G073310
12	GRMZM2G153527
12	GRMZM2G031447
12	GRMZM2G148561
12	GRMZM2G351832
12	GRMZM2G064328
12	GRMZM2G098058
12	GRMZM2G124502
12	GRMZM2G039650
12	GRMZM2G140726
12	GRMZM5G809265
12	GRMZM2G006745
12	GRMZM2G166780
12	GRMZM2G456357
12	AC191113.2_FG002
12	GRMZM2G147014
12	GRMZM2G159700
12	GRMZM2G009661
12	GRMZM2G301805
12	GRMZM2G018950
12	GRMZM2G028900
12	GRMZM2G071659
12	GRMZM2G429113
12	GRMZM2G398854
12	GRMZM2G126290
12	GRMZM2G043435
12	GRMZM2G075470
12	GRMZM2G133464
12	GRMZM2G155868
12	AC206768.3_FG006
12	GRMZM2G116151
12	GRMZM2G081350
12	GRMZM5G856681
12	GRMZM2G084586
12	GRMZM2G004023
12	GRMZM2G704032
12	GRMZM2G127739
12	GRMZM2G086138
12	GRMZM5G874163
12	AC215723.3_FG001
12	GRMZM2G048257
12	GRMZM2G085402
12	GRMZM2G040296
12	GRMZM2G059179
12	GRMZM2G456568
12	GRMZM2G023037
12	GRMZM2G113232
12	GRMZM2G110004
12	GRMZM2G142111
12	GRMZM2G099130
12	GRMZM2G059891
12	GRMZM2G077143
12	GRMZM2G310283
12	GRMZM2G005652
12	GRMZM5G808787
12	GRMZM2G701297
12	GRMZM2G103079
12	GRMZM2G425774
13	GRMZM2G014009
13	GRMZM2G035809
13	GRMZM2G074381
13	GRMZM2G145758
13	AC148167.6_FG001
13	GRMZM2G097995
13	GRMZM2G011136
13	GRMZM2G074280
13	GRMZM2G037650
13	GRMZM2G334722
13	GRMZM2G175860
13	GRMZM2G144346
13	GRMZM2G157153
13	GRMZM2G059836
13	GRMZM2G119393
13	GRMZM5G883993
13	GRMZM2G086202
13	GRMZM2G440855
13	GRMZM2G145968
13	GRMZM2G169333
13	GRMZM2G022837
13	GRMZM2G329144
13	GRMZM5G880102
13	GRMZM2G129615
13	GRMZM2G302778
13	GRMZM2G163671
13	GRMZM2G371313
[truncated: 576 more rows]

## Sheet: Dataset EV4B
Dataset EV4B. Clusters of spatially autocorrelated metabolites. Spatially autocorrelated metabolites were hierarchically clustered in 2 groups using the R 'hclust' method with Ward.D2 linkage.
cluster ID	metaboilite name	metabolite ID
1	X - 23301	49001
1	X - 21796	46972
1	4-guanidinobutanoate	15681
1	X - 23926	49835
1	pseudouridine	33442
1	N6-methyladenosine	37114
1	X - 24753	54687
1	X - 23927	49836
1	X - 24699	53127
1	arabonate/xylonate	48255
1	adenosine	555
1	1-palmitoyl-GPI* (16:0)*	35305
1	imidazole lactate	15716
1	arabitol/xylitol	48885
1	beta-guanidinopropanoate	35101
1	5-oxoproline	1494
1	histidine	59
1	phenylalanine	64
1	X - 20172	47196
1	phytosphingosine	1510
1	serine	1648
1	X - 23469	49329
1	X - 23568	49444
1	1-methyladenine	1527
1	X - 23939	49848
2	X - 24213	52249
2	methylphosphate	37070
2	X - 12906	47955
2	X - 23256	48952
2	X - 23966	49875
2	X - 23233	48929
2	X - 23350	49050
2	X - 24215	52251
2	X - 23298	48998
2	X - 23307	49007
2	N-acetylglutamate	15720
2	pyruvate	42582
2	citraconate/glutaconate	47076
2	quinate	18335
2	nicotinamide	594
2	X - 13891	46648
2	xanthurenate	15679
2	syringic acid	37091
2	X - 23275	48971
2	X - 23278	48974
2	1,2-dilinoleoyl-GPA (18:2/18:2)*	52680
2	2-hydroxypalmitate	35675
2	X - 22851	48208

## Sheet: Dataset EV4C
Dataset EV4C. GO enrichment of spatially autocorrelated transcript clusters. p-values are computed with hypergeometric tests, q-values are Benjamini-Hochberg (BH) adjusted p-values corrected within each namespace across clusters. BP, MF and CC in the GO namespace column stand for Biological Process, Molecular Function and Cellular Component, respectively. The overlap column shows how many genes i…
cluster ID	GO term	GO namespace	GO name	p	q	overlap	cluster size	GO term size	reference set size	GO term definition	cluster genes in GO category
15	GO:0044434	CC	chloroplast part	7.97367e-14	1.97109e-10	44	117	1488	13255	Any constituent part of a chloroplast, a chlorophyll-containing plastid with thylakoids organized into grana and frets, or stroma thylakoids, and embedded in a stroma.	GRMZM2G402092; GRMZM2G039841; GRMZM2G110294; GRMZM2G111637; GRMZM2G094165; GRMZM2G097283; GRMZM2G163407; GRMZM2G116634; GRMZM2G169207; GRMZM2G153444; GRMZM2G052546; GRMZM2G180418; GRMZM2G027219; GRMZM2G046681; GRMZM2G383154; GRMZM2G076075; GRMZM2G050570; GRMZM2G021687; GRMZM2G098545; GRMZM2G158835; GRMZM2G027663; GRMZM2G092793; GRMZM2G070605; GRMZM2G039396; GRMZM2G096391; AC210013.4_FG011; GRMZM2…
15	GO:0044435	CC	plastid part	1.34442e-13	3.32206e-10	44	117	1510	13255	Any constituent part of a plastid, a member of a family of organelles found in the cytoplasm of plants and some protists, which are membrane-bounded and contain DNA. Plant plastids develop from a common type, the proplastid.	GRMZM2G402092; GRMZM2G039841; GRMZM2G110294; GRMZM2G111637; GRMZM2G094165; GRMZM2G097283; GRMZM2G163407; GRMZM2G116634; GRMZM2G169207; GRMZM2G153444; GRMZM2G052546; GRMZM2G180418; GRMZM2G027219; GRMZM2G046681; GRMZM2G383154; GRMZM2G076075; GRMZM2G050570; GRMZM2G021687; GRMZM2G098545; GRMZM2G158835; GRMZM2G027663; GRMZM2G092793; GRMZM2G070605; GRMZM2G039396; GRMZM2G096391; AC210013.4_FG011; GRMZM2…
12	GO:0004805	MF	trehalose-phosphatase activity	1.46579e-13	6.54182e-10	7	68	14	14114	Catalysis of the reaction: trehalose 6-phosphate + H2O = trehalose + phosphate.	GRMZM2G008226; GRMZM2G140078; GRMZM2G366659; GRMZM2G019183; GRMZM2G118462; GRMZM2G122231; GRMZM2G312521
15	GO:0009536	CC	plastid	2.84047e-13	7.01596e-10	69	117	3574	13255	Any member of a family of organelles found in the cytoplasm of plants and some protists, which are membrane-bounded and contain DNA. Plant plastids develop from a common type, the proplastid.	GRMZM2G402092; GRMZM2G129783; GRMZM2G450125; GRMZM2G039841; GRMZM2G157953; GRMZM2G110294; GRMZM2G111637; GRMZM2G094165; GRMZM2G097283; GRMZM2G163407; GRMZM2G116634; GRMZM2G169207; GRMZM2G022130; GRMZM2G153444; GRMZM2G052546; GRMZM2G001904; GRMZM2G180418; GRMZM2G092123; GRMZM2G027219; GRMZM2G059026; GRMZM2G046681; GRMZM2G383154; GRMZM2G023289; GRMZM2G155323; GRMZM2G076075; GRMZM2G050570; GRMZM2G02…
15	GO:0009507	CC	chloroplast	1.07913e-12	2.66437e-09	67	117	3478	13255	A chlorophyll-containing plastid with thylakoids organized into grana and frets, or stroma thylakoids, and embedded in a stroma.	GRMZM2G402092; GRMZM2G129783; GRMZM2G450125; GRMZM2G039841; GRMZM2G157953; GRMZM2G110294; GRMZM2G111637; GRMZM2G094165; GRMZM2G097283; GRMZM2G163407; GRMZM2G116634; GRMZM2G169207; GRMZM2G022130; GRMZM2G153444; GRMZM2G052546; GRMZM2G001904; GRMZM2G180418; GRMZM2G092123; GRMZM2G027219; GRMZM2G059026; GRMZM2G046681; GRMZM2G383154; GRMZM2G023289; GRMZM2G155323; GRMZM2G076075; GRMZM2G050570; GRMZM2G02…
12	GO:0005992	BP	trehalose biosynthetic process	1.52497e-12	2.05825e-08	7	57	19	12286	The chemical reactions and pathways resulting in the formation of trehalose, a disaccharide isomeric with sucrose and obtained from certain lichens and fungi.	GRMZM2G008226; GRMZM2G140078; GRMZM2G366659; GRMZM2G019183; GRMZM2G118462; GRMZM2G122231; GRMZM2G312521
5	GO:0010200	BP	response to chitin	2.06532e-12	2.78735e-08	13	102	102	12286	A process that results in a change in state or activity of a cell or an organism (in terms of movement, secretion, enzyme production, gene expression, etc.) as a result of a chitin stimulus.	GRMZM2G138396; GRMZM2G007256; GRMZM2G026151; GRMZM2G054900; AC205562.3_FG002; GRMZM2G123394; GRMZM2G068239; GRMZM2G061723; GRMZM2G117007; GRMZM2G035103; GRMZM2G478553; GRMZM2G567897; GRMZM2G125034
12	GO:0005991	BP	trehalose metabolic process	3.49412e-12	4.71532e-08	7	57	21	12286	The chemical reactions and pathways involving trehalose, a disaccharide isomeric with sucrose and obtained from certain lichens and fungi.	GRMZM2G008226; GRMZM2G140078; GRMZM2G366659; GRMZM2G019183; GRMZM2G118462; GRMZM2G122231; GRMZM2G312521
12	GO:0003825	MF	alpha,alpha-trehalose-phosphate synthase (UDP-forming) activity	1.66789e-11	7.44212e-08	6	68	13	14114	Catalysis of the reaction: UDP-glucose + D-glucose-6-phosphate = UDP + alpha,alpha-trehalose-6-phosphate.	GRMZM2G008226; GRMZM2G366659; GRMZM2G019183; GRMZM2G118462; GRMZM2G122231; GRMZM2G312521
5	GO:0010243	BP	response to organonitrogen compound	9.90302e-12	1.33631e-07	14	102	142	12286	Any process that results in a change in state or activity of a cell or an organism (in terms of movement, secretion, enzyme production, gene expression, etc.) as a result of an organonitrogen stimulus. An organonitrogen compound is formally a compound containing at least one carbon-nitrogen bond.	GRMZM2G138396; GRMZM2G007256; GRMZM2G097900; GRMZM2G026151; GRMZM2G054900; AC205562.3_FG002; GRMZM2G123394; GRMZM2G068239; GRMZM2G061723; GRMZM2G117007; GRMZM2G035103; GRMZM2G478553; GRMZM2G567897; GRMZM2G125034
12	GO:0019203	MF	carbohydrate phosphatase activity	6.29754e-11	2.80933e-07	7	68	29	14114	Catalysis of the reaction: carbohydrate phosphate + H2O = carbohydrate + phosphate.	GRMZM2G008226; GRMZM2G140078; GRMZM2G366659; GRMZM2G019183; GRMZM2G118462; GRMZM2G122231; GRMZM2G312521
5	GO:0003700	MF	transcription factor activity, sequence-specific DNA binding	1.88621e-10	8.4125e-07	27	113	818	14114	Interacting selectively and non-covalently with a specific DNA sequence in order to modulate transcription. The transcription factor may or may not also interact selectively with a protein or macromolecular complex.	GRMZM2G113060; GRMZM2G369472; GRMZM2G069082; GRMZM2G137341; GRMZM2G097081; GRMZM2G138396; GRMZM2G120320; GRMZM2G091331; AC205562.3_FG002; GRMZM2G174347; GRMZM2G012724; GRMZM2G449681; GRMZM2G347043; GRMZM2G117007; GRMZM2G481163; GRMZM2G035103; GRMZM2G132185; GRMZM2G310368; GRMZM2G069146; GRMZM2G020150; GRMZM2G438202; GRMZM2G090594; GRMZM2G124037; GRMZM2G061487; GRMZM2G020054; GRMZM2G089995; GRMZM2…
5	GO:0001071	MF	nucleic acid binding transcription factor activity	1.93847e-10	8.64363e-07	27	113	819	14114	Interacting selectively and non-covalently with a DNA or RNA sequence in order to modulate transcription. The transcription factor may or may not also interact selectively with a protein or macromolecular complex.	GRMZM2G113060; GRMZM2G369472; GRMZM2G069082; GRMZM2G137341; GRMZM2G097081; GRMZM2G138396; GRMZM2G120320; GRMZM2G091331; AC205562.3_FG002; GRMZM2G174347; GRMZM2G012724; GRMZM2G449681; GRMZM2G347043; GRMZM2G117007; GRMZM2G481163; GRMZM2G035103; GRMZM2G132185; GRMZM2G310368; GRMZM2G069146; GRMZM2G020150; GRMZM2G438202; GRMZM2G090594; GRMZM2G124037; GRMZM2G061487; GRMZM2G020054; GRMZM2G089995; GRMZM2…
15	GO:0031976	CC	plastid thylakoid	8.71593e-10	2.15109e-06	22	117	523	13255	Any thylakoid within a plastid.	GRMZM2G402092; GRMZM2G039841; GRMZM2G110294; GRMZM2G094165; GRMZM2G153444; GRMZM2G027219; GRMZM2G383154; GRMZM2G021687; GRMZM2G098545; GRMZM2G158835; GRMZM2G092793; GRMZM2G070605; GRMZM2G039396; GRMZM2G096391; GRMZM2G127139; GRMZM2G009715; GRMZM2G171871; GRMZM2G156227; GRMZM2G449496; GRMZM2G087063; GRMZM2G122715; GRMZM2G157296
15	GO:0009534	CC	chloroplast thylakoid	8.71593e-10	2.15109e-06	22	117	523	13255	Sac-like membranous structures (cisternae) in a chloroplast combined into stacks (grana) and present singly in the stroma (stroma thylakoids or frets) as interconnections between grana. An example of this component is found in Arabidopsis thaliana.	GRMZM2G402092; GRMZM2G039841; GRMZM2G110294; GRMZM2G094165; GRMZM2G153444; GRMZM2G027219; GRMZM2G383154; GRMZM2G021687; GRMZM2G098545; GRMZM2G158835; GRMZM2G092793; GRMZM2G070605; GRMZM2G039396; GRMZM2G096391; GRMZM2G127139; GRMZM2G009715; GRMZM2G171871; GRMZM2G156227; GRMZM2G449496; GRMZM2G087063; GRMZM2G122715; GRMZM2G157296
12	GO:0046351	BP	disaccharide biosynthetic process	5.23479e-10	7.0633e-06	7	57	40	12286	The chemical reactions and pathways resulting in the formation of disaccharides, sugars composed of two monosaccharide units.	GRMZM2G008226; GRMZM2G140078; GRMZM2G366659; GRMZM2G019183; GRMZM2G118462; GRMZM2G122231; GRMZM2G312521
12	GO:0009312	BP	oligosaccharide biosynthetic process	1.47102e-09	1.9847e-05	7	57	46	12286	The chemical reactions and pathways resulting in the formation of oligosaccharides, molecules with between two and (about) 20 monosaccharide residues connected by glycosidic linkages.	GRMZM2G008226; GRMZM2G140078; GRMZM2G366659; GRMZM2G019183; GRMZM2G118462; GRMZM2G122231; GRMZM2G312521
15	GO:0055035	CC	plastid thylakoid membrane	1.08242e-08	2.66925e-05	18	117	396	13255	The lipid bilayer membrane of any thylakoid within a plastid.	GRMZM2G402092; GRMZM2G039841; GRMZM2G094165; GRMZM2G153444; GRMZM2G027219; GRMZM2G383154; GRMZM2G021687; GRMZM2G098545; GRMZM2G158835; GRMZM2G092793; GRMZM2G127139; GRMZM2G009715; GRMZM2G171871; GRMZM2G156227; GRMZM2G449496; GRMZM2G087063; GRMZM2G122715; GRMZM2G157296
15	GO:0009535	CC	chloroplast thylakoid membrane	1.08242e-08	2.66925e-05	18	117	396	13255	The pigmented membrane of a chloroplast thylakoid. An example of this component is found in Arabidopsis thaliana.	GRMZM2G402092; GRMZM2G039841; GRMZM2G094165; GRMZM2G153444; GRMZM2G027219; GRMZM2G383154; GRMZM2G021687; GRMZM2G098545; GRMZM2G158835; GRMZM2G092793; GRMZM2G127139; GRMZM2G009715; GRMZM2G171871; GRMZM2G156227; GRMZM2G449496; GRMZM2G087063; GRMZM2G122715; GRMZM2G157296
15	GO:0009579	CC	thylakoid	2.22448e-08	5.48113e-05	22	117	624	13255	A membranous cellular structure that bears the photosynthetic pigments in plants, algae, and cyanobacteria. In cyanobacteria thylakoids are of various shapes and are attached to, or continuous with, the plasma membrane. In eukaryotes they are flattened, membrane-bounded disk-like structures located in the chloroplasts; in the chloroplasts of higher plants the thylakoids form dense stacks called g…	GRMZM2G402092; GRMZM2G039841; GRMZM2G110294; GRMZM2G094165; GRMZM2G153444; GRMZM2G027219; GRMZM2G383154; GRMZM2G021687; GRMZM2G098545; GRMZM2G158835; GRMZM2G092793; GRMZM2G070605; GRMZM2G039396; GRMZM2G096391; GRMZM2G127139; GRMZM2G009715; GRMZM2G171871; GRMZM2G156227; GRMZM2G449496; GRMZM2G087063; GRMZM2G122715; GRMZM2G157296
14	GO:0009768	BP	photosynthesis, light harvesting in photosystem I	5.76232e-09	7.77395e-05	6	105	18	12286	After a photon of light is absorbed by one of the many chlorophyll molecules, in one of the light-harvesting complexes of an antenna on photosystem I, some of the absorbed energy is transferred to the pair of chlorophyll molecules in the reaction center.	GRMZM2G001653; GRMZM2G153184; GRMZM2G036880; GRMZM2G072280; GRMZM2G160268; AC207722.2_FG009
15	GO:0042651	CC	thylakoid membrane	3.33411e-08	8.21191e-05	18	117	426	13255	The pigmented membrane of any thylakoid.	GRMZM2G402092; GRMZM2G039841; GRMZM2G094165; GRMZM2G153444; GRMZM2G027219; GRMZM2G383154; GRMZM2G021687; GRMZM2G098545; GRMZM2G158835; GRMZM2G092793; GRMZM2G127139; GRMZM2G009715; GRMZM2G171871; GRMZM2G156227; GRMZM2G449496; GRMZM2G087063; GRMZM2G122715; GRMZM2G157296
15	GO:0034357	CC	photosynthetic membrane	3.98388e-08	9.80831e-05	18	117	431	13255	A membrane enriched in complexes formed of reaction centers, accessory pigments and electron carriers, in which photosynthetic reactions take place.	GRMZM2G402092; GRMZM2G039841; GRMZM2G094165; GRMZM2G153444; GRMZM2G027219; GRMZM2G383154; GRMZM2G021687; GRMZM2G098545; GRMZM2G158835; GRMZM2G092793; GRMZM2G127139; GRMZM2G009715; GRMZM2G171871; GRMZM2G156227; GRMZM2G449496; GRMZM2G087063; GRMZM2G122715; GRMZM2G157296
4	GO:0016020	CC	membrane	5.30197e-08	0.000130481	165	274	5858	13255	A lipid bilayer along with all the proteins and protein complexes embedded in it an attached to it.	GRMZM2G108912; GRMZM2G063420; GRMZM2G029824; GRMZM2G163798; GRMZM2G084486; GRMZM2G042164; GRMZM2G008919; GRMZM2G477741; GRMZM2G162426; GRMZM2G028676; GRMZM2G161168; GRMZM2G414848; GRMZM2G095552; GRMZM2G020982; GRMZM2G168502; GRMZM2G002396; GRMZM2G122431; GRMZM2G026322; GRMZM2G459563; GRMZM2G110881; GRMZM2G116584; GRMZM2G022777; GRMZM2G130868; GRMZM2G007206; GRMZM2G179090; GRMZM2G079127; GRMZM2G07…
11	GO:0005634	CC	nucleus	6.0365e-08	0.000148498	55	75	5642	13255	A membrane-bounded organelle of eukaryotic cells in which chromosomes are housed and replicated. In most cells, the nucleus contains all of the cell's chromosomes except the organellar chromosomes, and is the site of RNA synthesis and processing. In some species, or in specialized cell types, RNA metabolism or DNA replication may be absent.	GRMZM2G028733; GRMZM2G038374; GRMZM2G111818; GRMZM2G024533; GRMZM2G081919; GRMZM2G146118; GRMZM2G049155; GRMZM2G070284; GRMZM2G474769; GRMZM2G314661; GRMZM2G440943; GRMZM2G132504; GRMZM2G030463; GRMZM2G149153; GRMZM2G033478; GRMZM2G168096; GRMZM2G337659; GRMZM2G449355; GRMZM2G421829; GRMZM2G478370; GRMZM2G151236; GRMZM2G353885; GRMZM2G099355; GRMZM2G474798; GRMZM2G017654; GRMZM2G021483; GRMZM2G00…
12	GO:0009311	BP	oligosaccharide metabolic process	1.72541e-08	0.000232758	8	57	100	12286	The chemical reactions and pathways involving oligosaccharides, molecules with between two and (about) 20 monosaccharide residues connected by glycosidic linkages.	GRMZM2G008226; GRMZM2G140078; GRMZM2G366659; GRMZM2G019183; GRMZM2G118462; GRMZM2G122231; GRMZM2G312521; GRMZM2G075470
12	GO:0005984	BP	disaccharide metabolic process	1.99278e-08	0.000268806	7	57	66	12286	The chemical reactions and pathways involving any disaccharide, sugars composed of two monosaccharide units.	GRMZM2G008226; GRMZM2G140078; GRMZM2G366659; GRMZM2G019183; GRMZM2G118462; GRMZM2G122231; GRMZM2G312521
5	GO:1901698	BP	response to nitrogen compound	2.03991e-08	0.000275143	14	102	253	12286	Any process that results in a change in state or activity of a cell or an organism (in terms of movement, secretion, enzyme production, gene expression, etc.) as a result of a nitrogen compound stimulus.	GRMZM2G138396; GRMZM2G007256; GRMZM2G097900; GRMZM2G026151; GRMZM2G054900; AC205562.3_FG002; GRMZM2G123394; GRMZM2G068239; GRMZM2G061723; GRMZM2G117007; GRMZM2G035103; GRMZM2G478553; GRMZM2G567897; GRMZM2G125034
15	GO:0044436	CC	thylakoid part	1.77695e-07	0.000436953	18	117	476	13255	Any constituent part of a thylakoid, a sac-like vesicle that bears the photosynthetic pigments in photosynthetic organisms.	GRMZM2G402092; GRMZM2G039841; GRMZM2G094165; GRMZM2G153444; GRMZM2G027219; GRMZM2G383154; GRMZM2G021687; GRMZM2G098545; GRMZM2G158835; GRMZM2G092793; GRMZM2G127139; GRMZM2G009715; GRMZM2G171871; GRMZM2G156227; GRMZM2G449496; GRMZM2G087063; GRMZM2G122715; GRMZM2G157296
4	GO:0098588	CC	bounding membrane of organelle	2.48579e-07	0.000611007	52	274	1209	13255	The lipid bilayer that forms the outer-most layer of an organelle.	GRMZM2G063420; GRMZM2G029824; GRMZM2G008919; GRMZM2G477741; GRMZM2G162426; GRMZM2G028676; GRMZM2G116584; GRMZM2G007206; GRMZM2G077837; GRMZM2G136455; GRMZM2G148633; GRMZM2G116034; GRMZM2G181151; GRMZM2G076394; GRMZM2G061950; GRMZM2G058745; GRMZM2G373341; GRMZM2G135186; GRMZM2G045987; GRMZM2G094699; GRMZM2G059937; GRMZM2G421857; GRMZM2G157462; GRMZM2G378906; GRMZM2G031572; GRMZM2G065073; GRMZM2G17…
14	GO:0009765	BP	photosynthesis, light harvesting	6.8105e-08	0.000918532	7	105	43	12286	Absorption and transfer of the energy absorbed from light photons between photosystem reaction centers.	GRMZM2G001653; GRMZM2G153184; GRMZM2G036880; GRMZM2G072280; GRMZM2G160268; GRMZM2G429955; AC207722.2_FG009
4	GO:0030135	CC	coated vesicle	4.20164e-07	0.00103234	13	274	110	13255	Small membrane-bounded organelle formed by pinching off of a coated region of membrane. Some coats are made of clathrin, whereas others are made from other proteins.	GRMZM2G108912; GRMZM2G028676; GRMZM2G061969; GRMZM2G045987; GRMZM2G094699; GRMZM2G157462; GRMZM2G378906; AC234171.1_FG003; GRMZM2G179792; GRMZM2G070693; GRMZM2G112805; AC155622.2_FG001; GRMZM2G081745
4	GO:0000139	CC	Golgi membrane	6.39498e-07	0.00157061	22	274	315	13255	The lipid bilayer surrounding any of the compartments of the Golgi apparatus.	GRMZM2G063420; GRMZM2G136455; GRMZM2G076394; GRMZM2G094699; GRMZM2G157462; GRMZM2G378906; GRMZM2G010834; GRMZM2G409104; GRMZM2G140443; GRMZM2G126865; GRMZM2G061096; GRMZM2G070693; GRMZM2G063253; GRMZM2G381473; GRMZM2G112805; GRMZM2G007404; GRMZM2G101413; GRMZM2G063519; GRMZM2G146951; GRMZM2G419267; GRMZM2G081745; GRMZM2G113506
4	GO:0030117	CC	membrane coat	8.11087e-07	0.00199122	11	274	81	13255	Any of several different proteinaceous coats that can associate with membranes. Membrane coats include those formed by clathrin plus an adaptor complex, the COPI and COPII complexes, and possibly others. They are found associated with membranes on many vesicles as well as other membrane features such as pits and perhaps tubules.	GRMZM2G028676; GRMZM2G045987; GRMZM2G094699; GRMZM2G378906; AC234171.1_FG003; GRMZM2G443953; GRMZM2G014872; GRMZM2G112805; GRMZM2G052713; AC155622.2_FG001; GRMZM2G081745
4	GO:0048475	CC	coated membrane	8.11087e-07	0.00199122	11	274	81	13255	A single or double lipid bilayer with any of several different proteinaceous coats that can associate with membranes. Membrane coats include those formed by clathrin plus an adaptor complex, the COPI and COPII complexes.	GRMZM2G028676; GRMZM2G045987; GRMZM2G094699; GRMZM2G378906; AC234171.1_FG003; GRMZM2G443953; GRMZM2G014872; GRMZM2G112805; GRMZM2G052713; AC155622.2_FG001; GRMZM2G081745
5	GO:0003677	MF	DNA binding	4.83393e-07	0.00215497	33	113	1668	14114	Any molecular function by which a gene product interacts selectively and non-covalently with DNA (deoxyribonucleic acid).	GRMZM2G113060; GRMZM2G083894; GRMZM2G369472; GRMZM2G069082; GRMZM2G137341; GRMZM2G097081; GRMZM2G138396; GRMZM2G120320; GRMZM2G153523; GRMZM2G091331; GRMZM2G048295; AC205562.3_FG002; GRMZM2G174347; GRMZM2G012724; GRMZM2G449681; GRMZM2G347043; GRMZM2G117007; GRMZM2G134334; GRMZM5G803308; GRMZM2G163157; GRMZM2G481163; GRMZM2G035103; GRMZM2G132185; GRMZM2G310368; GRMZM2G069146; GRMZM2G020150; GRMZM2…
4	GO:0071944	CC	cell periphery	8.95447e-07	0.00219653	98	274	3046	13255	The part of a cell encompassing the cell cortex, the plasma membrane, and any external encapsulating structures.	GRMZM2G108912; GRMZM2G063420; GRMZM2G084486; GRMZM2G386998; GRMZM2G008919; GRMZM2G162426; GRMZM2G161168; GRMZM2G020982; GRMZM2G168502; GRMZM2G002396; GRMZM2G110881; GRMZM2G116584; GRMZM2G022777; GRMZM2G456997; GRMZM2G079127; GRMZM2G053023; GRMZM2G147942; GRMZM2G053991; GRMZM2G136455; GRMZM2G157621; GRMZM2G164854; GRMZM2G116034; GRMZM2G004382; GRMZM2G132903; GRMZM2G181151; GRMZM2G074122; GRMZM2G30…
15	GO:0031984	CC	organelle subcompartment	1.84233e-06	0.00451738	23	117	872	13255	A compartment that consists of a lumen and an enclosing membrane, and is part of an organelle.	GRMZM2G402092; GRMZM2G039841; GRMZM2G110294; GRMZM2G094165; GRMZM2G153444; GRMZM2G027219; GRMZM2G383154; GRMZM2G021687; GRMZM2G098545; GRMZM2G158835; GRMZM2G092793; GRMZM2G070605; GRMZM2G039396; GRMZM2G096391; GRMZM2G127139; GRMZM2G143050; GRMZM2G009715; GRMZM2G171871; GRMZM2G156227; GRMZM2G449496; GRMZM2G087063; GRMZM2G122715; GRMZM2G157296
4	GO:0005618	CC	cell wall	2.06624e-06	0.00506435	30	274	565	13255	The rigid or semi-rigid envelope lying outside the cell membrane of plant, fungal, most prokaryotic cells and some protozoan parasites, maintaining their shape and protecting them from osmotic lysis. In plants it is made of cellulose and, often, lignin; in fungi it is composed largely of polysaccharides; in bacteria it is composed of peptidoglycan; in protozoan parasites such as Giardia species, …	GRMZM2G386998; GRMZM2G456997; GRMZM2G147942; GRMZM2G164854; GRMZM2G116034; GRMZM2G004382; GRMZM2G132903; GRMZM5G854613; GRMZM2G061950; GRMZM2G135186; GRMZM2G421857; GRMZM2G153274; GRMZM2G031572; GRMZM2G065073; GRMZM2G044495; GRMZM2G409104; GRMZM2G051367; GRMZM2G092021; GRMZM2G082502; GRMZM2G054123; GRMZM2G099092; GRMZM2G126865; GRMZM2G174249; GRMZM2G123540; GRMZM2G134889; GRMZM2G159369; GRMZM2G06…
4	GO:0030312	CC	external encapsulating structure	2.30115e-06	0.00563782	30	274	568	13255	A structure that lies outside the plasma membrane and surrounds the entire cell. This does not include the periplasmic space.	GRMZM2G386998; GRMZM2G456997; GRMZM2G147942; GRMZM2G164854; GRMZM2G116034; GRMZM2G004382; GRMZM2G132903; GRMZM5G854613; GRMZM2G061950; GRMZM2G135186; GRMZM2G421857; GRMZM2G153274; GRMZM2G031572; GRMZM2G065073; GRMZM2G044495; GRMZM2G409104; GRMZM2G051367; GRMZM2G092021; GRMZM2G082502; GRMZM2G054123; GRMZM2G099092; GRMZM2G126865; GRMZM2G174249; GRMZM2G123540; GRMZM2G134889; GRMZM2G159369; GRMZM2G06…
4	GO:0044431	CC	Golgi apparatus part	3.07489e-06	0.00753041	29	274	546	13255	Any constituent part of the Golgi apparatus, a compound membranous cytoplasmic organelle of eukaryotic cells, consisting of flattened, ribosome-free vesicles arranged in a more or less regular stack.	GRMZM2G063420; GRMZM2G002396; GRMZM2G136455; GRMZM2G076394; AC234185.1_FG007; GRMZM2G094699; GRMZM2G157462; GRMZM2G378906; GRMZM2G010834; GRMZM2G409104; GRMZM2G140443; GRMZM5G863076; GRMZM2G126865; GRMZM2G123540; GRMZM2G061096; GRMZM2G000615; GRMZM2G070693; GRMZM2G063253; GRMZM2G381473; GRMZM2G112805; GRMZM2G007404; GRMZM2G101413; GRMZM2G063519; GRMZM2G146951; AC155622.2_FG001; GRMZM2G419267; GRM…
15	GO:0044444	CC	cytoplasmic part	3.15359e-06	0.00771999	93	117	7883	13255	Any constituent part of the cytoplasm, all of the contents of a cell excluding the plasma membrane and nucleus, but including other subcellular structures.	GRMZM2G402092; GRMZM2G129783; GRMZM2G450125; GRMZM2G039536; GRMZM2G039841; GRMZM2G157953; GRMZM2G419606; GRMZM2G110294; GRMZM2G111637; GRMZM2G094165; GRMZM2G097283; GRMZM2G163407; GRMZM2G116634; AC192451.3_FG001; GRMZM2G169207; GRMZM2G022130; GRMZM2G153444; GRMZM2G052546; GRMZM2G001904; GRMZM2G180418; GRMZM2G092123; GRMZM2G027219; GRMZM2G059026; GRMZM2G046681; GRMZM2G383154; GRMZM2G113409; GRMZM2…
4	GO:0044425	CC	membrane part	3.26383e-06	0.00798659	106	274	3472	13255	Any constituent part of a membrane, a double layer of lipid molecules that encloses all cells, and, in eukaryotes, many organelles; may be a single or double lipid bilayer; also includes associated proteins.	GRMZM2G063420; GRMZM2G029824; GRMZM2G163798; GRMZM2G084486; GRMZM2G042164; GRMZM2G008919; GRMZM2G477741; GRMZM2G162426; GRMZM2G028676; GRMZM2G161168; GRMZM2G414848; GRMZM2G095552; GRMZM2G020982; GRMZM2G168502; GRMZM2G002396; GRMZM2G026322; GRMZM2G459563; GRMZM2G130868; GRMZM2G007206; GRMZM2G079127; GRMZM2G077837; GRMZM2G000741; GRMZM2G123122; GRMZM2G053991; GRMZM2G445163; GRMZM2G148633; GRMZM2G00…
4	GO:0098805	CC	whole membrane	3.64192e-06	0.00890813	43	274	1004	13255	Any lipid bilayer that completely encloses some structure, and all the proteins embedded in it or attached to it. Examples include the plasma membrane and most organelle membranes.	GRMZM2G029824; GRMZM2G008919; GRMZM2G477741; GRMZM2G162426; GRMZM2G028676; GRMZM2G116584; GRMZM2G007206; GRMZM2G077837; GRMZM2G148633; GRMZM2G116034; GRMZM2G181151; GRMZM2G061950; GRMZM2G058745; GRMZM2G373341; GRMZM2G135186; GRMZM2G045987; GRMZM2G094699; GRMZM2G059937; GRMZM2G421857; GRMZM2G157462; GRMZM2G378906; GRMZM2G031572; GRMZM2G065073; GRMZM2G177659; AC234171.1_FG003; GRMZM2G409104; GRMZM2…
2	GO:0032993	CC	protein-DNA complex	3.9948e-06	0.00976728	10	194	108	13255	A macromolecular complex containing both protein and DNA molecules.	GRMZM2G033199; GRMZM2G063151; GRMZM2G110309; GRMZM2G118355; GRMZM2G151726; GRMZM2G003002; AC233865.1_FG001; GRMZM2G046055; GRMZM2G071959; GRMZM2G079089
11	GO:0006397	BP	mRNA processing	7.53866e-07	0.0101666	11	70	294	12286	Any process involved in the conversion of a primary mRNA transcript into one or more mature mRNA(s) prior to translation into polypeptide.	GRMZM2G030463; GRMZM2G449355; GRMZM2G099355; GRMZM2G021483; GRMZM2G109009; GRMZM2G036050; GRMZM2G410393; GRMZM2G118467; GRMZM2G028096; GRMZM2G030659; GRMZM2G117346
4	GO:0031090	CC	organelle membrane	5.33354e-06	0.0130352	62	274	1711	13255	A membrane that is one of the two lipid bilayers of an organelle envelope or the outermost membrane of single membrane bound organelle.	GRMZM2G108912; GRMZM2G063420; GRMZM2G029824; GRMZM2G008919; GRMZM2G477741; GRMZM2G162426; GRMZM2G028676; GRMZM2G116584; GRMZM2G007206; GRMZM2G077837; GRMZM2G000741; GRMZM2G053991; GRMZM2G136455; GRMZM2G148633; GRMZM2G006661; GRMZM2G116034; GRMZM2G181151; GRMZM2G076394; GRMZM2G061950; GRMZM2G058745; GRMZM2G061969; GRMZM2G373341; GRMZM2G135186; GRMZM2G045987; GRMZM2G094699; GRMZM2G097848; GRMZM2G05…
6	GO:0010200	BP	response to chitin	1.10375e-06	0.014884	9	128	102	12286	A process that results in a change in state or activity of a cell or an organism (in terms of movement, secretion, enzyme production, gene expression, etc.) as a result of a chitin stimulus.	GRMZM2G001930; GRMZM2G053987; GRMZM2G057466; GRMZM2G028039; GRMZM2G307152; GRMZM2G059851; GRMZM2G431309; GRMZM2G059428; GRMZM2G334628
15	GO:0005737	CC	cytoplasm	6.802e-06	0.0166173	101	117	9083	13255	All of the contents of a cell excluding the plasma membrane and nucleus, but including other subcellular structures.	GRMZM2G092817; GRMZM2G402092; GRMZM2G129783; GRMZM2G450125; GRMZM2G039536; GRMZM2G039841; GRMZM2G157953; GRMZM2G419606; GRMZM2G110294; GRMZM2G111637; GRMZM2G094165; GRMZM2G097283; GRMZM2G163407; GRMZM2G116634; AC192451.3_FG001; GRMZM2G169207; GRMZM2G022130; GRMZM2G153444; GRMZM2G052546; GRMZM2G001904; GRMZM2G180418; GRMZM2G092123; GRMZM2G027219; GRMZM2G059026; GRMZM2G046681; GRMZM2G383154; GRMZM2…
11	GO:0005488	MF	binding	4.50664e-06	0.0200861	79	84	10578	14114	The selective, non-covalent, often stoichiometric, interaction of a molecule with one or more specific sites on another molecule.	GRMZM2G028733; GRMZM2G038374; GRMZM2G111818; GRMZM2G024533; GRMZM2G081919; GRMZM2G064518; GRMZM2G146118; GRMZM2G049155; GRMZM2G096123; GRMZM2G070284; GRMZM2G175265; GRMZM2G474769; GRMZM2G314661; GRMZM2G440943; GRMZM2G132504; AC226373.2_FG010; GRMZM2G466139; GRMZM2G030463; GRMZM2G149153; GRMZM2G033478; GRMZM2G168096; GRMZM2G337659; GRMZM2G449355; GRMZM2G421829; GRMZM2G478370; GRMZM2G154574; GRMZM2…
4	GO:0055044	CC	symplast	9.27549e-06	0.0226508	44	274	1077	13255	The interconnected cell membranes and intracellular regions of a plant. The interconnections occur via the plasmodesmata.	GRMZM2G139533; GRMZM2G108912; GRMZM2G029824; GRMZM2G117878; GRMZM2G008919; GRMZM2G077837; GRMZM2G123122; GRMZM2G116034; GRMZM2G135588; GRMZM2G132903; GRMZM2G181151; GRMZM2G074122; GRMZM5G854613; GRMZM2G332107; GRMZM2G061950; GRMZM2G035985; GRMZM2G168855; GRMZM2G061969; GRMZM2G172826; GRMZM2G094699; GRMZM2G421857; GRMZM2G157462; GRMZM2G378906; GRMZM2G065073; GRMZM2G010834; GRMZM2G409104; GRMZM2G05…
4	GO:0009506	CC	plasmodesma	9.27549e-06	0.0226508	44	274	1077	13255	A fine cytoplasmic channel, found in all higher plants, that connects the cytoplasm of one cell to that of an adjacent cell.	GRMZM2G139533; GRMZM2G108912; GRMZM2G029824; GRMZM2G117878; GRMZM2G008919; GRMZM2G077837; GRMZM2G123122; GRMZM2G116034; GRMZM2G135588; GRMZM2G132903; GRMZM2G181151; GRMZM2G074122; GRMZM5G854613; GRMZM2G332107; GRMZM2G061950; GRMZM2G035985; GRMZM2G168855; GRMZM2G061969; GRMZM2G172826; GRMZM2G094699; GRMZM2G421857; GRMZM2G157462; GRMZM2G378906; GRMZM2G065073; GRMZM2G010834; GRMZM2G409104; GRMZM2G05…
4	GO:0030054	CC	cell junction	9.49496e-06	0.0231677	44	274	1078	13255	A cellular component that forms a specialized region of connection between two or more cells or between a cell and the extracellular matrix. At a cell junction, anchoring proteins extend through the plasma membrane to link cytoskeletal proteins in one cell to cytoskeletal proteins in neighboring cells or to proteins in the extracellular matrix.	GRMZM2G139533; GRMZM2G108912; GRMZM2G029824; GRMZM2G117878; GRMZM2G008919; GRMZM2G077837; GRMZM2G123122; GRMZM2G116034; GRMZM2G135588; GRMZM2G132903; GRMZM2G181151; GRMZM2G074122; GRMZM5G854613; GRMZM2G332107; GRMZM2G061950; GRMZM2G035985; GRMZM2G168855; GRMZM2G061969; GRMZM2G172826; GRMZM2G094699; GRMZM2G421857; GRMZM2G157462; GRMZM2G378906; GRMZM2G065073; GRMZM2G010834; GRMZM2G409104; GRMZM2G05…
4	GO:0005911	CC	cell-cell junction	9.49496e-06	0.0231677	44	274	1078	13255	A cell junction that forms a connection between two or more cells in a multicellular organism; excludes direct cytoplasmic junctions such as ring canals.	GRMZM2G139533; GRMZM2G108912; GRMZM2G029824; GRMZM2G117878; GRMZM2G008919; GRMZM2G077837; GRMZM2G123122; GRMZM2G116034; GRMZM2G135588; GRMZM2G132903; GRMZM2G181151; GRMZM2G074122; GRMZM5G854613; GRMZM2G332107; GRMZM2G061950; GRMZM2G035985; GRMZM2G168855; GRMZM2G061969; GRMZM2G172826; GRMZM2G094699; GRMZM2G421857; GRMZM2G157462; GRMZM2G378906; GRMZM2G065073; GRMZM2G010834; GRMZM2G409104; GRMZM2G05…
5	GO:0006351	BP	transcription, DNA-templated	1.92104e-06	0.0259033	29	102	1397	12286	The cellular synthesis of RNA on a template of DNA.	GRMZM2G113060; GRMZM2G369472; GRMZM2G069082; GRMZM2G137341; GRMZM2G097081; GRMZM2G138396; GRMZM2G120320; GRMZM2G091331; AC205562.3_FG002; GRMZM2G174558; GRMZM2G174347; GRMZM2G068239; GRMZM2G012724; GRMZM2G449681; GRMZM2G347043; GRMZM2G117007; GRMZM2G481163; GRMZM2G035103; GRMZM2G132185; GRMZM2G310368; GRMZM2G069146; GRMZM2G020150; GRMZM2G438202; GRMZM2G090594; GRMZM2G124037; GRMZM2G061487; GRMZM2…
5	GO:0097659	BP	nucleic acid-templated transcription	1.92104e-06	0.0259033	29	102	1397	12286	The cellular synthesis of RNA on a template of nucleic acid (DNA or RNA).	GRMZM2G113060; GRMZM2G369472; GRMZM2G069082; GRMZM2G137341; GRMZM2G097081; GRMZM2G138396; GRMZM2G120320; GRMZM2G091331; AC205562.3_FG002; GRMZM2G174558; GRMZM2G174347; GRMZM2G068239; GRMZM2G012724; GRMZM2G449681; GRMZM2G347043; GRMZM2G117007; GRMZM2G481163; GRMZM2G035103; GRMZM2G132185; GRMZM2G310368; GRMZM2G069146; GRMZM2G020150; GRMZM2G438202; GRMZM2G090594; GRMZM2G124037; GRMZM2G061487; GRMZM2…
4	GO:0016192	BP	vesicle-mediated transport	1.92129e-06	0.0259033	25	262	406	12286	A cellular transport process in which transported substances are moved in membrane-bounded vesicles; transported substances are enclosed in the vesicle lumen or located in the vesicle membrane. The process begins with a step that directs a substance to the forming vesicle, and includes vesicle budding and coating. Vesicles are then targeted to, and fuse with, an acceptor membrane.	GRMZM2G063420; GRMZM2G008919; GRMZM2G136455; GRMZM2G035985; GRMZM2G072690; GRMZM2G045987; GRMZM2G094699; GRMZM2G157462; GRMZM2G052880; GRMZM2G378906; GRMZM2G031952; AC234171.1_FG003; GRMZM2G443953; GRMZM2G140443; GRMZM2G010836; GRMZM2G077490; GRMZM2G141392; GRMZM2G014872; GRMZM2G000615; GRMZM2G070693; GRMZM2G112805; GRMZM2G052713; GRMZM2G101413; AC155622.2_FG001; GRMZM2G081745
16	GO:1900865	BP	chloroplast RNA modification	2.06061e-06	0.0277791	4	142	9	12286	Any RNA modification that takes place in chloroplast.	GRMZM2G333641; GRMZM2G312244; GRMZM2G076257; GRMZM2G069106
5	GO:0032774	BP	RNA biosynthetic process	2.09621e-06	0.0282569	29	102	1403	12286	The chemical reactions and pathways resulting in the formation of RNA, ribonucleic acid, one of the two main type of nucleic acid, consisting of a long, unbranched macromolecule formed from ribonucleotides joined in 3',5'-phosphodiester linkage. Includes polymerization of ribonucleotide monomers. Refers not only to transcription but also to e.g. viral RNA replication.	GRMZM2G113060; GRMZM2G369472; GRMZM2G069082; GRMZM2G137341; GRMZM2G097081; GRMZM2G138396; GRMZM2G120320; GRMZM2G091331; AC205562.3_FG002; GRMZM2G174558; GRMZM2G174347; GRMZM2G068239; GRMZM2G012724; GRMZM2G449681; GRMZM2G347043; GRMZM2G117007; GRMZM2G481163; GRMZM2G035103; GRMZM2G132185; GRMZM2G310368; GRMZM2G069146; GRMZM2G020150; GRMZM2G438202; GRMZM2G090594; GRMZM2G124037; GRMZM2G061487; GRMZM2…
6	GO:0010243	BP	response to organonitrogen compound	2.19926e-06	0.0296439	10	128	142	12286	Any process that results in a change in state or activity of a cell or an organism (in terms of movement, secretion, enzyme production, gene expression, etc.) as a result of an organonitrogen stimulus. An organonitrogen compound is formally a compound containing at least one carbon-nitrogen bond.	GRMZM2G001930; GRMZM2G053987; GRMZM2G441541; GRMZM2G057466; GRMZM2G028039; GRMZM2G307152; GRMZM2G059851; GRMZM2G431309; GRMZM2G059428; GRMZM2G334628
14	GO:0009522	CC	photosystem I	1.23805e-05	0.0301835	5	101	40	13255	A photosystem that contains an iron-sulfur reaction center associated with accessory pigments and electron carriers. In cyanobacteria and chloroplasts, photosystem I functions as a light-dependent plastocyanin-ferredoxin oxidoreductase, transferring electrons from plastocyanin to ferredoxin; in photosynthetic bacteria that have only a single type I photosystem, such as the green sulfur bacteria, …	GRMZM2G001653; GRMZM2G153184; GRMZM2G072280; GRMZM2G160268; AC207722.2_FG009
14	GO:0030076	CC	light-harvesting complex	1.40087e-05	0.0341392	4	101	20	13255	A protein-pigment complex that may be closely or peripherally associated to photosynthetic reaction centers that participate in harvesting and transferring radiant energy to the reaction center.	GRMZM2G153184; GRMZM2G072280; GRMZM2G160268; AC207722.2_FG009
16	GO:0009507	CC	chloroplast	1.43955e-05	0.0350673	66	158	3478	13255	A chlorophyll-containing plastid with thylakoids organized into grana and frets, or stroma thylakoids, and embedded in a stroma.	GRMZM2G130773; GRMZM2G052610; GRMZM2G154883; GRMZM2G077054; GRMZM2G130230; GRMZM2G315125; GRMZM2G352695; GRMZM2G333641; GRMZM2G131487; GRMZM2G075619; GRMZM2G133684; GRMZM2G177077; GRMZM2G170013; GRMZM2G018375; GRMZM2G101617; GRMZM2G072865; GRMZM2G117100; GRMZM2G047695; GRMZM2G312244; GRMZM2G372632; GRMZM2G390076; GRMZM2G113990; GRMZM2G038301; GRMZM2G092112; GRMZM2G082683; GRMZM2G006287; GRMZM2G10…
12	GO:0016791	MF	phosphatase activity	9.55451e-06	0.0425749	9	68	289	14114	Catalysis of the hydrolysis of phosphoric monoesters, releasing inorganic phosphate.	GRMZM2G008226; GRMZM2G140078; GRMZM2G366659; GRMZM2G019183; GRMZM2G118462; GRMZM2G122231; GRMZM2G312521; GRMZM2G039650; GRMZM2G133464
4	GO:0012505	CC	endomembrane system	1.78662e-05	0.0435042	69	274	2052	13255	A collection of membranous structures involved in transport within the cell. The main components of the endomembrane system are endoplasmic reticulum, Golgi bodies, vesicles, cell membrane and nuclear envelope. Members of the endomembrane system pass materials through each other or though the use of vesicles.	GRMZM2G108912; GRMZM2G063420; GRMZM2G008919; GRMZM2G162426; GRMZM2G028676; GRMZM2G161168; GRMZM2G414848; GRMZM2G002396; GRMZM2G116584; GRMZM2G136455; GRMZM2G006661; GRMZM2G116034; GRMZM2G181151; GRMZM2G105167; GRMZM2G307252; GRMZM2G076394; GRMZM2G179737; GRMZM2G035985; AC234185.1_FG007; GRMZM2G061969; GRMZM2G172826; GRMZM2G135186; GRMZM2G045987; GRMZM2G094699; GRMZM2G421857; GRMZM2G157462; GRMZM2…
14	GO:0031409	MF	pigment binding	9.82123e-06	0.0437536	4	117	17	14114	Interacting selectively and non-covalently with a pigment, any general or particular coloring matter in living organisms, e.g. melanin.	GRMZM2G153184; GRMZM2G072280; GRMZM2G160268; AC207722.2_FG009
16	GO:0009536	CC	plastid	1.79977e-05	0.0438065	67	158	3574	13255	Any member of a family of organelles found in the cytoplasm of plants and some protists, which are membrane-bounded and contain DNA. Plant plastids develop from a common type, the proplastid.	GRMZM2G130773; GRMZM2G563190; GRMZM2G052610; GRMZM2G154883; GRMZM2G077054; GRMZM2G130230; GRMZM2G315125; GRMZM2G352695; GRMZM2G333641; GRMZM2G131487; GRMZM2G075619; GRMZM2G133684; GRMZM2G177077; GRMZM2G170013; GRMZM2G018375; GRMZM2G101617; GRMZM2G072865; GRMZM2G117100; GRMZM2G047695; GRMZM2G312244; GRMZM2G372632; GRMZM2G390076; GRMZM2G113990; GRMZM2G038301; GRMZM2G092112; GRMZM2G082683; GRMZM2G00…
5	GO:1903506	BP	regulation of nucleic acid-templated transcription	3.47774e-06	0.046873	30	102	1521	12286	Any process that modulates the frequency, rate or extent of nucleic acid-templated transcription.	GRMZM2G113060; GRMZM2G369472; GRMZM2G069082; GRMZM2G137341; GRMZM2G097081; GRMZM2G138396; GRMZM2G120320; GRMZM2G091331; AC205562.3_FG002; GRMZM2G174558; GRMZM2G174347; GRMZM2G012724; GRMZM2G449681; GRMZM2G301089; GRMZM2G347043; GRMZM2G117007; GRMZM2G163157; GRMZM2G481163; GRMZM2G035103; GRMZM2G132185; GRMZM2G310368; GRMZM2G069146; GRMZM2G020150; GRMZM2G438202; GRMZM2G090594; GRMZM2G124037; GRMZM2…
5	GO:2001141	BP	regulation of RNA biosynthetic process	3.47774e-06	0.046873	30	102	1521	12286	Any process that modulates the frequency, rate or extent of RNA biosynthetic process.	GRMZM2G113060; GRMZM2G369472; GRMZM2G069082; GRMZM2G137341; GRMZM2G097081; GRMZM2G138396; GRMZM2G120320; GRMZM2G091331; AC205562.3_FG002; GRMZM2G174558; GRMZM2G174347; GRMZM2G012724; GRMZM2G449681; GRMZM2G301089; GRMZM2G347043; GRMZM2G117007; GRMZM2G163157; GRMZM2G481163; GRMZM2G035103; GRMZM2G132185; GRMZM2G310368; GRMZM2G069146; GRMZM2G020150; GRMZM2G438202; GRMZM2G090594; GRMZM2G124037; GRMZM2…
5	GO:0006355	BP	regulation of transcription, DNA-templated	3.47774e-06	0.046873	30	102	1521	12286	Any process that modulates the frequency, rate or extent of cellular DNA-templated transcription.	GRMZM2G113060; GRMZM2G369472; GRMZM2G069082; GRMZM2G137341; GRMZM2G097081; GRMZM2G138396; GRMZM2G120320; GRMZM2G091331; AC205562.3_FG002; GRMZM2G174558; GRMZM2G174347; GRMZM2G012724; GRMZM2G449681; GRMZM2G301089; GRMZM2G347043; GRMZM2G117007; GRMZM2G163157; GRMZM2G481163; GRMZM2G035103; GRMZM2G132185; GRMZM2G310368; GRMZM2G069146; GRMZM2G020150; GRMZM2G438202; GRMZM2G090594; GRMZM2G124037; GRMZM2…
7	GO:0004674	MF	protein serine/threonine kinase activity	1.47547e-05	0.0657174	13	53	873	14114	Catalysis of the reactions: ATP + protein serine = ADP + protein serine phosphate, and ATP + protein threonine = ADP + protein threonine phosphate.	GRMZM2G040508; GRMZM2G109830; GRMZM2G039665; GRMZM2G165387; GRMZM2G433684; GRMZM2G071396; GRMZM2G343570; GRMZM2G137861; GRMZM2G419436; GRMZM2G159034; GRMZM2G016671; GRMZM2G480607; GRMZM2G309897
11	GO:0016071	BP	mRNA metabolic process	5.11361e-06	0.0689059	11	70	358	12286	The chemical reactions and pathways involving mRNA, messenger RNA, which is responsible for carrying the coded genetic 'message', transcribed from DNA, to sites of protein assembly at the ribosomes.	GRMZM2G030463; GRMZM2G449355; GRMZM2G099355; GRMZM2G021483; GRMZM2G109009; GRMZM2G036050; GRMZM2G410393; GRMZM2G118467; GRMZM2G028096; GRMZM2G030659; GRMZM2G117346
14	GO:0010287	CC	plastoglobule	2.98847e-05	0.0727095	6	101	79	13255	A lipoprotein particle present in chloroplasts. They are rich in non-polar lipids (triglycerides, esters) as well as in prenylquinones, plastoquinone and tocopherols. Plastoglobules are often associated with thylakoid membranes, suggesting an exchange of lipids with thylakoids.	GRMZM2G150363; GRMZM2G153184; GRMZM2G036880; GRMZM2G072280; GRMZM2G160268; AC207722.2_FG009
5	GO:0051252	BP	regulation of RNA metabolic process	5.61494e-06	0.0756558	30	102	1557	12286	Any process that modulates the frequency, rate or extent of the chemical reactions and pathways involving RNA.	GRMZM2G113060; GRMZM2G369472; GRMZM2G069082; GRMZM2G137341; GRMZM2G097081; GRMZM2G138396; GRMZM2G120320; GRMZM2G091331; AC205562.3_FG002; GRMZM2G174558; GRMZM2G174347; GRMZM2G012724; GRMZM2G449681; GRMZM2G301089; GRMZM2G347043; GRMZM2G117007; GRMZM2G163157; GRMZM2G481163; GRMZM2G035103; GRMZM2G132185; GRMZM2G310368; GRMZM2G069146; GRMZM2G020150; GRMZM2G438202; GRMZM2G090594; GRMZM2G124037; GRMZM2…
15	GO:0009941	CC	chloroplast envelope	3.67485e-05	0.0893723	19	117	763	13255	The double lipid bilayer enclosing the chloroplast and separating its contents from the rest of the cytoplasm; includes the intermembrane space.	GRMZM2G094165; GRMZM2G097283; GRMZM2G116634; GRMZM2G046681; GRMZM2G076075; GRMZM2G158835; GRMZM2G070605; GRMZM2G039396; GRMZM2G127139; GRMZM2G040511; GRMZM2G009715; GRMZM2G036609; GRMZM2G032351; GRMZM2G432390; GRMZM2G069095; GRMZM2G171871; GRMZM2G449496; GRMZM2G323024; GRMZM2G157296
12	GO:0035251	MF	UDP-glucosyltransferase activity	2.05399e-05	0.0914641	6	68	117	14114	Catalysis of the transfer of a glucosyl group from UDP-glucose to an acceptor molecule.	GRMZM2G008226; GRMZM2G366659; GRMZM2G019183; GRMZM2G118462; GRMZM2G122231; GRMZM2G312521
4	GO:0005794	CC	Golgi apparatus	3.8634e-05	0.0939192	48	274	1288	13255	A compound membranous cytoplasmic organelle of eukaryotic cells, consisting of flattened, ribosome-free vesicles arranged in a more or less regular stack. The Golgi apparatus differs from the endoplasmic reticulum in often having slightly thicker membranes, appearing in sections as a characteristic shallow semicircle so that the convex side (cis or entry face) abuts the endoplasmic reticulum, sec…	GRMZM2G063420; GRMZM2G002396; GRMZM2G136455; GRMZM2G116034; GRMZM2G181151; GRMZM2G307252; GRMZM2G076394; GRMZM2G179737; GRMZM2G035985; AC234185.1_FG007; GRMZM2G172826; GRMZM2G135186; GRMZM2G094699; GRMZM2G421857; GRMZM2G157462; GRMZM2G378906; GRMZM2G060061; AC234171.1_FG003; GRMZM2G010834; GRMZM2G409104; GRMZM2G051367; GRMZM2G140443; GRMZM5G863076; GRMZM2G021243; GRMZM2G027886; GRMZM2G126865; GRM…
4	GO:0031224	CC	intrinsic component of membrane	4.17793e-05	0.101524	91	274	3017	13255	The component of a membrane consisting of the gene products having some covalently attached portion, for example part of a peptide sequence or some other covalently attached group such as a GPI anchor, which spans or is embedded in one or both leaflets of the membrane.	GRMZM2G063420; GRMZM2G029824; GRMZM2G163798; GRMZM2G084486; GRMZM2G042164; GRMZM2G008919; GRMZM2G477741; GRMZM2G162426; GRMZM2G028676; GRMZM2G161168; GRMZM2G414848; GRMZM2G095552; GRMZM2G020982; GRMZM2G168502; GRMZM2G002396; GRMZM2G026322; GRMZM2G459563; GRMZM2G130868; GRMZM2G007206; GRMZM2G079127; GRMZM2G077837; GRMZM2G000741; GRMZM2G123122; GRMZM2G053991; GRMZM2G445163; GRMZM2G148633; GRMZM2G00…
11	GO:0003676	MF	nucleic acid binding	2.34754e-05	0.104513	34	84	2899	14114	Interacting selectively and non-covalently with any nucleic acid.	GRMZM2G038374; GRMZM2G024533; GRMZM2G081919; GRMZM2G064518; GRMZM2G049155; GRMZM2G070284; GRMZM2G175265; GRMZM2G474769; GRMZM2G314661; GRMZM2G440943; GRMZM2G033478; GRMZM2G168096; GRMZM2G337659; GRMZM2G449355; GRMZM2G478370; GRMZM2G353885; GRMZM2G099355; GRMZM5G871419; GRMZM2G109009; GRMZM2G095931; GRMZM2G033138; GRMZM2G036050; GRMZM2G143568; GRMZM2G030529; GRMZM2G125777; GRMZM2G142150; GRMZM2G40…
2	GO:0044815	CC	DNA packaging complex	4.30749e-05	0.104629	8	194	88	13255	A protein complex that plays a role in the process of DNA packaging.	GRMZM2G118355; GRMZM2G151726; GRMZM2G003002; GRMZM2G326328; AC233865.1_FG001; GRMZM2G046055; GRMZM2G071959; GRMZM2G079089
15	GO:0009526	CC	plastid envelope	4.87143e-05	0.118278	19	117	779	13255	The double lipid bilayer enclosing a plastid and separating its contents from the rest of the cytoplasm; includes the intermembrane space.	GRMZM2G094165; GRMZM2G097283; GRMZM2G116634; GRMZM2G046681; GRMZM2G076075; GRMZM2G158835; GRMZM2G070605; GRMZM2G039396; GRMZM2G127139; GRMZM2G040511; GRMZM2G009715; GRMZM2G036609; GRMZM2G032351; GRMZM2G432390; GRMZM2G069095; GRMZM2G171871; GRMZM2G449496; GRMZM2G323024; GRMZM2G157296
4	GO:0016021	CC	integral component of membrane	5.02324e-05	0.121914	89	274	2946	13255	The component of a membrane consisting of the gene products and protein complexes having at least some part of their peptide sequence embedded in the hydrophobic region of the membrane.	GRMZM2G063420; GRMZM2G029824; GRMZM2G163798; GRMZM2G084486; GRMZM2G042164; GRMZM2G008919; GRMZM2G477741; GRMZM2G162426; GRMZM2G028676; GRMZM2G161168; GRMZM2G414848; GRMZM2G095552; GRMZM2G020982; GRMZM2G168502; GRMZM2G002396; GRMZM2G026322; GRMZM2G459563; GRMZM2G130868; GRMZM2G007206; GRMZM2G079127; GRMZM2G077837; GRMZM2G000741; GRMZM2G123122; GRMZM2G053991; GRMZM2G445163; GRMZM2G148633; GRMZM2G00…
12	GO:0046527	MF	glucosyltransferase activity	3.26946e-05	0.145524	6	68	127	14114	Catalysis of the transfer of a glucosyl group to an acceptor molecule, typically another carbohydrate or a lipid.	GRMZM2G008226; GRMZM2G366659; GRMZM2G019183; GRMZM2G118462; GRMZM2G122231; GRMZM2G312521
11	GO:0000148	CC	1,3-beta-D-glucan synthase complex	6.05607e-05	0.14692	3	75	14	13255	A protein complex that catalyzes the transfer of a glucose group from UDP-glucose to a (1->3)-beta-D-glucan chain.	AC190909.3_FG004; GRMZM2G057778; GRMZM2G180951
12	GO:0005634	CC	nucleus	6.19732e-05	0.150285	38	55	5642	13255	A membrane-bounded organelle of eukaryotic cells in which chromosomes are housed and replicated. In most cells, the nucleus contains all of the cell's chromosomes except the organellar chromosomes, and is the site of RNA synthesis and processing. In some species, or in specialized cell types, RNA metabolism or DNA replication may be absent.	GRMZM2G008226; GRMZM2G140078; GRMZM2G366659; GRMZM2G086841; GRMZM2G118462; GRMZM2G122231; GRMZM2G312521; GRMZM2G106604; GRMZM2G311898; GRMZM2G041175; GRMZM2G031447; GRMZM2G351832; GRMZM2G064328; GRMZM2G039650; GRMZM2G006745; AC191113.2_FG002; GRMZM2G147014; GRMZM2G009661; GRMZM2G028900; GRMZM2G429113; GRMZM2G126290; GRMZM2G043435; GRMZM2G133464; GRMZM2G116151; GRMZM2G081350; GRMZM2G704032; GRMZM2…
11	GO:0006396	BP	RNA processing	1.206e-05	0.162484	14	70	640	12286	Any process involved in the conversion of one or more primary RNA transcripts into one or more mature RNA molecules.	GRMZM2G030463; GRMZM2G449355; GRMZM2G154574; GRMZM2G099355; GRMZM2G021483; GRMZM2G109009; GRMZM2G036050; GRMZM2G410393; GRMZM2G118467; GRMZM2G092258; GRMZM2G028096; GRMZM2G431306; GRMZM2G030659; GRMZM2G117346
12	GO:0042578	MF	phosphoric ester hydrolase activity	3.79551e-05	0.1689	9	68	344	14114	Catalysis of the reaction: RPO-R' + H2O = RPOOH + R'H. This reaction is the hydrolysis of any phosphoric ester bond, any ester formed from orthophosphoric acid, O=P(OH)3.	GRMZM2G008226; GRMZM2G140078; GRMZM2G366659; GRMZM2G019183; GRMZM2G118462; GRMZM2G122231; GRMZM2G312521; GRMZM2G039650; GRMZM2G133464
5	GO:0034654	BP	nucleobase-containing compound biosynthetic process	1.30978e-05	0.176454	30	102	1624	12286	The chemical reactions and pathways resulting in the formation of nucleobases, nucleosides, nucleotides and nucleic acids.	GRMZM2G113060; GRMZM2G178576; GRMZM2G369472; GRMZM2G069082; GRMZM2G137341; GRMZM2G097081; GRMZM2G138396; GRMZM2G120320; GRMZM2G091331; AC205562.3_FG002; GRMZM2G174558; GRMZM2G174347; GRMZM2G068239; GRMZM2G012724; GRMZM2G449681; GRMZM2G347043; GRMZM2G117007; GRMZM2G481163; GRMZM2G035103; GRMZM2G132185; GRMZM2G310368; GRMZM2G069146; GRMZM2G020150; GRMZM2G438202; GRMZM2G090594; GRMZM2G124037; GRMZM2…
15	GO:0009570	CC	chloroplast stroma	7.44369e-05	0.180435	19	117	804	13255	The space enclosed by the double membrane of a chloroplast but excluding the thylakoid space. It contains DNA, ribosomes and some temporary products of photosynthesis.	GRMZM2G111637; GRMZM2G094165; GRMZM2G163407; GRMZM2G169207; GRMZM2G153444; GRMZM2G052546; GRMZM2G180418; GRMZM2G076075; GRMZM2G050570; GRMZM2G158835; GRMZM2G027663; AC210013.4_FG011; GRMZM2G079381; GRMZM2G036609; GRMZM2G167428; GRMZM2G171871; GRMZM6G785877; GRMZM2G449496; GRMZM2G323024
5	GO:0019219	BP	regulation of nucleobase-containing compound metabolic process	1.3753e-05	0.185267	30	102	1628	12286	Any cellular process that modulates the frequency, rate or extent of the chemical reactions and pathways involving nucleobases, nucleosides, nucleotides and nucleic acids.	GRMZM2G113060; GRMZM2G369472; GRMZM2G069082; GRMZM2G137341; GRMZM2G097081; GRMZM2G138396; GRMZM2G120320; GRMZM2G091331; AC205562.3_FG002; GRMZM2G174558; GRMZM2G174347; GRMZM2G012724; GRMZM2G449681; GRMZM2G301089; GRMZM2G347043; GRMZM2G117007; GRMZM2G163157; GRMZM2G481163; GRMZM2G035103; GRMZM2G132185; GRMZM2G310368; GRMZM2G069146; GRMZM2G020150; GRMZM2G438202; GRMZM2G090594; GRMZM2G124037; GRMZM2…
4	GO:0030120	CC	vesicle coat	9.02022e-05	0.21856	7	274	52	13255	A membrane coat found on a coated vesicle.	GRMZM2G028676; GRMZM2G045987; GRMZM2G094699; GRMZM2G378906; GRMZM2G112805; AC155622.2_FG001; GRMZM2G081745
11	GO:0016070	BP	RNA metabolic process	1.81799e-05	0.244883	27	70	2121	12286	The cellular chemical reactions and pathways involving RNA, ribonucleic acid, one of the two main type of nucleic acid, consisting of a long, unbranched macromolecule formed from ribonucleotides joined in 3',5'-phosphodiester linkage.	GRMZM2G038374; GRMZM2G081919; GRMZM2G474769; GRMZM2G314661; GRMZM2G030463; GRMZM2G449355; GRMZM2G154574; GRMZM2G353885; GRMZM2G099355; GRMZM2G021483; GRMZM2G109009; GRMZM2G466270; GRMZM2G036050; GRMZM2G410393; GRMZM2G030529; GRMZM2G125777; GRMZM2G406712; GRMZM2G372928; GRMZM2G102664; GRMZM2G118467; GRMZM2G092258; GRMZM2G036640; GRMZM2G028096; GRMZM2G431306; GRMZM2G030659; GRMZM2G117346; GRMZM2G00…
15	GO:0009532	CC	plastid stroma	0.000103071	0.249638	19	117	824	13255	The proteinaceous ground substance of plastids.	GRMZM2G111637; GRMZM2G094165; GRMZM2G163407; GRMZM2G169207; GRMZM2G153444; GRMZM2G052546; GRMZM2G180418; GRMZM2G076075; GRMZM2G050570; GRMZM2G158835; GRMZM2G027663; AC210013.4_FG011; GRMZM2G079381; GRMZM2G036609; GRMZM2G167428; GRMZM2G171871; GRMZM6G785877; GRMZM2G449496; GRMZM2G323024
7	GO:0004672	MF	protein kinase activity	6.0164e-05	0.26767	13	53	998	14114	Catalysis of the phosphorylation of an amino acid residue in a protein, usually according to the reaction: a protein + ATP = a phosphoprotein + ADP.	GRMZM2G040508; GRMZM2G109830; GRMZM2G039665; GRMZM2G165387; GRMZM2G433684; GRMZM2G071396; GRMZM2G343570; GRMZM2G137861; GRMZM2G419436; GRMZM2G159034; GRMZM2G016671; GRMZM2G480607; GRMZM2G309897
7	GO:0006468	BP	protein phosphorylation	2.01152e-05	0.270932	13	43	987	12286	The process of introducing a phosphate group on to a protein.	GRMZM2G040508; GRMZM2G109830; GRMZM2G039665; GRMZM2G165387; GRMZM2G433684; GRMZM2G071396; GRMZM2G343570; GRMZM2G137861; GRMZM2G419436; GRMZM2G159034; GRMZM2G016671; GRMZM2G480607; GRMZM2G309897
4	GO:0009505	CC	plant-type cell wall	0.000126292	0.305753	14	274	211	13255	A more or less rigid stucture lying outside the cell membrane of a cell and composed of cellulose and pectin and other organic and inorganic substances.	GRMZM2G116034; GRMZM2G031572; GRMZM2G065073; GRMZM2G044495; GRMZM2G409104; GRMZM2G051367; GRMZM2G092021; GRMZM2G082502; GRMZM2G126865; GRMZM2G123540; GRMZM2G159369; GRMZM2G061096; GRMZM2G163421; GRMZM2G146951
11	GO:0003843	MF	1,3-beta-D-glucan synthase activity	7.06037e-05	0.314045	3	84	14	14114	Catalysis of the reaction: UDP-glucose + [(1->3)-beta-D-glucosyl](n) = UDP + [(1->3)-beta-D-glucosyl](n+1).	AC190909.3_FG004; GRMZM2G057778; GRMZM2G180951
2	GO:0015144	MF	carbohydrate transmembrane transporter activity	8.15308e-05	0.362567	8	209	95	14114	Enables the transfer of carbohydrate from one side of the membrane to the other.	AC203985.4_FG001; GRMZM5G843302; GRMZM2G104942; GRMZM2G096683; GRMZM2G153358; GRMZM2G014914; GRMZM2G392975; GRMZM2G017047
2	GO:1901476	MF	carbohydrate transporter activity	8.15308e-05	0.362567	8	209	95	14114	Enables the directed movement of carbohydrate into, out of or within a cell, or between cells.	AC203985.4_FG001; GRMZM5G843302; GRMZM2G104942; GRMZM2G096683; GRMZM2G153358; GRMZM2G014914; GRMZM2G392975; GRMZM2G017047
2	GO:1990104	CC	DNA bending complex	0.000153706	0.371969	7	194	79	13255	A protein-DNA complex that contains DNA in combination with a protein which binds to and bends DNA. Often plays a role in DNA compaction.	GRMZM2G118355; GRMZM2G151726; GRMZM2G003002; AC233865.1_FG001; GRMZM2G046055; GRMZM2G071959; GRMZM2G079089
2	GO:0055062	BP	phosphate ion homeostasis	2.82012e-05	0.379814	5	182	25	12286	Any process involved in the maintenance of an internal steady state of phosphate ions within an organism or cell.	GRMZM2G018018; AC203985.4_FG001; GRMZM5G843302; GRMZM2G086430; GRMZM2G104942
2	GO:0072506	BP	trivalent inorganic anion homeostasis	2.82012e-05	0.379814	5	182	25	12286	Any process involved in the maintenance of an internal steady state of trivalent inorganic anions within an organism or cell.	GRMZM2G018018; AC203985.4_FG001; GRMZM5G843302; GRMZM2G086430; GRMZM2G104942
4	GO:0005886	CC	plasma membrane	0.000157978	0.382148	81	274	2696	13255	The membrane surrounding a cell that separates the cell from its external environment. It consists of a phospholipid bilayer and associated proteins.	GRMZM2G108912; GRMZM2G063420; GRMZM2G084486; GRMZM2G008919; GRMZM2G162426; GRMZM2G161168; GRMZM2G020982; GRMZM2G168502; GRMZM2G002396; GRMZM2G110881; GRMZM2G116584; GRMZM2G022777; GRMZM2G079127; GRMZM2G053023; GRMZM2G053991; GRMZM2G136455; GRMZM2G157621; GRMZM2G116034; GRMZM2G181151; GRMZM2G074122; GRMZM2G309025; GRMZM2G307252; GRMZM2G332107; GRMZM2G061950; GRMZM2G109130; GRMZM2G061969; GRMZM2G07…
5	GO:2000112	BP	regulation of cellular macromolecule biosynthetic process	3.09964e-05	0.417397	30	102	1697	12286	Any process that modulates the frequency, rate or extent of cellular macromolecule biosynthetic process.	GRMZM2G113060; GRMZM2G369472; GRMZM2G069082; GRMZM2G137341; GRMZM2G097081; GRMZM2G138396; GRMZM2G120320; GRMZM2G091331; AC205562.3_FG002; GRMZM2G174558; GRMZM2G174347; GRMZM2G012724; GRMZM2G449681; GRMZM2G301089; GRMZM2G347043; GRMZM2G117007; GRMZM2G163157; GRMZM2G481163; GRMZM2G035103; GRMZM2G132185; GRMZM2G310368; GRMZM2G069146; GRMZM2G020150; GRMZM2G438202; GRMZM2G090594; GRMZM2G124037; GRMZM2…
5	GO:0051171	BP	regulation of nitrogen compound metabolic process	3.11739e-05	0.419756	31	102	1786	12286	Any process that modulates the frequency, rate or extent of the chemical reactions and pathways involving nitrogen or nitrogenous compounds.	GRMZM2G113060; GRMZM2G369472; GRMZM2G069082; GRMZM2G137341; GRMZM2G097081; GRMZM2G138396; GRMZM2G120320; GRMZM2G097900; GRMZM2G091331; AC205562.3_FG002; GRMZM2G174558; GRMZM2G174347; GRMZM2G012724; GRMZM2G449681; GRMZM2G301089; GRMZM2G347043; GRMZM2G117007; GRMZM2G163157; GRMZM2G481163; GRMZM2G035103; GRMZM2G132185; GRMZM2G310368; GRMZM2G069146; GRMZM2G020150; GRMZM2G438202; GRMZM2G090594; GRMZM2…
5	GO:0010556	BP	regulation of macromolecule biosynthetic process	3.20718e-05	0.431814	30	102	1700	12286	Any process that modulates the rate, frequency or extent of the chemical reactions and pathways resulting in the formation of a macromolecule, any molecule of high relative molecular mass, the structure of which essentially comprises the multiple repetition of units derived, actually or conceptually, from molecules of low relative molecular mass.	GRMZM2G113060; GRMZM2G369472; GRMZM2G069082; GRMZM2G137341; GRMZM2G097081; GRMZM2G138396; GRMZM2G120320; GRMZM2G091331; AC205562.3_FG002; GRMZM2G174558; GRMZM2G174347; GRMZM2G012724; GRMZM2G449681; GRMZM2G301089; GRMZM2G347043; GRMZM2G117007; GRMZM2G163157; GRMZM2G481163; GRMZM2G035103; GRMZM2G132185; GRMZM2G310368; GRMZM2G069146; GRMZM2G020150; GRMZM2G438202; GRMZM2G090594; GRMZM2G124037; GRMZM2…
4	GO:0051179	BP	localization	3.35159e-05	0.451225	76	262	2309	12286	Any process in which a cell, a substance, or a cellular entity, such as a protein complex or organelle, is transported, tethered to or otherwise maintained in a specific location. In the case of substances, localization may also be achieved via selective degradation.	GRMZM2G063420; GRMZM2G084486; GRMZM2G008919; GRMZM2G477741; GRMZM2G162426; GRMZM2G095552; GRMZM2G020982; GRMZM2G168502; GRMZM2G116584; GRMZM2G179090; GRMZM2G079127; GRMZM2G060148; GRMZM2G000741; GRMZM2G136455; GRMZM2G148633; GRMZM2G006661; GRMZM2G079226; GRMZM2G157727; GRMZM2G181151; GRMZM2G080828; GRMZM2G307252; GRMZM2G061950; GRMZM2G058745; GRMZM2G142315; GRMZM2G035985; GRMZM2G373341; GRMZM2G07…
10	GO:0004328	MF	formamidase activity	0.000107746	0.478931	2	147	2	14114	Catalysis of the reaction: formamide + H(2)O = formate + NH(4)(+).	GRMZM2G089944; GRMZM2G424857
2	GO:0000786	CC	nucleosome	0.000225857	0.546121	7	194	84	13255	A complex comprised of DNA wound around a multisubunit core and associated proteins, which forms the primary packing unit of DNA into higher order structures.	GRMZM2G118355; GRMZM2G151726; GRMZM2G003002; AC233865.1_FG001; GRMZM2G046055; GRMZM2G071959; GRMZM2G079089
16	GO:0009295	CC	nucleoid	0.000231316	0.55909	5	158	47	13255	The region of a virus, bacterial cell, mitochondrion or chloroplast to which the nucleic acid is confined.	GRMZM2G141707; GRMZM2G050845; GRMZM5G807767; GRMZM2G426154; GRMZM2G480171
12	GO:0001664	MF	G-protein coupled receptor binding	0.000136381	0.606077	2	68	4	14114	Interacting selectively and non-covalently with a G-protein coupled receptor.	GRMZM2G429113; GRMZM2G127739
12	GO:0031683	MF	G-protein beta/gamma-subunit complex binding	0.000136381	0.606077	2	68	4	14114	Interacting selectively and non-covalently with a complex of G-protein beta/gamma subunits.	GRMZM2G429113; GRMZM2G127739
4	GO:0005773	CC	vacuole	0.000269887	0.652047	49	274	1434	13255	A closed structure, found only in eukaryotic cells, that is completely surrounded by unit membrane and contains liquid material. Cells contain one or several vacuoles, that may have different functions from each other. Vacuoles have a diverse array of functions. They can act as a storage organelle for nutrients or waste products, as a degradative compartment, as a cost-effective way of increasing…	GRMZM2G108912; GRMZM2G008919; GRMZM2G477741; GRMZM2G162426; GRMZM2G002396; GRMZM2G116584; GRMZM2G007206; GRMZM5G846152; GRMZM2G116034; GRMZM2G181151; GRMZM2G061950; GRMZM2G058745; AC234185.1_FG007; GRMZM2G061969; GRMZM2G135186; GRMZM2G421857; GRMZM2G157462; GRMZM2G153274; GRMZM2G052880; GRMZM2G031572; GRMZM2G412888; GRMZM2G065073; GRMZM2G177659; GRMZM2G409104; GRMZM2G051367; AC217401.3_FG003; GRM…
3	GO:0003871	MF	5-methyltetrahydropteroyltriglutamate-homocysteine S-methyltransferase activity	0.000148413	0.65925	2	100	3	14114	Catalysis of the reaction: 5-methyltetrahydropteroyltri-L-glutamate + L-homocysteine = L-methionine + tetrahydropteroyltri-L-glutamate.	GRMZM2G112149; GRMZM2G149751
3	GO:0042084	MF	5-methyltetrahydrofolate-dependent methyltransferase activity	0.000148413	0.65925	2	100	3	14114	Catalysis of the transfer of a methyl group to an acceptor molecule; dependent on the presence of 5-methyltetrahydrofolate.	GRMZM2G112149; GRMZM2G149751
3	GO:0042085	MF	5-methyltetrahydropteroyltri-L-glutamate-dependent methyltransferase activity	0.000148413	0.65925	2	100	3	14114	Catalysis of the transfer of a methyl group to an acceptor molecule; dependent on the presence of 5-methyltetrahydropteroyltri-L-glutamate.	GRMZM2G112149; GRMZM2G149751
3	GO:0008705	MF	methionine synthase activity	0.000148413	0.65925	2	100	3	14114	Catalysis of the reaction: (6S)-5-methyl-5,6,7,8-tetrahydrofolate + L-homocysteine = (6S)-5,6,7,8-tetrahydrofolate + L-methionine.	GRMZM2G112149; GRMZM2G149751
2	GO:0009739	BP	response to gibberellin	5.04975e-05	0.679797	8	182	89	12286	Any process that results in a change in state or activity of a cell or an organism (in terms of movement, secretion, enzyme production, gene expression, etc.) as a result of a gibberellin stimulus.	GRMZM2G089836; GRMZM2G084576; GRMZM2G031983; GRMZM2G110309; GRMZM2G145041; GRMZM2G118693; GRMZM2G171365; GRMZM2G370777
4	GO:0051234	BP	establishment of localization	5.07819e-05	0.683575	73	262	2217	12286	Any process that localizes a substance or cellular component. This may occur via movement, tethering or selective degradation.	GRMZM2G063420; GRMZM2G084486; GRMZM2G008919; GRMZM2G477741; GRMZM2G162426; GRMZM2G095552; GRMZM2G168502; GRMZM2G116584; GRMZM2G179090; GRMZM2G079127; GRMZM2G060148; GRMZM2G000741; GRMZM2G136455; GRMZM2G148633; GRMZM2G006661; GRMZM2G079226; GRMZM2G157727; GRMZM2G181151; GRMZM2G307252; GRMZM2G061950; GRMZM2G058745; GRMZM2G142315; GRMZM2G035985; GRMZM2G373341; GRMZM2G072690; GRMZM2G135186; GRMZM2G04…
11	GO:0090304	BP	nucleic acid metabolic process	5.09776e-05	0.686158	29	70	2514	12286	Any cellular metabolic process involving nucleic acids.	GRMZM2G038374; GRMZM2G081919; GRMZM2G474769; GRMZM2G314661; GRMZM2G030463; GRMZM2G449355; GRMZM2G421829; GRMZM2G154574; GRMZM2G353885; GRMZM2G099355; GRMZM2G021483; GRMZM2G109009; GRMZM2G466270; GRMZM2G095931; GRMZM2G036050; GRMZM2G410393; GRMZM2G030529; GRMZM2G125777; GRMZM2G406712; GRMZM2G372928; GRMZM2G102664; GRMZM2G118467; GRMZM2G092258; GRMZM2G036640; GRMZM2G028096; GRMZM2G431306; GRMZM2G03…
9	GO:0004842	MF	ubiquitin-protein transferase activity	0.000155414	0.689728	7	54	306	14114	Catalysis of the transfer of ubiquitin from one protein to another via the reaction X-Ub + Y --> Y-Ub + X, where both X-Ub and Y-Ub are covalent linkages.	GRMZM2G058612; GRMZM2G067460; GRMZM2G160370; GRMZM2G151649; GRMZM2G171616; GRMZM2G102056; GRMZM2G368047
8	GO:0042546	BP	cell wall biogenesis	5.62583e-05	0.757181	7	71	171	12286	A cellular process that results in the biosynthesis of constituent macromolecules, assembly, and arrangement of constituent parts of a cell wall. Includes biosynthesis of constituent macromolecules, such as proteins and polysaccharides, and those macromolecular modifications that are involved in synthesis or assembly of the cellular component. A cell wall is the rigid or semi-rigid envelope lying…	GRMZM2G015983; GRMZM2G173341; GRMZM2G068350; GRMZM2G060837; GRMZM2G135743; GRMZM2G071970; GRMZM2G103128
14	GO:0016168	MF	chlorophyll binding	0.00017165	0.761609	4	117	34	14114	Interacting selectively and non-covalently with chlorophyll; any compound of magnesium complexed in a porphyrin (tetrapyrrole) ring and which functions as a photosynthetic pigment.	GRMZM2G153184; GRMZM2G072280; GRMZM2G160268; AC207722.2_FG009
8	GO:0044036	BP	cell wall macromolecule metabolic process	5.67198e-05	0.763335	6	71	117	12286	The chemical reactions and pathways involving macromolecules forming, or destined to form, part of the cell wall. A cell wall is a rigid or semi-rigid envelope lying outside the cell membrane of plant, fungal and most prokaryotic cells, maintaining their shape and protecting them from osmotic lysis.	GRMZM2G068350; GRMZM2G060837; GRMZM2G135743; GRMZM2G071970; GRMZM2G103128; GRMZM2G129189
9	GO:0019787	MF	ubiquitin-like protein transferase activity	0.000175174	0.777074	7	54	312	14114	Catalysis of the transfer of a ubiquitin-like from one protein to another via the reaction X-ULP + Y --> Y-ULP + X, where both X-ULP and Y-ULP are covalent linkages. ULP represents a ubiquitin-like protein.	GRMZM2G058612; GRMZM2G067460; GRMZM2G160370; GRMZM2G151649; GRMZM2G171616; GRMZM2G102056; GRMZM2G368047
5	GO:0031326	BP	regulation of cellular biosynthetic process	5.8279e-05	0.78426	30	102	1754	12286	Any process that modulates the frequency, rate or extent of the chemical reactions and pathways resulting in the formation of substances, carried out by individual cells.	GRMZM2G113060; GRMZM2G369472; GRMZM2G069082; GRMZM2G137341; GRMZM2G097081; GRMZM2G138396; GRMZM2G120320; GRMZM2G091331; AC205562.3_FG002; GRMZM2G174558; GRMZM2G174347; GRMZM2G012724; GRMZM2G449681; GRMZM2G301089; GRMZM2G347043; GRMZM2G117007; GRMZM2G163157; GRMZM2G481163; GRMZM2G035103; GRMZM2G132185; GRMZM2G310368; GRMZM2G069146; GRMZM2G020150; GRMZM2G438202; GRMZM2G090594; GRMZM2G124037; GRMZM2…
7	GO:0016301	MF	kinase activity	0.000180156	0.79899	14	53	1271	14114	Catalysis of the transfer of a phosphate group, usually from ATP, to a substrate molecule.	GRMZM2G040508; GRMZM2G109830; GRMZM2G039665; GRMZM2G165387; GRMZM2G433684; GRMZM2G071396; GRMZM2G343570; GRMZM2G137861; GRMZM2G419436; GRMZM2G159034; GRMZM2G016671; GRMZM2G480607; GRMZM2G309897; GRMZM2G149281
3	GO:0019632	BP	shikimate metabolic process	6.01156e-05	0.808915	3	90	11	12286	The chemical reactions and pathways involving shikimate, (3R,4S,5R)--3,4,5-trihydroxycyclohex-1-ene-1-carboxylate, the anion of shikimic acid. It is an important intermediate in the biosynthesis of aromatic amino acids.	GRMZM2G314652; GRMZM5G877500; GRMZM2G134256
2	GO:0003677	MF	DNA binding	0.000183597	0.814069	43	209	1668	14114	Any molecular function by which a gene product interacts selectively and non-covalently with DNA (deoxyribonucleic acid).	GRMZM2G104396; GRMZM2G059167; GRMZM2G134073; GRMZM2G030272; GRMZM2G051528; GRMZM2G171468; GRMZM2G150841; GRMZM2G089949; GRMZM2G031983; GRMZM2G351577; GRMZM6G787651; GRMZM2G435445; GRMZM2G423337; GRMZM2G361842; GRMZM2G032478; GRMZM2G063151; GRMZM2G110309; GRMZM2G145041; GRMZM2G091433; GRMZM2G072117; GRMZM2G048582; GRMZM2G138455; GRMZM2G118693; GRMZM2G048136; GRMZM2G156756; GRMZM2G351330; GRMZM2G17…
4	GO:0044242	BP	cellular lipid catabolic process	6.05474e-05	0.814665	8	262	64	12286	The chemical reactions and pathways resulting in the breakdown of lipids, as carried out by individual cells.	GRMZM2G108912; GRMZM2G135588; GRMZM2G132903; GRMZM5G854613; GRMZM2G099666; GRMZM2G061969; GRMZM2G181227; GRMZM2G179792
5	GO:0032586	CC	protein storage vacuole membrane	0.000337964	0.816183	2	78	5	13255	The lipid bilayer surrounding a protein storage vacuole.	GRMZM2G423917; GRMZM2G425004
5	GO:0003830	MF	beta-1,4-mannosylglycoprotein 4-beta-N-acetylglucosaminyltransferase activity	0.000189612	0.840548	2	113	3	14114	Catalysis of the reaction: UDP-N-acetyl-D-glucosamine + beta-D-mannosyl-R = UDP + 4-(N-acetyl-beta-D-glucosaminyl)-beta-D-mannosyl-R.	GRMZM2G079682; GRMZM2G104118
5	GO:0010468	BP	regulation of gene expression	6.69831e-05	0.901191	30	102	1767	12286	Any process that modulates the frequency, rate or extent of gene expression. Gene expression is the process in which a gene's coding sequence is converted into a mature gene product or products (proteins or RNA). This includes the production of an RNA transcript as well as any processing to produce a mature RNA product or an mRNA (for protein-coding genes) and the translation of that mRNA into pr…	GRMZM2G113060; GRMZM2G369472; GRMZM2G069082; GRMZM2G137341; GRMZM2G097081; GRMZM2G138396; GRMZM2G120320; GRMZM2G091331; AC205562.3_FG002; GRMZM2G174558; GRMZM2G174347; GRMZM2G012724; GRMZM2G449681; GRMZM2G301089; GRMZM2G347043; GRMZM2G117007; GRMZM2G163157; GRMZM2G481163; GRMZM2G035103; GRMZM2G132185; GRMZM2G310368; GRMZM2G069146; GRMZM2G020150; GRMZM2G438202; GRMZM2G090594; GRMZM2G124037; GRMZM2…
2	GO:0050200	MF	plasmalogen synthase activity	0.000218243	0.967253	2	209	2	14114	Catalysis of the reaction: acyl-CoA + 1-O-alk-1-enyl-glycero-3-phosphocholine = CoA + plasmenylcholine.	GRMZM2G116243; GRMZM2G048561
2	GO:0008301	MF	DNA binding, bending	0.000218243	0.967253	2	209	2	14114	The activity of binding selectively and non-covalently to and distorting the original structure of DNA, typically a straight helix, into a bend, or increasing the bend if the original structure was intrinsically bent due to its sequence.	GRMZM2G063151; GRMZM2G110309
4	GO:0006810	BP	transport	7.25667e-05	0.97624	72	262	2201	12286	The directed movement of substances (such as macromolecules, small molecules, ions) or cellular components (such as complexes and organelles) into, out of or within a cell, or between cells, or within a multicellular organism by means of some agent such as a transporter, pore or motor protein.	GRMZM2G063420; GRMZM2G084486; GRMZM2G008919; GRMZM2G477741; GRMZM2G162426; GRMZM2G095552; GRMZM2G168502; GRMZM2G116584; GRMZM2G179090; GRMZM2G079127; GRMZM2G060148; GRMZM2G000741; GRMZM2G136455; GRMZM2G148633; GRMZM2G006661; GRMZM2G079226; GRMZM2G157727; GRMZM2G181151; GRMZM2G307252; GRMZM2G061950; GRMZM2G058745; GRMZM2G142315; GRMZM2G035985; GRMZM2G373341; GRMZM2G072690; GRMZM2G135186; GRMZM2G04…
5	GO:0009889	BP	regulation of biosynthetic process	7.29111e-05	0.9808	30	102	1775	12286	Any process that modulates the frequency, rate or extent of the chemical reactions and pathways resulting in the formation of substances.	GRMZM2G113060; GRMZM2G369472; GRMZM2G069082; GRMZM2G137341; GRMZM2G097081; GRMZM2G138396; GRMZM2G120320; GRMZM2G091331; AC205562.3_FG002; GRMZM2G174558; GRMZM2G174347; GRMZM2G012724; GRMZM2G449681; GRMZM2G301089; GRMZM2G347043; GRMZM2G117007; GRMZM2G163157; GRMZM2G481163; GRMZM2G035103; GRMZM2G132185; GRMZM2G310368; GRMZM2G069146; GRMZM2G020150; GRMZM2G438202; GRMZM2G090594; GRMZM2G124037; GRMZM2…
11	GO:0006074	BP	(1->3)-beta-D-glucan metabolic process	7.67366e-05	1	3	70	15	12286	The chemical reactions and pathways involving (1->3)-beta-D-glucans, compounds composed of glucose residues linked by (1->3)-beta-D-glucosidic bonds.	AC190909.3_FG004; GRMZM2G057778; GRMZM2G180951
11	GO:0006075	BP	(1->3)-beta-D-glucan biosynthetic process	7.67366e-05	1	3	70	15	12286	The chemical reactions and pathways resulting in the formation of (1->3)-beta-D-glucans, compounds composed of glucose residues linked by (1->3)-beta-D-glucosidic bonds.	AC190909.3_FG004; GRMZM2G057778; GRMZM2G180951
12	GO:0034637	BP	cellular carbohydrate biosynthetic process	7.85579e-05	1	7	57	226	12286	The chemical reactions and pathways resulting in the formation of carbohydrates, any of a group of organic compounds based of the general formula Cx(H2O)y, carried out by individual cells.	GRMZM2G008226; GRMZM2G140078; GRMZM2G366659; GRMZM2G019183; GRMZM2G118462; GRMZM2G122231; GRMZM2G312521
7	GO:0016310	BP	phosphorylation	8.09736e-05	1	14	43	1296	12286	The process of introducing a phosphate group into a molecule, usually with the formation of a phosphoric ester, a phosphoric anhydride or a phosphoric amide.	GRMZM2G040508; GRMZM2G109830; GRMZM2G039665; GRMZM2G165387; GRMZM2G433684; GRMZM2G071396; GRMZM2G343570; GRMZM2G137861; GRMZM2G419436; GRMZM2G159034; GRMZM2G016671; GRMZM2G480607; GRMZM2G309897; GRMZM2G149281
4	GO:0015031	BP	protein transport	8.15863e-05	1	31	262	697	12286	The directed movement of proteins into, out of or within a cell, or between cells, by means of some agent such as a transporter or pore.	GRMZM2G063420; GRMZM2G008919; GRMZM2G179090; GRMZM2G060148; GRMZM2G136455; GRMZM2G148633; GRMZM2G006661; GRMZM2G079226; GRMZM2G307252; GRMZM2G035985; GRMZM2G373341; GRMZM2G045987; GRMZM2G094699; GRMZM2G052880; GRMZM2G378906; GRMZM2G010834; GRMZM2G149847; GRMZM2G443953; GRMZM2G140443; GRMZM2G010836; GRMZM2G077490; GRMZM2G073498; GRMZM2G014872; GRMZM2G070693; GRMZM2G112805; GRMZM2G052713; GRMZM2G10…
16	GO:0009657	BP	plastid organization	8.43046e-05	1	11	142	234	12286	A process that is carried out at the cellular level which results in the assembly, arrangement of constituent parts, or disassembly of a plastid.	GRMZM2G130773; GRMZM2G312244; GRMZM2G038301; GRMZM2G459854; GRMZM2G141707; GRMZM5G807767; GRMZM5G873594; GRMZM2G069106; GRMZM2G007453; GRMZM2G180335; GRMZM2G480171
5	GO:1901700	BP	response to oxygen-containing compound	8.49024e-05	1	25	102	1352	12286	Any process that results in a change in state or activity of a cell or an organism (in terms of movement, secretion, enzyme production, gene expression, etc.) as a result of an oxygen-containing compound stimulus.	GRMZM2G015605; GRMZM2G083894; GRMZM2G138396; GRMZM2G007256; GRMZM2G181551; GRMZM2G097900; GRMZM2G080992; GRMZM2G026151; GRMZM2G054900; AC205562.3_FG002; GRMZM2G123394; AC208201.3_FG002; GRMZM2G068239; GRMZM2G061723; GRMZM2G347043; GRMZM2G037189; GRMZM2G117007; GRMZM2G134334; GRMZM2G035103; GRMZM2G478553; GRMZM2G567897; GRMZM2G125034; GRMZM2G465287; GRMZM2G106792; GRMZM2G479529
5	GO:0051865	BP	protein autoubiquitination	8.73452e-05	1	3	102	11	12286	The ubiquitination by a protein of one or more of its own amino acid residues, or residues on an identical protein. Ubiquitination occurs on the lysine residue by formation of an isopeptide crosslink.	GRMZM2G083894; GRMZM2G134334; GRMZM2G567897
8	GO:0009626	BP	plant-type hypersensitive response	9.03806e-05	1	5	71	79	12286	The rapid, localized death of plant cells in response to invasion by a pathogen.	GRMZM2G017792; GRMZM2G020196; GRMZM2G085941; GRMZM2G703858; GRMZM2G129189
4	GO:0045184	BP	establishment of protein localization	9.06278e-05	1	31	262	701	12286	The directed movement of a protein to a specific location.	GRMZM2G063420; GRMZM2G008919; GRMZM2G179090; GRMZM2G060148; GRMZM2G136455; GRMZM2G148633; GRMZM2G006661; GRMZM2G079226; GRMZM2G307252; GRMZM2G035985; GRMZM2G373341; GRMZM2G045987; GRMZM2G094699; GRMZM2G052880; GRMZM2G378906; GRMZM2G010834; GRMZM2G149847; GRMZM2G443953; GRMZM2G140443; GRMZM2G010836; GRMZM2G077490; GRMZM2G073498; GRMZM2G014872; GRMZM2G070693; GRMZM2G112805; GRMZM2G052713; GRMZM2G10…
8	GO:0034050	BP	host programmed cell death induced by symbiont	9.59762e-05	1	5	71	80	12286	Cell death in a host resulting from activation of host endogenous cellular processes after direct or indirect interaction with a symbiont (defined as the smaller of two, or more, organisms engaged in symbiosis, a close interaction encompassing mutualism through parasitism). An example of direct interaction is contact with penetrating hyphae of a fungus; an example of indirect interaction is encou…	GRMZM2G017792; GRMZM2G020196; GRMZM2G085941; GRMZM2G703858; GRMZM2G129189
14	GO:0015979	BP	photosynthesis	9.92156e-05	1	10	105	269	12286	The synthesis by organisms of organic chemical compounds, especially carbohydrates, from carbon dioxide (CO2) using energy obtained from light rather than from the oxidation of chemical compounds.	GRMZM2G039723; GRMZM2G001653; GRMZM2G153184; GRMZM2G036880; GRMZM2G072280; GRMZM2G160268; GRMZM2G429955; AC207722.2_FG009; GRMZM2G073351; GRMZM2G157458
3	GO:0044281	BP	small molecule metabolic process	0.000100193	1	26	90	1662	12286	The chemical reactions and pathways involving small molecules, any low molecular weight, monomeric, non-encoded molecule.	GRMZM2G174574; GRMZM2G108135; GRMZM2G103512; GRMZM2G044027; GRMZM2G107082; GRMZM2G111225; GRMZM2G029856; GRMZM2G033219; GRMZM2G413652; GRMZM2G143165; GRMZM2G112149; GRMZM2G149751; GRMZM2G347056; GRMZM2G314652; GRMZM5G877500; GRMZM2G135132; GRMZM2G069542; GRMZM2G162663; GRMZM2G118082; GRMZM2G040209; GRMZM2G061702; GRMZM2G134256; GRMZM2G063438; GRMZM2G077673; GRMZM2G393334; GRMZM2G005493
8	GO:0010383	BP	cell wall polysaccharide metabolic process	0.000101835	1	5	71	81	12286	The chemical reactions and pathways involving cell wall polysaccharides.	GRMZM2G068350; GRMZM2G060837; GRMZM2G135743; GRMZM2G071970; GRMZM2G103128
11	GO:0010228	BP	vegetative to reproductive phase transition of meristem	0.000106486	1	7	70	192	12286	The process involved in transforming a meristem that produces vegetative structures, such as leaves, into a meristem that produces reproductive structures, such as a flower or an inflorescence.	GRMZM2G049155; GRMZM2G474769; GRMZM2G440943; GRMZM2G149153; GRMZM2G139038; GRMZM2G125777; GRMZM2G118467
5	GO:0031323	BP	regulation of cellular metabolic process	0.00010717	1	32	102	1996	12286	Any process that modulates the frequency, rate or extent of the chemical reactions and pathways by which individual cells transform chemical substances.	GRMZM2G113060; GRMZM2G369472; GRMZM2G069082; GRMZM2G137341; GRMZM2G097081; GRMZM2G138396; GRMZM2G120320; GRMZM2G097900; GRMZM2G091331; AC205562.3_FG002; GRMZM2G174558; GRMZM2G174347; GRMZM2G012724; GRMZM2G449681; GRMZM2G301089; GRMZM2G347043; GRMZM2G117007; GRMZM2G163157; GRMZM2G481163; GRMZM2G035103; GRMZM2G132185; GRMZM2G310368; GRMZM2G069146; GRMZM2G020150; GRMZM2G438202; GRMZM2G090594; GRMZM2…
5	GO:0018130	BP	heterocycle biosynthetic process	0.00011261	1	30	102	1817	12286	The chemical reactions and pathways resulting in the formation of heterocyclic compounds, those with a cyclic molecular structure and at least two different atoms in the ring (or rings).	GRMZM2G113060; GRMZM2G178576; GRMZM2G369472; GRMZM2G069082; GRMZM2G137341; GRMZM2G097081; GRMZM2G138396; GRMZM2G120320; GRMZM2G091331; AC205562.3_FG002; GRMZM2G174558; GRMZM2G174347; GRMZM2G068239; GRMZM2G012724; GRMZM2G449681; GRMZM2G347043; GRMZM2G117007; GRMZM2G481163; GRMZM2G035103; GRMZM2G132185; GRMZM2G310368; GRMZM2G069146; GRMZM2G020150; GRMZM2G438202; GRMZM2G090594; GRMZM2G124037; GRMZM2…
12	GO:0007187	BP	G-protein coupled receptor signaling pathway, coupled to cyclic nucleotide second messenger	0.000126134	1	2	57	4	12286	The series of molecular signals generated as a consequence of a G-protein coupled receptor binding to its physiological ligand, where the pathway proceeds with activation or inhibition of a nucleotide cyclase activity and a subsequent change in the concentration of a cyclic nucleotide.	GRMZM2G429113; GRMZM2G127739
12	GO:0007188	BP	adenylate cyclase-modulating G-protein coupled receptor signaling pathway	0.000126134	1	2	57	4	12286	The series of molecular signals generated as a consequence of a G-protein coupled receptor binding to its physiological ligand, where the pathway proceeds through activation or inhibition of adenylyl cyclase activity and a subsequent change in the concentration of cyclic AMP (cAMP).	GRMZM2G429113; GRMZM2G127739
3	GO:0044283	BP	small molecule biosynthetic process	0.000128311	1	14	90	609	12286	The chemical reactions and pathways resulting in the formation of small molecules, any low molecular weight, monomeric, non-encoded molecule.	GRMZM2G174574; GRMZM2G108135; GRMZM2G107082; GRMZM2G111225; GRMZM2G029856; GRMZM2G033219; GRMZM2G112149; GRMZM2G149751; GRMZM2G347056; GRMZM2G314652; GRMZM5G877500; GRMZM2G134256; GRMZM2G063438; GRMZM2G077673
5	GO:0080090	BP	regulation of primary metabolic process	0.000131089	1	31	102	1924	12286	Any process that modulates the frequency, rate or extent of the chemical reactions and pathways within a cell or an organism involving those compounds formed as a part of the normal anabolic and catabolic processes. These processes take place in most, if not all, cells of the organism.	GRMZM2G113060; GRMZM2G369472; GRMZM2G069082; GRMZM2G137341; GRMZM2G097081; GRMZM2G138396; GRMZM2G120320; GRMZM2G091331; AC205562.3_FG002; GRMZM2G174558; GRMZM2G174347; GRMZM2G012724; GRMZM2G449681; GRMZM2G301089; GRMZM2G347043; GRMZM2G117007; GRMZM2G163157; GRMZM2G481163; GRMZM2G035103; GRMZM2G132185; GRMZM2G310368; GRMZM2G069146; GRMZM2G020150; GRMZM2G438202; GRMZM2G090594; GRMZM2G124037; GRMZM2…
16	GO:0010378	BP	temperature compensation of the circadian clock	0.000132654	1	2	142	2	12286	The process in which the circadian clock maintains robust and accurate timing over a broad range of physiological temperatures. The circadian clock is an endogenous 24-h timer found in most eukaryotes and in photosynthetic bacteria. The clock drives rhythms in the physiology, biochemistry, and metabolism of the organisms.	GRMZM2G107101; GRMZM5G844173
3	GO:0044710	BP	single-organism metabolic process	0.000135184	1	41	90	3339	12286	A metabolic process - chemical reactions and pathways, including anabolism and catabolism, by which living organisms transform chemical substances - which involves a single organism.	GRMZM2G113844; GRMZM2G174574; GRMZM2G108135; GRMZM2G159587; GRMZM2G173641; GRMZM2G103512; GRMZM2G012021; GRMZM5G899349; GRMZM2G426953; GRMZM2G020721; GRMZM2G044027; GRMZM2G107082; GRMZM2G001079; GRMZM2G109352; GRMZM2G135256; GRMZM2G111225; GRMZM2G029856; GRMZM2G150893; GRMZM2G033219; GRMZM2G067601; GRMZM2G413652; GRMZM2G013781; GRMZM2G126285; GRMZM2G143165; GRMZM2G112149; GRMZM2G149751; GRMZM2G34…
4	GO:0008104	BP	protein localization	0.000141856	1	32	262	752	12286	Any process in which a protein is transported to, or maintained in, a specific location.	GRMZM2G063420; GRMZM2G008919; GRMZM2G020982; GRMZM2G179090; GRMZM2G060148; GRMZM2G136455; GRMZM2G148633; GRMZM2G006661; GRMZM2G079226; GRMZM2G307252; GRMZM2G035985; GRMZM2G373341; GRMZM2G045987; GRMZM2G094699; GRMZM2G052880; GRMZM2G378906; GRMZM2G010834; GRMZM2G149847; GRMZM2G443953; GRMZM2G140443; GRMZM2G010836; GRMZM2G077490; GRMZM2G073498; GRMZM2G014872; GRMZM2G070693; GRMZM2G112805; GRMZM2G05…
15	GO:0016122	BP	xanthophyll metabolic process	0.000148805	1	3	111	12	12286	The chemical reactions and pathways involving xanthophylls, oxygen-containing carotenoids.	GRMZM2G027219; GRMZM2G046681; GRMZM2G127139
5	GO:0060255	BP	regulation of macromolecule metabolic process	0.000151601	1	31	102	1939	12286	Any process that modulates the frequency, rate or extent of the chemical reactions and pathways involving macromolecules, any molecule of high relative molecular mass, the structure of which essentially comprises the multiple repetition of units derived, actually or conceptually, from molecules of low relative molecular mass.	GRMZM2G113060; GRMZM2G369472; GRMZM2G069082; GRMZM2G137341; GRMZM2G097081; GRMZM2G138396; GRMZM2G120320; GRMZM2G091331; AC205562.3_FG002; GRMZM2G174558; GRMZM2G174347; GRMZM2G012724; GRMZM2G449681; GRMZM2G301089; GRMZM2G347043; GRMZM2G117007; GRMZM2G163157; GRMZM2G481163; GRMZM2G035103; GRMZM2G132185; GRMZM2G310368; GRMZM2G069146; GRMZM2G020150; GRMZM2G438202; GRMZM2G090594; GRMZM2G124037; GRMZM2…
2	GO:0055081	BP	anion homeostasis	0.000152833	1	5	182	35	12286	Any process involved in the maintenance of an internal steady state of anions within an organism or cell.	GRMZM2G018018; AC203985.4_FG001; GRMZM5G843302; GRMZM2G086430; GRMZM2G104942
2	GO:0010077	BP	maintenance of inflorescence meristem identity	0.000169533	1	3	182	8	12286	The process in which an organism retains a population of inflorescence meristem cells, preventing the commitment of all stem cell progeny to a differentiated cell fate.	GRMZM2G171365; GRMZM2G370777; GRMZM2G074645
2	GO:0034654	BP	nucleobase-containing compound biosynthetic process	0.000177624	1	42	182	1624	12286	The chemical reactions and pathways resulting in the formation of nucleobases, nucleosides, nucleotides and nucleic acids.	GRMZM2G104396; GRMZM2G079013; GRMZM2G134073; GRMZM2G033199; GRMZM2G030272; GRMZM2G051528; GRMZM2G392101; GRMZM2G171468; GRMZM2G084576; GRMZM2G089949; GRMZM2G031983; GRMZM2G143718; GRMZM2G154397; GRMZM2G435445; GRMZM2G423337; GRMZM2G149265; GRMZM2G361842; GRMZM2G063151; GRMZM2G110309; GRMZM2G145041; GRMZM2G091433; GRMZM2G072117; GRMZM2G378852; GRMZM2G048582; GRMZM2G138455; GRMZM2G156956; GRMZM2G11…
16	GO:0046483	BP	heterocycle metabolic process	0.000184338	1	58	142	3294	12286	The chemical reactions and pathways involving heterocyclic compounds, those with a cyclic molecular structure and at least two different atoms in the ring (or rings).	GRMZM2G055243; GRMZM2G130773; GRMZM2G384327; GRMZM2G051782; GRMZM2G001191; GRMZM2G130230; GRMZM2G470461; GRMZM2G314094; GRMZM2G333641; GRMZM2G131487; GRMZM2G043198; GRMZM2G177077; GRMZM2G170013; GRMZM2G018375; GRMZM2G033962; GRMZM2G107101; GRMZM5G844173; GRMZM2G117100; GRMZM2G377589; GRMZM2G312244; GRMZM2G095727; GRMZM2G038301; GRMZM2G348956; GRMZM2G155546; GRMZM2G455869; GRMZM2G073567; GRMZM2G45…
14	GO:0019684	BP	photosynthesis, light reaction	0.000219809	1	7	105	143	12286	The light reactions of photosynthesis, which take place in photosystems II and I. Light energy is harvested and used to power the transfer of electrons among a series of electron donors and acceptors. The final electron acceptor is NADP+, which is reduced to NADPH. NADPH generated from light reactions is used in sugar synthesis in dark reactions. Light reactions also generate a proton motive forc…	GRMZM2G001653; GRMZM2G153184; GRMZM2G036880; GRMZM2G072280; GRMZM2G160268; GRMZM2G429955; AC207722.2_FG009
3	GO:0016053	BP	organic acid biosynthetic process	0.00022422	1	12	90	489	12286	The chemical reactions and pathways resulting in the formation of organic acids, any acidic compound containing carbon in covalent linkage.	GRMZM2G174574; GRMZM2G107082; GRMZM2G111225; GRMZM2G029856; GRMZM2G112149; GRMZM2G149751; GRMZM2G347056; GRMZM2G314652; GRMZM5G877500; GRMZM2G134256; GRMZM2G063438; GRMZM2G077673
5	GO:0019438	BP	aromatic compound biosynthetic process	0.000228091	1	30	102	1889	12286	The chemical reactions and pathways resulting in the formation of aromatic compounds, any substance containing an aromatic carbon ring.	GRMZM2G113060; GRMZM2G178576; GRMZM2G369472; GRMZM2G069082; GRMZM2G137341; GRMZM2G097081; GRMZM2G138396; GRMZM2G120320; GRMZM2G091331; AC205562.3_FG002; GRMZM2G174558; GRMZM2G174347; GRMZM2G068239; GRMZM2G012724; GRMZM2G449681; GRMZM2G347043; GRMZM2G117007; GRMZM2G481163; GRMZM2G035103; GRMZM2G132185; GRMZM2G310368; GRMZM2G069146; GRMZM2G020150; GRMZM2G438202; GRMZM2G090594; GRMZM2G124037; GRMZM2…
16	GO:0006655	BP	phosphatidylglycerol biosynthetic process	0.000233041	1	3	142	11	12286	The chemical reactions and pathways resulting in the formation of phosphatidylglycerols, any of a class of phospholipids in which the phosphatidyl group is esterified to the hydroxyl group of glycerol.	GRMZM2G038301; GRMZM2G004583; GRMZM2G033926
3	GO:0044711	BP	single-organism biosynthetic process	0.000233635	1	23	90	1450	12286	A biosynthetic process - chemical reactions and pathways resulting in the formation of substances - involving a single organism.	GRMZM2G174574; GRMZM2G108135; GRMZM2G173641; GRMZM2G012021; GRMZM5G899349; GRMZM2G020721; GRMZM2G107082; GRMZM2G001079; GRMZM2G109352; GRMZM2G111225; GRMZM2G029856; GRMZM2G033219; GRMZM2G067601; GRMZM2G112149; GRMZM2G149751; GRMZM2G347056; GRMZM2G314652; GRMZM5G877500; GRMZM2G135132; GRMZM2G162663; GRMZM2G134256; GRMZM2G063438; GRMZM2G077673
15	GO:0010028	BP	xanthophyll cycle	0.000241254	1	2	111	3	12286	A cyclic series of interconversions involving three xanthophylls, violoxanthin, antheraxanthin, and zeaxanthin. The xanthophyll cycle is involved in regulating energy dissipation in light harvesting complex II.	GRMZM2G027219; GRMZM2G046681
15	GO:0071461	BP	cellular response to redox state	0.000241254	1	2	111	3	12286	Any process that results in a change in state or activity of a cell (in terms of movement, secretion, enzyme production, gene expression, etc.) as a result of a stimulus indicating redox state. Redox state refers to the balance of oxidized versus reduced forms of electron donors and acceptors in an organelle, cell or organ; plastoquinone, glutathione (GSH/GSSG), and nicotinamide nucleotides (NAD+…	GRMZM2G543629; GRMZM2G006736
16	GO:0006725	BP	cellular aromatic compound metabolic process	0.000253771	1	59	142	3408	12286	The chemical reactions and pathways involving aromatic compounds, any organic compound characterized by one or more planar rings, each of which contains conjugated double bonds and delocalized pi electrons, as carried out by individual cells.	GRMZM2G055243; GRMZM2G130773; GRMZM2G384327; GRMZM2G051782; GRMZM2G001191; GRMZM2G130230; GRMZM2G470461; GRMZM2G314094; GRMZM2G333641; GRMZM2G131487; GRMZM2G043198; GRMZM2G177077; GRMZM2G170013; GRMZM2G018375; GRMZM2G033962; GRMZM2G107101; GRMZM5G844173; GRMZM2G117100; GRMZM2G377589; GRMZM2G312244; GRMZM2G095727; GRMZM2G038301; GRMZM2G348956; GRMZM2G155546; GRMZM2G455869; GRMZM2G073567; GRMZM2G45…
2	GO:0006323	BP	DNA packaging	0.000254715	1	8	182	112	12286	Any process in which DNA and associated proteins are formed into a compact, orderly structure.	GRMZM2G118355; GRMZM2G151726; GRMZM2G003002; GRMZM2G326328; AC233865.1_FG001; GRMZM2G046055; GRMZM2G071959; GRMZM2G079089
16	GO:0016071	BP	mRNA metabolic process	0.000257678	1	13	142	358	12286	The chemical reactions and pathways involving mRNA, messenger RNA, which is responsible for carrying the coded genetic 'message', transcribed from DNA, to sites of protein assembly at the ribosomes.	GRMZM2G384327; GRMZM2G001191; GRMZM2G470461; GRMZM2G312244; GRMZM2G038301; GRMZM2G073567; GRMZM2G174919; GRMZM2G058039; GRMZM2G132796; GRMZM2G325019; GRMZM2G076257; GRMZM2G069106; GRMZM2G078412
8	GO:0010410	BP	hemicellulose metabolic process	0.000260387	1	4	71	54	12286	The chemical reactions and pathways involving hemicelluloses, plant cell wall polysaccharides that have a backbone of 1,4-linked beta-D-pyranosyl residues in which O4 is in the equatorial orientation. Many different hemicelluloses usually occur intermixed with each molecular type representing different degrees of polymerization and contain many different sugar monomers, which can include glucose,…	GRMZM2G068350; GRMZM2G060837; GRMZM2G135743; GRMZM2G103128
3	GO:0045491	BP	xylan metabolic process	0.000267128	1	4	90	43	12286	The chemical reactions and pathways involving xylan, a polymer containing a beta-1,4-linked D-xylose backbone.	GRMZM2G012021; GRMZM2G020721; GRMZM5G826911; GRMZM2G001079
2	GO:0048506	BP	regulation of timing of meristematic phase transition	0.000276585	1	4	182	22	12286	Any process that modulates the rate, frequency or extent of a change in identity of a meristem at a characteristic predetermined time point.	GRMZM2G104396; GRMZM2G361842; GRMZM2G171365; GRMZM2G370777
2	GO:0048510	BP	regulation of timing of transition from vegetative to reproductive phase	0.000276585	1	4	182	22	12286	The process controlling the point in time during development when a vegetative meristem will change its identity to become an inflorescence or floral meristem, and/or the rate at which the change occurs.	GRMZM2G104396; GRMZM2G361842; GRMZM2G171365; GRMZM2G370777
16	GO:1901360	BP	organic cyclic compound metabolic process	0.00027716	1	60	142	3496	12286	The chemical reactions and pathways involving organic cyclic compound.	GRMZM2G055243; GRMZM2G130773; GRMZM2G384327; GRMZM2G051782; GRMZM2G001191; GRMZM2G130230; GRMZM2G470461; GRMZM2G314094; GRMZM2G333641; GRMZM2G131487; GRMZM2G043198; GRMZM2G177077; GRMZM2G170013; GRMZM2G018375; GRMZM2G033962; GRMZM2G107101; GRMZM5G844173; GRMZM2G117100; GRMZM2G377589; GRMZM2G312244; GRMZM2G095727; GRMZM2G038301; GRMZM2G348956; GRMZM2G012391; GRMZM2G155546; GRMZM2G455869; GRMZM2G07…
16	GO:0006139	BP	nucleobase-containing compound metabolic process	0.000279766	1	54	142	3037	12286	Any cellular metabolic process involving nucleobases, nucleosides, nucleotides and nucleic acids.	GRMZM2G055243; GRMZM2G130773; GRMZM2G384327; GRMZM2G051782; GRMZM2G001191; GRMZM2G130230; GRMZM2G470461; GRMZM2G314094; GRMZM2G333641; GRMZM2G131487; GRMZM2G043198; GRMZM2G177077; GRMZM2G033962; GRMZM2G107101; GRMZM5G844173; GRMZM2G117100; GRMZM2G377589; GRMZM2G312244; GRMZM2G095727; GRMZM2G038301; GRMZM2G348956; GRMZM2G155546; GRMZM2G455869; GRMZM2G073567; GRMZM2G450939; GRMZM2G090172; GRMZM2G17…
7	GO:0016772	MF	transferase activity, transferring phosphorus-containing groups	0.000286807	1	15	53	1498	14114	Catalysis of the transfer of a phosphorus-containing group from one compound (donor) to another (acceptor).	GRMZM2G040508; GRMZM2G109830; GRMZM2G039665; GRMZM2G165387; GRMZM2G433684; GRMZM2G071396; GRMZM2G343570; GRMZM2G137861; GRMZM2G419436; GRMZM2G051720; GRMZM2G159034; GRMZM2G016671; GRMZM2G480607; GRMZM2G309897; GRMZM2G149281
7	GO:0008429	MF	phosphatidylethanolamine binding	0.000287074	1	2	53	7	14114	Interacting selectively and non-covalently with phosphatidylethanolamine, any of a class of glycerophospholipids in which a phosphatidyl group is esterified to the hydroxyl group of ethanolamine.	GRMZM2G103666; GRMZM2G051338
7	GO:0016773	MF	phosphotransferase activity, alcohol group as acceptor	0.000293058	1	13	53	1168	14114	Catalysis of the transfer of a phosphorus-containing group from one compound (donor) to an alcohol group (acceptor).	GRMZM2G040508; GRMZM2G109830; GRMZM2G039665; GRMZM2G165387; GRMZM2G433684; GRMZM2G071396; GRMZM2G343570; GRMZM2G137861; GRMZM2G419436; GRMZM2G159034; GRMZM2G016671; GRMZM2G480607; GRMZM2G309897
2	GO:0006351	BP	transcription, DNA-templated	0.000297011	1	37	182	1397	12286	The cellular synthesis of RNA on a template of DNA.	GRMZM2G104396; GRMZM2G079013; GRMZM2G134073; GRMZM2G030272; GRMZM2G051528; GRMZM2G392101; GRMZM2G171468; GRMZM2G084576; GRMZM2G089949; GRMZM2G031983; GRMZM2G143718; GRMZM2G435445; GRMZM2G423337; GRMZM2G361842; GRMZM2G063151; GRMZM2G110309; GRMZM2G145041; GRMZM2G091433; GRMZM2G072117; GRMZM2G378852; GRMZM2G048582; GRMZM2G138455; GRMZM2G156956; GRMZM2G118693; GRMZM2G156756; GRMZM2G368799; GRMZM2G35…
2	GO:0097659	BP	nucleic acid-templated transcription	0.000297011	1	37	182	1397	12286	The cellular synthesis of RNA on a template of nucleic acid (DNA or RNA).	GRMZM2G104396; GRMZM2G079013; GRMZM2G134073; GRMZM2G030272; GRMZM2G051528; GRMZM2G392101; GRMZM2G171468; GRMZM2G084576; GRMZM2G089949; GRMZM2G031983; GRMZM2G143718; GRMZM2G435445; GRMZM2G423337; GRMZM2G361842; GRMZM2G063151; GRMZM2G110309; GRMZM2G145041; GRMZM2G091433; GRMZM2G072117; GRMZM2G378852; GRMZM2G048582; GRMZM2G138455; GRMZM2G156956; GRMZM2G118693; GRMZM2G156756; GRMZM2G368799; GRMZM2G35…
16	GO:0046471	BP	phosphatidylglycerol metabolic process	0.000308095	1	3	142	12	12286	The chemical reactions and pathways involving phosphatidylglycerols, any of a class of phospholipids in which the phosphatidyl group is esterified to the hydroxyl group of glycerol. They are important constituents of cell membranes.	GRMZM2G038301; GRMZM2G004583; GRMZM2G033926
6	GO:1901698	BP	response to nitrogen compound	0.000309687	1	10	128	253	12286	Any process that results in a change in state or activity of a cell or an organism (in terms of movement, secretion, enzyme production, gene expression, etc.) as a result of a nitrogen compound stimulus.	GRMZM2G001930; GRMZM2G053987; GRMZM2G441541; GRMZM2G057466; GRMZM2G028039; GRMZM2G307152; GRMZM2G059851; GRMZM2G431309; GRMZM2G059428; GRMZM2G334628
3	GO:0010383	BP	cell wall polysaccharide metabolic process	0.000311782	1	5	90	81	12286	The chemical reactions and pathways involving cell wall polysaccharides.	GRMZM2G012021; GRMZM2G020721; GRMZM5G826911; GRMZM2G001079; GRMZM2G109352
3	GO:0033587	BP	shikimate biosynthetic process	0.000315385	1	2	90	4	12286	The chemical reactions and pathways resulting in the formation of shikimate, (3R,4S,5R)--3,4,5-trihydroxycyclohex-1-ene-1-carboxylate, the anion of shikimic acid.	GRMZM5G877500; GRMZM2G134256
8	GO:0012501	BP	programmed cell death	0.000316339	1	6	71	160	12286	A process which begins when a cell receives an internal or external signal and activates a series of biochemical events (signaling pathway). The process ends with the death of the cell.	GRMZM2G017792; GRMZM2G020196; GRMZM5G891990; GRMZM2G085941; GRMZM2G703858; GRMZM2G129189
10	GO:0052894	MF	norspermine:oxygen oxidoreductase activity	0.000321024	1	2	147	3	14114	Catalysis of the reaction: norspermine + oxygen + H2O = norspermidine + 3-aminopropanal + hydrogen peroxide.	GRMZM2G078033; GRMZM2G150248
10	GO:0052895	MF	N1-acetylspermine:oxygen oxidoreductase (N1-acetylspermidine-forming) activity	0.000321024	1	2	147	3	14114	Catalysis of the reaction: N1-acetylspermine + oxygen + H2O = N1-acetylspermidine + 3-aminopropanal + hydrogen peroxide.	GRMZM2G078033; GRMZM2G150248
2	GO:0032774	BP	RNA biosynthetic process	0.000323171	1	37	182	1403	12286	The chemical reactions and pathways resulting in the formation of RNA, ribonucleic acid, one of the two main type of nucleic acid, consisting of a long, unbranched macromolecule formed from ribonucleotides joined in 3',5'-phosphodiester linkage. Includes polymerization of ribonucleotide monomers. Refers not only to transcription but also to e.g. viral RNA replication.	GRMZM2G104396; GRMZM2G079013; GRMZM2G134073; GRMZM2G030272; GRMZM2G051528; GRMZM2G392101; GRMZM2G171468; GRMZM2G084576; GRMZM2G089949; GRMZM2G031983; GRMZM2G143718; GRMZM2G435445; GRMZM2G423337; GRMZM2G361842; GRMZM2G063151; GRMZM2G110309; GRMZM2G145041; GRMZM2G091433; GRMZM2G072117; GRMZM2G378852; GRMZM2G048582; GRMZM2G138455; GRMZM2G156956; GRMZM2G118693; GRMZM2G156756; GRMZM2G368799; GRMZM2G35…
8	GO:0010047	BP	fruit dehiscence	0.0003256	1	2	71	5	12286	The process leading to the spontaneous opening of the fruit permitting the escape of seeds.	GRMZM2G338259; GRMZM2G116557
2	GO:0003682	MF	chromatin binding	0.000330914	1	13	209	285	14114	Interacting selectively and non-covalently with chromatin, the network of fibers of DNA, protein, and sometimes RNA, that make up the chromosomes of the eukaryotic nucleus during interphase.	GRMZM2G059167; GRMZM2G051528; GRMZM2G171468; GRMZM2G150841; GRMZM2G031983; GRMZM2G063151; GRMZM2G110309; GRMZM2G145041; GRMZM2G125642; GRMZM2G118693; GRMZM2G048136; GRMZM2G084583; GRMZM2G071977
8	GO:0016567	BP	protein ubiquitination	0.00033488	1	9	71	382	12286	The process in which one or more ubiquitin groups are added to a protein.	GRMZM2G057262; GRMZM2G024180; GRMZM2G017805; GRMZM2G020196; GRMZM2G035243; GRMZM5G891990; GRMZM2G041141; GRMZM2G304010; AC149829.2_FG006
11	GO:0042800	MF	histone methyltransferase activity (H3-K4 specific)	0.000345966	1	2	84	5	14114	Catalysis of the reaction: S-adenosyl-L-methionine + histone H3 L-lysine (position 4) = S-adenosyl-L-homocysteine + histone H3 N6-methyl-L-lysine (position 4). This reaction is the addition of a methyl group onto lysine at position 4 of the histone H3 protein.	GRMZM2G149153; GRMZM2G352431
4	GO:0030276	MF	clathrin binding	0.000352286	1	5	284	31	14114	Interacting selectively and non-covalently with a clathrin heavy or light chain, the main components of the coat of coated vesicles and coated pits, and which also occurs in synaptic vesicles.	GRMZM2G094699; GRMZM2G157462; GRMZM2G378906; AC234171.1_FG003; GRMZM2G112805
3	GO:0046394	BP	carboxylic acid biosynthetic process	0.000363372	1	11	90	441	12286	The chemical reactions and pathways resulting in the formation of carboxylic acids, any organic acid containing one or more carboxyl (-COOH) groups.	GRMZM2G174574; GRMZM2G107082; GRMZM2G111225; GRMZM2G029856; GRMZM2G112149; GRMZM2G149751; GRMZM2G347056; GRMZM2G314652; GRMZM5G877500; GRMZM2G134256; GRMZM2G063438
2	GO:1903506	BP	regulation of nucleic acid-templated transcription	0.000381942	1	39	182	1521	12286	Any process that modulates the frequency, rate or extent of nucleic acid-templated transcription.	GRMZM2G104396; GRMZM2G079013; GRMZM2G039824; GRMZM2G134073; GRMZM2G030272; GRMZM2G051528; GRMZM2G392101; GRMZM2G171468; GRMZM2G084576; GRMZM2G089949; GRMZM2G031983; GRMZM2G143718; GRMZM6G787651; GRMZM2G435445; GRMZM2G423337; GRMZM2G361842; GRMZM2G063151; GRMZM2G110309; GRMZM2G145041; GRMZM2G091433; GRMZM2G072117; GRMZM2G378852; GRMZM2G048582; GRMZM2G138455; GRMZM2G156956; GRMZM2G118693; GRMZM2G15…
2	GO:2001141	BP	regulation of RNA biosynthetic process	0.000381942	1	39	182	1521	12286	Any process that modulates the frequency, rate or extent of RNA biosynthetic process.	GRMZM2G104396; GRMZM2G079013; GRMZM2G039824; GRMZM2G134073; GRMZM2G030272; GRMZM2G051528; GRMZM2G392101; GRMZM2G171468; GRMZM2G084576; GRMZM2G089949; GRMZM2G031983; GRMZM2G143718; GRMZM6G787651; GRMZM2G435445; GRMZM2G423337; GRMZM2G361842; GRMZM2G063151; GRMZM2G110309; GRMZM2G145041; GRMZM2G091433; GRMZM2G072117; GRMZM2G378852; GRMZM2G048582; GRMZM2G138455; GRMZM2G156956; GRMZM2G118693; GRMZM2G15…
2	GO:0006355	BP	regulation of transcription, DNA-templated	0.000381942	1	39	182	1521	12286	Any process that modulates the frequency, rate or extent of cellular DNA-templated transcription.	GRMZM2G104396; GRMZM2G079013; GRMZM2G039824; GRMZM2G134073; GRMZM2G030272; GRMZM2G051528; GRMZM2G392101; GRMZM2G171468; GRMZM2G084576; GRMZM2G089949; GRMZM2G031983; GRMZM2G143718; GRMZM6G787651; GRMZM2G435445; GRMZM2G423337; GRMZM2G361842; GRMZM2G063151; GRMZM2G110309; GRMZM2G145041; GRMZM2G091433; GRMZM2G072117; GRMZM2G378852; GRMZM2G048582; GRMZM2G138455; GRMZM2G156956; GRMZM2G118693; GRMZM2G15…
7	GO:0001883	MF	purine nucleoside binding	0.000383612	1	20	53	2477	14114	Interacting selectively and non-covalently with a purine nucleoside, a compound consisting of a purine base linked either to ribose or deoxyribose.	GRMZM2G040508; GRMZM2G109830; GRMZM2G039665; GRMZM2G165387; GRMZM2G433684; GRMZM2G071396; GRMZM2G343570; GRMZM2G137861; GRMZM2G419436; GRMZM5G863846; GRMZM2G159034; GRMZM2G087161; GRMZM2G016671; GRMZM2G321413; GRMZM2G480607; GRMZM2G309897; GRMZM2G027344; GRMZM2G149281; GRMZM2G083246; GRMZM2G151406
7	GO:0032550	MF	purine ribonucleoside binding	0.000383612	1	20	53	2477	14114	Interacting selectively and non-covalently with a purine ribonucleoside, a compound consisting of a purine base linked to ribose.	GRMZM2G040508; GRMZM2G109830; GRMZM2G039665; GRMZM2G165387; GRMZM2G433684; GRMZM2G071396; GRMZM2G343570; GRMZM2G137861; GRMZM2G419436; GRMZM5G863846; GRMZM2G159034; GRMZM2G087161; GRMZM2G016671; GRMZM2G321413; GRMZM2G480607; GRMZM2G309897; GRMZM2G027344; GRMZM2G149281; GRMZM2G083246; GRMZM2G151406
16	GO:1900871	BP	chloroplast mRNA modification	0.00039494	1	2	142	3	12286	The covalent alteration within the chloroplast of one or more nucleotides within an mRNA to produce an mRNA molecule with a sequence that differs from that coded genetically.	GRMZM2G312244; GRMZM2G069106
16	GO:0000373	BP	Group II intron splicing	0.00039714	1	3	142	13	12286	The splicing of Group II introns. This occurs by a ribozymic mechanism where the intron sequence forms a distinct 3D structure, characteristic of Group II introns and containing splice site consensus sequences, that is involved in catalyzing the splicing reactions, though protein factors are also required in vivo. Splicing occurs by a series of two transesterification reactions (mechanistically s…	GRMZM2G325019; GRMZM2G078412; GRMZM2G007453
7	GO:0032549	MF	ribonucleoside binding	0.00040079	1	20	53	2485	14114	Interacting selectively and non-covalently with a ribonucleoside, a compound consisting of a purine or pyrimidine nitrogenous base linked to ribose.	GRMZM2G040508; GRMZM2G109830; GRMZM2G039665; GRMZM2G165387; GRMZM2G433684; GRMZM2G071396; GRMZM2G343570; GRMZM2G137861; GRMZM2G419436; GRMZM5G863846; GRMZM2G159034; GRMZM2G087161; GRMZM2G016671; GRMZM2G321413; GRMZM2G480607; GRMZM2G309897; GRMZM2G027344; GRMZM2G149281; GRMZM2G083246; GRMZM2G151406
7	GO:0001882	MF	nucleoside binding	0.000402985	1	20	53	2486	14114	Interacting selectively and non-covalently with a nucleoside, a compound consisting of a purine or pyrimidine nitrogenous base linked either to ribose or deoxyribose.	GRMZM2G040508; GRMZM2G109830; GRMZM2G039665; GRMZM2G165387; GRMZM2G433684; GRMZM2G071396; GRMZM2G343570; GRMZM2G137861; GRMZM2G419436; GRMZM5G863846; GRMZM2G159034; GRMZM2G087161; GRMZM2G016671; GRMZM2G321413; GRMZM2G480607; GRMZM2G309897; GRMZM2G027344; GRMZM2G149281; GRMZM2G083246; GRMZM2G151406
7	GO:0032555	MF	purine ribonucleotide binding	0.000402985	1	20	53	2486	14114	Interacting selectively and non-covalently with a purine ribonucleotide, any compound consisting of a purine ribonucleoside that is esterified with (ortho)phosphate or an oligophosphate at any hydroxyl group on the ribose moiety.	GRMZM2G040508; GRMZM2G109830; GRMZM2G039665; GRMZM2G165387; GRMZM2G433684; GRMZM2G071396; GRMZM2G343570; GRMZM2G137861; GRMZM2G419436; GRMZM5G863846; GRMZM2G159034; GRMZM2G087161; GRMZM2G016671; GRMZM2G321413; GRMZM2G480607; GRMZM2G309897; GRMZM2G027344; GRMZM2G149281; GRMZM2G083246; GRMZM2G151406
4	GO:0016508	MF	long-chain-enoyl-CoA hydratase activity	0.000403492	1	2	284	2	14114	Catalysis of the reaction: a long-chain (3S)-3-hydroxyacyl-CoA = a long-chain trans-2-enoyl-CoA + H2O. A long-chain acyl-CoA is an acyl-CoA thioester where the acyl chain contains 13 to 22 carbon atoms.	GRMZM2G132903; GRMZM5G854613
4	GO:0016856	MF	racemase and epimerase activity, acting on hydroxy acids and derivatives	0.000403492	1	2	284	2	14114	Catalysis of a reaction that alters the configuration of one or more chiral centers in a hydroxy acid molecule.	GRMZM2G132903; GRMZM5G854613
4	GO:0018812	MF	3-hydroxyacyl-CoA dehydratase activity	0.000403492	1	2	284	2	14114	Catalysis of the reaction: alkene-CoA + H2O = alcohol-CoA. Substrates are crotonoyl-CoA (producing 3-hydroxyacyl-CoA) and 2,3-didehydro-pimeloyl-CoA (producing 3-hydroxypimeloyl-CoA).	GRMZM2G132903; GRMZM5G854613
4	GO:0008239	MF	dipeptidyl-peptidase activity	0.000403492	1	2	284	2	14114	Catalysis of the hydrolysis of N-terminal dipeptides from a polypeptide chain.	GRMZM2G031572; GRMZM2G082502
4	GO:0008692	MF	3-hydroxybutyryl-CoA epimerase activity	0.000403492	1	2	284	2	14114	Catalysis of the reaction: (S)-3-hydroxybutanoyl-CoA = (R)-3-hydroxybutanoyl-CoA.	GRMZM2G132903; GRMZM5G854613
4	GO:0010035	BP	response to inorganic substance	0.000406978	1	38	262	1010	12286	Any process that results in a change in state or activity of a cell or an organism (in terms of movement, secretion, enzyme production, gene expression, etc.) as a result of an inorganic substance stimulus.	GRMZM2G139533; GRMZM2G108912; GRMZM2G117878; GRMZM5G898290; GRMZM2G477741; GRMZM2G162426; GRMZM2G367026; GRMZM2G456997; GRMZM2G138268; GRMZM2G053991; GRMZM2G012628; GRMZM2G116034; GRMZM2G004382; GRMZM2G066870; GRMZM2G062914; GRMZM2G181151; GRMZM2G080828; GRMZM2G332107; GRMZM2G088064; GRMZM2G130440; GRMZM2G061950; GRMZM2G109130; GRMZM2G061969; GRMZM2G056569; GRMZM2G361693; GRMZM2G412888; GRMZM2G17…
16	GO:0006396	BP	RNA processing	0.00041143	1	18	142	640	12286	Any process involved in the conversion of one or more primary RNA transcripts into one or more mature RNA molecules.	GRMZM2G384327; GRMZM2G001191; GRMZM2G470461; GRMZM2G333641; GRMZM2G377589; GRMZM2G073567; GRMZM2G174919; GRMZM2G058039; GRMZM2G132796; GRMZM2G050845; GRMZM2G168412; AC203841.3_FG002; GRMZM2G325019; GRMZM2G076257; GRMZM2G373175; GRMZM5G873594; GRMZM2G078412; GRMZM2G007453
14	GO:0009303	BP	rRNA transcription	0.00042926	1	2	105	4	12286	The synthesis of ribosomal RNA (rRNA), any RNA that forms part of the ribosomal structure, from a DNA template.	GRMZM2G003732; GRMZM2G349554
2	GO:0065007	BP	biological regulation	0.000454894	1	81	182	3998	12286	Any process that modulates a measurable attribute of any biological process, quality or function.	GRMZM2G104396; GRMZM2G079013; GRMZM2G346455; GRMZM2G039824; GRMZM2G412601; GRMZM2G089836; GRMZM2G044055; GRMZM2G137582; GRMZM2G078178; GRMZM2G134073; GRMZM2G030272; GRMZM2G051528; GRMZM2G392101; GRMZM2G171468; GRMZM2G084576; GRMZM2G089949; GRMZM2G031983; GRMZM2G143718; GRMZM5G884600; GRMZM2G089484; GRMZM6G787651; GRMZM2G154397; GRMZM2G435445; GRMZM2G132810; GRMZM2G423337; GRMZM2G018018; GRMZM2G36…
2	GO:0015166	MF	polyol transmembrane transporter activity	0.000462987	1	4	209	25	14114	Enables the transfer of a polyol from one side of the membrane to the other. A polyol is any polyhydric alcohol.	GRMZM5G843302; GRMZM2G096683; GRMZM2G014914; GRMZM2G392975
7	GO:0006796	BP	phosphate-containing compound metabolic process	0.000465108	1	16	43	1920	12286	The chemical reactions and pathways involving the phosphate group, the anion or salt of any phosphoric acid.	GRMZM2G040508; GRMZM2G109830; GRMZM2G039665; GRMZM2G165387; GRMZM2G433684; GRMZM2G071396; GRMZM2G343570; GRMZM2G137861; GRMZM2G419436; GRMZM2G159034; GRMZM2G087161; GRMZM2G106263; GRMZM2G016671; GRMZM2G480607; GRMZM2G309897; GRMZM2G149281
15	GO:0080005	BP	photosystem stoichiometry adjustment	0.000479656	1	2	111	4	12286	Adjustment of Photosystem I/Photosystem II ratio in response to light conditions. The function of photosystem stoichiometry adjustment is to compensate for any deficiency in energy conversion at either photosystem I or photosystem II by increasing the quantity the photosystem that will otherwise become the rate-limiting to overall photosynthesis.	GRMZM2G543629; GRMZM2G006736
14	GO:0018298	BP	protein-chromophore linkage	0.000481107	1	4	105	43	12286	The covalent or noncovalent attachment of a chromophore to a protein.	GRMZM2G153184; GRMZM2G072280; GRMZM2G160268; AC207722.2_FG009
4	GO:0031982	CC	vesicle	0.000483937	1	15	274	269	13255	Any small, fluid-filled, spherical organelle enclosed by membrane.	GRMZM2G108912; GRMZM2G028676; GRMZM2G053991; GRMZM2G061969; GRMZM2G045987; GRMZM2G094699; GRMZM2G157462; GRMZM2G378906; AC234171.1_FG003; GRMZM2G054123; GRMZM2G179792; GRMZM2G070693; GRMZM2G112805; AC155622.2_FG001; GRMZM2G081745
5	GO:0019222	BP	regulation of metabolic process	0.000484231	1	32	102	2163	12286	Any process that modulates the frequency, rate or extent of the chemical reactions and pathways within a cell or an organism.	GRMZM2G113060; GRMZM2G369472; GRMZM2G069082; GRMZM2G137341; GRMZM2G097081; GRMZM2G138396; GRMZM2G120320; GRMZM2G097900; GRMZM2G091331; AC205562.3_FG002; GRMZM2G174558; GRMZM2G174347; GRMZM2G012724; GRMZM2G449681; GRMZM2G301089; GRMZM2G347043; GRMZM2G117007; GRMZM2G163157; GRMZM2G481163; GRMZM2G035103; GRMZM2G132185; GRMZM2G310368; GRMZM2G069146; GRMZM2G020150; GRMZM2G438202; GRMZM2G090594; GRMZM2…
12	GO:0016051	BP	carbohydrate biosynthetic process	0.00048516	1	7	57	304	12286	The chemical reactions and pathways resulting in the formation of carbohydrates, any of a group of organic compounds based of the general formula Cx(H2O)y.	GRMZM2G008226; GRMZM2G140078; GRMZM2G366659; GRMZM2G019183; GRMZM2G118462; GRMZM2G122231; GRMZM2G312521
8	GO:0032446	BP	protein modification by small protein conjugation	0.000485918	1	9	71	402	12286	A protein modification process in which one or more groups of a small protein, such as ubiquitin or a ubiquitin-like protein, are covalently attached to a target protein.	GRMZM2G057262; GRMZM2G024180; GRMZM2G017805; GRMZM2G020196; GRMZM2G035243; GRMZM5G891990; GRMZM2G041141; GRMZM2G304010; AC149829.2_FG006
7	GO:0032553	MF	ribonucleotide binding	0.000494659	1	20	53	2524	14114	Interacting selectively and non-covalently with a ribonucleotide, any compound consisting of a ribonucleoside that is esterified with (ortho)phosphate or an oligophosphate at any hydroxyl group on the ribose moiety.	GRMZM2G040508; GRMZM2G109830; GRMZM2G039665; GRMZM2G165387; GRMZM2G433684; GRMZM2G071396; GRMZM2G343570; GRMZM2G137861; GRMZM2G419436; GRMZM5G863846; GRMZM2G159034; GRMZM2G087161; GRMZM2G016671; GRMZM2G321413; GRMZM2G480607; GRMZM2G309897; GRMZM2G027344; GRMZM2G149281; GRMZM2G083246; GRMZM2G151406
15	GO:0010598	CC	NAD(P)H dehydrogenase complex (plastoquinone)	0.000496519	1	3	117	18	13255	Complex that possesses NAD(P)H dehydrogenase (plastoquinone) activity. The complex is one of the components of the electron transport chain. It is involved in electron transport from an unidentified electron donor, possibly NADH, NADPH or ferredoxin(Fd) to the plastoquinone pool.	GRMZM2G157953; GRMZM2G111637; GRMZM2G163407
14	GO:0009521	CC	photosystem	0.000496871	1	5	101	86	13255	A complex located in a photosynthetic membrane that consists of a photoreaction center associated with accessory pigments and electron carriers. Examples of this component are found in Arabidopsis thaliana and in photosynthetic bacterial and archaeal species.	GRMZM2G001653; GRMZM2G153184; GRMZM2G072280; GRMZM2G160268; AC207722.2_FG009
7	GO:0017076	MF	purine nucleotide binding	0.000499957	1	20	53	2526	14114	Interacting selectively and non-covalently with purine nucleotides, any compound consisting of a purine nucleoside esterified with (ortho)phosphate.	GRMZM2G040508; GRMZM2G109830; GRMZM2G039665; GRMZM2G165387; GRMZM2G433684; GRMZM2G071396; GRMZM2G343570; GRMZM2G137861; GRMZM2G419436; GRMZM5G863846; GRMZM2G159034; GRMZM2G087161; GRMZM2G016671; GRMZM2G321413; GRMZM2G480607; GRMZM2G309897; GRMZM2G027344; GRMZM2G149281; GRMZM2G083246; GRMZM2G151406
7	GO:0006793	BP	phosphorus metabolic process	0.000508596	1	16	43	1935	12286	The chemical reactions and pathways involving the nonmetallic element phosphorus or compounds that contain phosphorus, usually in the form of a phosphate group (PO4).	GRMZM2G040508; GRMZM2G109830; GRMZM2G039665; GRMZM2G165387; GRMZM2G433684; GRMZM2G071396; GRMZM2G343570; GRMZM2G137861; GRMZM2G419436; GRMZM2G159034; GRMZM2G087161; GRMZM2G106263; GRMZM2G016671; GRMZM2G480607; GRMZM2G309897; GRMZM2G149281
2	GO:0006334	BP	nucleosome assembly	0.000514557	1	7	182	95	12286	The aggregation, arrangement and bonding together of a nucleosome, the beadlike structural units of eukaryotic chromatin composed of histones and DNA.	GRMZM2G118355; GRMZM2G151726; GRMZM2G003002; AC233865.1_FG001; GRMZM2G046055; GRMZM2G071959; GRMZM2G079089
8	GO:0009611	BP	response to wounding	0.000516645	1	7	71	245	12286	Any process that results in a change in state or activity of a cell or an organism (in terms of movement, secretion, enzyme production, gene expression, etc.) as a result of a stimulus indicating damage to the organism.	GRMZM2G017792; GRMZM2G149636; GRMZM2G416308; GRMZM2G033098; GRMZM2G479340; GRMZM2G129189; GRMZM2G104626
2	GO:0018130	BP	heterocycle biosynthetic process	0.000520398	1	44	182	1817	12286	The chemical reactions and pathways resulting in the formation of heterocyclic compounds, those with a cyclic molecular structure and at least two different atoms in the ring (or rings).	GRMZM2G104396; GRMZM2G079013; GRMZM2G134073; GRMZM2G033199; GRMZM2G030272; GRMZM2G051528; GRMZM2G392101; GRMZM2G171468; GRMZM2G084576; GRMZM2G089949; GRMZM2G031983; GRMZM2G143718; GRMZM2G154397; GRMZM2G435445; GRMZM2G423337; GRMZM2G149265; GRMZM2G361842; GRMZM2G063151; GRMZM2G110309; GRMZM2G145041; GRMZM2G091433; GRMZM2G072117; GRMZM2G378852; GRMZM2G048582; GRMZM2G138455; GRMZM2G156956; GRMZM2G11…
3	GO:1990937	BP	xylan acetylation	0.000523134	1	2	90	5	12286	The addition of one or more acetyl groups to a xylan molecule.	GRMZM2G020721; GRMZM5G826911
5	GO:0008194	MF	UDP-glycosyltransferase activity	0.000533903	1	8	113	231	14114	Catalysis of the transfer of a glycosyl group from a UDP-sugar to a small hydrophobic molecule.	GRMZM2G079682; GRMZM2G057509; GRMZM2G104118; GRMZM2G142709; GRMZM2G459363; GRMZM2G000587; GRMZM2G149024; GRMZM2G131055
16	GO:0090304	BP	nucleic acid metabolic process	0.000537681	1	46	142	2514	12286	Any cellular metabolic process involving nucleic acids.	GRMZM2G055243; GRMZM2G130773; GRMZM2G384327; GRMZM2G001191; GRMZM2G470461; GRMZM2G333641; GRMZM2G033962; GRMZM2G107101; GRMZM5G844173; GRMZM2G117100; GRMZM2G377589; GRMZM2G312244; GRMZM2G095727; GRMZM2G038301; GRMZM2G348956; GRMZM2G155546; GRMZM2G455869; GRMZM2G073567; GRMZM2G450939; GRMZM2G090172; GRMZM2G174919; GRMZM2G058039; GRMZM2G132796; GRMZM2G149958; GRMZM2G165972; GRMZM2G050845; GRMZM2G16…
2	GO:0098661	BP	inorganic anion transmembrane transport	0.000539721	1	4	182	26	12286	A process in which an inorganic anion is transported from one side of a membrane to the other by means of some agent such as a transporter or pore.	GRMZM2G444801; GRMZM2G018018; GRMZM2G086430; GRMZM2G096365
5	GO:1901362	BP	organic cyclic compound biosynthetic process	0.000548669	1	30	102	1986	12286	The chemical reactions and pathways resulting in the formation of organic cyclic compound.	GRMZM2G113060; GRMZM2G178576; GRMZM2G369472; GRMZM2G069082; GRMZM2G137341; GRMZM2G097081; GRMZM2G138396; GRMZM2G120320; GRMZM2G091331; AC205562.3_FG002; GRMZM2G174558; GRMZM2G174347; GRMZM2G068239; GRMZM2G012724; GRMZM2G449681; GRMZM2G347043; GRMZM2G117007; GRMZM2G481163; GRMZM2G035103; GRMZM2G132185; GRMZM2G310368; GRMZM2G069146; GRMZM2G020150; GRMZM2G438202; GRMZM2G090594; GRMZM2G124037; GRMZM2…
4	GO:0046395	BP	carboxylic acid catabolic process	0.000565408	1	9	262	110	12286	The chemical reactions and pathways resulting in the breakdown of carboxylic acids, any organic acid containing one or more carboxyl (-COOH) groups.	GRMZM2G135588; GRMZM2G132903; GRMZM2G080828; GRMZM5G854613; GRMZM2G088064; GRMZM2G181362; GRMZM2G099666; GRMZM2G181227; GRMZM2G029048
7	GO:0097367	MF	carbohydrate derivative binding	0.000594901	1	20	53	2559	14114	Interacting selectively and non-covalently with a carbohydrate derivative.	GRMZM2G040508; GRMZM2G109830; GRMZM2G039665; GRMZM2G165387; GRMZM2G433684; GRMZM2G071396; GRMZM2G343570; GRMZM2G137861; GRMZM2G419436; GRMZM5G863846; GRMZM2G159034; GRMZM2G087161; GRMZM2G016671; GRMZM2G321413; GRMZM2G480607; GRMZM2G309897; GRMZM2G027344; GRMZM2G149281; GRMZM2G083246; GRMZM2G151406
3	GO:0009086	BP	methionine biosynthetic process	0.000605443	1	3	90	23	12286	The chemical reactions and pathways resulting in the formation of methionine (2-amino-4-(methylthio)butanoic acid), a sulfur-containing, essential amino acid found in peptide linkage in proteins.	GRMZM2G112149; GRMZM2G149751; GRMZM2G347056
11	GO:0010467	BP	gene expression	0.000607001	1	28	70	2732	12286	The process in which a gene's sequence is converted into a mature gene product or products (proteins or RNA). This includes the production of an RNA transcript as well as any processing to produce a mature RNA product or an mRNA (for protein-coding genes) and the translation of that mRNA into protein. Protein maturation is included when required to form an active form of a product from an inactiv…	GRMZM2G038374; GRMZM2G081919; GRMZM2G474769; GRMZM2G314661; GRMZM2G132504; GRMZM2G030463; GRMZM2G449355; GRMZM2G154574; GRMZM2G353885; GRMZM2G099355; GRMZM2G021483; GRMZM2G352431; GRMZM2G109009; GRMZM2G466270; GRMZM2G036050; GRMZM2G410393; GRMZM2G030529; GRMZM2G125777; GRMZM2G406712; GRMZM2G372928; GRMZM2G102664; GRMZM2G118467; GRMZM2G092258; GRMZM2G028096; GRMZM2G431306; GRMZM2G030659; GRMZM2G11…
2	GO:0009889	BP	regulation of biosynthetic process	0.00060839	1	43	182	1775	12286	Any process that modulates the frequency, rate or extent of the chemical reactions and pathways resulting in the formation of substances.	GRMZM2G104396; GRMZM2G079013; GRMZM2G039824; GRMZM2G134073; GRMZM2G030272; GRMZM2G051528; GRMZM2G392101; GRMZM2G171468; GRMZM2G084576; GRMZM2G089949; GRMZM2G031983; GRMZM2G143718; GRMZM6G787651; GRMZM2G435445; GRMZM2G423337; GRMZM2G361842; GRMZM2G063151; GRMZM2G110309; GRMZM2G145041; GRMZM2G091433; GRMZM2G072117; GRMZM2G378852; GRMZM2G048582; GRMZM2G128995; GRMZM2G138455; GRMZM2G156956; GRMZM2G11…
2	GO:0051252	BP	regulation of RNA metabolic process	0.000609121	1	39	182	1557	12286	Any process that modulates the frequency, rate or extent of the chemical reactions and pathways involving RNA.	GRMZM2G104396; GRMZM2G079013; GRMZM2G039824; GRMZM2G134073; GRMZM2G030272; GRMZM2G051528; GRMZM2G392101; GRMZM2G171468; GRMZM2G084576; GRMZM2G089949; GRMZM2G031983; GRMZM2G143718; GRMZM6G787651; GRMZM2G435445; GRMZM2G423337; GRMZM2G361842; GRMZM2G063151; GRMZM2G110309; GRMZM2G145041; GRMZM2G091433; GRMZM2G072117; GRMZM2G378852; GRMZM2G048582; GRMZM2G138455; GRMZM2G156956; GRMZM2G118693; GRMZM2G15…
14	GO:0009645	BP	response to low light intensity stimulus	0.000622078	1	3	105	20	12286	Any process that results in a change in state or activity of a cell or an organism (in terms of movement, secretion, enzyme production, gene expression, etc.) as a result of a low light intensity stimulus. Low light intensity is defined as a level of electromagnetic radiation at or below 0.1 micromols/m2.	GRMZM2G153184; GRMZM2G072280; GRMZM2G160268
3	GO:0016413	MF	O-acetyltransferase activity	0.000626918	1	3	100	24	14114	Catalysis of the transfer of an acetyl group to an oxygen atom on the acceptor molecule.	GRMZM2G012021; GRMZM2G020721; GRMZM5G826911
2	GO:0015665	MF	alcohol transmembrane transporter activity	0.000627623	1	4	209	27	14114	Enables the transfer of an alcohol from one side of the membrane to the other. An alcohol is any carbon compound that contains a hydroxyl group.	GRMZM5G843302; GRMZM2G096683; GRMZM2G014914; GRMZM2G392975
10	GO:0052902	MF	spermidine:oxygen oxidoreductase (3-aminopropanal-forming) activity	0.000637653	1	2	147	4	14114	Catalysis of the reaction: H(2)O + O(2) + spermidine = 3-aminopropanal + H(2)O(2) + putrescine.	GRMZM2G078033; GRMZM2G150248
10	GO:0052903	MF	N1-acetylspermine:oxygen oxidoreductase (3-acetamidopropanal-forming) activity	0.000637653	1	2	147	4	14114	Catalysis of the reaction: H(2)O + N(1)-acetylspermine + O(2) = 3-acetamidopropanal + H(2)O(2) + spermidine.	GRMZM2G078033; GRMZM2G150248
10	GO:0052904	MF	N1-acetylspermidine:oxygen oxidoreductase (3-acetamidopropanal-forming) activity	0.000637653	1	2	147	4	14114	Catalysis of the reaction: H(2)O + N(1)-acetylspermidine + O(2) = 3-acetamidopropanal + H(2)O(2) + putrescine.	GRMZM2G078033; GRMZM2G150248
8	GO:0016740	MF	transferase activity	0.000640546	1	33	86	3177	14114	Catalysis of the transfer of a group, e.g. a methyl group, glycosyl group, acyl group, phosphorus-containing, or other groups, from one compound (generally regarded as the donor) to another compound (generally regarded as the acceptor). Transferase is the systematic name for any enzyme of EC class 2.	GRMZM2G015983; GRMZM2G466298; GRMZM2G017792; GRMZM2G105221; GRMZM2G432796; GRMZM2G057262; GRMZM2G024180; GRMZM2G143238; GRMZM2G068350; GRMZM2G420801; GRMZM2G020196; GRMZM2G060837; AC193632.2_FG002; GRMZM2G135027; GRMZM5G891990; GRMZM2G178892; GRMZM2G116640; GRMZM2G375159; GRMZM2G129018; GRMZM2G149636; GRMZM2G416308; GRMZM2G137710; GRMZM2G055982; GRMZM2G041141; GRMZM2G135743; GRMZM2G100288; GRMZM2…
3	GO:0010410	BP	hemicellulose metabolic process	0.000643832	1	4	90	54	12286	The chemical reactions and pathways involving hemicelluloses, plant cell wall polysaccharides that have a backbone of 1,4-linked beta-D-pyranosyl residues in which O4 is in the equatorial orientation. Many different hemicelluloses usually occur intermixed with each molecular type representing different degrees of polymerization and contain many different sugar monomers, which can include glucose,…	GRMZM2G012021; GRMZM2G020721; GRMZM5G826911; GRMZM2G001079
2	GO:0000210	MF	NAD+ diphosphatase activity	0.000648326	1	2	209	3	14114	Catalysis of the reaction: NAD+ + H2O = AMP + NMN.	GRMZM2G101693; GRMZM2G063276
2	GO:0010133	BP	proline catabolic process to glutamate	0.000648369	1	2	182	3	12286	The chemical reactions and pathways resulting in the breakdown of proline into other compounds, including glutamate.	GRMZM2G117956; GRMZM2G090087
2	GO:0006562	BP	proline catabolic process	0.000648369	1	2	182	3	12286	The chemical reactions and pathways resulting in the breakdown of proline (pyrrolidine-2-carboxylic acid), a chiral, cyclic, nonessential alpha-amino acid found in peptide linkage in proteins.	GRMZM2G117956; GRMZM2G090087
2	GO:0034728	BP	nucleosome organization	0.000659743	1	7	182	99	12286	A process that is carried out at the cellular level which results in the assembly, arrangement of constituent parts, or disassembly of one or more nucleosomes.	GRMZM2G118355; GRMZM2G151726; GRMZM2G003002; AC233865.1_FG001; GRMZM2G046055; GRMZM2G071959; GRMZM2G079089
2	GO:0044427	CC	chromosomal part	0.00066513	1	11	194	234	13255	Any constituent part of a chromosome, a structure composed of a very long molecule of DNA and associated proteins (e.g. histones) that carries hereditary information.	GRMZM2G033199; GRMZM2G063151; GRMZM2G110309; GRMZM2G118355; GRMZM2G151726; GRMZM2G003002; GRMZM2G326328; AC233865.1_FG001; GRMZM2G046055; GRMZM2G071959; GRMZM2G079089
16	GO:0009451	BP	RNA modification	0.000669661	1	7	142	127	12286	The covalent alteration of one or more nucleotides within an RNA molecule to produce an RNA molecule with a sequence that differs from that coded genetically.	GRMZM2G333641; GRMZM2G312244; GRMZM2G038301; GRMZM2G168412; GRMZM2G076257; GRMZM2G069106; GRMZM2G018080
15	GO:0005982	BP	starch metabolic process	0.000687247	1	5	111	78	12286	The chemical reactions and pathways involving starch, the most important reserve polysaccharide in plants. It is a glucan consisting of two components, amylose and amylopectin, which are both glucose homopolymers. Starch is synthesized as a temporary storage form of carbon and can be catabolized to produce sucrose.	GRMZM2G450125; GRMZM2G052546; GRMZM2G076075; GRMZM2G027955; GRMZM2G008263
4	GO:0030662	CC	coated vesicle membrane	0.000699191	1	7	274	72	13255	The lipid bilayer surrounding a coated vesicle.	GRMZM2G028676; GRMZM2G045987; GRMZM2G094699; GRMZM2G378906; GRMZM2G112805; AC155622.2_FG001; GRMZM2G081745
8	GO:0036211	BP	protein modification process	0.00070196	1	23	71	2023	12286	The covalent alteration of one or more amino acids occurring in proteins, peptides and nascent polypeptides (co-translational, post-translational modifications). Includes the modification of charged tRNAs that are destined to occur in a protein (pre-translation modification).	GRMZM2G466298; GRMZM2G017792; GRMZM2G432796; GRMZM2G015610; GRMZM2G057262; GRMZM2G024180; GRMZM2G143238; GRMZM2G178602; GRMZM2G017805; GRMZM2G020196; AC193632.2_FG002; GRMZM2G035243; GRMZM5G891990; GRMZM2G129018; GRMZM2G416308; GRMZM2G137710; GRMZM2G055982; GRMZM2G041141; GRMZM2G100288; GRMZM2G703858; GRMZM2G304010; AC149829.2_FG006; GRMZM2G103128
8	GO:0006464	BP	cellular protein modification process	0.00070196	1	23	71	2023	12286	The covalent alteration of one or more amino acids occurring in proteins, peptides and nascent polypeptides (co-translational, post-translational modifications) occurring at the level of an individual cell. Includes the modification of charged tRNAs that are destined to occur in a protein (pre-translation modification).	GRMZM2G466298; GRMZM2G017792; GRMZM2G432796; GRMZM2G015610; GRMZM2G057262; GRMZM2G024180; GRMZM2G143238; GRMZM2G178602; GRMZM2G017805; GRMZM2G020196; AC193632.2_FG002; GRMZM2G035243; GRMZM5G891990; GRMZM2G129018; GRMZM2G416308; GRMZM2G137710; GRMZM2G055982; GRMZM2G041141; GRMZM2G100288; GRMZM2G703858; GRMZM2G304010; AC149829.2_FG006; GRMZM2G103128
2	GO:0048507	BP	meristem development	0.00070245	1	10	182	197	12286	The process whose specific outcome is the progression of the meristem over time, from its formation to the mature structure.	GRMZM2G104396; GRMZM2G079013; GRMZM2G423337; GRMZM2G361842; GRMZM2G156956; GRMZM2G074267; GRMZM2G171365; GRMZM2G018251; GRMZM2G370777; GRMZM2G074645
5	GO:0009719	BP	response to endogenous stimulus	0.00070571	1	23	102	1370	12286	Any process that results in a change in state or activity of a cell or an organism (in terms of movement, secretion, enzyme production, gene expression, etc.) as a result of a stimulus arising within the organism.	GRMZM2G015605; GRMZM2G097081; GRMZM2G138396; GRMZM2G007256; GRMZM2G097900; GRMZM2G080992; GRMZM2G026151; GRMZM2G054900; AC205562.3_FG002; GRMZM2G123394; AC208201.3_FG002; GRMZM2G068239; GRMZM2G061723; GRMZM2G347043; GRMZM2G414727; GRMZM2G117007; GRMZM2G035103; GRMZM2G146108; GRMZM2G478553; GRMZM2G567897; GRMZM2G125034; GRMZM2G465287; GRMZM2G479529
4	GO:0006635	BP	fatty acid beta-oxidation	0.000711924	1	5	262	34	12286	A fatty acid oxidation process that results in the complete oxidation of a long-chain fatty acid. Fatty acid beta-oxidation begins with the addition of coenzyme A to a fatty acid, and occurs by successive cycles of reactions during each of which the fatty acid is shortened by a two-carbon fragment removed as acetyl coenzyme A; the cycle continues until only two or three carbons remain (as acetyl-…	GRMZM2G135588; GRMZM2G132903; GRMZM5G854613; GRMZM2G099666; GRMZM2G181227
3	GO:0008172	MF	S-methyltransferase activity	0.000731817	1	2	100	6	14114	Catalysis of the transfer of a methyl group to the sulfur atom of an acceptor molecule.	GRMZM2G112149; GRMZM2G149751
4	GO:0031988	CC	membrane-bounded vesicle	0.000740186	1	14	274	251	13255	Any small, fluid-filled, spherical organelle enclosed by a lipid bilayer.	GRMZM2G108912; GRMZM2G028676; GRMZM2G061969; GRMZM2G045987; GRMZM2G094699; GRMZM2G157462; GRMZM2G378906; AC234171.1_FG003; GRMZM2G054123; GRMZM2G179792; GRMZM2G070693; GRMZM2G112805; AC155622.2_FG001; GRMZM2G081745
8	GO:0030162	BP	regulation of proteolysis	0.000740222	1	3	71	31	12286	Any process that modulates the frequency, rate or extent of the hydrolysis of a peptide bond or bonds within a protein.	GRMZM2G017805; GRMZM2G035243; AC149829.2_FG006
1	GO:0048609	BP	multicellular organismal reproductive process	0.000746143	1	6	109	122	12286	The process, occurring above the cellular level, that is pertinent to the reproductive function of a multicellular organism. This includes the integrated processes at the level of tissues and organs.	GRMZM2G114642; GRMZM2G144744; GRMZM2G121293; GRMZM2G479703; GRMZM2G125411; GRMZM2G066290
8	GO:0031127	MF	alpha-(1,2)-fucosyltransferase activity	0.000755511	1	2	86	7	14114	Catalysis of the transfer of an L-fucosyl group from GDP-beta-L-fucose to an acceptor molecule to form an alpha-(1->2) linkage.	GRMZM2G015983; GRMZM2G103128
8	GO:0008107	MF	galactoside 2-alpha-L-fucosyltransferase activity	0.000755511	1	2	86	7	14114	Catalysis of the reaction: GDP-L-fucose + beta-D-galactosyl-R = GDP + alpha-L-fucosyl-(1,2)-beta-D-galactosyl-R.	GRMZM2G015983; GRMZM2G103128
7	GO:0035639	MF	purine ribonucleoside triphosphate binding	0.000759864	1	19	53	2404	14114	Interacting selectively and non-covalently with a purine ribonucleoside triphosphate, a compound consisting of a purine base linked to a ribose sugar esterified with triphosphate on the sugar.	GRMZM2G040508; GRMZM2G109830; GRMZM2G039665; GRMZM2G165387; GRMZM2G433684; GRMZM2G071396; GRMZM2G343570; GRMZM2G137861; GRMZM2G419436; GRMZM5G863846; GRMZM2G159034; GRMZM2G087161; GRMZM2G016671; GRMZM2G321413; GRMZM2G480607; GRMZM2G309897; GRMZM2G027344; GRMZM2G149281; GRMZM2G151406
6	GO:0003700	MF	transcription factor activity, sequence-specific DNA binding	0.000772947	1	19	146	818	14114	Interacting selectively and non-covalently with a specific DNA sequence in order to modulate transcription. The transcription factor may or may not also interact selectively with a protein or macromolecular complex.	GRMZM2G001930; GRMZM2G163200; GRMZM2G379005; GRMZM2G000520; GRMZM5G880069; GRMZM2G158328; GRMZM5G821439; GRMZM2G006752; GRMZM2G028039; GRMZM2G307152; GRMZM2G059851; GRMZM2G431309; GRMZM2G479760; GRMZM2G112629; GRMZM2G153333; GRMZM2G143204; GRMZM2G059428; GRMZM2G098517; GRMZM2G042895
2	GO:0015293	MF	symporter activity	0.000775257	1	8	209	132	14114	Enables the active transport of a solute across a membrane by a mechanism whereby two or more species are transported together in the same direction in a tightly coupled process not directly linked to a form of energy other than chemiosmotic energy.	GRMZM2G176253; GRMZM2G444801; AC203985.4_FG001; GRMZM5G843302; GRMZM2G074267; GRMZM2G104942; GRMZM2G096683; GRMZM2G017047
3	GO:0050667	BP	homocysteine metabolic process	0.000780959	1	2	90	6	12286	The chemical reactions and pathways involving homocysteine, the amino acid alpha-amino-gamma-mercaptobutanoic acid. Homocysteine is an important intermediate in the metabolic reactions of its S-methyl derivative, methionine.	GRMZM2G112149; GRMZM2G149751
16	GO:0009532	CC	plastid stroma	0.000781114	1	21	158	824	13255	The proteinaceous ground substance of plastids.	GRMZM2G077054; GRMZM2G315125; GRMZM2G177077; GRMZM2G018375; GRMZM2G101617; GRMZM2G047695; GRMZM2G312244; GRMZM2G140667; GRMZM2G325575; GRMZM2G024073; GRMZM2G168693; GRMZM2G004583; GRMZM2G050845; GRMZM2G044074; GRMZM5G807767; GRMZM2G068715; GRMZM2G069106; GRMZM2G086648; GRMZM2G078412; GRMZM2G426154; GRMZM2G179941
6	GO:0001071	MF	nucleic acid binding transcription factor activity	0.000784339	1	19	146	819	14114	Interacting selectively and non-covalently with a DNA or RNA sequence in order to modulate transcription. The transcription factor may or may not also interact selectively with a protein or macromolecular complex.	GRMZM2G001930; GRMZM2G163200; GRMZM2G379005; GRMZM2G000520; GRMZM5G880069; GRMZM2G158328; GRMZM5G821439; GRMZM2G006752; GRMZM2G028039; GRMZM2G307152; GRMZM2G059851; GRMZM2G431309; GRMZM2G479760; GRMZM2G112629; GRMZM2G153333; GRMZM2G143204; GRMZM2G059428; GRMZM2G098517; GRMZM2G042895
2	GO:0031497	BP	chromatin assembly	0.000788582	1	7	182	102	12286	The assembly of DNA, histone proteins, other associated proteins, and sometimes RNA, into chromatin structure, beginning with the formation of the basic unit, the nucleosome, followed by organization of the nucleosomes into higher order structures, ultimately giving rise to a complex organization of specific domains within the nucleus.	GRMZM2G118355; GRMZM2G151726; GRMZM2G003002; AC233865.1_FG001; GRMZM2G046055; GRMZM2G071959; GRMZM2G079089
4	GO:0034440	BP	lipid oxidation	0.000794462	1	6	262	52	12286	The removal of one or more electrons from a lipid, with or without the concomitant removal of a proton or protons, by reaction with an electron-accepting substance, by addition of oxygen or by removal of hydrogen.	GRMZM2G135588; GRMZM2G132903; GRMZM5G854613; GRMZM2G099666; GRMZM2G109130; GRMZM2G181227
15	GO:0010275	BP	NAD(P)H dehydrogenase complex assembly	0.000794704	1	2	111	5	12286	The aggregation, arrangement and bonding together of a set of components to form NAD(P)H dehydrogenase complex, which is involved in electron transport from an unidentified electron donor, possibly NAD(P)H or ferredoxin(Fd) to the plastoquinone pool.	GRMZM2G111637; GRMZM2G163407
8	GO:0044238	BP	primary metabolic process	0.0007985	1	56	71	7441	12286	The chemical reactions and pathways involving those compounds which are formed as a part of the normal anabolic and catabolic processes. These processes take place in most, if not all, cells of the organism.	GRMZM2G053720; GRMZM2G466298; GRMZM2G074358; GRMZM2G017792; GRMZM5G836378; GRMZM2G432796; GRMZM2G015610; GRMZM2G173341; GRMZM2G057262; GRMZM2G024180; GRMZM2G143238; GRMZM2G068350; GRMZM2G178602; GRMZM2G017805; GRMZM2G020196; GRMZM5G812272; GRMZM2G060837; GRMZM2G336456; AC193632.2_FG002; GRMZM2G379540; GRMZM2G035243; GRMZM2G135027; GRMZM5G891990; GRMZM2G338259; GRMZM2G178892; GRMZM2G129018; GRMZM2…
3	GO:0003824	MF	catalytic activity	0.000815003	1	69	100	7486	14114	Catalysis of a biochemical reaction at physiological temperatures. In biologically catalyzed reactions, the reactants are known as substrates, and the catalysts are naturally occurring macromolecular substances known as enzymes. Enzymes possess specific binding sites for substrates, and are usually composed wholly or largely of protein, but RNA that has catalytic activity (ribozyme) is often also…	GRMZM2G113844; GRMZM2G354093; GRMZM2G174574; GRMZM2G108135; GRMZM2G159587; AC217293.3_FG007; GRMZM2G173641; GRMZM2G137561; GRMZM2G103512; GRMZM2G012021; GRMZM2G098793; GRMZM2G317938; GRMZM5G899349; GRMZM2G426953; GRMZM2G020721; GRMZM2G044027; GRMZM2G107082; GRMZM5G826911; GRMZM2G394528; GRMZM2G001079; GRMZM2G053946; GRMZM2G109352; GRMZM2G004924; GRMZM2G066101; GRMZM2G135256; GRMZM2G150337; GRMZM2…
12	GO:0008194	MF	UDP-glycosyltransferase activity	0.000845649	1	6	68	231	14114	Catalysis of the transfer of a glycosyl group from a UDP-sugar to a small hydrophobic molecule.	GRMZM2G008226; GRMZM2G366659; GRMZM2G019183; GRMZM2G118462; GRMZM2G122231; GRMZM2G312521
10	GO:0046208	BP	spermine catabolic process	0.000852723	1	2	115	5	12286	The chemical reactions and pathways resulting in the breakdown of spermine, a polybasic amine found in human sperm, in ribosomes and in some viruses and involved in nucleic acid packaging.	GRMZM2G078033; GRMZM2G150248
10	GO:0006598	BP	polyamine catabolic process	0.000852723	1	2	115	5	12286	The chemical reactions and pathways resulting in the breakdown of polyamines, any organic compound containing two or more amino groups.	GRMZM2G078033; GRMZM2G150248
4	GO:0071702	BP	organic substance transport	0.000869979	1	40	262	1125	12286	The directed movement of organic substances into, out of or within a cell, or between cells, or within a multicellular organism by means of some agent such as a transporter or pore. An organic substance is a molecular entity that contains carbon.	GRMZM2G063420; GRMZM2G008919; GRMZM2G168502; GRMZM2G179090; GRMZM2G060148; GRMZM2G136455; GRMZM2G148633; GRMZM2G006661; GRMZM2G079226; GRMZM2G307252; GRMZM2G061950; GRMZM2G035985; GRMZM2G373341; GRMZM2G135186; GRMZM2G045987; GRMZM2G094699; GRMZM2G052880; GRMZM2G378906; GRMZM2G065073; GRMZM2G177659; GRMZM2G010834; GRMZM2G058872; GRMZM2G149847; GRMZM2G443953; GRMZM2G140443; GRMZM2G010836; GRMZM2G07…
4	GO:0004630	MF	phospholipase D activity	0.000871091	1	3	284	10	14114	Catalysis of the reaction: a phosphatidylcholine + H2O = choline + a phosphatidate.	GRMZM2G108912; GRMZM2G061969; GRMZM2G179792
4	GO:0070290	MF	N-acylphosphatidylethanolamine-specific phospholipase D activity	0.000871091	1	3	284	10	14114	Catalysis of the release of N-acylethanolamine from N-acyl-phosphatidylethanolamine (NAPE) to generate N-acylethanolamine (NAE).	GRMZM2G108912; GRMZM2G061969; GRMZM2G179792
7	GO:0032559	MF	adenyl ribonucleotide binding	0.000876227	1	18	53	2232	14114	Interacting selectively and non-covalently with an adenyl ribonucleotide, any compound consisting of adenosine esterified with (ortho)phosphate or an oligophosphate at any hydroxyl group on the ribose moiety.	GRMZM2G040508; GRMZM2G109830; GRMZM2G039665; GRMZM2G165387; GRMZM2G433684; GRMZM2G071396; GRMZM2G343570; GRMZM2G137861; GRMZM2G419436; GRMZM5G863846; GRMZM2G159034; GRMZM2G087161; GRMZM2G016671; GRMZM2G480607; GRMZM2G309897; GRMZM2G149281; GRMZM2G083246; GRMZM2G151406
16	GO:0009658	BP	chloroplast organization	0.000890014	1	8	142	173	12286	A process that is carried out at the cellular level which results in the assembly, arrangement of constituent parts, or disassembly of the chloroplast.	GRMZM2G130773; GRMZM2G312244; GRMZM2G459854; GRMZM5G807767; GRMZM5G873594; GRMZM2G069106; GRMZM2G007453; GRMZM2G180335
5	GO:0047262	MF	polygalacturonate 4-alpha-galacturonosyltransferase activity	0.000894698	1	3	113	24	14114	Catalysis of the reaction: UDP-D-galacturonate + 1,4-alpha-D-galacturonosyl(n) = 1,4-alpha-D-galacturonosyl(n+1) + UDP.	GRMZM2G142709; GRMZM2G000587; GRMZM2G149024
14	GO:0009409	BP	response to cold	0.000924926	1	11	105	421	12286	Any process that results in a change in state or activity of a cell or an organism (in terms of movement, secretion, enzyme production, gene expression, etc.) as a result of a cold stimulus, a temperature stimulus below the optimal temperature for that organism.	GRMZM2G155767; GRMZM2G330012; GRMZM2G172834; GRMZM2G039723; GRMZM2G153184; GRMZM2G072280; GRMZM2G160268; GRMZM2G098331; GRMZM2G389768; AC205376.4_FG003; GRMZM2G003640
12	GO:2000067	BP	regulation of root morphogenesis	0.000929212	1	2	57	10	12286	Any process that modulates the frequency, rate or extent of root morphogenesis.	GRMZM2G429113; GRMZM2G127739
4	GO:0009062	BP	fatty acid catabolic process	0.00093165	1	5	262	36	12286	The chemical reactions and pathways resulting in the breakdown of a fatty acid, any of the aliphatic monocarboxylic acids that can be liberated by hydrolysis from naturally occurring fats and oils. Fatty acids are predominantly straight-chain acids of 4 to 24 carbon atoms, which may be saturated or unsaturated; branched fatty acids and hydroxy fatty acids also occur, and very long chain acids of …	GRMZM2G135588; GRMZM2G132903; GRMZM5G854613; GRMZM2G099666; GRMZM2G181227
5	GO:0000322	CC	storage vacuole	0.000935505	1	2	78	8	13255	A vacuole that functions primarily in the storage of materials, including nutrients, pigments, waste products, and small molecules.	GRMZM2G423917; GRMZM2G425004
5	GO:0000326	CC	protein storage vacuole	0.000935505	1	2	78	8	13255	A storage vacuole that contains a lytic vacuole; identified in plants.	GRMZM2G423917; GRMZM2G425004
4	GO:0016054	BP	organic acid catabolic process	0.00093953	1	9	262	118	12286	The chemical reactions and pathways resulting in the breakdown of organic acids, any acidic compound containing carbon in covalent linkage.	GRMZM2G135588; GRMZM2G132903; GRMZM2G080828; GRMZM5G854613; GRMZM2G088064; GRMZM2G181362; GRMZM2G099666; GRMZM2G181227; GRMZM2G029048
11	GO:0003723	MF	RNA binding	0.000940604	1	15	84	1023	14114	Interacting selectively and non-covalently with an RNA molecule or a portion thereof.	GRMZM2G038374; GRMZM2G049155; GRMZM2G070284; GRMZM2G033478; GRMZM2G099355; GRMZM5G871419; GRMZM2G109009; GRMZM2G036050; GRMZM2G143568; GRMZM2G406712; GRMZM2G118467; GRMZM2G094083; GRMZM2G028096; GRMZM2G431306; GRMZM2G030659
11	GO:0044260	BP	cellular macromolecule metabolic process	0.000954668	1	44	70	5372	12286	The chemical reactions and pathways involving macromolecules, any molecule of high relative molecular mass, the structure of which essentially comprises the multiple repetition of units derived, actually or conceptually, from molecules of low relative molecular mass, as carried out by individual cells.	GRMZM2G028733; GRMZM2G038374; GRMZM2G111818; GRMZM2G081919; GRMZM2G146118; GRMZM2G096123; GRMZM2G474769; GRMZM2G314661; GRMZM2G440943; GRMZM2G030463; GRMZM2G337659; GRMZM2G449355; GRMZM2G421829; GRMZM2G154574; GRMZM2G151236; GRMZM2G353885; GRMZM2G099355; GRMZM2G017654; GRMZM2G021483; GRMZM2G352431; GRMZM2G109009; GRMZM2G466270; GRMZM2G147811; GRMZM2G095931; GRMZM2G139038; GRMZM2G036050; GRMZM2G41…
8	GO:0008219	BP	cell death	0.000974525	1	6	71	198	12286	Any biological process that results in permanent cessation of all vital functions of a cell. A cell should be considered dead when any one of the following molecular or morphological criteria is met: (1) the cell has lost the integrity of its plasma membrane; (2) the cell, including its nucleus, has undergone complete fragmentation into discrete bodies (frequently referred to as apoptotic bodies)…	GRMZM2G017792; GRMZM2G020196; GRMZM5G891990; GRMZM2G085941; GRMZM2G703858; GRMZM2G129189
12	GO:0016788	MF	hydrolase activity, acting on ester bonds	0.000975419	1	11	68	763	14114	Catalysis of the hydrolysis of any ester bond.	GRMZM2G008226; GRMZM2G140078; GRMZM2G366659; GRMZM2G019183; GRMZM2G118462; GRMZM2G122231; GRMZM2G312521; GRMZM2G031447; GRMZM2G039650; GRMZM2G133464; GRMZM2G085402
2	GO:0048513	BP	animal organ development	0.00099868	1	5	182	52	12286	Development of a tissue or tissues that work together to perform a specific function or functions. Development pertains to the process whose specific outcome is the progression of a structure over time, from its formation to the mature structure. Organs are commonly observed as visibly distinct structures, but may also exist as loosely associated clusters of cells that work together to perform a …	GRMZM2G137582; GRMZM2G171468; GRMZM2G154397; GRMZM2G149265; GRMZM2G074645
5	GO:0009554	BP	megasporogenesis	0.0010018	1	2	102	6	12286	The process in which the megasporocyte undergoes meiosis, giving rise to four haploid megaspores in the nucellus.	GRMZM2G003937; GRMZM2G066197
12	GO:0000285	MF	1-phosphatidylinositol-3-phosphate 5-kinase activity	0.0010039	1	2	68	10	14114	Catalysis of the reaction: a 1-phosphatidyl-1D-myo-inositol 3-phosphate + ATP = a 1-phosphatidyl-1D-myo-inositol 3,5-bisphosphate + ADP + 2 H(+).	GRMZM2G040296; GRMZM2G059179
2	GO:0033993	BP	response to lipid	0.00103948	1	21	182	676	12286	Any process that results in a change in state or activity of a cell or an organism (in terms of movement, secretion, enzyme production, gene expression, etc.) as a result of a lipid stimulus.	GRMZM2G089836; GRMZM2G084576; GRMZM2G062377; GRMZM2G104283; GRMZM2G031983; GRMZM5G884600; GRMZM2G089484; GRMZM5G862799; GRMZM2G474546; GRMZM2G109140; GRMZM2G063151; GRMZM2G110309; GRMZM2G145041; GRMZM2G337768; GRMZM2G166658; GRMZM2G118693; GRMZM2G140811; GRMZM2G171365; GRMZM2G002652; GRMZM2G370777; GRMZM2G014914
15	GO:0001053	MF	plastid sigma factor activity	0.0010516	1	2	120	6	14114	Interacting selectively and non-covalently with a plastid PEP core RNA polymerase to form a holoenzyme complex and also, while present in the holoenzyme, interacting with promoter sequences in order to confer sequence specific recognition of plastid PEP core promoter DNA sequence motifs.	GRMZM2G543629; GRMZM2G006736
3	GO:0015297	MF	antiporter activity	0.00105387	1	5	100	109	14114	Enables the active transport of a solute across a membrane by a mechanism whereby two or more species are transported in opposite directions in a tightly coupled process not directly linked to a form of energy other than chemiosmotic energy. The reaction is: solute A(out) + solute B(in) = solute A(in) + solute B(out).	GRMZM2G161310; GRMZM2G105571; GRMZM2G078292; GRMZM2G141081; GRMZM2G139920
10	GO:0016647	MF	oxidoreductase activity, acting on the CH-NH group of donors, oxygen as acceptor	0.00105549	1	2	147	5	14114	Catalysis of an oxidation-reduction (redox) reaction in which a CH-NH group acts as a hydrogen or electron donor and reduces oxygen.	GRMZM2G078033; GRMZM2G150248
10	GO:0046592	MF	polyamine oxidase activity	0.00105549	1	2	147	5	14114	Catalysis of the oxidative degradation or interconversion of polyamines.	GRMZM2G078033; GRMZM2G150248
10	GO:0052901	MF	spermine:oxygen oxidoreductase (spermidine-forming) activity	0.00105549	1	2	147	5	14114	Catalysis of the reaction: H(2)O + O(2) + spermine = 3-aminopropanal + H(2)O(2) + spermidine.	GRMZM2G078033; GRMZM2G150248
2	GO:0003700	MF	transcription factor activity, sequence-specific DNA binding	0.00105926	1	24	209	818	14114	Interacting selectively and non-covalently with a specific DNA sequence in order to modulate transcription. The transcription factor may or may not also interact selectively with a protein or macromolecular complex.	GRMZM2G104396; GRMZM2G030272; GRMZM2G051528; GRMZM2G171468; GRMZM2G084576; GRMZM2G031983; GRMZM2G143718; GRMZM2G435445; GRMZM2G423337; GRMZM2G361842; GRMZM2G145041; GRMZM2G091433; GRMZM2G048582; GRMZM2G118693; GRMZM2G156756; GRMZM2G351330; GRMZM2G171365; GRMZM2G120167; GRMZM2G035092; GRMZM2G370777; GRMZM2G081577; GRMZM2G099319; GRMZM2G009598; GRMZM2G074645
2	GO:1901618	MF	organic hydroxy compound transmembrane transporter activity	0.0010744	1	4	209	31	14114	Enables the transfer of organic hydroxy compound from one side of the membrane to the other.	GRMZM5G843302; GRMZM2G096683; GRMZM2G014914; GRMZM2G392975
2	GO:0001071	MF	nucleic acid binding transcription factor activity	0.00107711	1	24	209	819	14114	Interacting selectively and non-covalently with a DNA or RNA sequence in order to modulate transcription. The transcription factor may or may not also interact selectively with a protein or macromolecular complex.	GRMZM2G104396; GRMZM2G030272; GRMZM2G051528; GRMZM2G171468; GRMZM2G084576; GRMZM2G031983; GRMZM2G143718; GRMZM2G435445; GRMZM2G423337; GRMZM2G361842; GRMZM2G145041; GRMZM2G091433; GRMZM2G048582; GRMZM2G118693; GRMZM2G156756; GRMZM2G351330; GRMZM2G171365; GRMZM2G120167; GRMZM2G035092; GRMZM2G370777; GRMZM2G081577; GRMZM2G099319; GRMZM2G009598; GRMZM2G074645
1	GO:0032504	BP	multicellular organism reproduction	0.00108191	1	6	109	131	12286	The biological process in which new individuals are produced by one or two multicellular organisms. The new individuals inherit some proportion of their genetic material from the parent or parents.	GRMZM2G114642; GRMZM2G144744; GRMZM2G121293; GRMZM2G479703; GRMZM2G125411; GRMZM2G066290
7	GO:0030554	MF	adenyl nucleotide binding	0.0010842	1	18	53	2272	14114	Interacting selectively and non-covalently with adenyl nucleotides, any compound consisting of adenosine esterified with (ortho)phosphate.	GRMZM2G040508; GRMZM2G109830; GRMZM2G039665; GRMZM2G165387; GRMZM2G433684; GRMZM2G071396; GRMZM2G343570; GRMZM2G137861; GRMZM2G419436; GRMZM5G863846; GRMZM2G159034; GRMZM2G087161; GRMZM2G016671; GRMZM2G480607; GRMZM2G309897; GRMZM2G149281; GRMZM2G083246; GRMZM2G151406
6	GO:0008219	BP	cell death	0.00108498	1	8	128	198	12286	Any biological process that results in permanent cessation of all vital functions of a cell. A cell should be considered dead when any one of the following molecular or morphological criteria is met: (1) the cell has lost the integrity of its plasma membrane; (2) the cell, including its nucleus, has undergone complete fragmentation into discrete bodies (frequently referred to as apoptotic bodies)…	GRMZM2G053987; GRMZM2G441541; GRMZM2G150172; GRMZM2G121565; GRMZM2G144985; GRMZM2G176995; GRMZM2G118409; GRMZM2G035928
3	GO:0070592	BP	cell wall polysaccharide biosynthetic process	0.00108623	1	4	90	62	12286	The chemical reactions and pathways resulting in the formation of a polysaccharide destined to form part of a cell wall.	GRMZM2G012021; GRMZM2G020721; GRMZM2G001079; GRMZM2G109352
10	GO:0009881	MF	photoreceptor activity	0.00110808	1	3	147	20	14114	The function of absorbing and responding to incidental electromagnetic radiation, particularly visible light. The response may involve a change in conformation.	GRMZM2G107945; GRMZM2G106363; GRMZM2G057935
4	GO:0033036	BP	macromolecule localization	0.00111567	1	35	262	955	12286	Any process in which a macromolecule is transported to, or maintained in, a specific location.	GRMZM2G063420; GRMZM2G008919; GRMZM2G020982; GRMZM2G179090; GRMZM2G060148; GRMZM2G136455; GRMZM2G148633; GRMZM2G006661; GRMZM2G079226; GRMZM2G307252; GRMZM2G061950; GRMZM2G035985; GRMZM2G373341; GRMZM2G045987; GRMZM2G094699; GRMZM2G052880; GRMZM2G378906; GRMZM2G010834; GRMZM2G058872; GRMZM2G149847; GRMZM2G443953; GRMZM2G140443; GRMZM2G010836; GRMZM2G077490; GRMZM2G073498; GRMZM2G014872; GRMZM2G11…
4	GO:0005774	CC	vacuolar membrane	0.00114005	1	30	274	800	13255	The lipid bilayer surrounding the vacuole and separating its contents from the cytoplasm of the cell.	GRMZM2G008919; GRMZM2G477741; GRMZM2G162426; GRMZM2G116584; GRMZM2G007206; GRMZM2G116034; GRMZM2G181151; GRMZM2G061950; GRMZM2G058745; GRMZM2G135186; GRMZM2G421857; GRMZM2G157462; GRMZM2G031572; GRMZM2G065073; GRMZM2G177659; GRMZM2G409104; GRMZM2G051367; GRMZM2G180732; GRMZM2G140443; GRMZM2G082502; GRMZM2G166459; GRMZM2G126865; GRMZM2G134889; GRMZM2G159369; GRMZM2G061096; GRMZM2G381473; GRMZM2G00…
1	GO:1902448	BP	positive regulation of shade avoidance	0.00114301	1	2	109	6	12286	Any process that activates or increases the frequency, rate or extent of shade avoidance.	GRMZM2G095299; GRMZM2G019335
8	GO:0030497	BP	fatty acid elongation	0.00115473	1	2	71	9	12286	The elongation of a fatty acid chain by the sequential addition of two-carbon units.	GRMZM2G149636; GRMZM2G104626
4	GO:0012506	CC	vesicle membrane	0.00115724	1	8	274	101	13255	The lipid bilayer surrounding any membrane-bounded vesicle in the cell.	GRMZM2G028676; GRMZM2G053991; GRMZM2G045987; GRMZM2G094699; GRMZM2G378906; GRMZM2G112805; AC155622.2_FG001; GRMZM2G081745
11	GO:0018024	MF	histone-lysine N-methyltransferase activity	0.00116006	1	3	84	35	14114	Catalysis of the reaction: S-adenosyl-L-methionine + histone L-lysine = S-adenosyl-L-homocysteine + histone N6-methyl-L-lysine. The methylation of peptidyl-lysine in histones forms N6-methyl-L-lysine, N6,N6-dimethyl-L-lysine and N6,N6,N6-trimethyl-L-lysine derivatives.	GRMZM2G149153; GRMZM2G352431; GRMZM2G372928
4	GO:0030134	CC	ER to Golgi transport vesicle	0.0011601	1	4	274	23	13255	A vesicle that mediates transport from the endoplasmic reticulum to the Golgi complex; bears a coat formed of the COPII coat complex proteins; such vesicles found associated with endoplasmic reticulum (ER) membranes at steady state, and are involved in ER to Golgi (anterograde) vesicle transport.	GRMZM2G028676; GRMZM2G045987; GRMZM2G070693; GRMZM2G081745
4	GO:1902936	MF	phosphatidylinositol bisphosphate binding	0.00117998	1	3	284	11	14114	Interacting selectively and non-covalently with phosphatidylinositol bisphosphate.	GRMZM2G108912; GRMZM2G061969; GRMZM2G179792
4	GO:0005546	MF	phosphatidylinositol-4,5-bisphosphate binding	0.00117998	1	3	284	11	14114	Interacting selectively and non-covalently with phosphatidylinositol-4,5-bisphosphate, a derivative of phosphatidylinositol in which the inositol ring is phosphorylated at the 4' and 5' positions.	GRMZM2G108912; GRMZM2G061969; GRMZM2G179792
2	GO:0019438	BP	aromatic compound biosynthetic process	0.00118148	1	44	182	1889	12286	The chemical reactions and pathways resulting in the formation of aromatic compounds, any substance containing an aromatic carbon ring.	GRMZM2G104396; GRMZM2G079013; GRMZM2G134073; GRMZM2G033199; GRMZM2G030272; GRMZM2G051528; GRMZM2G392101; GRMZM2G171468; GRMZM2G084576; GRMZM2G089949; GRMZM2G031983; GRMZM2G143718; GRMZM2G154397; GRMZM2G435445; GRMZM2G423337; GRMZM2G149265; GRMZM2G361842; GRMZM2G063151; GRMZM2G110309; GRMZM2G145041; GRMZM2G091433; GRMZM2G072117; GRMZM2G378852; GRMZM2G048582; GRMZM2G128995; GRMZM2G138455; GRMZM2G15…
4	GO:0044437	CC	vacuolar part	0.00118557	1	30	274	802	13255	Any constituent part of a vacuole, a closed structure, found only in eukaryotic cells, that is completely surrounded by unit membrane and contains liquid material.	GRMZM2G008919; GRMZM2G477741; GRMZM2G162426; GRMZM2G116584; GRMZM2G007206; GRMZM2G116034; GRMZM2G181151; GRMZM2G061950; GRMZM2G058745; GRMZM2G135186; GRMZM2G421857; GRMZM2G157462; GRMZM2G031572; GRMZM2G065073; GRMZM2G177659; GRMZM2G409104; GRMZM2G051367; GRMZM2G180732; GRMZM2G140443; GRMZM2G082502; GRMZM2G166459; GRMZM2G126865; GRMZM2G134889; GRMZM2G159369; GRMZM2G061096; GRMZM2G381473; GRMZM2G00…
2	GO:0051119	MF	sugar transmembrane transporter activity	0.0011862	1	6	209	80	14114	Catalysis of the transfer of a sugar from one side of the membrane to the other. A sugar is any member of a class of sweet, water-soluble, crystallizable carbohydrates, which are the monosaccharides and smaller oligosaccharides.	AC203985.4_FG001; GRMZM5G843302; GRMZM2G104942; GRMZM2G096683; GRMZM2G153358; GRMZM2G017047
4	GO:0004165	MF	dodecenoyl-CoA delta-isomerase activity	0.00119435	1	2	284	3	14114	Catalysis of the reaction: 3-cis-dodecenoyl-CoA = 2-trans-dodecenoyl-CoA.	GRMZM2G132903; GRMZM5G854613
8	GO:0009832	BP	plant-type cell wall biogenesis	0.00119495	1	5	71	138	12286	A cellular process that results in the biosynthesis of constituent macromolecules, assembly, and arrangement of constituent parts of a cellulose and pectin-containing cell wall. An example of this is found in Arabidopsis thaliana.	GRMZM2G173341; GRMZM2G068350; GRMZM2G135743; GRMZM2G071970; GRMZM2G103128
2	GO:0000782	CC	telomere cap complex	0.00125418	1	2	194	4	13255	A complex of DNA and protein located at the end of a linear chromosome that protects and stabilizes a linear chromosome.	GRMZM2G063151; GRMZM2G110309
2	GO:0000783	CC	nuclear telomere cap complex	0.00125418	1	2	194	4	13255	A complex of DNA and protein located at the end of a linear chromosome in the nucleus that protects and stabilizes a linear chromosome.	GRMZM2G063151; GRMZM2G110309
5	GO:0005509	MF	calcium ion binding	0.00126985	1	8	113	264	14114	Interacting selectively and non-covalently with calcium ions (Ca2+).	GRMZM2G312661; GRMZM2G097900; GRMZM5G847466; GRMZM2G467184; GRMZM2G340807; GRMZM2G474755; GRMZM2G088819; GRMZM2G426046
2	GO:0031627	BP	telomeric loop formation	0.00128408	1	2	182	4	12286	The process in which linear telomeric DNA is remodeled into duplex loops, by the invasion of a 3' single-stranded overhang into the duplex region.	GRMZM2G063151; GRMZM2G110309
2	GO:0097305	BP	response to alcohol	0.0012922	1	18	182	548	12286	Any process that results in a change in state or activity of a cell or an organism (in terms of movement, secretion, enzyme production, gene expression, etc.) as a result of an alcohol stimulus.	GRMZM2G079013; GRMZM2G089836; GRMZM2G062377; GRMZM2G104283; GRMZM5G884600; GRMZM2G089484; GRMZM5G862799; GRMZM2G474546; GRMZM2G109140; GRMZM2G063151; GRMZM2G110309; GRMZM2G145041; GRMZM2G337768; GRMZM2G166658; GRMZM2G118693; GRMZM2G140811; GRMZM2G002652; GRMZM2G014914
8	GO:0000151	CC	ubiquitin ligase complex	0.00129418	1	7	85	257	13255	A protein complex that includes a ubiquitin-protein ligase and enables ubiquitin protein ligase activity. The complex also contains other proteins that may confer substrate specificity on the complex.	GRMZM2G017805; GRMZM2G020196; GRMZM2G035243; GRMZM5G891990; GRMZM2G041141; GRMZM2G304010; AC149829.2_FG006
3	GO:0044038	BP	cell wall macromolecule biosynthetic process	0.00129653	1	4	90	65	12286	The chemical reactions and pathways resulting in the formation of a macromolecule destined to form part of a cell wall.	GRMZM2G012021; GRMZM2G020721; GRMZM2G001079; GRMZM2G109352
3	GO:0070589	BP	cellular component macromolecule biosynthetic process	0.00129653	1	4	90	65	12286	The chemical reactions and pathways resulting in the formation of a macromolecule that is destined to form part of a specific cellular component.	GRMZM2G012021; GRMZM2G020721; GRMZM2G001079; GRMZM2G109352
16	GO:0048578	BP	positive regulation of long-day photoperiodism, flowering	0.00129656	1	2	142	5	12286	Any process that activates, maintains or increases long-day photoperiodism, where the response associated with the photoperiodism is flowering. Flowering is defined by the switch from the vegetative to the reproductive phase.	GRMZM2G107101; GRMZM5G844173
2	GO:0006333	BP	chromatin assembly or disassembly	0.0012977	1	7	182	111	12286	The formation or destruction of chromatin structures.	GRMZM2G118355; GRMZM2G151726; GRMZM2G003002; AC233865.1_FG001; GRMZM2G046055; GRMZM2G071959; GRMZM2G079089
2	GO:0051171	BP	regulation of nitrogen compound metabolic process	0.00130448	1	42	182	1786	12286	Any process that modulates the frequency, rate or extent of the chemical reactions and pathways involving nitrogen or nitrogenous compounds.	GRMZM2G104396; GRMZM2G079013; GRMZM2G039824; GRMZM2G134073; GRMZM2G030272; GRMZM2G051528; GRMZM2G392101; GRMZM2G171468; GRMZM2G084576; GRMZM2G089949; GRMZM2G031983; GRMZM2G143718; GRMZM6G787651; GRMZM2G435445; GRMZM2G423337; GRMZM2G361842; GRMZM2G063151; GRMZM2G110309; GRMZM2G145041; GRMZM2G383408; GRMZM2G091433; GRMZM2G072117; GRMZM2G378852; GRMZM2G048582; GRMZM2G138455; GRMZM2G156956; GRMZM2G11…
2	GO:0006820	BP	anion transport	0.0013203	1	10	182	214	12286	The directed movement of anions, atoms or small molecules with a net negative charge, into, out of or within a cell, or between cells, by means of some agent such as a transporter or pore.	GRMZM2G444801; GRMZM2G018018; AC203985.4_FG001; GRMZM5G843302; GRMZM2G086430; GRMZM2G096365; GRMZM2G137985; GRMZM2G104942; GRMZM2G082434; GRMZM2G017047
3	GO:1990538	MF	xylan O-acetyltransferase activity	0.00135347	1	2	100	8	14114	Catalysis of the reaction: acetyl-CoA + a xylan= CoA + an acetylated xylan.	GRMZM2G012021; GRMZM5G826911
12	GO:0010555	BP	response to mannitol	0.00135474	1	2	57	12	12286	Any process that results in a change in state or activity of a cell or an organism (in terms of movement, secretion, enzyme production, gene expression, etc.) as a result of a sucrose stimulus.	GRMZM2G429113; GRMZM2G127739
12	GO:2000012	BP	regulation of auxin polar transport	0.00135474	1	2	57	12	12286	Any process that modulates the frequency, rate or extent of auxin polar transport.	GRMZM2G028900; GRMZM2G133464
14	GO:0009641	BP	shade avoidance	0.00136694	1	3	105	26	12286	Shade avoidance is a set of responses that plants display when they are subjected to the shade of another plant. It often includes elongation, altered flowering time, increased apical dominance and altered partitioning of resources. Plants are able to distinguish between the shade of an inanimate object (e.g. a rock) and the shade of another plant due to the altered balance between red and far-re…	GRMZM2G044752; GRMZM2G127308; GRMZM2G387528
3	GO:0010043	BP	response to zinc ion	0.00137252	1	4	90	66	12286	Any process that results in a change in state or activity of a cell or an organism (in terms of movement, secretion, enzyme production, gene expression, etc.) as a result of a zinc ion stimulus.	GRMZM2G112149; GRMZM2G149751; GRMZM2G161310; GRMZM2G141081
12	GO:0044262	BP	cellular carbohydrate metabolic process	0.00137527	1	7	57	363	12286	The chemical reactions and pathways involving carbohydrates, any of a group of organic compounds based of the general formula Cx(H2O)y, as carried out by individual cells.	GRMZM2G008226; GRMZM2G140078; GRMZM2G366659; GRMZM2G019183; GRMZM2G118462; GRMZM2G122231; GRMZM2G312521
11	GO:0043170	BP	macromolecule metabolic process	0.00137552	1	46	70	5805	12286	The chemical reactions and pathways involving macromolecules, any molecule of high relative molecular mass, the structure of which essentially comprises the multiple repetition of units derived, actually or conceptually, from molecules of low relative molecular mass.	GRMZM2G028733; GRMZM2G038374; GRMZM2G111818; GRMZM2G081919; GRMZM2G146118; GRMZM2G096123; GRMZM2G474769; GRMZM2G314661; GRMZM2G440943; GRMZM2G132504; GRMZM2G030463; GRMZM2G337659; GRMZM2G449355; GRMZM2G421829; GRMZM2G154574; GRMZM2G151236; GRMZM2G353885; GRMZM2G099355; GRMZM2G017654; GRMZM2G021483; GRMZM2G090070; GRMZM2G352431; GRMZM2G109009; GRMZM2G466270; GRMZM2G147811; GRMZM2G095931; GRMZM2G13…
8	GO:0070647	BP	protein modification by small protein conjugation or removal	0.00138623	1	9	71	466	12286	A protein modification process in which one or more groups of a small protein, such as ubiquitin or a ubiquitin-like protein, are covalently attached to or removed from a target protein.	GRMZM2G057262; GRMZM2G024180; GRMZM2G017805; GRMZM2G020196; GRMZM2G035243; GRMZM5G891990; GRMZM2G041141; GRMZM2G304010; AC149829.2_FG006
5	GO:0009059	BP	macromolecule biosynthetic process	0.00138983	1	35	102	2598	12286	The chemical reactions and pathways resulting in the formation of a macromolecule, any molecule of high relative molecular mass, the structure of which essentially comprises the multiple repetition of units derived, actually or conceptually, from molecules of low relative molecular mass.	GRMZM2G113060; GRMZM2G369472; GRMZM2G069082; GRMZM2G137341; GRMZM2G097081; GRMZM2G138396; GRMZM2G120320; GRMZM2G079682; GRMZM2G091331; AC205562.3_FG002; GRMZM2G174558; GRMZM2G104118; GRMZM2G142709; GRMZM2G174347; GRMZM2G068239; GRMZM2G012724; GRMZM2G449681; GRMZM2G347043; GRMZM2G057779; GRMZM2G117007; GRMZM2G481163; GRMZM2G035103; GRMZM2G132185; GRMZM2G310368; GRMZM2G069146; GRMZM2G020150; GRMZM2…
6	GO:1901700	BP	response to oxygen-containing compound	0.00140971	1	26	128	1352	12286	Any process that results in a change in state or activity of a cell or an organism (in terms of movement, secretion, enzyme production, gene expression, etc.) as a result of an oxygen-containing compound stimulus.	GRMZM2G001930; GRMZM2G053987; GRMZM2G153683; GRMZM2G069018; GRMZM2G441541; GRMZM2G106622; GRMZM2G074735; GRMZM2G179147; GRMZM2G057466; GRMZM2G314396; GRMZM2G028039; GRMZM2G176995; GRMZM2G307152; GRMZM2G059851; GRMZM2G431309; GRMZM2G479760; GRMZM2G378442; GRMZM2G014066; GRMZM2G084694; GRMZM2G143204; GRMZM2G059428; GRMZM2G058305; GRMZM2G300135; GRMZM2G334628; GRMZM2G089736; GRMZM2G009400
6	GO:0012501	BP	programmed cell death	0.00141101	1	7	128	160	12286	A process which begins when a cell receives an internal or external signal and activates a series of biochemical events (signaling pathway). The process ends with the death of the cell.	GRMZM2G053987; GRMZM2G441541; GRMZM2G150172; GRMZM2G144985; GRMZM2G176995; GRMZM2G118409; GRMZM2G035928
2	GO:0071103	BP	DNA conformation change	0.00141171	1	8	182	145	12286	A cellular process that results in a change in the spatial configuration of a DNA molecule. A conformation change can bend DNA, or alter the, twist, writhe, or linking number of a DNA molecule.	GRMZM2G118355; GRMZM2G151726; GRMZM2G003002; GRMZM2G326328; AC233865.1_FG001; GRMZM2G046055; GRMZM2G071959; GRMZM2G079089
2	GO:0048519	BP	negative regulation of biological process	0.00142328	1	23	182	790	12286	Any process that stops, prevents, or reduces the frequency, rate or extent of a biological process. Biological processes are regulated by many means; examples include the control of gene expression, protein modification or interaction with a protein or substrate molecule.	GRMZM2G104396; GRMZM2G079013; GRMZM2G044055; GRMZM2G137582; GRMZM2G171468; GRMZM2G031983; GRMZM2G143718; GRMZM2G154397; GRMZM2G132810; GRMZM2G361842; GRMZM2G109140; GRMZM2G337768; GRMZM2G074267; GRMZM2G166658; GRMZM2G107639; GRMZM2G097841; GRMZM2G397889; GRMZM2G370777; GRMZM2G074479; GRMZM2G091837; GRMZM2G046055; GRMZM2G074645; GRMZM2G161222
15	GO:0008509	MF	anion transmembrane transporter activity	0.00143113	1	6	120	144	14114	Enables the transfer of a negatively charged ion from one side of a membrane to the other.	GRMZM2G046681; GRMZM2G113409; GRMZM2G092793; GRMZM2G070605; GRMZM2G084181; GRMZM2G042171
2	GO:0019219	BP	regulation of nucleobase-containing compound metabolic process	0.00143385	1	39	182	1628	12286	Any cellular process that modulates the frequency, rate or extent of the chemical reactions and pathways involving nucleobases, nucleosides, nucleotides and nucleic acids.	GRMZM2G104396; GRMZM2G079013; GRMZM2G039824; GRMZM2G134073; GRMZM2G030272; GRMZM2G051528; GRMZM2G392101; GRMZM2G171468; GRMZM2G084576; GRMZM2G089949; GRMZM2G031983; GRMZM2G143718; GRMZM6G787651; GRMZM2G435445; GRMZM2G423337; GRMZM2G361842; GRMZM2G063151; GRMZM2G110309; GRMZM2G145041; GRMZM2G091433; GRMZM2G072117; GRMZM2G378852; GRMZM2G048582; GRMZM2G138455; GRMZM2G156956; GRMZM2G118693; GRMZM2G15…
8	GO:0071704	BP	organic substance metabolic process	0.00143489	1	58	71	7970	12286	The chemical reactions and pathways involving an organic substance, any molecular entity containing carbon.	GRMZM2G053720; GRMZM2G466298; GRMZM2G074358; GRMZM2G017792; GRMZM5G836378; GRMZM2G432796; GRMZM2G015610; GRMZM2G173341; GRMZM2G057262; GRMZM2G024180; GRMZM2G143238; GRMZM2G068350; GRMZM2G178602; GRMZM2G017805; GRMZM2G020196; GRMZM5G812272; GRMZM2G060837; GRMZM2G336456; AC193632.2_FG002; GRMZM2G379540; GRMZM2G035243; GRMZM2G135027; GRMZM5G891990; GRMZM2G338259; GRMZM2G178892; GRMZM2G129018; GRMZM2…
3	GO:0042732	BP	D-xylose metabolic process	0.00144393	1	2	90	8	12286	The chemical reactions and pathways involving D-xylose, a naturally occurring plant polysaccharide.	GRMZM2G044027; GRMZM2G005493
3	GO:0000096	BP	sulfur amino acid metabolic process	0.00147302	1	3	90	31	12286	The chemical reactions and pathways involving amino acids containing sulfur, comprising cysteine, homocysteine, methionine and selenocysteine.	GRMZM2G112149; GRMZM2G149751; GRMZM2G118082
3	GO:0050662	MF	coenzyme binding	0.00147459	1	8	100	306	14114	Interacting selectively and non-covalently with a coenzyme, any of various nonprotein organic cofactors that are required, in addition to an enzyme and a substrate, for an enzymatic reaction to proceed.	GRMZM2G113844; GRMZM2G159587; GRMZM2G044027; GRMZM2G029856; GRMZM2G007195; GRMZM2G143165; GRMZM2G314652; GRMZM2G040209
14	GO:0098781	BP	ncRNA transcription	0.0014774	1	2	105	7	12286	The transcription of non (protein) coding RNA from a DNA template.	GRMZM2G003732; GRMZM2G349554
8	GO:0043565	MF	sequence-specific DNA binding	0.00149974	1	9	86	444	14114	Interacting selectively and non-covalently with DNA of a specific nucleotide composition, e.g. GC-rich DNA binding, or with a specific sequence motif or type of DNA e.g. promotor binding or rDNA binding.	GRMZM5G812272; GRMZM2G338259; GRMZM2G416308; GRMZM2G116557; GRMZM5G821024; GRMZM2G080583; GRMZM2G060109; GRMZM2G036703; GRMZM2G148087
3	GO:0006082	BP	organic acid metabolic process	0.0015132	1	17	90	1055	12286	The chemical reactions and pathways involving organic acids, any acidic compound containing carbon in covalent linkage.	GRMZM2G174574; GRMZM2G103512; GRMZM2G107082; GRMZM2G111225; GRMZM2G029856; GRMZM2G112149; GRMZM2G149751; GRMZM2G347056; GRMZM2G314652; GRMZM5G877500; GRMZM2G069542; GRMZM2G162663; GRMZM2G118082; GRMZM2G061702; GRMZM2G134256; GRMZM2G063438; GRMZM2G077673
4	GO:0019395	BP	fatty acid oxidation	0.00151726	1	5	262	40	12286	The removal of one or more electrons from a fatty acid, with or without the concomitant removal of a proton or protons, by reaction with an electron-accepting substance, by addition of oxygen or by removal of hydrogen.	GRMZM2G135588; GRMZM2G132903; GRMZM5G854613; GRMZM2G099666; GRMZM2G181227
11	GO:0006139	BP	nucleobase-containing compound metabolic process	0.00151981	1	29	70	3037	12286	Any cellular metabolic process involving nucleobases, nucleosides, nucleotides and nucleic acids.	GRMZM2G038374; GRMZM2G081919; GRMZM2G474769; GRMZM2G314661; GRMZM2G030463; GRMZM2G449355; GRMZM2G421829; GRMZM2G154574; GRMZM2G353885; GRMZM2G099355; GRMZM2G021483; GRMZM2G109009; GRMZM2G466270; GRMZM2G095931; GRMZM2G036050; GRMZM2G410393; GRMZM2G030529; GRMZM2G125777; GRMZM2G406712; GRMZM2G372928; GRMZM2G102664; GRMZM2G118467; GRMZM2G092258; GRMZM2G036640; GRMZM2G028096; GRMZM2G431306; GRMZM2G03…
1	GO:0009641	BP	shade avoidance	0.00152226	1	3	109	26	12286	Shade avoidance is a set of responses that plants display when they are subjected to the shade of another plant. It often includes elongation, altered flowering time, increased apical dominance and altered partitioning of resources. Plants are able to distinguish between the shade of an inanimate object (e.g. a rock) and the shade of another plant due to the altered balance between red and far-re…	GRMZM2G095299; GRMZM2G019335; GRMZM2G125411
4	GO:0010038	BP	response to metal ion	0.00152725	1	24	262	582	12286	Any process that results in a change in state or activity of a cell or an organism (in terms of movement, secretion, enzyme production, gene expression, etc.) as a result of a metal ion stimulus.	GRMZM2G139533; GRMZM2G108912; GRMZM2G477741; GRMZM2G162426; GRMZM2G367026; GRMZM2G053991; GRMZM2G116034; GRMZM2G004382; GRMZM2G181151; GRMZM2G088064; GRMZM2G061950; GRMZM2G061969; GRMZM2G056569; GRMZM2G361693; GRMZM2G177659; GRMZM2G054123; GRMZM2G127798; GRMZM2G179792; GRMZM2G105005; GRMZM2G159369; GRMZM2G111579; GRMZM2G163421; GRMZM2G078200; GRMZM2G150098
14	GO:0006826	BP	iron ion transport	0.00152831	1	3	105	27	12286	The directed movement of iron (Fe) ions into, out of or within a cell, or between cells, by means of some agent such as a transporter or pore.	GRMZM2G155767; GRMZM2G118821; GRMZM2G026391
16	GO:0010017	BP	red or far-red light signaling pathway	0.00153694	1	5	142	73	12286	The series of molecular signals initiated upon sensing by photoreceptor molecules of red light or far red light. Red light is electromagnetic radiation of wavelength of 580-700nm. Far red light is electromagnetic radiation of wavelength 700-800nm. An example of this response is seen at the beginning of many plant species developmental stages. These include germination, and the point when cotyledo…	GRMZM2G033962; GRMZM2G107101; GRMZM5G844173; GRMZM2G390076; GRMZM2G095727
11	GO:0010468	BP	regulation of gene expression	0.00155396	1	20	70	1767	12286	Any process that modulates the frequency, rate or extent of gene expression. Gene expression is the process in which a gene's coding sequence is converted into a mature gene product or products (proteins or RNA). This includes the production of an RNA transcript as well as any processing to produce a mature RNA product or an mRNA (for protein-coding genes) and the translation of that mRNA into pr…	GRMZM2G081919; GRMZM2G474769; GRMZM2G314661; GRMZM2G132504; GRMZM2G449355; GRMZM2G353885; GRMZM2G021483; GRMZM2G352431; GRMZM2G068340; GRMZM2G466270; GRMZM2G033138; GRMZM2G036050; GRMZM2G030529; GRMZM2G125777; GRMZM2G142150; GRMZM2G406712; GRMZM2G372928; GRMZM2G118467; GRMZM2G030659; GRMZM2G009163
8	GO:0071554	BP	cell wall organization or biogenesis	0.00156094	1	8	71	382	12286	A process that results in the biosynthesis of constituent macromolecules, assembly, arrangement of constituent parts, or disassembly of a cell wall.	GRMZM2G015983; GRMZM2G173341; GRMZM2G068350; GRMZM2G060837; GRMZM2G135743; GRMZM2G071970; GRMZM2G103128; GRMZM2G129189
1	GO:0016207	MF	4-coumarate-CoA ligase activity	0.00156222	1	2	124	7	14114	Catalysis of the reaction: ATP + 4-coumarate + CoA = AMP + diphosphate + 4-coumaroyl-CoA.	GRMZM2G075333; GRMZM2G096020
16	GO:0004345	MF	glucose-6-phosphate dehydrogenase activity	0.00157712	1	2	180	5	14114	Catalysis of the reaction: D-glucose 6-phosphate + NADP+ = D-glucono-1,5-lactone 6-phosphate + NADPH + H+.	GRMZM2G130230; GRMZM2G177077
10	GO:0009269	BP	response to desiccation	0.00158123	1	3	115	25	12286	Any process that results in a change in state or activity of a cell or an organism (in terms of movement, secretion, enzyme production, gene expression, etc.) as a result of a desiccation stimulus, extreme dryness resulting from the prolonged deprivation of water.	GRMZM2G098298; GRMZM2G060800; GRMZM2G352415
4	GO:0005783	CC	endoplasmic reticulum	0.00158304	1	31	274	854	13255	The irregular network of unit membranes, visible only by electron microscopy, that occurs in the cytoplasm of many eukaryotic cells. The membranes form a complex meshwork of tubular channels, which are often expanded into slitlike cavities called cisternae. The ER takes two forms, rough (or granular), with ribosomes adhering to the outer surface, and smooth (with no ribosomes attached).	GRMZM2G108912; GRMZM2G063420; GRMZM2G008919; GRMZM2G162426; GRMZM2G161168; GRMZM2G414848; GRMZM2G105167; GRMZM2G307252; GRMZM2G076394; GRMZM2G179737; GRMZM2G035985; GRMZM2G061969; GRMZM2G172826; GRMZM2G412888; GRMZM2G119411; GRMZM2G051367; GRMZM2G180732; GRMZM2G140443; GRMZM2G077490; GRMZM2G014676; GRMZM2G179792; GRMZM2G027886; GRMZM2G134889; GRMZM2G159369; GRMZM2G073498; GRMZM2G070693; GRMZM2G14…
15	GO:0072525	BP	pyridine-containing compound biosynthetic process	0.00160391	1	3	111	26	12286	The chemical reactions and pathways resulting in the formation of a pyridine-containing compound, i.e. any compound that contains pyridine or a formal derivative thereof.	GRMZM2G022130; GRMZM2G039396; GRMZM2G106119
7	GO:0005375	MF	copper ion transmembrane transporter activity	0.00160527	1	2	53	16	14114	Catalysis of the transfer of copper (Cu) ions from one side of a membrane to the other.	GRMZM2G003179; GRMZM2G151406
7	GO:0005524	MF	ATP binding	0.00161444	1	17	53	2150	14114	Interacting selectively and non-covalently with ATP, adenosine 5'-triphosphate, a universally important coenzyme and enzyme regulator.	GRMZM2G040508; GRMZM2G109830; GRMZM2G039665; GRMZM2G165387; GRMZM2G433684; GRMZM2G071396; GRMZM2G343570; GRMZM2G137861; GRMZM2G419436; GRMZM5G863846; GRMZM2G159034; GRMZM2G087161; GRMZM2G016671; GRMZM2G480607; GRMZM2G309897; GRMZM2G149281; GRMZM2G151406
8	GO:0044237	BP	cellular metabolic process	0.00162618	1	56	71	7598	12286	The chemical reactions and pathways by which individual cells transform chemical substances.	GRMZM2G053720; GRMZM2G466298; GRMZM2G074358; GRMZM2G017792; GRMZM5G836378; GRMZM2G432796; GRMZM2G015610; GRMZM2G173341; GRMZM2G057262; GRMZM2G024180; GRMZM2G143238; GRMZM2G068350; GRMZM2G178602; GRMZM2G420801; GRMZM2G017805; GRMZM2G020196; GRMZM5G812272; GRMZM2G060837; GRMZM2G336456; AC193632.2_FG002; GRMZM2G035243; GRMZM2G135027; GRMZM5G891990; GRMZM2G338259; GRMZM2G178892; GRMZM2G129018; GRMZM2…
16	GO:0071489	BP	cellular response to red or far red light	0.00163322	1	5	142	74	12286	Any process that results in a change in state or activity of a cell (in terms of movement, secretion, enzyme production, gene expression, etc.) as a result of a red or far red light stimulus. Red light is electromagnetic radiation of wavelength of 580-700nm. Far red light is electromagnetic radiation of wavelength 700-800nm. An example of this response is seen at the beginning of many plant speci…	GRMZM2G033962; GRMZM2G107101; GRMZM5G844173; GRMZM2G390076; GRMZM2G095727
4	GO:0016023	CC	cytoplasmic, membrane-bounded vesicle	0.00165354	1	13	274	243	13255	A membrane-bounded vesicle found in the cytoplasm of the cell.	GRMZM2G108912; GRMZM2G028676; GRMZM2G061969; GRMZM2G045987; GRMZM2G094699; GRMZM2G157462; GRMZM2G378906; AC234171.1_FG003; GRMZM2G179792; GRMZM2G070693; GRMZM2G112805; AC155622.2_FG001; GRMZM2G081745
3	GO:0044036	BP	cell wall macromolecule metabolic process	0.00165908	1	5	90	117	12286	The chemical reactions and pathways involving macromolecules forming, or destined to form, part of the cell wall. A cell wall is a rigid or semi-rigid envelope lying outside the cell membrane of plant, fungal and most prokaryotic cells, maintaining their shape and protecting them from osmotic lysis.	GRMZM2G012021; GRMZM2G020721; GRMZM5G826911; GRMZM2G001079; GRMZM2G109352
8	GO:0006970	BP	response to osmotic stress	0.00166985	1	11	71	679	12286	Any process that results in a change in state or activity of a cell or an organism (in terms of movement, secretion, enzyme production, gene expression, etc.) as a result of a stimulus indicating an increase or decrease in the concentration of solutes outside the organism or cell.	GRMZM2G053720; GRMZM2G017792; GRMZM2G173341; GRMZM2G178892; GRMZM2G129018; GRMZM2G149636; GRMZM2G085941; GRMZM2G071970; GRMZM2G103128; GRMZM2G148087; GRMZM2G104626
2	GO:2000112	BP	regulation of cellular macromolecule biosynthetic process	0.0016725	1	40	182	1697	12286	Any process that modulates the frequency, rate or extent of cellular macromolecule biosynthetic process.	GRMZM2G104396; GRMZM2G079013; GRMZM2G039824; GRMZM2G134073; GRMZM2G030272; GRMZM2G051528; GRMZM2G392101; GRMZM2G171468; GRMZM2G084576; GRMZM2G089949; GRMZM2G031983; GRMZM2G143718; GRMZM6G787651; GRMZM2G435445; GRMZM2G423337; GRMZM2G361842; GRMZM2G063151; GRMZM2G110309; GRMZM2G145041; GRMZM2G091433; GRMZM2G072117; GRMZM2G378852; GRMZM2G048582; GRMZM2G138455; GRMZM2G156956; GRMZM2G118693; GRMZM2G10…
2	GO:0031326	BP	regulation of cellular biosynthetic process	0.00169563	1	41	182	1754	12286	Any process that modulates the frequency, rate or extent of the chemical reactions and pathways resulting in the formation of substances, carried out by individual cells.	GRMZM2G104396; GRMZM2G079013; GRMZM2G039824; GRMZM2G134073; GRMZM2G030272; GRMZM2G051528; GRMZM2G392101; GRMZM2G171468; GRMZM2G084576; GRMZM2G089949; GRMZM2G031983; GRMZM2G143718; GRMZM6G787651; GRMZM2G435445; GRMZM2G423337; GRMZM2G361842; GRMZM2G063151; GRMZM2G110309; GRMZM2G145041; GRMZM2G091433; GRMZM2G072117; GRMZM2G378852; GRMZM2G048582; GRMZM2G138455; GRMZM2G156956; GRMZM2G118693; GRMZM2G10…
8	GO:0016757	MF	transferase activity, transferring glycosyl groups	0.00169794	1	10	86	544	14114	Catalysis of the transfer of a glycosyl group from one compound (donor) to another (acceptor).	GRMZM2G015983; GRMZM2G105221; GRMZM2G068350; GRMZM2G060837; GRMZM2G178892; GRMZM2G116640; GRMZM2G135743; GRMZM2G044866; GRMZM2G062552; GRMZM2G103128
11	GO:0005515	MF	protein binding	0.00171092	1	46	84	5427	14114	Interacting selectively and non-covalently with any protein or protein complex (a complex of two or more proteins that may include other nonprotein molecules).	GRMZM2G028733; GRMZM2G146118; GRMZM2G049155; GRMZM2G314661; GRMZM2G440943; GRMZM2G132504; GRMZM2G149153; GRMZM2G033478; GRMZM2G168096; GRMZM2G337659; GRMZM2G449355; GRMZM2G421829; GRMZM2G154574; GRMZM2G177447; GRMZM2G329909; GRMZM2G410951; GRMZM2G099355; GRMZM2G017654; GRMZM2G090070; GRMZM2G024571; GRMZM2G352431; GRMZM2G006707; GRMZM2G109009; GRMZM2G322024; GRMZM2G330024; GRMZM2G068340; GRMZM2G46…
11	GO:0016278	MF	lysine N-methyltransferase activity	0.0017141	1	3	84	40	14114	Catalysis of the transfer of a methyl group from S-adenosyl-L-methionine to the epsilon-amino group of a lysine residue.	GRMZM2G149153; GRMZM2G352431; GRMZM2G372928
11	GO:0016279	MF	protein-lysine N-methyltransferase activity	0.0017141	1	3	84	40	14114	Catalysis of the transfer of a methyl group from S-adenosyl-L-methionine to the epsilon-amino group of a lysine residue in a protein substrate.	GRMZM2G149153; GRMZM2G352431; GRMZM2G372928
5	GO:0047714	MF	galactolipase activity	0.00172388	1	2	113	8	14114	Catalysis of the reaction: 1,2-diacyl-3-beta-D-galactosyl-sn-glycerol + 2 H2O = 3-beta-D-galactosyl-sn-glycerol + 2 carboxylates.	GRMZM2G359904; GRMZM2G097704
12	GO:0016308	MF	1-phosphatidylinositol-4-phosphate 5-kinase activity	0.00172392	1	2	68	13	14114	Catalysis of the reaction: 1-phosphatidyl-1D-myo-inositol 4-phosphate + ATP = 1-phosphatidyl-1D-myo-inositol 4,5-bisphosphate + ADP + 2 H(+).	GRMZM2G040296; GRMZM2G059179
2	GO:0010556	BP	regulation of macromolecule biosynthetic process	0.00172898	1	40	182	1700	12286	Any process that modulates the rate, frequency or extent of the chemical reactions and pathways resulting in the formation of a macromolecule, any molecule of high relative molecular mass, the structure of which essentially comprises the multiple repetition of units derived, actually or conceptually, from molecules of low relative molecular mass.	GRMZM2G104396; GRMZM2G079013; GRMZM2G039824; GRMZM2G134073; GRMZM2G030272; GRMZM2G051528; GRMZM2G392101; GRMZM2G171468; GRMZM2G084576; GRMZM2G089949; GRMZM2G031983; GRMZM2G143718; GRMZM6G787651; GRMZM2G435445; GRMZM2G423337; GRMZM2G361842; GRMZM2G063151; GRMZM2G110309; GRMZM2G145041; GRMZM2G091433; GRMZM2G072117; GRMZM2G378852; GRMZM2G048582; GRMZM2G138455; GRMZM2G156956; GRMZM2G118693; GRMZM2G10…
8	GO:0005976	BP	polysaccharide metabolic process	0.00175151	1	7	71	302	12286	The chemical reactions and pathways involving a polysaccharide, a polymer of many (typically more than 10) monosaccharide residues linked glycosidically.	GRMZM2G173341; GRMZM2G068350; GRMZM2G060837; GRMZM2G135743; GRMZM2G071970; GRMZM2G103128; GRMZM2G129189
4	GO:1901505	MF	carbohydrate derivative transporter activity	0.00177487	1	6	284	64	14114	Enables the directed movement of carbohydrate derivative into, out of or within a cell, or between cells.	GRMZM2G053991; GRMZM2G135186; GRMZM2G058872; GRMZM2G066923; GRMZM2G064473; GRMZM2G063253
6	GO:0060548	BP	negative regulation of cell death	0.00178723	1	4	128	50	12286	Any process that decreases the rate or frequency of cell death. Cell death is the specific activation or halting of processes within a cell so that its vital functions markedly cease, rather than simply deteriorating gradually over time, which culminates in cell death.	GRMZM2G441541; GRMZM2G121565; GRMZM2G176995; GRMZM2G035928
14	GO:0009416	BP	response to light stimulus	0.00178978	1	15	105	753	12286	Any process that results in a change in state or activity of a cell or an organism (in terms of movement, secretion, enzyme production, gene expression, etc.) as a result of a light stimulus, electromagnetic radiation of wavelengths classified as infrared, visible or ultraviolet light.	GRMZM2G172834; GRMZM2G180328; GRMZM2G039723; GRMZM2G048482; GRMZM2G153184; GRMZM2G036880; GRMZM2G072280; GRMZM2G160268; AC207722.2_FG009; GRMZM2G326111; GRMZM2G044752; GRMZM2G127308; GRMZM2G048281; GRMZM2G065225; GRMZM2G387528
2	GO:1901362	BP	organic cyclic compound biosynthetic process	0.00180982	1	45	182	1986	12286	The chemical reactions and pathways resulting in the formation of organic cyclic compound.	GRMZM2G104396; GRMZM2G079013; GRMZM2G134073; GRMZM2G033199; GRMZM2G030272; GRMZM2G051528; GRMZM2G392101; GRMZM2G171468; GRMZM2G084576; GRMZM2G089949; GRMZM2G031983; GRMZM2G143718; GRMZM2G154397; GRMZM2G435445; GRMZM2G423337; GRMZM2G149265; GRMZM2G361842; GRMZM2G063151; GRMZM2G110309; GRMZM2G145041; GRMZM2G091433; GRMZM2G072117; GRMZM2G378852; GRMZM2G048582; GRMZM2G128995; GRMZM2G138455; GRMZM2G15…
2	GO:0046982	MF	protein heterodimerization activity	0.00184187	1	8	209	151	14114	Interacting selectively and non-covalently with a nonidentical protein to form a heterodimer.	GRMZM2G091433; GRMZM2G370777; GRMZM2G118355; GRMZM2G151726; AC233865.1_FG001; GRMZM2G046055; GRMZM2G071959; GRMZM2G079089
5	GO:0050794	BP	regulation of cellular process	0.00187329	1	41	102	3269	12286	Any process that modulates the frequency, rate or extent of a cellular process, any of those that are carried out at the cellular level, but are not necessarily restricted to a single cell. For example, cell communication occurs among more than one cell, but occurs at the cellular level.	GRMZM2G113060; GRMZM2G369472; GRMZM2G069082; GRMZM2G137341; GRMZM2G097081; GRMZM2G138396; GRMZM2G027958; GRMZM2G120320; GRMZM2G097900; GRMZM2G054900; GRMZM2G091331; AC205562.3_FG002; GRMZM2G174558; AC208201.3_FG002; GRMZM2G174347; GRMZM2G012724; GRMZM2G449681; GRMZM2G061723; GRMZM2G301089; GRMZM2G347043; GRMZM2G117007; GRMZM2G163157; GRMZM2G481163; GRMZM2G035103; GRMZM2G132185; GRMZM2G310368; GRM…
2	GO:0019222	BP	regulation of metabolic process	0.00189983	1	48	182	2163	12286	Any process that modulates the frequency, rate or extent of the chemical reactions and pathways within a cell or an organism.	GRMZM2G104396; GRMZM2G079013; GRMZM2G039824; GRMZM2G134073; GRMZM2G030272; GRMZM2G051528; GRMZM2G392101; GRMZM2G171468; GRMZM2G084576; GRMZM2G089949; GRMZM2G031983; GRMZM2G143718; GRMZM6G787651; GRMZM2G154397; GRMZM2G435445; GRMZM2G423337; GRMZM2G361842; GRMZM2G109140; GRMZM2G063151; GRMZM2G110309; GRMZM2G145041; GRMZM2G383408; GRMZM2G091433; GRMZM2G072117; GRMZM2G378852; GRMZM2G048582; GRMZM2G12…
4	GO:0044282	BP	small molecule catabolic process	0.00190754	1	12	262	211	12286	The chemical reactions and pathways resulting in the breakdown of small molecules, any low molecular weight, monomeric, non-encoded molecule.	GRMZM2G135588; GRMZM2G132903; GRMZM2G080828; GRMZM5G854613; GRMZM2G088064; GRMZM2G181362; GRMZM2G099666; GRMZM2G058745; GRMZM2G181227; GRMZM2G029048; GRMZM2G078200; GRMZM2G150098
2	GO:0001101	BP	response to acid chemical	0.00190787	1	27	182	1010	12286	Any process that results in a change in state or activity of a cell or an organism (in terms of movement, secretion, enzyme production, gene expression, etc.) as a result of a stimulus by the chemical structure of the anion portion of a dissociated acid (rather than the acid acting as a proton donor). The acid chemical may be in gaseous, liquid or solid form.	GRMZM2G079013; GRMZM2G089836; GRMZM2G117956; GRMZM2G084576; GRMZM2G062377; GRMZM2G104283; GRMZM2G031983; GRMZM5G884600; GRMZM2G089484; GRMZM5G862799; GRMZM2G149265; GRMZM2G474546; GRMZM2G109140; GRMZM2G063151; GRMZM2G110309; GRMZM2G145041; GRMZM2G337768; GRMZM2G166658; GRMZM2G118693; GRMZM2G101693; GRMZM2G140811; GRMZM2G171365; GRMZM2G002652; GRMZM2G370777; GRMZM2G014914; GRMZM2G392975; AC233865.…
8	GO:0043207	BP	response to external biotic stimulus	0.00192213	1	13	71	910	12286	Any process that results in a change in state or activity of a cell or an organism (in terms of movement, secretion, enzyme production, gene expression, etc.) as a result of an external biotic stimulus, an external stimulus caused by, or produced by living things.	GRMZM2G053720; GRMZM2G017792; GRMZM2G020196; GRMZM2G428379; GRMZM5G891990; GRMZM2G129018; GRMZM2G416308; GRMZM2G100288; GRMZM2G703858; GRMZM2G033098; GRMZM2G071970; GRMZM2G129189; GRMZM2G148087
8	GO:0051707	BP	response to other organism	0.00192213	1	13	71	910	12286	Any process that results in a change in state or activity of a cell or an organism (in terms of movement, secretion, enzyme production, gene expression, etc.) as a result of a stimulus from another living organism.	GRMZM2G053720; GRMZM2G017792; GRMZM2G020196; GRMZM2G428379; GRMZM5G891990; GRMZM2G129018; GRMZM2G416308; GRMZM2G100288; GRMZM2G703858; GRMZM2G033098; GRMZM2G071970; GRMZM2G129189; GRMZM2G148087
15	GO:0016987	MF	sigma factor activity	0.00194122	1	2	120	8	14114	A sigma factor is the promoter specificity subunit of eubacterial-type multisubunit RNA polymerases, those whose core subunit composition is often described as alpha(2)-beta-beta-prime. (This type of multisubunit RNA polymerase complex is known to be found in eubacteria and plant plastids). Although sigma does not bind DNA on its own, when combined with the core to form the holoenzyme, this binds…	GRMZM2G543629; GRMZM2G006736
15	GO:0000990	MF	transcription factor activity, core RNA polymerase binding	0.00194122	1	2	120	8	14114	Interacting selectively and non-covalently with an RNA polymerase in order to modulate transcription. A protein binding transcription factor may or may not also interact with the template nucleic acid (either DNA or RNA) as well.	GRMZM2G543629; GRMZM2G006736
15	GO:0000996	MF	core DNA-dependent RNA polymerase binding promoter specificity activity	0.00194122	1	2	120	8	14114	Interacting selectively and non-covalently with a DNA-dependent core RNA polymerase to form a holoenzyme complex and also, while present in the holoenzyme, interacting with promoter sequences in order to confer sequence specific recognition of promoter DNA sequence motifs.	GRMZM2G543629; GRMZM2G006736
8	GO:0008417	MF	fucosyltransferase activity	0.00194759	1	2	86	11	14114	Catalysis of the transfer of a fucosyl group to an acceptor molecule, typically another carbohydrate or a lipid.	GRMZM2G015983; GRMZM2G103128
2	GO:0010468	BP	regulation of gene expression	0.00195156	1	41	182	1767	12286	Any process that modulates the frequency, rate or extent of gene expression. Gene expression is the process in which a gene's coding sequence is converted into a mature gene product or products (proteins or RNA). This includes the production of an RNA transcript as well as any processing to produce a mature RNA product or an mRNA (for protein-coding genes) and the translation of that mRNA into pr…	GRMZM2G104396; GRMZM2G079013; GRMZM2G039824; GRMZM2G134073; GRMZM2G030272; GRMZM2G051528; GRMZM2G392101; GRMZM2G171468; GRMZM2G084576; GRMZM2G089949; GRMZM2G031983; GRMZM2G143718; GRMZM6G787651; GRMZM2G154397; GRMZM2G435445; GRMZM2G423337; GRMZM2G361842; GRMZM2G109140; GRMZM2G063151; GRMZM2G110309; GRMZM2G145041; GRMZM2G091433; GRMZM2G072117; GRMZM2G378852; GRMZM2G048582; GRMZM2G138455; GRMZM2G15…
3	GO:1990267	BP	response to transition metal nanoparticle	0.00199478	1	5	90	122	12286	Any process that results in a change in state or activity of a cell or an organism (in terms of movement, secretion, enzyme production, gene expression, etc.) as a result of a transition metal nanoparticle.	GRMZM2G112149; GRMZM2G149751; GRMZM2G161310; GRMZM2G169890; GRMZM2G141081
9	GO:0016567	BP	protein ubiquitination	0.0020005	1	6	43	382	12286	The process in which one or more ubiquitin groups are added to a protein.	GRMZM2G067460; GRMZM2G160370; GRMZM2G151649; GRMZM2G171616; GRMZM2G102056; GRMZM2G368047
1	GO:0090351	BP	seedling development	0.00200449	1	7	109	200	12286	The process whose specific outcome is the progression of the seedling over time, beginning with seed germination and ending when the first adult leaves emerge.	GRMZM2G095299; GRMZM2G004957; GRMZM2G130442; GRMZM2G144744; GRMZM2G019335; GRMZM2G121293; GRMZM5G883601
7	GO:0000041	BP	transition metal ion transport	0.0020132	1	3	43	72	12286	The directed movement of transition metal ions into, out of or within a cell, or between cells, by means of some agent such as a transporter or pore. A transition metal is an element whose atom has an incomplete d-subshell of extranuclear electrons, or which gives rise to a cation or cations with an incomplete d-subshell. Transition metals often have more than one valency state. Biologically rele…	AC233945.1_FG003; GRMZM2G113332; GRMZM2G003179
16	GO:0006974	BP	cellular response to DNA damage stimulus	0.00207345	1	10	142	292	12286	Any process that results in a change in state or activity of a cell (in terms of movement, secretion, enzyme production, gene expression, etc.) as a result of a stimulus indicating damage to its DNA from environmental insults or errors during metabolism.	GRMZM2G018375; GRMZM2G377589; GRMZM2G348956; GRMZM2G155546; GRMZM2G450939; GRMZM2G090172; GRMZM2G396562; GRMZM2G360792; GRMZM2G107116; GRMZM2G480171
4	GO:0005576	CC	extracellular region	0.00207973	1	38	274	1136	13255	The space external to the outermost structure of a cell. For cells without external protective or external encapsulating structures this refers to space outside of the plasma membrane. This term covers the host cell environment outside an intracellular parasite.	GRMZM2G139533; GRMZM2G386998; GRMZM2G168502; GRMZM2G456997; GRMZM2G130868; GRMZM5G846152; GRMZM2G147942; GRMZM2G116034; GRMZM2G004382; GRMZM2G074122; GRMZM2G332107; GRMZM2G061950; GRMZM2G172826; GRMZM2G421857; GRMZM2G153274; GRMZM2G031572; GRMZM2G412888; GRMZM2G065073; GRMZM2G112337; GRMZM2G409104; GRMZM2G051367; GRMZM2G180732; GRMZM2G181259; GRMZM2G082502; GRMZM2G054123; GRMZM2G099092; GRMZM2G46…
4	GO:0016860	MF	intramolecular oxidoreductase activity	0.00208026	1	6	284	66	14114	Catalysis of an oxidation-reduction (redox) reaction in which the hydrogen donor and acceptor are the same molecule, and no oxidized product appears.	GRMZM2G139533; GRMZM2G132903; GRMZM5G854613; GRMZM2G134889; GRMZM2G159369; GRMZM2G163421
1	GO:1902446	BP	regulation of shade avoidance	0.00210898	1	2	109	8	12286	Any process that modulates the frequency, rate or extent of shade avoidance.	GRMZM2G095299; GRMZM2G019335
2	GO:0003691	MF	double-stranded telomeric DNA binding	0.0021191	1	2	209	5	14114	Interacting selectively and non-covalently with double-stranded telomere-associated DNA.	GRMZM2G063151; GRMZM2G110309
2	GO:0047631	MF	ADP-ribose diphosphatase activity	0.0021191	1	2	209	5	14114	Catalysis of the reaction: ADP-ribose + H2O = AMP + D-ribose 5-phosphate.	GRMZM2G101693; GRMZM2G063276
2	GO:1905011	BP	transmembrane phosphate ion transport from cytosol to vacuole	0.00211928	1	2	182	5	12286	The directed movement of phosphate ions across a membrane from the cytosol into a vacuole.	GRMZM2G018018; GRMZM2G086430
2	GO:0007037	BP	vacuolar phosphate transport	0.00211928	1	2	182	5	12286	The directed movement of phosphates into, out of or within a vacuole.	GRMZM2G018018; GRMZM2G086430
2	GO:0065004	BP	protein-DNA complex assembly	0.00213258	1	7	182	121	12286	The aggregation, arrangement and bonding together of proteins and DNA molecules to form a protein-DNA complex.	GRMZM2G118355; GRMZM2G151726; GRMZM2G003002; AC233865.1_FG001; GRMZM2G046055; GRMZM2G071959; GRMZM2G079089
4	GO:0030127	CC	COPII vesicle coat	0.00214281	1	3	274	13	13255	One of two multimeric complexes that forms a membrane vesicle coat. COPII is best characterized in S. cerevisiae, where the subunits are called Sar1p, Sec13p, Sec31p, Sec23p, and Sec24p. Vesicles with COPII coats are found associated with endoplasmic reticulum (ER) membranes at steady state.	GRMZM2G028676; GRMZM2G045987; GRMZM2G081745
16	GO:0006397	BP	mRNA processing	0.00217945	1	10	142	294	12286	Any process involved in the conversion of a primary mRNA transcript into one or more mature mRNA(s) prior to translation into polypeptide.	GRMZM2G384327; GRMZM2G001191; GRMZM2G470461; GRMZM2G073567; GRMZM2G174919; GRMZM2G058039; GRMZM2G132796; GRMZM2G325019; GRMZM2G076257; GRMZM2G078412
6	GO:0010483	BP	pollen tube reception	0.0021856	1	2	128	7	12286	Interaction between the pollen tube, part of the male gametophyte, and the ovule, part of the female gametophyte, that results in the arrest of pollen tube growth, rupture of the pollen tube and the release of the sperm cells.	GRMZM2G150172; GRMZM2G133048
6	GO:0051703	BP	intraspecies interaction between organisms	0.0021856	1	2	128	7	12286	Any process in which an organism has an effect on an organism of the same species.	GRMZM2G150172; GRMZM2G133048
15	GO:0042816	BP	vitamin B6 metabolic process	0.00218602	1	2	111	8	12286	The chemical reactions and pathways involving any of the vitamin B6 compounds: pyridoxal, pyridoxamine and pyridoxine and the active form, pyridoxal phosphate.	GRMZM2G022130; GRMZM2G039396
15	GO:0042819	BP	vitamin B6 biosynthetic process	0.00218602	1	2	111	8	12286	The chemical reactions and pathways resulting in the formation of any of the vitamin B6 compounds; pyridoxal, pyridoxamine and pyridoxine and the active form, pyridoxal phosphate.	GRMZM2G022130; GRMZM2G039396
5	GO:0008970	MF	phosphatidylcholine 1-acylhydrolase activity	0.00220483	1	2	113	9	14114	Catalysis of the reaction: phosphatidylcholine + H2O = 2-acylglycerophosphocholine + a carboxylate.	GRMZM2G359904; GRMZM2G097704
10	GO:0004872	MF	receptor activity	0.00220646	1	6	147	128	14114	Combining with an extracellular or intracellular messenger to initiate a change in cell activity.	GRMZM2G165567; GRMZM2G093313; GRMZM2G107945; GRMZM2G106363; GRMZM2G389118; GRMZM2G057935
6	GO:0030173	CC	integral component of Golgi membrane	0.00223244	1	2	121	8	13255	The component of the Golgi membrane consisting of the gene products and protein complexes having at least some part of their peptide sequence embedded in the hydrophobic region of the membrane.	GRMZM5G870176; GRMZM2G176029
6	GO:0031228	CC	intrinsic component of Golgi membrane	0.00223244	1	2	121	8	13255	The component of the Golgi membrane consisting of the gene products and protein complexes having either part of their peptide sequence embedded in the hydrophobic region of the membrane or some other covalently attached group such as a GPI anchor that is similarly embedded in the membrane.	GRMZM5G870176; GRMZM2G176029
6	GO:0006793	BP	phosphorus metabolic process	0.00226317	1	33	128	1935	12286	The chemical reactions and pathways involving the nonmetallic element phosphorus or compounds that contain phosphorus, usually in the form of a phosphate group (PO4).	GRMZM2G030305; GRMZM2G165679; GRMZM2G053987; GRMZM2G158045; GRMZM2G130943; GRMZM2G017164; GRMZM2G018619; GRMZM2G155991; GRMZM2G010017; GRMZM2G095588; GRMZM2G305822; GRMZM2G157115; GRMZM2G169020; GRMZM5G878379; GRMZM2G061447; GRMZM2G314396; GRMZM2G121565; GRMZM2G077187; GRMZM2G044281; GRMZM2G137286; GRMZM2G051079; GRMZM2G428554; GRMZM2G005849; GRMZM2G059073; GRMZM2G052699; GRMZM2G138245; GRMZM2G13…
15	GO:0042646	CC	plastid nucleoid	0.00228719	1	3	117	30	13255	The region of a plastid to which the DNA is confined.	GRMZM2G180418; GRMZM2G167428; GRMZM2G449496
3	GO:0009423	BP	chorismate biosynthetic process	0.00229857	1	2	90	10	12286	The chemical reactions and pathways resulting in the formation of the unsymmetrical ether derived from phosphoenolpyruvate and 5-phosphoshikimic acid formed as an intermediate in the biosynthesis of aromatic amino acids and many other compounds.	GRMZM2G314652; GRMZM5G877500
4	GO:0005768	CC	endosome	0.00232408	1	18	274	412	13255	A vacuole to which materials ingested by endocytosis are delivered.	GRMZM2G008919; GRMZM2G002396; GRMZM2G116584; AC234185.1_FG007; GRMZM2G409104; AC217401.3_FG003; GRMZM2G140443; GRMZM5G863076; GRMZM2G126865; GRMZM2G123540; GRMZM2G061096; GRMZM2G063253; GRMZM2G381473; GRMZM2G007404; GRMZM2G063519; GRMZM2G473906; GRMZM2G146951; GRMZM2G014793
8	GO:0009607	BP	response to biotic stimulus	0.002331	1	13	71	930	12286	Any process that results in a change in state or activity of a cell or an organism (in terms of movement, secretion, enzyme production, gene expression, etc.) as a result of a biotic stimulus, a stimulus caused or produced by a living organism.	GRMZM2G053720; GRMZM2G017792; GRMZM2G020196; GRMZM2G428379; GRMZM5G891990; GRMZM2G129018; GRMZM2G416308; GRMZM2G100288; GRMZM2G703858; GRMZM2G033098; GRMZM2G071970; GRMZM2G129189; GRMZM2G148087
4	GO:0010358	BP	leaf shaping	0.00234016	1	3	262	13	12286	The developmental process that pertains to the organization of a leaf in three-dimensional space once the structure has initially formed.	GRMZM2G108912; GRMZM2G061969; GRMZM2G179792
4	GO:0048829	BP	root cap development	0.00234016	1	3	262	13	12286	The process whose specific outcome is the progression of the root cap over time, from its formation to the mature structure. The root cap protects the root meristem from friction as the root grows through the soil. The cap is made up of a group of parenchyma cells which secrete a glycoprotein mucilage as a lubricant.	GRMZM2G159399; GRMZM2G056569; GRMZM2G115646
11	GO:0048608	BP	reproductive structure development	0.00235863	1	15	70	1184	12286	The reproductive developmental process whose specific outcome is the progression of structures that will be used in the process of creating new individuals from one or more parents, from their formation to the mature structures.	GRMZM2G146118; GRMZM2G049155; GRMZM2G474769; GRMZM2G440943; GRMZM2G132504; GRMZM2G149153; GRMZM2G337659; GRMZM2G474798; GRMZM2G021483; GRMZM2G352431; GRMZM2G139038; GRMZM2G036050; GRMZM2G125777; GRMZM2G118467; GRMZM2G036640
11	GO:0061458	BP	reproductive system development	0.00235863	1	15	70	1184	12286	The progression of the reproductive system over time from its formation to the mature structure. The reproductive system consists of the organs that function in reproduction.	GRMZM2G146118; GRMZM2G049155; GRMZM2G474769; GRMZM2G440943; GRMZM2G132504; GRMZM2G149153; GRMZM2G337659; GRMZM2G474798; GRMZM2G021483; GRMZM2G352431; GRMZM2G139038; GRMZM2G036050; GRMZM2G125777; GRMZM2G118467; GRMZM2G036640
4	GO:0031410	CC	cytoplasmic vesicle	0.00235901	1	13	274	253	13255	A vesicle found in the cytoplasm of a cell.	GRMZM2G108912; GRMZM2G028676; GRMZM2G061969; GRMZM2G045987; GRMZM2G094699; GRMZM2G157462; GRMZM2G378906; AC234171.1_FG003; GRMZM2G179792; GRMZM2G070693; GRMZM2G112805; AC155622.2_FG001; GRMZM2G081745
4	GO:0098791	CC	Golgi subcompartment	0.00235916	1	16	274	347	13255	A compartment that consists of a lumen and an enclosing membrane, and is part of the Golgi Apparatus.	GRMZM2G002396; GRMZM2G136455; AC234185.1_FG007; GRMZM2G409104; GRMZM5G863076; GRMZM2G126865; GRMZM2G123540; GRMZM2G061096; GRMZM2G070693; GRMZM2G063253; GRMZM2G381473; GRMZM2G007404; GRMZM2G063519; GRMZM2G146951; GRMZM2G419267; GRMZM2G014793
3	GO:0016746	MF	transferase activity, transferring acyl groups	0.00236484	1	8	100	330	14114	Catalysis of the transfer of an acyl group from one compound (donor) to another (acceptor).	GRMZM2G174574; GRMZM2G012021; GRMZM2G020721; GRMZM2G107082; GRMZM5G826911; GRMZM2G013781; GRMZM2G126285; GRMZM2G089698
14	GO:0009314	BP	response to radiation	0.00236787	1	15	105	775	12286	Any process that results in a change in state or activity of a cell or an organism (in terms of movement, secretion, enzyme production, gene expression, etc.) as a result of an electromagnetic radiation stimulus. Electromagnetic radiation is a propagating wave in space with electric and magnetic components. These components oscillate at right angles to each other and to the direction of propagati…	GRMZM2G172834; GRMZM2G180328; GRMZM2G039723; GRMZM2G048482; GRMZM2G153184; GRMZM2G036880; GRMZM2G072280; GRMZM2G160268; AC207722.2_FG009; GRMZM2G326111; GRMZM2G044752; GRMZM2G127308; GRMZM2G048281; GRMZM2G065225; GRMZM2G387528
11	GO:0042054	MF	histone methyltransferase activity	0.0024098	1	3	84	45	14114	Catalysis of the reaction: S-adenosyl-L-methionine + histone = S-adenosyl-L-homocysteine + methyl-histone. Histone methylation generally occurs on either an arginine or lysine residue.	GRMZM2G149153; GRMZM2G352431; GRMZM2G372928
1	GO:0003677	MF	DNA binding	0.00243838	1	26	124	1668	14114	Any molecular function by which a gene product interacts selectively and non-covalently with DNA (deoxyribonucleic acid).	GRMZM2G051879; GRMZM2G095299; GRMZM2G004957; GRMZM2G130442; GRMZM2G130746; GRMZM2G004511; GRMZM2G162749; GRMZM2G144744; GRMZM2G019335; GRMZM2G165042; GRMZM2G065374; GRMZM2G046968; GRMZM2G027972; GRMZM2G159200; GRMZM2G421256; GRMZM2G135052; GRMZM2G036837; GRMZM2G065451; GRMZM2G174784; GRMZM2G134260; GRMZM2G368491; GRMZM2G031200; GRMZM2G095078; GRMZM2G475899; GRMZM2G171370; GRMZM2G416701
6	GO:0036211	BP	protein modification process	0.00243867	1	34	128	2023	12286	The covalent alteration of one or more amino acids occurring in proteins, peptides and nascent polypeptides (co-translational, post-translational modifications). Includes the modification of charged tRNAs that are destined to occur in a protein (pre-translation modification).	GRMZM2G030305; GRMZM2G165679; GRMZM2G026889; GRMZM2G053987; GRMZM2G158045; GRMZM2G130943; GRMZM2G017164; GRMZM2G050734; GRMZM2G155991; GRMZM2G010017; GRMZM2G095588; GRMZM2G305822; GRMZM2G157115; GRMZM2G169020; GRMZM5G878379; GRMZM2G061447; GRMZM2G314396; GRMZM2G121565; GRMZM2G137286; GRMZM2G121237; GRMZM2G051079; GRMZM2G428554; GRMZM2G164418; GRMZM2G052699; GRMZM2G138245; GRMZM2G133048; GRMZM2G34…
6	GO:0006464	BP	cellular protein modification process	0.00243867	1	34	128	2023	12286	The covalent alteration of one or more amino acids occurring in proteins, peptides and nascent polypeptides (co-translational, post-translational modifications) occurring at the level of an individual cell. Includes the modification of charged tRNAs that are destined to occur in a protein (pre-translation modification).	GRMZM2G030305; GRMZM2G165679; GRMZM2G026889; GRMZM2G053987; GRMZM2G158045; GRMZM2G130943; GRMZM2G017164; GRMZM2G050734; GRMZM2G155991; GRMZM2G010017; GRMZM2G095588; GRMZM2G305822; GRMZM2G157115; GRMZM2G169020; GRMZM5G878379; GRMZM2G061447; GRMZM2G314396; GRMZM2G121565; GRMZM2G137286; GRMZM2G121237; GRMZM2G051079; GRMZM2G428554; GRMZM2G164418; GRMZM2G052699; GRMZM2G138245; GRMZM2G133048; GRMZM2G34…
4	GO:0097708	CC	intracellular vesicle	0.00244143	1	13	274	254	13255	Any vesicle that is part of the intracellular region.	GRMZM2G108912; GRMZM2G028676; GRMZM2G061969; GRMZM2G045987; GRMZM2G094699; GRMZM2G157462; GRMZM2G378906; AC234171.1_FG003; GRMZM2G179792; GRMZM2G070693; GRMZM2G112805; AC155622.2_FG001; GRMZM2G081745
8	GO:0010411	BP	xyloglucan metabolic process	0.00246479	1	2	71	13	12286	The chemical reactions and pathways involving xyloglucan, the cross-linking glycan composed of (1->4)-beta-D-glucan backbone substituted at regular intervals with beta-D-xylosyl-(1->6) residues, which is present in the primary cell wall of most higher plants.	GRMZM2G060837; GRMZM2G103128
3	GO:0045492	BP	xylan biosynthetic process	0.00246688	1	3	90	37	12286	The chemical reactions and pathways resulting in the formation of xylan, a polymer containing a beta-1,4-linked D-xylose backbone.	GRMZM2G012021; GRMZM2G020721; GRMZM2G001079
3	GO:0006555	BP	methionine metabolic process	0.00246688	1	3	90	37	12286	The chemical reactions and pathways involving methionine (2-amino-4-(methylthio)butanoic acid), a sulfur-containing, essential amino acid found in peptide linkage in proteins.	GRMZM2G112149; GRMZM2G149751; GRMZM2G347056
8	GO:0009620	BP	response to fungus	0.00247255	1	7	71	321	12286	Any process that results in a change in state or activity of a cell or an organism (in terms of movement, secretion, enzyme production, gene expression, etc.) as a result of a stimulus from a fungus.	GRMZM2G020196; GRMZM2G129018; GRMZM2G416308; GRMZM2G100288; GRMZM2G033098; GRMZM2G071970; GRMZM2G148087
16	GO:0005488	MF	binding	0.00248402	1	151	180	10578	14114	The selective, non-covalent, often stoichiometric, interaction of a molecule with one or more specific sites on another molecule.	GRMZM2G063792; GRMZM2G043498; GRMZM2G013790; GRMZM2G055243; GRMZM2G130773; GRMZM2G563190; GRMZM2G050186; GRMZM2G038394; GRMZM2G100333; GRMZM2G124602; GRMZM2G384327; GRMZM2G056145; GRMZM2G077054; GRMZM2G051782; GRMZM2G001191; GRMZM2G085849; GRMZM2G115817; GRMZM2G066485; GRMZM2G130230; GRMZM2G147191; GRMZM2G315125; GRMZM2G470461; GRMZM2G164676; GRMZM2G352695; GRMZM2G314094; GRMZM2G333641; GRMZM2G17…
4	GO:0046686	BP	response to cadmium ion	0.00248706	1	20	262	468	12286	Any process that results in a change in state or activity of a cell or an organism (in terms of movement, secretion, enzyme production, gene expression, etc.) as a result of a cadmium (Cd) ion stimulus.	GRMZM2G108912; GRMZM2G162426; GRMZM2G367026; GRMZM2G116034; GRMZM2G004382; GRMZM2G181151; GRMZM2G088064; GRMZM2G061950; GRMZM2G061969; GRMZM2G056569; GRMZM2G361693; GRMZM2G054123; GRMZM2G127798; GRMZM2G179792; GRMZM2G105005; GRMZM2G159369; GRMZM2G111579; GRMZM2G163421; GRMZM2G078200; GRMZM2G150098
5	GO:0010033	BP	response to organic substance	0.00255884	1	24	102	1601	12286	Any process that results in a change in state or activity of a cell or an organism (in terms of movement, secretion, enzyme production, gene expression, etc.) as a result of an organic substance stimulus.	GRMZM2G015605; GRMZM2G097081; GRMZM2G138396; GRMZM2G007256; GRMZM2G097900; GRMZM2G080992; GRMZM2G026151; GRMZM2G054900; AC205562.3_FG002; GRMZM2G123394; AC208201.3_FG002; GRMZM2G068239; GRMZM2G061723; GRMZM2G347043; GRMZM2G414727; GRMZM2G117007; GRMZM2G035103; GRMZM2G146108; GRMZM2G478553; GRMZM2G567897; GRMZM2G125034; GRMZM2G465287; GRMZM2G106792; GRMZM2G479529
9	GO:0036211	BP	protein modification process	0.00255961	1	15	43	2023	12286	The covalent alteration of one or more amino acids occurring in proteins, peptides and nascent polypeptides (co-translational, post-translational modifications). Includes the modification of charged tRNAs that are destined to occur in a protein (pre-translation modification).	GRMZM2G067460; GRMZM2G160370; GRMZM2G392737; GRMZM2G127031; GRMZM2G073250; AC233910.1_FG010; GRMZM2G107565; GRMZM2G176519; GRMZM2G151649; GRMZM2G050512; GRMZM2G171616; GRMZM2G037998; GRMZM2G102056; GRMZM2G165231; GRMZM2G368047
9	GO:0006464	BP	cellular protein modification process	0.00255961	1	15	43	2023	12286	The covalent alteration of one or more amino acids occurring in proteins, peptides and nascent polypeptides (co-translational, post-translational modifications) occurring at the level of an individual cell. Includes the modification of charged tRNAs that are destined to occur in a protein (pre-translation modification).	GRMZM2G067460; GRMZM2G160370; GRMZM2G392737; GRMZM2G127031; GRMZM2G073250; AC233910.1_FG010; GRMZM2G107565; GRMZM2G176519; GRMZM2G151649; GRMZM2G050512; GRMZM2G171616; GRMZM2G037998; GRMZM2G102056; GRMZM2G165231; GRMZM2G368047
2	GO:0071824	BP	protein-DNA complex subunit organization	0.0025638	1	7	182	125	12286	Any process in which macromolecules aggregate, disaggregate, or are modified, resulting in the formation, disassembly, or alteration of a protein-DNA complex.	GRMZM2G118355; GRMZM2G151726; GRMZM2G003002; AC233865.1_FG001; GRMZM2G046055; GRMZM2G071959; GRMZM2G079089
2	GO:0015294	MF	solute:cation symporter activity	0.00256816	1	6	209	93	14114	Catalysis of the transfer of a solute or solutes from one side of a membrane to the other according to the reaction: solute(out) + cation(out) = solute(in) + cation(in).	AC203985.4_FG001; GRMZM5G843302; GRMZM2G074267; GRMZM2G104942; GRMZM2G096683; GRMZM2G017047
15	GO:0031969	CC	chloroplast membrane	0.0025702	1	8	117	268	13255	Either of the lipid bilayers that surround a chloroplast and form the chloroplast envelope.	GRMZM2G097283; GRMZM2G046681; GRMZM2G070605; GRMZM2G127139; GRMZM2G009715; GRMZM2G032351; GRMZM2G432390; GRMZM2G323024
6	GO:0010941	BP	regulation of cell death	0.00258194	1	5	128	91	12286	Any process that modulates the rate or frequency of cell death. Cell death is the specific activation or halting of processes within a cell so that its vital functions markedly cease, rather than simply deteriorating gradually over time, which culminates in cell death.	GRMZM2G441541; GRMZM2G121565; GRMZM2G144985; GRMZM2G176995; GRMZM2G035928
9	GO:0032446	BP	protein modification by small protein conjugation	0.00258481	1	6	43	402	12286	A protein modification process in which one or more groups of a small protein, such as ubiquitin or a ubiquitin-like protein, are covalently attached to a target protein.	GRMZM2G067460; GRMZM2G160370; GRMZM2G151649; GRMZM2G171616; GRMZM2G102056; GRMZM2G368047
8	GO:0004842	MF	ubiquitin-protein transferase activity	0.00261716	1	7	86	306	14114	Catalysis of the transfer of ubiquitin from one protein to another via the reaction X-Ub + Y --> Y-Ub + X, where both X-Ub and Y-Ub are covalent linkages.	GRMZM2G057262; GRMZM2G024180; GRMZM2G020196; GRMZM5G891990; GRMZM2G041141; GRMZM2G304010; GRMZM2G077809
12	GO:0016307	MF	phosphatidylinositol phosphate kinase activity	0.00262755	1	2	68	16	14114	Catalysis of the reaction: ATP + a phosphatidylinositol phosphate = ADP + a phosphatidylinositol bisphosphate.	GRMZM2G040296; GRMZM2G059179
5	GO:0047517	MF	1,4-beta-D-xylan synthase activity	0.00274165	1	2	113	10	14114	Catalysis of the reaction: UDP-D-xylose + [(1->4)-beta-D-xylan](n) = UDP + [(1->4)-beta-D-xylan](n+1).	GRMZM2G459363; GRMZM2G131055
8	GO:0043412	BP	macromolecule modification	0.00274914	1	23	71	2233	12286	The covalent alteration of one or more monomeric units in a polypeptide, polynucleotide, polysaccharide, or other biological macromolecule, resulting in a change in its properties.	GRMZM2G466298; GRMZM2G017792; GRMZM2G432796; GRMZM2G015610; GRMZM2G057262; GRMZM2G024180; GRMZM2G143238; GRMZM2G178602; GRMZM2G017805; GRMZM2G020196; AC193632.2_FG002; GRMZM2G035243; GRMZM5G891990; GRMZM2G129018; GRMZM2G416308; GRMZM2G137710; GRMZM2G055982; GRMZM2G041141; GRMZM2G100288; GRMZM2G703858; GRMZM2G304010; AC149829.2_FG006; GRMZM2G103128
11	GO:0005669	CC	transcription factor TFIID complex	0.00275092	1	2	75	14	13255	A complex composed of TATA binding protein (TBP) and TBP associated factors (TAFs); the total mass is typically about 800 kDa. Most of the TAFs are conserved across species. In TATA-containing promoters for RNA polymerase II (Pol II), TFIID is believed to recognize at least two distinct elements, the TATA element and a downstream promoter element. TFIID is also involved in recognition of TATA-les…	GRMZM2G353885; GRMZM2G102664
4	GO:0030136	CC	clathrin-coated vesicle	0.00276589	1	6	274	68	13255	A vesicle with a coat formed of clathrin connected to the membrane via one of the clathrin adaptor complexes.	GRMZM2G108912; GRMZM2G061969; GRMZM2G157462; AC234171.1_FG003; GRMZM2G179792; GRMZM2G112805
4	GO:0010256	BP	endomembrane system organization	0.00276745	1	6	262	66	12286	A process that is carried out at the cellular level which results in the assembly, arrangement of constituent parts, or disassembly of the endomembrane system.	GRMZM2G008919; GRMZM2G414848; GRMZM2G421857; AC217401.3_FG003; GRMZM2G140443; GRMZM2G081745
14	GO:0009639	BP	response to red or far red light	0.00276996	1	7	105	220	12286	Any process that results in a change in state or activity of a cell or an organism (in terms of movement, secretion, enzyme production, gene expression, etc.) as a result of a red or far red light stimulus. Red light is electromagnetic radiation of wavelength of 580-700nm. Far red light is electromagnetic radiation of wavelength 700-800nm. An example of this response is seen at the beginning of m…	GRMZM2G172834; GRMZM2G036880; AC207722.2_FG009; GRMZM2G326111; GRMZM2G044752; GRMZM2G127308; GRMZM2G387528
15	GO:0010190	BP	cytochrome b6f complex assembly	0.00279404	1	2	111	9	12286	Formation of cytochrome b6f complex, a complex that transfers electrons from reduced plastoquinone to oxidized plastocyanin and translocates protons from the stroma to the lumen, by the aggregation, arrangement and bonding together of its constituents.	GRMZM2G402092; GRMZM2G087063
8	GO:0010200	BP	response to chitin	0.00284177	1	4	71	102	12286	A process that results in a change in state or activity of a cell or an organism (in terms of movement, secretion, enzyme production, gene expression, etc.) as a result of a chitin stimulus.	GRMZM2G017792; GRMZM5G891990; GRMZM2G041141; GRMZM2G148087
2	GO:0048509	BP	regulation of meristem development	0.00284482	1	6	182	95	12286	Any process that modulates the frequency, rate or extent of meristem development, the biological process whose specific outcome is the progression of the meristem over time, from its formation to the mature structure.	GRMZM2G104396; GRMZM2G079013; GRMZM2G361842; GRMZM2G074267; GRMZM2G171365; GRMZM2G370777
16	GO:0031314	CC	extrinsic component of mitochondrial inner membrane	0.00285085	1	2	158	7	13255	The component of mitochondrial inner membrane consisting of gene products and protein complexes that are loosely bound to one of its surfaces, but not integrated into the hydrophobic region.	GRMZM2G563190; GRMZM2G028552
16	GO:0006081	BP	cellular aldehyde metabolic process	0.00285526	1	5	142	84	12286	The chemical reactions and pathways involving aldehydes, any organic compound with the formula R-CH=O, as carried out by individual cells.	GRMZM2G130230; GRMZM2G177077; GRMZM2G038301; GRMZM2G004583; GRMZM2G066578
4	GO:0016042	BP	lipid catabolic process	0.00286017	1	8	262	113	12286	The chemical reactions and pathways resulting in the breakdown of lipids, compounds soluble in an organic solvent but not, or sparingly, in an aqueous solvent.	GRMZM2G108912; GRMZM2G135588; GRMZM2G132903; GRMZM5G854613; GRMZM2G099666; GRMZM2G061969; GRMZM2G181227; GRMZM2G179792
8	GO:0008285	BP	negative regulation of cell proliferation	0.00286486	1	2	71	14	12286	Any process that stops, prevents or reduces the rate or extent of cell proliferation.	GRMZM2G338259; GRMZM2G116557
16	GO:0016556	BP	mRNA modification	0.00288563	1	3	142	25	12286	The covalent alteration of one or more nucleotides within an mRNA molecule to produce an mRNA molecule with a sequence that differs from that coded genetically.	GRMZM2G312244; GRMZM2G038301; GRMZM2G069106
2	GO:0009737	BP	response to abscisic acid	0.00290445	1	17	182	543	12286	Any process that results in a change in state or activity of a cell or an organism (in terms of movement, secretion, enzyme production, gene expression, etc.) as a result of an abscisic acid stimulus.	GRMZM2G089836; GRMZM2G062377; GRMZM2G104283; GRMZM5G884600; GRMZM2G089484; GRMZM5G862799; GRMZM2G474546; GRMZM2G109140; GRMZM2G063151; GRMZM2G110309; GRMZM2G145041; GRMZM2G337768; GRMZM2G166658; GRMZM2G118693; GRMZM2G140811; GRMZM2G002652; GRMZM2G014914
2	GO:0098656	BP	anion transmembrane transport	0.0029077	1	5	182	66	12286	A process in which an anion is transported from one side of a membrane to the other by means of some agent such as a transporter or pore.	GRMZM2G444801; GRMZM2G018018; GRMZM2G086430; GRMZM2G096365; GRMZM2G017047
8	GO:0019787	MF	ubiquitin-like protein transferase activity	0.0029158	1	7	86	312	14114	Catalysis of the transfer of a ubiquitin-like from one protein to another via the reaction X-ULP + Y --> Y-ULP + X, where both X-ULP and Y-ULP are covalent linkages. ULP represents a ubiquitin-like protein.	GRMZM2G057262; GRMZM2G024180; GRMZM2G020196; GRMZM5G891990; GRMZM2G041141; GRMZM2G304010; GRMZM2G077809
4	GO:0016705	MF	oxidoreductase activity, acting on paired donors, with incorporation or reduction of molecular oxygen	0.00291884	1	12	284	235	14114	Catalysis of an oxidation-reduction (redox) reaction in which hydrogen or electrons are transferred from each of two donors, and molecular oxygen is reduced or incorporated into a donor.	GRMZM2G147245; GRMZM2G026322; GRMZM2G459563; GRMZM2G140915; GRMZM2G031125; GRMZM2G152354; GRMZM2G172826; GRMZM2G168355; GRMZM2G118809; GRMZM2G169261; GRMZM2G119067; GRMZM2G102318
8	GO:0044264	BP	cellular polysaccharide metabolic process	0.00293015	1	6	71	246	12286	The chemical reactions and pathways involving polysaccharides, polymers of more than 10 monosaccharide residues joined by glycosidic linkages, as carried out by individual cells.	GRMZM2G173341; GRMZM2G068350; GRMZM2G060837; GRMZM2G135743; GRMZM2G071970; GRMZM2G103128
15	GO:0042170	CC	plastid membrane	0.00294443	1	8	117	274	13255	Either of the lipid bilayers that surround a plastid and form the plastid envelope.	GRMZM2G097283; GRMZM2G046681; GRMZM2G070605; GRMZM2G127139; GRMZM2G009715; GRMZM2G032351; GRMZM2G432390; GRMZM2G323024
15	GO:0098656	BP	anion transmembrane transport	0.0029576	1	4	111	66	12286	A process in which an anion is transported from one side of a membrane to the other by means of some agent such as a transporter or pore.	GRMZM2G046681; GRMZM2G113409; GRMZM2G032351; GRMZM2G042171
5	GO:0033180	CC	proton-transporting V-type ATPase, V1 domain	0.00297156	1	2	78	14	13255	A protein complex that forms part of a proton-transporting V-type ATPase and catalyzes ATP hydrolysis. The V1 complex consists of: (1) a globular headpiece with three alternating copies of subunits A and B that form a ring, (2) a central rotational stalk composed of single copies of subunits D and F, and (3) a peripheral stalk made of subunits C, E, G and H. Subunits A and B mediate the hydrolysi…	GRMZM2G037015; GRMZM2G355572
14	GO:0009743	BP	response to carbohydrate	0.0029729	1	6	105	166	12286	Any process that results in a change in state or activity of a cell or an organism (in terms of movement, secretion, enzyme production, gene expression, etc.) as a result of a carbohydrate stimulus.	GRMZM2G155767; GRMZM2G180328; GRMZM2G039723; AC207722.2_FG009; GRMZM2G034061; GRMZM2G065225
8	GO:0050832	BP	defense response to fungus	0.00298959	1	6	71	247	12286	Reactions triggered in response to the presence of a fungus that act to protect the cell or organism.	GRMZM2G020196; GRMZM2G129018; GRMZM2G100288; GRMZM2G033098; GRMZM2G071970; GRMZM2G148087
2	GO:0015168	MF	glycerol transmembrane transporter activity	0.00302968	1	3	209	20	14114	Enables the transfer of glycerol from one side of the membrane to the other. Glycerol is 1,2,3-propanetriol, a sweet, hygroscopic, viscous liquid, widely distributed in nature as a constituent of many lipids.	GRMZM2G096683; GRMZM2G014914; GRMZM2G392975
2	GO:0080090	BP	regulation of primary metabolic process	0.00305664	1	43	182	1924	12286	Any process that modulates the frequency, rate or extent of the chemical reactions and pathways within a cell or an organism involving those compounds formed as a part of the normal anabolic and catabolic processes. These processes take place in most, if not all, cells of the organism.	GRMZM2G104396; GRMZM2G079013; GRMZM2G039824; GRMZM2G134073; GRMZM2G030272; GRMZM2G051528; GRMZM2G392101; GRMZM2G171468; GRMZM2G084576; GRMZM2G089949; GRMZM2G031983; GRMZM2G143718; GRMZM6G787651; GRMZM2G435445; GRMZM2G423337; GRMZM2G361842; GRMZM2G063151; GRMZM2G110309; GRMZM2G145041; GRMZM2G383408; GRMZM2G091433; GRMZM2G072117; GRMZM2G378852; GRMZM2G048582; GRMZM2G128995; GRMZM2G138455; GRMZM2G15…
5	GO:0009414	BP	response to water deprivation	0.00306157	1	9	102	361	12286	Any process that results in a change in state or activity of a cell or an organism (in terms of movement, secretion, enzyme production, gene expression, etc.) as a result of a water deprivation stimulus, prolonged deprivation of water.	GRMZM2G015605; GRMZM2G083894; GRMZM2G181551; GRMZM2G080992; GRMZM2G347043; GRMZM2G037189; GRMZM2G134334; GRMZM2G035103; GRMZM2G567897
2	GO:0040034	BP	regulation of development, heterochronic	0.00307621	1	4	182	41	12286	Any process that modulates the consistent predetermined time point at which an integrated living unit or organism progresses from an initial condition to a later condition and the rate at which this time point is reached.	GRMZM2G104396; GRMZM2G361842; GRMZM2G171365; GRMZM2G370777
8	GO:0009605	BP	response to external stimulus	0.00308269	1	15	71	1199	12286	Any process that results in a change in state or activity of a cell or an organism (in terms of movement, secretion, enzyme production, gene expression, etc.) as a result of an external stimulus.	GRMZM2G053720; GRMZM2G017792; GRMZM2G020196; GRMZM2G428379; GRMZM5G891990; GRMZM2G178892; GRMZM2G129018; GRMZM2G416308; GRMZM2G100288; GRMZM5G821024; GRMZM2G703858; GRMZM2G033098; GRMZM2G071970; GRMZM2G129189; GRMZM2G148087
15	GO:0004033	MF	aldo-keto reductase (NADP) activity	0.00308527	1	2	120	10	14114	Catalysis of the reaction: an alcohol + NADP+ = an aldehyde or a ketone + NADPH + H+.	GRMZM2G022130; GRMZM2G059314
8	GO:0044711	BP	single-organism biosynthetic process	0.00310915	1	17	71	1450	12286	A biosynthetic process - chemical reactions and pathways resulting in the formation of substances - involving a single organism.	GRMZM2G053720; GRMZM2G017792; GRMZM5G836378; GRMZM2G173341; GRMZM2G068350; GRMZM2G178602; GRMZM2G135027; GRMZM2G178892; GRMZM2G149636; GRMZM2G135743; GRMZM2G033098; GRMZM2G437912; GRMZM2G071970; GRMZM2G173630; GRMZM2G103128; GRMZM2G148087; GRMZM2G104626
4	GO:0005506	MF	iron ion binding	0.00312694	1	12	284	237	14114	Interacting selectively and non-covalently with iron (Fe) ions.	GRMZM2G147245; GRMZM2G026322; GRMZM2G459563; GRMZM2G140915; GRMZM2G031125; GRMZM2G152354; GRMZM2G109130; GRMZM2G172826; GRMZM2G168355; GRMZM2G118809; GRMZM2G119067; GRMZM2G102318
8	GO:0006952	BP	defense response	0.00313364	1	13	71	962	12286	Reactions, triggered in response to the presence of a foreign body or the occurrence of an injury, which result in restriction of damage to the organism attacked or prevention/recovery from the infection caused by the attack.	GRMZM2G053720; GRMZM2G017792; GRMZM2G057262; GRMZM2G020196; GRMZM5G891990; GRMZM2G129018; GRMZM2G085941; GRMZM2G100288; GRMZM2G703858; GRMZM2G033098; GRMZM2G071970; GRMZM2G129189; GRMZM2G148087
4	GO:0072329	BP	monocarboxylic acid catabolic process	0.00313422	1	5	262	47	12286	The chemical reactions and pathways resulting in the breakdown of monocarboxylic acids, any organic acid containing one carboxyl (-COOH) group.	GRMZM2G135588; GRMZM2G132903; GRMZM5G854613; GRMZM2G099666; GRMZM2G181227
2	GO:0004069	MF	L-aspartate:2-oxoglutarate aminotransferase activity	0.00314768	1	2	209	6	14114	Catalysis of the reaction: L-aspartate + 2-oxoglutarate = oxaloacetate + L-glutamate.	GRMZM2G018006; GRMZM2G002652
8	GO:0035670	BP	plant-type ovary development	0.00315773	1	3	71	51	12286	The process whose specific outcome is the progression of an ovary that produces an ovule over time, from its formation to the mature structure. The ovary is the enlarged basal portion of a carpel and matures into a fruit. An ovule is the multicellular structure that gives rise to and contains the female reproductive cells, and develops into a seed.	GRMZM2G017792; GRMZM2G338259; GRMZM2G116557
8	GO:0048481	BP	plant ovule development	0.00315773	1	3	71	51	12286	The process whose specific outcome is the progression of the ovule over time, from its formation to the mature structure. The ovule is the structure in seed plants enclosing the female gametophyte, and is composed of the nucellus, one or two integuments, and the funiculus; it develops into the seed.	GRMZM2G017792; GRMZM2G338259; GRMZM2G116557
16	GO:0044435	CC	plastid part	0.00331227	1	30	158	1510	13255	Any constituent part of a plastid, a member of a family of organelles found in the cytoplasm of plants and some protists, which are membrane-bounded and contain DNA. Plant plastids develop from a common type, the proplastid.	GRMZM2G052610; GRMZM2G077054; GRMZM2G315125; GRMZM2G352695; GRMZM2G133684; GRMZM2G177077; GRMZM2G170013; GRMZM2G018375; GRMZM2G101617; GRMZM2G072865; GRMZM2G047695; GRMZM2G312244; GRMZM2G038301; GRMZM2G140667; GRMZM2G325575; GRMZM2G024073; GRMZM2G168693; GRMZM2G004583; GRMZM2G050845; GRMZM2G044074; GRMZM5G807767; GRMZM2G136680; GRMZM2G068715; GRMZM2G069106; GRMZM2G086648; GRMZM2G078412; GRMZM2G03…
7	GO:0043168	MF	anion binding	0.00331602	1	13	53	1516	14114	Interacting selectively and non-covalently with anions, charged atoms or groups of atoms with a net negative charge.	GRMZM2G040508; GRMZM2G109830; GRMZM2G039665; GRMZM2G165387; GRMZM2G433684; GRMZM2G071396; GRMZM2G343570; GRMZM2G137861; GRMZM2G419436; GRMZM2G159034; GRMZM2G480607; GRMZM2G309897; GRMZM2G083246
15	GO:0042644	CC	chloroplast nucleoid	0.0033191	1	2	117	10	13255	The region of a chloroplast to which the DNA is confined.	GRMZM2G167428; GRMZM2G449496
5	GO:0016070	BP	RNA metabolic process	0.003383	1	29	102	2121	12286	The cellular chemical reactions and pathways involving RNA, ribonucleic acid, one of the two main type of nucleic acid, consisting of a long, unbranched macromolecule formed from ribonucleotides joined in 3',5'-phosphodiester linkage.	GRMZM2G113060; GRMZM2G369472; GRMZM2G069082; GRMZM2G137341; GRMZM2G097081; GRMZM2G138396; GRMZM2G120320; GRMZM2G091331; AC205562.3_FG002; GRMZM2G174558; GRMZM2G174347; GRMZM2G068239; GRMZM2G012724; GRMZM2G449681; GRMZM2G347043; GRMZM2G117007; GRMZM2G481163; GRMZM2G035103; GRMZM2G132185; GRMZM2G310368; GRMZM2G069146; GRMZM2G020150; GRMZM2G438202; GRMZM2G090594; GRMZM2G124037; GRMZM2G061487; GRMZM2…
5	GO:0009415	BP	response to water	0.00341474	1	9	102	367	12286	Any process that results in a change in state or activity of a cell or an organism (in terms of movement, secretion, enzyme production, gene expression, etc.) as a result of a stimulus reflecting the presence, absence, or concentration of water.	GRMZM2G015605; GRMZM2G083894; GRMZM2G181551; GRMZM2G080992; GRMZM2G347043; GRMZM2G037189; GRMZM2G134334; GRMZM2G035103; GRMZM2G567897
11	GO:0044212	MF	transcription regulatory region DNA binding	0.00342938	1	5	84	170	14114	Interacting selectively and non-covalently with a DNA region that regulates the transcription of a region of DNA, which may be a gene, cistron, or operon. Binding may occur as a sequence specific interaction or as an interaction observed only once a factor has been recruited to the DNA by other factors.	GRMZM2G081919; GRMZM2G474769; GRMZM2G314661; GRMZM2G353885; GRMZM2G125777
16	GO:0005737	CC	cytoplasm	0.0034582	1	124	158	9083	13255	All of the contents of a cell excluding the plasma membrane and nucleus, but including other subcellular structures.	GRMZM2G047705; GRMZM2G055243; GRMZM2G130773; GRMZM2G563190; GRMZM2G052610; GRMZM2G100333; GRMZM2G154883; GRMZM2G077054; GRMZM2G051782; GRMZM2G001191; GRMZM2G012923; GRMZM2G085849; GRMZM2G115817; GRMZM2G066485; GRMZM2G130230; GRMZM2G147191; GRMZM2G315125; GRMZM2G470461; GRMZM2G164676; GRMZM2G352695; GRMZM2G314094; GRMZM2G333641; GRMZM2G131487; GRMZM2G075619; GRMZM2G043198; GRMZM2G133684; GRMZM2G17…
2	GO:0031323	BP	regulation of cellular metabolic process	0.00352002	1	44	182	1996	12286	Any process that modulates the frequency, rate or extent of the chemical reactions and pathways by which individual cells transform chemical substances.	GRMZM2G104396; GRMZM2G079013; GRMZM2G039824; GRMZM2G134073; GRMZM2G030272; GRMZM2G051528; GRMZM2G392101; GRMZM2G171468; GRMZM2G084576; GRMZM2G089949; GRMZM2G031983; GRMZM2G143718; GRMZM6G787651; GRMZM2G435445; GRMZM2G423337; GRMZM2G361842; GRMZM2G063151; GRMZM2G110309; GRMZM2G145041; GRMZM2G383408; GRMZM2G091433; GRMZM2G072117; GRMZM2G378852; GRMZM2G048582; GRMZM2G138455; GRMZM2G156956; GRMZM2G11…
16	GO:0071482	BP	cellular response to light stimulus	0.00353141	1	6	142	127	12286	Any process that results in a change in state or activity of a cell (in terms of movement, secretion, enzyme production, gene expression, etc.) as a result of a light stimulus, electromagnetic radiation of wavelengths classified as infrared, visible or ultraviolet light.	GRMZM2G033962; GRMZM2G107101; GRMZM5G844173; GRMZM2G390076; GRMZM2G095727; GRMZM2G016290
13	GO:0050486	MF	intramolecular transferase activity, transferring hydroxy groups	0.00353957	1	1	25	2	14114	Catalysis of the transfer of a hydroxyl group from one position to another within a single molecule.	GRMZM2G022837
13	GO:0008534	MF	oxidized purine nucleobase lesion DNA N-glycosylase activity	0.00353957	1	1	25	2	14114	Catalysis of the removal of oxidized purine bases by cleaving the N-C1' glycosidic bond between the oxidized purine and the deoxyribose sugar. The reaction involves the formation of a covalent enzyme-substrate intermediate. Release of the enzyme and free base by a beta-elimination or a beta, gamma-elimination mechanism results in the cleavage of the DNA backbone 3' of the apurinic (AP) site.	GRMZM2G169333
2	GO:0005694	CC	chromosome	0.00355228	1	11	194	289	13255	A structure composed of a very long molecule of DNA and associated proteins (e.g. histones) that carries hereditary information.	GRMZM2G033199; GRMZM2G063151; GRMZM2G110309; GRMZM2G118355; GRMZM2G151726; GRMZM2G003002; GRMZM2G326328; AC233865.1_FG001; GRMZM2G046055; GRMZM2G071959; GRMZM2G079089
8	GO:0019005	CC	SCF ubiquitin ligase complex	0.00357509	1	3	85	48	13255	A ubiquitin ligase complex in which a cullin from the Cul1 subfamily and a RING domain protein form the catalytic core; substrate specificity is conferred by a Skp1 adaptor and an F-box protein. SCF complexes are involved in targeting proteins for degradation by the proteasome. The best characterized complexes are those from yeast and mammals (with core subunits named Cdc53/Cul1, Rbx1/Hrt1/Roc1).	GRMZM2G017805; GRMZM2G035243; AC149829.2_FG006
4	GO:0030133	CC	transport vesicle	0.00360763	1	5	274	50	13255	Any of the vesicles of the constitutive secretory pathway, which carry cargo from the endoplasmic reticulum to the Golgi, between Golgi cisternae, from the Golgi to the ER (retrograde transport) or to destinations within or outside the cell.	GRMZM2G028676; GRMZM2G045987; GRMZM2G070693; GRMZM2G112805; GRMZM2G081745
1	GO:0034219	BP	carbohydrate transmembrane transport	0.00361664	1	3	109	35	12286	The process in which a carbohydrate is transported from one side of a membrane to the other by means of some agent such as a transporter or pore.	GRMZM2G442523; GRMZM2G142063; GRMZM2G040033
11	GO:0046856	BP	phosphatidylinositol dephosphorylation	0.00364688	1	2	70	16	12286	The process of removing one or more phosphate groups from a phosphatidylinositol.	GRMZM2G329909; GRMZM2G157267
4	GO:0044712	BP	single-organism catabolic process	0.00368406	1	22	262	553	12286	A catabolic process - chemical reactions and pathways resulting in the breakdown of substances - which involves a single organism.	GRMZM2G108912; GRMZM2G117878; GRMZM2G179090; GRMZM2G136455; GRMZM2G135588; GRMZM2G132903; GRMZM2G080828; GRMZM5G854613; GRMZM2G088064; GRMZM2G181362; GRMZM2G099666; GRMZM2G058745; GRMZM2G061969; GRMZM2G056569; GRMZM2G361693; GRMZM2G149847; GRMZM2G181227; GRMZM2G179792; GRMZM2G029048; GRMZM2G078200; GRMZM2G150098; GRMZM2G119773
3	GO:0016744	MF	transferase activity, transferring aldehyde or ketonic groups	0.00368427	1	2	100	13	14114	Catalysis of the transfer of an aldehyde or ketonic group from one compound (donor) to another (acceptor).	GRMZM2G173641; GRMZM2G134256
11	GO:0001067	MF	regulatory region nucleic acid binding	0.00369528	1	5	84	173	14114	Interacting selectively and non-covalently with a nucleic acid region that regulates a nucleic acid-based process. Such processes include transcription, DNA replication, and DNA repair.	GRMZM2G081919; GRMZM2G474769; GRMZM2G314661; GRMZM2G353885; GRMZM2G125777
11	GO:0000975	MF	regulatory region DNA binding	0.00369528	1	5	84	173	14114	Interacting selectively and non-covalently with a DNA region that regulates a DNA-based process. Such processes include transcription, DNA replication, and DNA repair.	GRMZM2G081919; GRMZM2G474769; GRMZM2G314661; GRMZM2G353885; GRMZM2G125777
10	GO:0004124	MF	cysteine synthase activity	0.00369708	1	2	147	9	14114	Catalysis of the reaction: O3-acetyl-L-serine + hydrogen sulfide = L-cysteine + acetate.	GRMZM2G133359; GRMZM2G104269
6	GO:0004722	MF	protein serine/threonine phosphatase activity	0.00370156	1	6	146	143	14114	Catalysis of the reaction: protein serine phosphate + H2O = protein serine + phosphate, and protein threonine phosphate + H2O = protein threonine + phosphate.	GRMZM2G130943; GRMZM2G155991; GRMZM2G010017; GRMZM2G137286; GRMZM2G052699; GRMZM5G899390
4	GO:1901981	MF	phosphatidylinositol phosphate binding	0.00370297	1	4	284	32	14114	Interacting selectively and non-covalently with phosphatidylinositol phosphate.	GRMZM2G108912; GRMZM2G061969; GRMZM2G140443; GRMZM2G179792
11	GO:0003677	MF	DNA binding	0.00371814	1	19	84	1668	14114	Any molecular function by which a gene product interacts selectively and non-covalently with DNA (deoxyribonucleic acid).	GRMZM2G024533; GRMZM2G081919; GRMZM2G175265; GRMZM2G474769; GRMZM2G314661; GRMZM2G440943; GRMZM2G168096; GRMZM2G449355; GRMZM2G478370; GRMZM2G353885; GRMZM2G095931; GRMZM2G033138; GRMZM2G036050; GRMZM2G030529; GRMZM2G125777; GRMZM2G142150; GRMZM2G406712; GRMZM2G372928; GRMZM2G037200
10	GO:0042402	BP	cellular biogenic amine catabolic process	0.00372144	1	2	115	10	12286	The chemical reactions and pathways occurring at the level of individual cells resulting in the breakdown of biogenic amines, any of a group of naturally occurring, biologically active amines, such as norepinephrine, histamine, and serotonin, many of which act as neurotransmitters.	GRMZM2G078033; GRMZM2G150248
10	GO:0009310	BP	amine catabolic process	0.00372144	1	2	115	10	12286	The chemical reactions and pathways resulting in the breakdown of any organic compound that is weakly basic in character and contains an amino or a substituted amino group. Amines are called primary, secondary, or tertiary according to whether one, two, or three carbon atoms are attached to the nitrogen atom.	GRMZM2G078033; GRMZM2G150248
4	GO:0030659	CC	cytoplasmic vesicle membrane	0.00372269	1	7	274	96	13255	The lipid bilayer surrounding a cytoplasmic vesicle.	GRMZM2G028676; GRMZM2G045987; GRMZM2G094699; GRMZM2G378906; GRMZM2G112805; AC155622.2_FG001; GRMZM2G081745
2	GO:0005351	MF	sugar:proton symporter activity	0.00376661	1	5	209	70	14114	Catalysis of the transfer of a solute or solutes from one side of a membrane to the other according to the reaction: sugar(out) + H+(out) = sugar(in) + H+(in).	AC203985.4_FG001; GRMZM5G843302; GRMZM2G104942; GRMZM2G096683; GRMZM2G017047
2	GO:0005402	MF	cation:sugar symporter activity	0.00376661	1	5	209	70	14114	Catalysis of the transfer of a solute or solutes from one side of a membrane to the other according to the reaction: sugar(out) + cation(out) = sugar(in) + cation(in).	AC203985.4_FG001; GRMZM5G843302; GRMZM2G104942; GRMZM2G096683; GRMZM2G017047
16	GO:0019637	BP	organophosphate metabolic process	0.00378389	1	16	142	657	12286	The chemical reactions and pathways involving organophosphates, any phosphate-containing organic compound.	GRMZM2G100333; GRMZM2G051782; GRMZM2G066485; GRMZM2G130230; GRMZM2G314094; GRMZM2G131487; GRMZM2G043198; GRMZM2G177077; GRMZM2G038301; GRMZM2G155546; GRMZM2G004583; GRMZM2G142836; GRMZM2G353147; GRMZM2G033926; GRMZM2G179473; GRMZM2G425249
14	GO:0030307	BP	positive regulation of cell growth	0.00378395	1	2	105	11	12286	Any process that activates or increases the frequency, rate, extent or direction of cell growth.	GRMZM2G330012; GRMZM2G349554
15	GO:0015103	MF	inorganic anion transmembrane transporter activity	0.00379557	1	4	120	75	14114	Enables the transfer of inorganic anions from one side of a membrane to the other. Inorganic anions are atoms or small molecules with a negative charge which do not contain carbon in covalent linkage.	GRMZM2G113409; GRMZM2G092793; GRMZM2G084181; GRMZM2G042171
3	GO:0008168	MF	methyltransferase activity	0.00381129	1	7	100	281	14114	Catalysis of the transfer of a methyl group to an acceptor molecule.	GRMZM2G354093; GRMZM5G899349; GRMZM2G394528; GRMZM2G112149; GRMZM2G149751; GRMZM2G116563; GRMZM2G063438
4	GO:0015932	MF	nucleobase-containing compound transmembrane transporter activity	0.00382306	1	5	284	52	14114	Enables the transfer of nucleobases, nucleosides, nucleotides and nucleic acids from one side of a membrane to the other.	GRMZM2G053991; GRMZM2G135186; GRMZM2G066923; GRMZM2G064473; GRMZM2G063253
4	GO:0051641	BP	cellular localization	0.00383077	1	27	262	732	12286	A localization process that takes place at the cellular level; as a result of a cellular localization process, a substance or cellular entity, such as a protein complex or organelle, is transported to, and/or maintained in, a specific location within or in the membrane of a cell.	GRMZM2G008919; GRMZM2G020982; GRMZM2G179090; GRMZM2G136455; GRMZM2G006661; GRMZM2G079226; GRMZM2G080828; GRMZM2G373341; GRMZM2G045987; GRMZM2G094699; GRMZM2G157462; GRMZM2G378906; GRMZM2G149847; GRMZM2G443953; GRMZM2G140443; GRMZM2G010836; GRMZM2G141392; GRMZM2G014872; GRMZM2G111579; GRMZM2G070693; GRMZM2G112805; GRMZM2G101413; GRMZM2G026218; AC155622.2_FG001; GRMZM2G419267; GRMZM2G119773; GRMZM2…
2	GO:0010073	BP	meristem maintenance	0.00385764	1	6	182	101	12286	Any process involved in maintaining the identity, size and shape of a meristem.	GRMZM2G079013; GRMZM2G074267; GRMZM2G171365; GRMZM2G018251; GRMZM2G370777; GRMZM2G074645
14	GO:0006091	BP	generation of precursor metabolites and energy	0.00385825	1	9	105	363	12286	The chemical reactions and pathways resulting in the formation of precursor metabolites, substances from which energy is derived, and any process involved in the liberation of energy from these substances.	GRMZM2G039723; GRMZM2G001653; GRMZM2G153184; GRMZM2G036880; GRMZM2G072280; GRMZM2G160268; GRMZM2G429955; AC207722.2_FG009; GRMZM2G389768
6	GO:0006796	BP	phosphate-containing compound metabolic process	0.00386436	1	32	128	1920	12286	The chemical reactions and pathways involving the phosphate group, the anion or salt of any phosphoric acid.	GRMZM2G030305; GRMZM2G165679; GRMZM2G053987; GRMZM2G158045; GRMZM2G130943; GRMZM2G017164; GRMZM2G018619; GRMZM2G155991; GRMZM2G010017; GRMZM2G095588; GRMZM2G305822; GRMZM2G157115; GRMZM2G169020; GRMZM5G878379; GRMZM2G061447; GRMZM2G314396; GRMZM2G121565; GRMZM2G077187; GRMZM2G137286; GRMZM2G051079; GRMZM2G428554; GRMZM2G005849; GRMZM2G059073; GRMZM2G052699; GRMZM2G138245; GRMZM2G133048; GRMZM2G06…
15	GO:0031967	CC	organelle envelope	0.00386785	1	20	117	1196	13255	A double membrane structure enclosing an organelle, including two lipid bilayers and the region between them. In some cases, an organelle envelope may have more than two membranes.	GRMZM2G094165; GRMZM2G097283; GRMZM2G116634; GRMZM2G046681; GRMZM2G076075; GRMZM2G158835; GRMZM2G070605; GRMZM2G039396; GRMZM2G127139; GRMZM2G003385; GRMZM2G040511; GRMZM2G009715; GRMZM2G036609; GRMZM2G032351; GRMZM2G432390; GRMZM2G069095; GRMZM2G171871; GRMZM2G449496; GRMZM2G323024; GRMZM2G157296
4	GO:0010340	MF	carboxyl-O-methyltransferase activity	0.00387606	1	2	284	5	14114	Catalysis of the transfer of a methyl group to the carboxyl group of an acceptor molecule to form a methyl ester.	GRMZM2G039009; GRMZM2G014676
3	GO:0006085	BP	acetyl-CoA biosynthetic process	0.00392766	1	2	90	13	12286	The chemical reactions and pathways resulting in the formation of acetyl-CoA, a derivative of coenzyme A in which the sulfhydryl group is acetylated.	GRMZM2G107082; GRMZM2G162663
15	GO:0031975	CC	envelope	0.00394162	1	20	117	1198	13255	A multilayered structure surrounding all or part of a cell; encompasses one or more lipid bilayers, and may include a cell wall layer; also includes the space between layers.	GRMZM2G094165; GRMZM2G097283; GRMZM2G116634; GRMZM2G046681; GRMZM2G076075; GRMZM2G158835; GRMZM2G070605; GRMZM2G039396; GRMZM2G127139; GRMZM2G003385; GRMZM2G040511; GRMZM2G009715; GRMZM2G036609; GRMZM2G032351; GRMZM2G432390; GRMZM2G069095; GRMZM2G171871; GRMZM2G449496; GRMZM2G323024; GRMZM2G157296
9	GO:0030522	BP	intracellular receptor signaling pathway	0.00397299	1	2	43	27	12286	Any series of molecular signals initiated by a ligand binding to an receptor located within a cell.	GRMZM2G354319; GRMZM2G421946
9	GO:0009785	BP	blue light signaling pathway	0.00397299	1	2	43	27	12286	The series of molecular signals initiated upon sensing of blue light by photoreceptor molecule, at a wavelength between 400nm and 470nm.	GRMZM2G354319; GRMZM2G421946
2	GO:0000785	CC	chromatin	0.0040126	1	7	194	137	13255	The ordered and organized complex of DNA, protein, and sometimes RNA, that forms the chromosome.	GRMZM2G118355; GRMZM2G151726; GRMZM2G003002; AC233865.1_FG001; GRMZM2G046055; GRMZM2G071959; GRMZM2G079089
8	GO:0102336	MF	3-oxo-arachidoyl-CoA synthase activity	0.00416605	1	2	86	16	14114	Catalysis of the reaction: stearoyl-CoA(4-) + malonyl-CoA(5-) + H+ <=> 3-oxoicosanoyl-CoA. + carbon dioxide + coenzyme A.	GRMZM2G149636; GRMZM2G104626
8	GO:0102337	MF	3-oxo-cerotoyl-CoA synthase activity	0.00416605	1	2	86	16	14114	Catalysis of the reaction: tetracosanoyl-CoA(4-) + malonyl-CoA(5-) + H+ <=> 3-oxohexacosanoyl-CoA + carbon dioxide + coenzyme A.	GRMZM2G149636; GRMZM2G104626
8	GO:0102338	MF	3-oxo-lignoceronyl-CoA synthase activity	0.00416605	1	2	86	16	14114	Catalysis of the reaction: behenoyl-CoA(4-) + malonyl-CoA(5-) + H+ <=> 3-oxotetracosanoyl-CoA. + carbon dioxide + coenzyme A.	GRMZM2G149636; GRMZM2G104626
8	GO:0009922	MF	fatty acid elongase activity	0.00416605	1	2	86	16	14114	Catalysis of the reaction: fatty acid (C-16 or longer) + 2-C = fatty acid (C-16 or longer + 2-C).	GRMZM2G149636; GRMZM2G104626
16	GO:0006281	BP	DNA repair	0.00421591	1	9	142	271	12286	The process of restoring DNA after damage. Genomes are subject to damage by chemical and physical agents in the environment (e.g. UV and ionizing radiations, chemical mutagens, fungal and bacterial toxins, etc.) and by free radicals or alkylating agents endogenously generated in metabolism. DNA is also damaged because of errors during its replication. A variety of different DNA repair pathways ha…	GRMZM2G377589; GRMZM2G348956; GRMZM2G155546; GRMZM2G450939; GRMZM2G090172; GRMZM2G396562; GRMZM2G360792; GRMZM2G107116; GRMZM2G480171
15	GO:0051775	BP	response to redox state	0.00421858	1	2	111	11	12286	Any process that results in a change in state or activity of a cell or an organism (in terms of movement, secretion, enzyme production, gene expression, etc.) as a result of a stimulus indicating redox state. Redox state refers to the balance of oxidized versus reduced forms of electron donors and acceptors in an organelle, cell or organ; plastoquinone, glutathione (GSH/GSSG), and nicotinamide nu…	GRMZM2G543629; GRMZM2G006736
5	GO:0034645	BP	cellular macromolecule biosynthetic process	0.00424334	1	33	102	2560	12286	The chemical reactions and pathways resulting in the formation of a macromolecule, any molecule of high relative molecular mass, the structure of which essentially comprises the multiple repetition of units derived, actually or conceptually, from molecules of low relative molecular mass, carried out by individual cells.	GRMZM2G113060; GRMZM2G369472; GRMZM2G069082; GRMZM2G137341; GRMZM2G097081; GRMZM2G138396; GRMZM2G120320; GRMZM2G079682; GRMZM2G091331; AC205562.3_FG002; GRMZM2G174558; GRMZM2G104118; GRMZM2G174347; GRMZM2G068239; GRMZM2G012724; GRMZM2G449681; GRMZM2G347043; GRMZM2G057779; GRMZM2G117007; GRMZM2G481163; GRMZM2G035103; GRMZM2G132185; GRMZM2G310368; GRMZM2G069146; GRMZM2G020150; GRMZM2G438202; GRMZM2…
5	GO:0010196	BP	nonphotochemical quenching	0.0042669	1	2	102	12	12286	The process by which excess light energy absorbed by chlorophyll and not used to drive photosynthesis is emitted as heat. This process helps maintain the balance between dissipation and utilization of light energy to minimize generation of oxidizing molecules, thereby protecting the plant against photo-oxidative damage.	GRMZM2G181551; GRMZM2G037189
5	GO:1990066	BP	energy quenching	0.0042669	1	2	102	12	12286	The process by which excess light energy absorbed by chlorophyll and not used to drive photosynthesis is emitted by nonphotochemical quenching or chlorophyll fluorescence.	GRMZM2G181551; GRMZM2G037189
16	GO:0071478	BP	cellular response to radiation	0.00426833	1	6	142	132	12286	Any process that results in a change in state or activity of a cell (in terms of movement, secretion, enzyme production, gene expression, etc.) as a result of an electromagnetic radiation stimulus. Electromagnetic radiation is a propagating wave in space with electric and magnetic components. These components oscillate at right angles to each other and to the direction of propagation.	GRMZM2G033962; GRMZM2G107101; GRMZM5G844173; GRMZM2G390076; GRMZM2G095727; GRMZM2G016290
5	GO:0008375	MF	acetylglucosaminyltransferase activity	0.00426938	1	3	113	41	14114	Catalysis of the transfer of an N-acetylglucosaminyl residue from UDP-N-acetyl-glucosamine to a sugar.	GRMZM2G079682; GRMZM2G057509; GRMZM2G104118
8	GO:0033692	BP	cellular polysaccharide biosynthetic process	0.00427926	1	5	71	185	12286	The chemical reactions and pathways resulting in the formation of polysaccharides, polymers of many (typically more than 10) monosaccharide residues linked glycosidically, occurring at the level of an individual cell.	GRMZM2G173341; GRMZM2G068350; GRMZM2G135743; GRMZM2G071970; GRMZM2G103128
4	GO:1900057	BP	positive regulation of leaf senescence	0.00434183	1	2	262	5	12286	Any process that activates or increases the frequency, rate or extent of leaf senescence.	GRMZM5G898290; GRMZM2G138268
4	GO:0072583	BP	clathrin-dependent endocytosis	0.00434183	1	2	262	5	12286	An endocytosis process that begins when material is taken up into clathrin-coated pits, which then pinch off to form clathrin-coated endocytic vesicles.	GRMZM2G157462; GRMZM2G112805
6	GO:0006470	BP	protein dephosphorylation	0.00434793	1	6	128	147	12286	The process of removing one or more phosphoric residues from a protein.	GRMZM2G130943; GRMZM2G155991; GRMZM2G010017; GRMZM2G137286; GRMZM2G052699; GRMZM5G899390
8	GO:0009987	BP	cellular process	0.00435622	1	64	71	9501	12286	Any process that is carried out at the cellular level, but not necessarily restricted to a single cell. For example, cell communication occurs among more than one cell, but occurs at the cellular level.	GRMZM2G015983; GRMZM2G053720; GRMZM2G466298; GRMZM2G074358; GRMZM2G017792; GRMZM5G836378; GRMZM2G432796; GRMZM2G015610; GRMZM2G173341; GRMZM2G057262; GRMZM2G024180; GRMZM2G143238; GRMZM2G068350; GRMZM2G178602; GRMZM2G420801; GRMZM2G017805; GRMZM2G020196; GRMZM2G160906; GRMZM5G812272; GRMZM2G060837; GRMZM2G336456; GRMZM2G428379; AC193632.2_FG002; GRMZM2G035243; GRMZM2G135027; GRMZM5G891990; GRMZM2…
3	GO:0016747	MF	transferase activity, transferring acyl groups other than amino-acyl groups	0.00435833	1	7	100	288	14114	Catalysis of the transfer of an acyl group, other than amino-acyl, from one compound (donor) to another (acceptor).	GRMZM2G174574; GRMZM2G012021; GRMZM2G020721; GRMZM5G826911; GRMZM2G013781; GRMZM2G126285; GRMZM2G089698
16	GO:0005739	CC	mitochondrion	0.00436099	1	37	158	2023	13255	A semiautonomous, self replicating organelle that occurs in varying numbers, shapes, and sizes in the cytoplasm of virtually all eukaryotic cells. It is notably the site of tissue respiration.	GRMZM2G047705; GRMZM2G130773; GRMZM2G563190; GRMZM2G077054; GRMZM2G115817; GRMZM2G147191; GRMZM2G075619; GRMZM2G043198; GRMZM2G018375; GRMZM2G033962; GRMZM2G072865; AC234520.1_FG005; GRMZM2G010034; GRMZM2G095727; GRMZM2G113990; GRMZM2G012391; GRMZM2G325575; GRMZM2G004583; AC203841.3_FG002; GRMZM2G325019; GRMZM2G373175; GRMZM2G103250; GRMZM2G158452; GRMZM2G028552; GRMZM2G396562; GRMZM2G175930; GRM…
4	GO:0005802	CC	trans-Golgi network	0.00438551	1	14	274	304	13255	The network of interconnected tubular and cisternal structures located within the Golgi apparatus on the side distal to the endoplasmic reticulum, from which secretory vesicles emerge. The trans-Golgi network is important in the later stages of protein secretion where it is thought to play a key role in the sorting and targeting of secreted proteins to the correct destination.	GRMZM2G002396; GRMZM2G136455; AC234185.1_FG007; GRMZM2G409104; GRMZM5G863076; GRMZM2G126865; GRMZM2G123540; GRMZM2G061096; GRMZM2G063253; GRMZM2G381473; GRMZM2G007404; GRMZM2G063519; GRMZM2G146951; GRMZM2G014793
13	GO:0010426	BP	DNA methylation on cytosine within a CHH sequence	0.00438917	1	1	18	3	12286	The covalent transfer of a methyl group, to C-5 or N-4, of a cytosine located within an asymmetric CHH sequence in a DNA molecule. H stands for an adenine, cytosine, or thymine nucleotide.	GRMZM2G119393
2	GO:0022891	MF	substrate-specific transmembrane transporter activity	0.0043896	1	20	209	710	14114	Enables the transfer of a specific substance or group of related substances from one side of a membrane to the other.	GRMZM2G301885; GRMZM2G444801; GRMZM2G018018; AC203985.4_FG001; GRMZM5G843302; GRMZM2G086430; GRMZM2G128995; GRMZM2G074267; GRMZM2G096365; GRMZM2G137985; GRMZM2G104942; GRMZM2G078781; GRMZM2G082434; GRMZM2G025528; GRMZM2G096683; GRMZM2G153358; GRMZM2G014914; GRMZM2G392975; GRMZM2G064467; GRMZM2G017047
5	GO:0045489	BP	pectin biosynthetic process	0.00439274	1	3	102	40	12286	The chemical reactions and pathways resulting in the formation of pectin, a polymer containing a backbone of alpha-1,4-linked D-galacturonic acid residues.	GRMZM2G142709; GRMZM2G000587; GRMZM2G149024
4	GO:0042579	CC	microbody	0.0044114	1	12	274	241	13255	Cytoplasmic organelles, spherical or oval in shape, that are bounded by a single membrane and contain oxidative enzymes, especially those utilizing hydrogen peroxide (H2O2).	GRMZM2G029824; GRMZM2G077837; GRMZM2G148633; GRMZM2G135588; GRMZM2G132903; GRMZM5G854613; GRMZM2G099666; GRMZM2G181227; GRMZM2G127798; GRMZM2G003720; GRMZM2G019260; GRMZM2G152417
4	GO:0005777	CC	peroxisome	0.0044114	1	12	274	241	13255	A small organelle enclosed by a single membrane, and found in most eukaryotic cells. Contains peroxidases and other enzymes involved in a variety of metabolic processes including free radical detoxification, lipid catabolism and biosynthesis, and hydrogen peroxide metabolism.	GRMZM2G029824; GRMZM2G077837; GRMZM2G148633; GRMZM2G135588; GRMZM2G132903; GRMZM5G854613; GRMZM2G099666; GRMZM2G181227; GRMZM2G127798; GRMZM2G003720; GRMZM2G019260; GRMZM2G152417
15	GO:0016108	BP	tetraterpenoid metabolic process	0.00446031	1	3	111	37	12286	The chemical reactions and pathways involving tetraterpenoid compounds, terpenoids with eight isoprene units.	GRMZM2G027219; GRMZM2G046681; GRMZM2G127139
15	GO:0016116	BP	carotenoid metabolic process	0.00446031	1	3	111	37	12286	The chemical reactions and pathways involving carotenoids, tetraterpenoid compounds in which two units of 4 isoprenoid residues joined head-to-tail are themselves joined tail-to-tail.	GRMZM2G027219; GRMZM2G046681; GRMZM2G127139
2	GO:0015295	MF	solute:proton symporter activity	0.00451106	1	5	209	73	14114	Catalysis of the transfer of a solute or solutes from one side of a membrane to the other according to the reaction: solute(out) + H+(out) = solute(in) + H+(in).	AC203985.4_FG001; GRMZM5G843302; GRMZM2G104942; GRMZM2G096683; GRMZM2G017047
16	GO:1901259	BP	chloroplast rRNA processing	0.00452794	1	2	142	9	12286	Any rRNA processing that takes place in chloroplast.	GRMZM2G050845; GRMZM5G873594
11	GO:0000398	BP	mRNA splicing, via spliceosome	0.00455271	1	4	70	118	12286	The joining together of exons from one or more primary transcripts of messenger RNA (mRNA) and the excision of intron sequences, via a spliceosomal mechanism, so that mRNA consisting only of the joined exons is produced.	GRMZM2G449355; GRMZM2G099355; GRMZM2G028096; GRMZM2G030659
4	GO:0030658	CC	transport vesicle membrane	0.00456015	1	4	274	33	13255	The lipid bilayer surrounding a transport vesicle.	GRMZM2G028676; GRMZM2G045987; GRMZM2G112805; GRMZM2G081745
3	GO:0046417	BP	chorismate metabolic process	0.00456051	1	2	90	14	12286	The chemical reactions and pathways involving chorismate, the anion of (3R-trans)-3-((1-carboxyethenyl)oxy)-4-hydroxy-1,5-cyclohexadiene-1-carboxylic acid.	GRMZM2G314652; GRMZM5G877500
8	GO:0044042	BP	glucan metabolic process	0.00458047	1	5	71	188	12286	The chemical reactions and pathways involving glucans, polysaccharides consisting only of glucose residues.	GRMZM2G173341; GRMZM2G060837; GRMZM2G135743; GRMZM2G071970; GRMZM2G103128
8	GO:0006073	BP	cellular glucan metabolic process	0.00458047	1	5	71	188	12286	The chemical reactions and pathways involving glucans, polysaccharides consisting only of glucose residues.	GRMZM2G173341; GRMZM2G060837; GRMZM2G135743; GRMZM2G071970; GRMZM2G103128
7	GO:0000166	MF	nucleotide binding	0.00469763	1	21	53	3234	14114	Interacting selectively and non-covalently with a nucleotide, any compound consisting of a nucleoside that is esterified with (ortho)phosphate or an oligophosphate at any hydroxyl group on the ribose or deoxyribose.	GRMZM2G040508; GRMZM2G109830; GRMZM2G039665; GRMZM2G165387; GRMZM2G433684; GRMZM2G071396; GRMZM2G343570; GRMZM2G137861; GRMZM2G419436; GRMZM5G863846; GRMZM2G436092; GRMZM2G159034; GRMZM2G087161; GRMZM2G016671; GRMZM2G321413; GRMZM2G480607; GRMZM2G309897; GRMZM2G027344; GRMZM2G149281; GRMZM2G083246; GRMZM2G151406
7	GO:1901265	MF	nucleoside phosphate binding	0.00469763	1	21	53	3234	14114	Interacting selectively and non-covalently with nucleoside phosphate.	GRMZM2G040508; GRMZM2G109830; GRMZM2G039665; GRMZM2G165387; GRMZM2G433684; GRMZM2G071396; GRMZM2G343570; GRMZM2G137861; GRMZM2G419436; GRMZM5G863846; GRMZM2G436092; GRMZM2G159034; GRMZM2G087161; GRMZM2G016671; GRMZM2G321413; GRMZM2G480607; GRMZM2G309897; GRMZM2G027344; GRMZM2G149281; GRMZM2G083246; GRMZM2G151406
11	GO:0060255	BP	regulation of macromolecule metabolic process	0.00472259	1	20	70	1939	12286	Any process that modulates the frequency, rate or extent of the chemical reactions and pathways involving macromolecules, any molecule of high relative molecular mass, the structure of which essentially comprises the multiple repetition of units derived, actually or conceptually, from molecules of low relative molecular mass.	GRMZM2G081919; GRMZM2G474769; GRMZM2G314661; GRMZM2G132504; GRMZM2G449355; GRMZM2G353885; GRMZM2G021483; GRMZM2G352431; GRMZM2G068340; GRMZM2G466270; GRMZM2G033138; GRMZM2G036050; GRMZM2G030529; GRMZM2G125777; GRMZM2G142150; GRMZM2G406712; GRMZM2G372928; GRMZM2G118467; GRMZM2G030659; GRMZM2G009163
1	GO:0000989	MF	transcription factor activity, transcription factor binding	0.00473163	1	5	124	124	14114	Interacting selectively and non-covalently with a specific transcription factor, which may be a single protein or a complex, in order to modulate transcription. A protein binding transcription factor may or may not also interact with the template nucleic acid (either DNA or RNA) as well.	GRMZM2G095299; GRMZM2G144744; GRMZM2G019335; GRMZM2G065374; GRMZM2G071626
1	GO:0008762	MF	UDP-N-acetylmuramate dehydrogenase activity	0.00477062	1	2	124	12	14114	Catalysis of the reaction: UDP-N-acetylmuramate + NADP+ = UDP-N-acetyl-3-O-(1-carboxyvinyl)-D-glucosamine + NADPH + H+.	GRMZM2G348452; AC203909.3_FG003
1	GO:0048497	BP	maintenance of floral organ identity	0.00485727	1	2	109	12	12286	The process in which the identity of a floral organ is maintained. Identity is considered to be the aggregate of characteristics by which a structure is recognized.	GRMZM2G004957; GRMZM2G130442
1	GO:0090700	BP	maintenance of plant organ identity	0.00485727	1	2	109	12	12286	The process in which the identity of a plant organ is maintained. Identity is considered to be the aggregate of characteristics by which a structure is recognized.	GRMZM2G004957; GRMZM2G130442
3	GO:0009067	BP	aspartate family amino acid biosynthetic process	0.00488405	1	3	90	47	12286	The chemical reactions and pathways resulting in the formation of amino acids of the aspartate family, comprising asparagine, aspartate, lysine, methionine and threonine.	GRMZM2G112149; GRMZM2G149751; GRMZM2G347056
8	GO:0042787	BP	protein ubiquitination involved in ubiquitin-dependent protein catabolic process	0.00500029	1	3	71	60	12286	The process in which a ubiquitin group, or multiple groups, are covalently attached to the target protein, thereby initiating the degradation of that protein.	GRMZM2G017805; GRMZM2G035243; AC149829.2_FG006
8	GO:0071669	BP	plant-type cell wall organization or biogenesis	0.00500524	1	5	71	192	12286	A process that results in the biosynthesis of constituent macromolecules, assembly, arrangement of constituent parts, or disassembly of a cellulose- and pectin-containing cell wall.	GRMZM2G173341; GRMZM2G068350; GRMZM2G135743; GRMZM2G071970; GRMZM2G103128
15	GO:0031425	BP	chloroplast RNA processing	0.00503253	1	2	111	12	12286	The conversion of a primary RNA molecule transcribed from a chloroplast genome into one or more mature RNA molecules.	GRMZM2G129783; GRMZM2G167428
15	GO:0010181	MF	FMN binding	0.00504973	1	3	120	41	14114	Interacting selectively and non-covalently with flavin mono nucleotide. Flavin mono nucleotide (FMN) is the coenzyme or the prosthetic group of various flavoprotein oxidoreductase enzymes.	GRMZM2G039396; GRMZM2G036609; GRMZM2G032351
16	GO:0046474	BP	glycerophospholipid biosynthetic process	0.00505467	1	4	142	60	12286	The chemical reactions and pathways resulting in the formation of glycerophospholipids, any derivative of glycerophosphate that contains at least one O-acyl, O-alkyl, or O-alkenyl group attached to the glycerol residue.	GRMZM2G100333; GRMZM2G038301; GRMZM2G004583; GRMZM2G033926
2	GO:0046983	MF	protein dimerization activity	0.00507602	1	15	209	478	14114	The formation of a protein dimer, a macromolecular structure consists of two noncovalently associated identical or nonidentical subunits.	GRMZM2G115960; GRMZM2G084576; GRMZM2G110309; GRMZM2G091433; GRMZM2G171365; GRMZM2G035092; GRMZM2G370777; GRMZM2G380088; GRMZM2G118355; GRMZM2G151726; AC233865.1_FG001; GRMZM2G046055; GRMZM2G071959; GRMZM2G079089; GRMZM2G389567
11	GO:0046839	BP	phospholipid dephosphorylation	0.00513983	1	2	70	19	12286	The process of removing one or more phosphate groups from a phosphorylated lipid, any member of a group of substances soluble in lipid solvents but only sparingly soluble in aqueous solvents.	GRMZM2G329909; GRMZM2G157267
4	GO:0070727	BP	cellular macromolecule localization	0.0051486	1	22	262	569	12286	Any process in which a macromolecule is transported to, and/or maintained in, a specific location at the level of a cell. Localization at the cellular level encompasses movement within the cell, from within the cell to the cell surface, or from one location to another at the surface of a cell.	GRMZM2G008919; GRMZM2G020982; GRMZM2G179090; GRMZM2G136455; GRMZM2G006661; GRMZM2G079226; GRMZM2G373341; GRMZM2G045987; GRMZM2G094699; GRMZM2G378906; GRMZM2G149847; GRMZM2G443953; GRMZM2G140443; GRMZM2G010836; GRMZM2G014872; GRMZM2G111579; GRMZM2G070693; GRMZM2G112805; GRMZM2G101413; AC155622.2_FG001; GRMZM2G419267; GRMZM2G081745
11	GO:0008276	MF	protein methyltransferase activity	0.00520087	1	3	84	59	14114	Catalysis of the transfer of a methyl group (CH3-) to a protein.	GRMZM2G149153; GRMZM2G352431; GRMZM2G372928
4	GO:0046466	BP	membrane lipid catabolic process	0.00522427	1	3	262	17	12286	The chemical reactions and pathways resulting in the breakdown of membrane lipids, any lipid found in or associated with a biological membrane.	GRMZM2G108912; GRMZM2G061969; GRMZM2G179792
4	GO:0048532	BP	anatomical structure arrangement	0.00523396	1	6	262	75	12286	The process that gives rise to the configuration of the constituent parts of an anatomical structure. This process pertains to the physical shaping of a rudimentary structure. Anatomical structures can be macroscopic such as a carpel, or microscopic such as an acrosome.	GRMZM2G108912; GRMZM2G063522; GRMZM2G061969; GRMZM2G056569; GRMZM2G092888; GRMZM2G179792
4	GO:0016289	MF	CoA hydrolase activity	0.0052581	1	3	284	18	14114	Catalysis of the reaction: X-CoA + H2O = X + CoA; X may be any group.	GRMZM2G153138; GRMZM2G181227; GRMZM2G003720
15	GO:0016868	MF	intramolecular transferase activity, phosphotransferases	0.00525939	1	2	120	13	14114	Catalysis of the transfer of a phosphate group from one position to another within a single molecule.	GRMZM2G023289; GRMZM2G003385
16	GO:0016070	BP	RNA metabolic process	0.00526055	1	37	142	2121	12286	The cellular chemical reactions and pathways involving RNA, ribonucleic acid, one of the two main type of nucleic acid, consisting of a long, unbranched macromolecule formed from ribonucleotides joined in 3',5'-phosphodiester linkage.	GRMZM2G055243; GRMZM2G130773; GRMZM2G384327; GRMZM2G001191; GRMZM2G470461; GRMZM2G333641; GRMZM2G033962; GRMZM2G107101; GRMZM5G844173; GRMZM2G117100; GRMZM2G377589; GRMZM2G312244; GRMZM2G095727; GRMZM2G038301; GRMZM2G455869; GRMZM2G073567; GRMZM2G174919; GRMZM2G058039; GRMZM2G132796; GRMZM2G149958; GRMZM2G165972; GRMZM2G050845; GRMZM2G168412; AC203841.3_FG002; GRMZM2G325019; GRMZM5G807767; GRMZM2…
11	GO:0048440	BP	carpel development	0.00526827	1	3	70	62	12286	The process whose specific outcome is the progression of the carpel over time, from its formation to the mature structure. A carpel is an organ (generally believed to be a modified foliar unit) at the centre of a flower, bearing one or more ovules and having its margins fused together or with other carpels to enclose the ovule in an ovary, and consisting also of a stigma and usually a style.	GRMZM2G149153; GRMZM2G337659; GRMZM2G352431
2	GO:0050789	BP	regulation of biological process	0.00526986	1	71	182	3679	12286	Any process that modulates the frequency, rate or extent of a biological process. Biological processes are regulated by many means; examples include the control of gene expression, protein modification or interaction with a protein or substrate molecule.	GRMZM2G104396; GRMZM2G079013; GRMZM2G346455; GRMZM2G039824; GRMZM2G412601; GRMZM2G089836; GRMZM2G044055; GRMZM2G137582; GRMZM2G078178; GRMZM2G134073; GRMZM2G030272; GRMZM2G051528; GRMZM2G392101; GRMZM2G171468; GRMZM2G084576; GRMZM2G089949; GRMZM2G031983; GRMZM2G143718; GRMZM5G884600; GRMZM2G089484; GRMZM6G787651; GRMZM2G154397; GRMZM2G435445; GRMZM2G132810; GRMZM2G423337; GRMZM2G361842; GRMZM2G10…
11	GO:0006357	BP	regulation of transcription from RNA polymerase II promoter	0.00527301	1	4	70	123	12286	Any process that modulates the frequency, rate or extent of transcription from an RNA polymerase II promoter.	GRMZM2G081919; GRMZM2G353885; GRMZM2G406712; GRMZM2G009163
11	GO:0008270	MF	zinc ion binding	0.00528391	1	15	84	1222	14114	Interacting selectively and non-covalently with zinc (Zn) ions.	GRMZM2G038374; GRMZM2G314661; GRMZM2G132504; GRMZM2G337659; GRMZM2G449355; GRMZM2G343442; GRMZM2G353885; GRMZM2G024571; GRMZM2G330024; GRMZM2G466270; GRMZM2G087806; GRMZM2G033138; GRMZM2G137894; GRMZM2G372928; GRMZM2G036640
8	GO:0010120	BP	camalexin biosynthetic process	0.00528395	1	2	71	19	12286	The chemical reactions and pathways resulting in the formation of camalexin, an indole phytoalexin.	GRMZM2G017792; GRMZM2G148087
8	GO:0052317	BP	camalexin metabolic process	0.00528395	1	2	71	19	12286	The chemical reactions and pathways involving camalexin, an indole phytoalexin.	GRMZM2G017792; GRMZM2G148087
15	GO:0016491	MF	oxidoreductase activity	0.00529507	1	19	120	1187	14114	Catalysis of an oxidation-reduction (redox) reaction, a reversible chemical reaction in which the oxidation state of an atom or atoms within a molecule is altered. One substrate acts as a hydrogen or electron donor and becomes oxidized, while the other acts as hydrogen or electron acceptor and becomes reduced.	GRMZM2G092817; GRMZM2G351259; GRMZM2G022130; GRMZM2G027219; GRMZM2G436199; GRMZM2G065928; GRMZM2G039396; GRMZM2G178886; GRMZM2G079381; GRMZM2G321033; GRMZM2G127139; GRMZM2G011520; GRMZM2G036609; GRMZM2G115805; GRMZM2G156227; GRMZM2G048121; GRMZM2G059314; GRMZM5G817173; GRMZM5G882446
13	GO:0000702	MF	oxidized base lesion DNA N-glycosylase activity	0.00530484	1	1	25	3	14114	Catalysis of the removal of oxidized bases by cleaving the N-C1' glycosidic bond between the target damaged DNA base and the deoxyribose sugar. The reaction releases a free base and leaves an apurinic/apyrimidinic (AP) site.	GRMZM2G169333
3	GO:0044699	BP	single-organism process	0.00530641	1	64	90	7066	12286	A biological process that involves only one organism.	GRMZM2G113844; GRMZM2G174574; GRMZM2G108135; GRMZM2G159587; GRMZM2G173641; GRMZM2G103512; GRMZM2G012021; GRMZM2G078267; GRMZM5G899349; GRMZM2G426953; GRMZM2G020721; GRMZM2G044027; GRMZM2G107082; GRMZM2G100714; GRMZM2G122437; GRMZM2G001079; GRMZM2G053946; GRMZM2G109352; GRMZM2G470048; GRMZM2G087101; GRMZM2G066101; GRMZM2G135256; GRMZM2G037882; GRMZM2G121573; GRMZM2G066650; GRMZM2G111225; GRMZM2G38…
14	GO:0050777	BP	negative regulation of immune response	0.00530687	1	2	105	13	12286	Any process that stops, prevents, or reduces the frequency, rate or extent of the immune response, the immunological reaction of an organism to an immunogenic stimulus.	GRMZM2G162840; GRMZM2G003640
16	GO:0042646	CC	plastid nucleoid	0.00532818	1	3	158	30	13255	The region of a plastid to which the DNA is confined.	GRMZM2G050845; GRMZM5G807767; GRMZM2G426154
3	GO:0016741	MF	transferase activity, transferring one-carbon groups	0.00533576	1	7	100	299	14114	Catalysis of the transfer of a one-carbon group from one compound (donor) to another (acceptor).	GRMZM2G354093; GRMZM5G899349; GRMZM2G394528; GRMZM2G112149; GRMZM2G149751; GRMZM2G116563; GRMZM2G063438
9	GO:0070647	BP	protein modification by small protein conjugation or removal	0.00533947	1	6	43	466	12286	A protein modification process in which one or more groups of a small protein, such as ubiquitin or a ubiquitin-like protein, are covalently attached to or removed from a target protein.	GRMZM2G067460; GRMZM2G160370; GRMZM2G151649; GRMZM2G171616; GRMZM2G102056; GRMZM2G368047
10	GO:0009648	BP	photoperiodism	0.00534379	1	5	115	120	12286	Any process that results in a change in state or activity of an organism (in terms of movement, secretion, enzyme production, gene expression, etc.) as a result of detection of, or exposure to, a period of light or dark of a given length, measured relative to a particular duration known as the 'critical day length'. The critical day length varies between species.	GRMZM2G177229; GRMZM2G098208; GRMZM2G145556; GRMZM2G107945; GRMZM2G092497
1	GO:0003700	MF	transcription factor activity, sequence-specific DNA binding	0.00535843	1	15	124	818	14114	Interacting selectively and non-covalently with a specific DNA sequence in order to modulate transcription. The transcription factor may or may not also interact selectively with a protein or macromolecular complex.	GRMZM2G095299; GRMZM2G004957; GRMZM2G130442; GRMZM2G051785; GRMZM2G144744; GRMZM2G019335; GRMZM2G165042; GRMZM2G065374; GRMZM2G027972; GRMZM2G174784; GRMZM2G134260; GRMZM2G368491; GRMZM2G095078; GRMZM2G171370; GRMZM2G416701
16	GO:0009593	BP	detection of chemical stimulus	0.00536188	1	3	142	31	12286	The series of events in which a chemical stimulus is received by a cell and converted into a molecular signal.	GRMZM2G055243; GRMZM2G024073; GRMZM5G889999
9	GO:0010200	BP	response to chitin	0.00538934	1	3	43	102	12286	A process that results in a change in state or activity of a cell or an organism (in terms of movement, secretion, enzyme production, gene expression, etc.) as a result of a chitin stimulus.	GRMZM2G354319; GRMZM2G421946; GRMZM2G397684
10	GO:0008215	BP	spermine metabolic process	0.00539177	1	2	115	12	12286	The chemical reactions and pathways involving spermine, a polybasic amine found in human sperm, in ribosomes and in some viruses, which is involved in nucleic acid packaging. Synthesis is regulated by ornithine decarboxylase which plays a key role in control of DNA replication.	GRMZM2G078033; GRMZM2G150248
9	GO:0005634	CC	nucleus	0.00541563	1	25	39	5642	13255	A membrane-bounded organelle of eukaryotic cells in which chromosomes are housed and replicated. In most cells, the nucleus contains all of the cell's chromosomes except the organellar chromosomes, and is the site of RNA synthesis and processing. In some species, or in specialized cell types, RNA metabolism or DNA replication may be absent.	GRMZM2G058612; GRMZM2G067460; GRMZM2G160370; GRMZM2G354319; GRMZM2G421946; GRMZM2G107565; GRMZM2G017426; GRMZM2G057535; GRMZM2G171324; GRMZM2G022629; GRMZM2G460861; GRMZM2G017329; GRMZM2G171616; GRMZM2G069694; GRMZM2G033937; GRMZM2G102497; GRMZM2G366130; GRMZM2G103490; GRMZM5G844703; GRMZM2G165231; GRMZM2G368047; GRMZM2G173428; GRMZM2G071059; GRMZM2G124965; GRMZM2G402341
1	GO:0001071	MF	nucleic acid binding transcription factor activity	0.00541812	1	15	124	819	14114	Interacting selectively and non-covalently with a DNA or RNA sequence in order to modulate transcription. The transcription factor may or may not also interact selectively with a protein or macromolecular complex.	GRMZM2G095299; GRMZM2G004957; GRMZM2G130442; GRMZM2G051785; GRMZM2G144744; GRMZM2G019335; GRMZM2G165042; GRMZM2G065374; GRMZM2G027972; GRMZM2G174784; GRMZM2G134260; GRMZM2G368491; GRMZM2G095078; GRMZM2G171370; GRMZM2G416701
11	GO:0009250	BP	glucan biosynthetic process	0.0054257	1	4	70	124	12286	The chemical reactions and pathways resulting in the formation of glucans, polysaccharides consisting only of glucose residues.	AC190909.3_FG004; GRMZM2G118467; GRMZM2G057778; GRMZM2G180951
4	GO:0034613	BP	cellular protein localization	0.00547988	1	21	262	537	12286	Any process in which a protein is transported to, and/or maintained in, a specific location at the level of a cell. Localization at the cellular level encompasses movement within the cell, from within the cell to the cell surface, or from one location to another at the surface of a cell.	GRMZM2G008919; GRMZM2G020982; GRMZM2G179090; GRMZM2G136455; GRMZM2G006661; GRMZM2G079226; GRMZM2G373341; GRMZM2G045987; GRMZM2G094699; GRMZM2G378906; GRMZM2G149847; GRMZM2G443953; GRMZM2G140443; GRMZM2G010836; GRMZM2G014872; GRMZM2G070693; GRMZM2G112805; GRMZM2G101413; AC155622.2_FG001; GRMZM2G419267; GRMZM2G081745
8	GO:0048440	BP	carpel development	0.00548112	1	3	71	62	12286	The process whose specific outcome is the progression of the carpel over time, from its formation to the mature structure. A carpel is an organ (generally believed to be a modified foliar unit) at the centre of a flower, bearing one or more ovules and having its margins fused together or with other carpels to enclose the ovule in an ovary, and consisting also of a stigma and usually a style.	GRMZM2G017792; GRMZM2G338259; GRMZM2G116557
8	GO:0070592	BP	cell wall polysaccharide biosynthetic process	0.00548112	1	3	71	62	12286	The chemical reactions and pathways resulting in the formation of a polysaccharide destined to form part of a cell wall.	GRMZM2G068350; GRMZM2G135743; GRMZM2G071970
11	GO:0046483	BP	heterocycle metabolic process	0.0055404	1	29	70	3294	12286	The chemical reactions and pathways involving heterocyclic compounds, those with a cyclic molecular structure and at least two different atoms in the ring (or rings).	GRMZM2G038374; GRMZM2G081919; GRMZM2G474769; GRMZM2G314661; GRMZM2G030463; GRMZM2G449355; GRMZM2G421829; GRMZM2G154574; GRMZM2G353885; GRMZM2G099355; GRMZM2G021483; GRMZM2G109009; GRMZM2G466270; GRMZM2G095931; GRMZM2G036050; GRMZM2G410393; GRMZM2G030529; GRMZM2G125777; GRMZM2G406712; GRMZM2G372928; GRMZM2G102664; GRMZM2G118467; GRMZM2G092258; GRMZM2G036640; GRMZM2G028096; GRMZM2G431306; GRMZM2G03…
10	GO:0008131	MF	primary amine oxidase activity	0.00557166	1	2	147	11	14114	Catalysis of the reaction: a primary amine + H2O + O2 = an aldehyde + NH3 + hydrogen peroxide.	GRMZM2G078033; GRMZM2G150248
3	GO:0016740	MF	transferase activity	0.00557463	1	34	100	3177	14114	Catalysis of the transfer of a group, e.g. a methyl group, glycosyl group, acyl group, phosphorus-containing, or other groups, from one compound (generally regarded as the donor) to another compound (generally regarded as the acceptor). Transferase is the systematic name for any enzyme of EC class 2.	GRMZM2G354093; GRMZM2G174574; AC217293.3_FG007; GRMZM2G173641; GRMZM2G012021; GRMZM2G098793; GRMZM2G317938; GRMZM5G899349; GRMZM2G020721; GRMZM2G107082; GRMZM5G826911; GRMZM2G394528; GRMZM2G001079; GRMZM2G053946; GRMZM2G109352; GRMZM2G004924; GRMZM2G043464; GRMZM2G121573; GRMZM2G427529; GRMZM2G035785; GRMZM2G033219; GRMZM2G013781; GRMZM2G126285; GRMZM2G089698; AC235547.1_FG005; GRMZM2G112149; GRM…
5	GO:0006952	BP	defense response	0.0056017	1	16	102	962	12286	Reactions, triggered in response to the presence of a foreign body or the occurrence of an injury, which result in restriction of damage to the organism attacked or prevention/recovery from the infection caused by the attack.	GRMZM2G138396; GRMZM2G027958; GRMZM2G181551; GRMZM2G120320; GRMZM2G097900; GRMZM2G026151; GRMZM2G123394; GRMZM2G174558; GRMZM2G042179; AC208201.3_FG002; GRMZM2G032602; GRMZM2G117007; GRMZM2G478553; GRMZM2G129815; GRMZM2G465287; GRMZM2G106792
6	GO:0016311	BP	dephosphorylation	0.00561347	1	7	128	205	12286	The process of removing one or more phosphoric (ester or anhydride) residues from a molecule.	GRMZM2G130943; GRMZM2G155991; GRMZM2G010017; GRMZM2G077187; GRMZM2G137286; GRMZM2G052699; GRMZM5G899390
8	GO:0051704	BP	multi-organism process	0.00562554	1	15	71	1278	12286	A biological process which involves another organism of the same or different species.	GRMZM2G053720; GRMZM2G017792; GRMZM2G020196; GRMZM2G428379; GRMZM5G891990; GRMZM2G129018; GRMZM2G416308; GRMZM2G100288; GRMZM5G821024; GRMZM2G703858; GRMZM2G033098; GRMZM2G071970; GRMZM2G049912; GRMZM2G129189; GRMZM2G148087
11	GO:0016591	CC	DNA-directed RNA polymerase II, holoenzyme	0.00566078	1	3	75	64	13255	Large protein complex composed of the RNA polymerase core complex and a variety of other proteins including transcription factor complexes TFIIA, D, E, F, and H which are required for promoter recognition, and the Mediator subcomplex. Catalyzes the synthesis of eukaryotic pre-mRNA.	GRMZM2G353885; GRMZM2G406712; GRMZM2G102664
4	GO:0032580	CC	Golgi cisterna membrane	0.00566435	1	3	274	18	13255	The lipid bilayer surrounding any of the thin, flattened compartments that form the central portion of the Golgi complex.	GRMZM2G070693; GRMZM2G007404; GRMZM2G419267
5	GO:0003676	MF	nucleic acid binding	0.00567777	1	35	113	2899	14114	Interacting selectively and non-covalently with any nucleic acid.	GRMZM2G113060; GRMZM2G083894; GRMZM2G369472; GRMZM2G069082; GRMZM2G137341; GRMZM2G177340; GRMZM2G097081; GRMZM2G138396; GRMZM2G120320; GRMZM2G153523; GRMZM2G091331; GRMZM2G048295; AC205562.3_FG002; GRMZM2G174347; GRMZM2G012724; GRMZM2G449681; GRMZM2G347043; GRMZM2G117007; GRMZM2G134334; GRMZM5G803308; GRMZM2G163157; GRMZM2G481163; GRMZM2G035103; GRMZM2G400714; GRMZM2G132185; GRMZM2G310368; GRMZM2…
5	GO:0050789	BP	regulation of biological process	0.00568794	1	43	102	3679	12286	Any process that modulates the frequency, rate or extent of a biological process. Biological processes are regulated by many means; examples include the control of gene expression, protein modification or interaction with a protein or substrate molecule.	GRMZM2G113060; GRMZM2G315431; GRMZM2G369472; GRMZM2G069082; GRMZM2G137341; GRMZM2G097081; GRMZM2G138396; GRMZM2G027958; GRMZM2G120320; GRMZM2G097900; GRMZM2G080992; GRMZM2G054900; GRMZM2G091331; AC205562.3_FG002; GRMZM2G174558; AC208201.3_FG002; GRMZM2G174347; GRMZM2G012724; GRMZM2G449681; GRMZM2G061723; GRMZM2G301089; GRMZM2G347043; GRMZM2G117007; GRMZM2G163157; GRMZM2G481163; GRMZM2G035103; GRM…
11	GO:0007062	BP	sister chromatid cohesion	0.00569	1	2	70	20	12286	The cell cycle process in which the sister chromatids of a replicated chromosome become tethered to each other.	GRMZM2G132504; GRMZM2G421829
4	GO:0003857	MF	3-hydroxyacyl-CoA dehydrogenase activity	0.00573702	1	2	284	6	14114	Catalysis of the reaction: (S)-3-hydroxyacyl-CoA + NAD+ = 3-oxoacyl-CoA + NADH + H(+).	GRMZM2G132903; GRMZM5G854613
4	GO:0004300	MF	enoyl-CoA hydratase activity	0.00573702	1	2	284	6	14114	Catalysis of the reaction: (3S)-3-hydroxyacyl-CoA = trans-2-enoyl-CoA + H2O.	GRMZM2G132903; GRMZM5G854613
2	GO:0004551	MF	nucleotide diphosphatase activity	0.00576192	1	2	209	8	14114	Catalysis of the reaction: a dinucleotide + H2O = 2 mononucleotides.	GRMZM2G101693; GRMZM2G063276
2	GO:0010076	BP	maintenance of floral meristem identity	0.00576259	1	2	182	8	12286	The process in which an organism retains a population of floral meristem cells, preventing the commitment of all stem cell progeny to a differentiated cell fate.	GRMZM2G370777; GRMZM2G074645
2	GO:0010600	BP	regulation of auxin biosynthetic process	0.00576259	1	2	182	8	12286	Any process that modulates the frequency, rate or extent of the chemical reactions and pathways resulting in the formation of auxins, plant hormones that regulate aspects of plant growth.	GRMZM2G145041; GRMZM2G107639
2	GO:0046885	BP	regulation of hormone biosynthetic process	0.00576259	1	2	182	8	12286	Any process that modulates the frequency, rate or extent of the chemical reactions and pathways resulting in the formation of hormones.	GRMZM2G145041; GRMZM2G107639
2	GO:0051016	BP	barbed-end actin filament capping	0.00576259	1	2	182	8	12286	The binding of a protein or protein complex to the barbed (or plus) end of an actin filament, thus preventing the addition, exchange or removal of further actin subunits.	GRMZM2G044055; GRMZM2G132810
2	GO:0000060	BP	protein import into nucleus, translocation	0.00576259	1	2	182	8	12286	A protein transport process that contributes to protein import into the nucleus, and that results in the vectorial transfer of a cargo-carrier protein complex through the nuclear pore complex from the cytoplasmic side to the nucleoplasmic side of the nuclear envelope.	GRMZM2G171365; GRMZM2G370777
7	GO:0036094	MF	small molecule binding	0.00582345	1	21	53	3291	14114	Interacting selectively and non-covalently with a small molecule, any low molecular weight, monomeric, non-encoded molecule.	GRMZM2G040508; GRMZM2G109830; GRMZM2G039665; GRMZM2G165387; GRMZM2G433684; GRMZM2G071396; GRMZM2G343570; GRMZM2G137861; GRMZM2G419436; GRMZM5G863846; GRMZM2G436092; GRMZM2G159034; GRMZM2G087161; GRMZM2G016671; GRMZM2G321413; GRMZM2G480607; GRMZM2G309897; GRMZM2G027344; GRMZM2G149281; GRMZM2G083246; GRMZM2G151406
9	GO:0071483	BP	cellular response to blue light	0.00589759	1	2	43	33	12286	Any process that results in a change in state or activity of a cell (in terms of movement, secretion, enzyme production, gene expression, etc.) as a result of a blue light stimulus. Blue light is electromagnetic radiation with a wavelength of between 440 and 500nm.	GRMZM2G354319; GRMZM2G421946
15	GO:0009643	BP	photosynthetic acclimation	0.0059126	1	2	111	13	12286	A response to light intensity in which exposure to medium-intensity light results in increased tolerance to high-intensity light.	GRMZM2G070605; GRMZM2G009715
15	GO:0051186	BP	cofactor metabolic process	0.00594457	1	10	111	435	12286	The chemical reactions and pathways involving a cofactor, a substance that is required for the activity of an enzyme or other protein. Cofactors may be inorganic, such as the metal atoms zinc, iron, and copper in certain forms, or organic, in which case they are referred to as coenzymes. Cofactors may either be bound tightly to active sites or bind loosely with the substrate.	GRMZM2G097283; GRMZM2G022130; GRMZM2G001904; GRMZM2G027219; GRMZM2G076075; GRMZM2G027663; GRMZM2G039396; GRMZM2G003385; GRMZM2G106119; GRMZM2G323024
3	GO:0006732	BP	coenzyme metabolic process	0.00596358	1	7	90	296	12286	The chemical reactions and pathways involving coenzymes, any of various nonprotein organic cofactors that are required, in addition to an enzyme and a substrate, for an enzymatic reaction to proceed.	GRMZM2G108135; GRMZM2G107082; GRMZM2G347056; GRMZM2G162663; GRMZM2G134256; GRMZM2G393334; GRMZM2G005493
16	GO:0004222	MF	metalloendopeptidase activity	0.00597249	1	4	180	57	14114	Catalysis of the hydrolysis of internal, alpha-peptide bonds in a polypeptide chain by a mechanism in which water acts as a nucleophile, one or two metal ions hold the water molecule in place, and charged amino acid side chains are ligands for the metal ions.	GRMZM2G072865; GRMZM5G873594; GRMZM2G179941; GRMZM5G863784
1	GO:0005776	CC	autophagosome	0.00598954	1	2	104	15	13255	A double-membrane-bounded compartment that engulfs endogenous cellular material as well as invading microorganisms to target them to the vacuole/lysosome for degradation as part of macroautophagy.	GRMZM2G109348; GRMZM2G164160
8	GO:0045229	BP	external encapsulating structure organization	0.0059949	1	6	71	285	12286	A process that is carried out at the cellular level which results in the assembly, arrangement of constituent parts, or disassembly of external structures that lie outside the plasma membrane and surround the entire cell.	GRMZM2G173341; GRMZM2G068350; GRMZM2G060837; GRMZM2G135743; GRMZM2G071970; GRMZM2G103128
14	GO:0009266	BP	response to temperature stimulus	0.00599594	1	12	105	613	12286	Any process that results in a change in state or activity of a cell or an organism (in terms of movement, secretion, enzyme production, gene expression, etc.) as a result of a temperature stimulus.	GRMZM2G155767; GRMZM2G330012; GRMZM2G172834; GRMZM2G039723; GRMZM2G048482; GRMZM2G153184; GRMZM2G072280; GRMZM2G160268; GRMZM2G098331; GRMZM2G389768; AC205376.4_FG003; GRMZM2G003640
16	GO:0019682	BP	glyceraldehyde-3-phosphate metabolic process	0.00601258	1	4	142	63	12286	The chemical reactions and pathways involving glyceraldehyde-3-phosphate, an important intermediate in glycolysis.	GRMZM2G130230; GRMZM2G177077; GRMZM2G038301; GRMZM2G004583
13	GO:0043076	CC	megasporocyte nucleus	0.00602249	1	1	20	4	13255	The nucleus of a megasporocyte, a diploid cell that undergoes meiosis to produce four megaspores, and its descendents.	GRMZM2G074280
13	GO:0043078	CC	polar nucleus	0.00602249	1	1	20	4	13255	Either of two nuclei located centrally in a flowering plant embryo sac that eventually fuse to form the endosperm nucleus.	GRMZM2G074280
2	GO:0060255	BP	regulation of macromolecule metabolic process	0.00607407	1	42	182	1939	12286	Any process that modulates the frequency, rate or extent of the chemical reactions and pathways involving macromolecules, any molecule of high relative molecular mass, the structure of which essentially comprises the multiple repetition of units derived, actually or conceptually, from molecules of low relative molecular mass.	GRMZM2G104396; GRMZM2G079013; GRMZM2G039824; GRMZM2G134073; GRMZM2G030272; GRMZM2G051528; GRMZM2G392101; GRMZM2G171468; GRMZM2G084576; GRMZM2G089949; GRMZM2G031983; GRMZM2G143718; GRMZM6G787651; GRMZM2G154397; GRMZM2G435445; GRMZM2G423337; GRMZM2G361842; GRMZM2G109140; GRMZM2G063151; GRMZM2G110309; GRMZM2G145041; GRMZM2G091433; GRMZM2G072117; GRMZM2G378852; GRMZM2G048582; GRMZM2G138455; GRMZM2G15…
4	GO:0044433	CC	cytoplasmic vesicle part	0.00608134	1	7	274	105	13255	Any constituent part of cytoplasmic vesicle, a vesicle formed of membrane or protein, found in the cytoplasm of a cell.	GRMZM2G028676; GRMZM2G045987; GRMZM2G094699; GRMZM2G378906; GRMZM2G112805; AC155622.2_FG001; GRMZM2G081745
1	GO:0000988	MF	transcription factor activity, protein binding	0.00615081	1	5	124	132	14114	Interacting selectively and non-covalently with any protein or protein complex (a complex of two or more proteins that may include other nonprotein molecules), in order to modulate transcription. A protein binding transcription factor may or may not also interact with the template nucleic acid (either DNA or RNA) as well.	GRMZM2G095299; GRMZM2G144744; GRMZM2G019335; GRMZM2G065374; GRMZM2G071626
14	GO:0002683	BP	negative regulation of immune system process	0.00615699	1	2	105	14	12286	Any process that stops, prevents, or reduces the frequency, rate, or extent of an immune system process.	GRMZM2G162840; GRMZM2G003640
14	GO:0009704	BP	de-etiolation	0.00615699	1	2	105	14	12286	The greening response of plants grown in the dark (etiolated) as a result of chloroplast biogenesis and the accumulation of chlorophyll.	GRMZM2G326111; GRMZM2G387528
4	GO:0046470	BP	phosphatidylcholine metabolic process	0.00617141	1	3	262	18	12286	The chemical reactions and pathways involving phosphatidylcholines, any of a class of glycerophospholipids in which the phosphatidyl group is esterified to the hydroxyl group of choline. They are important constituents of cell membranes.	GRMZM2G108912; GRMZM2G061969; GRMZM2G179792
11	GO:0016311	BP	dephosphorylation	0.00619794	1	5	70	205	12286	The process of removing one or more phosphoric (ester or anhydride) residues from a molecule.	GRMZM2G030463; GRMZM2G329909; GRMZM2G157267; GRMZM2G406712; GRMZM2G009163
14	GO:0031984	CC	organelle subcompartment	0.00623314	1	14	101	872	13255	A compartment that consists of a lumen and an enclosing membrane, and is part of an organelle.	GRMZM2G034120; GRMZM2G038598; GRMZM2G039723; GRMZM2G001653; GRMZM2G153184; GRMZM2G036880; GRMZM2G072280; GRMZM2G160268; AC207722.2_FG009; GRMZM2G073351; GRMZM2G098331; GRMZM2G118821; AC205376.4_FG003; GRMZM2G505380
8	GO:0044260	BP	cellular macromolecule metabolic process	0.00624521	1	42	71	5372	12286	The chemical reactions and pathways involving macromolecules, any molecule of high relative molecular mass, the structure of which essentially comprises the multiple repetition of units derived, actually or conceptually, from molecules of low relative molecular mass, as carried out by individual cells.	GRMZM2G466298; GRMZM2G074358; GRMZM2G017792; GRMZM2G432796; GRMZM2G015610; GRMZM2G173341; GRMZM2G057262; GRMZM2G024180; GRMZM2G143238; GRMZM2G068350; GRMZM2G178602; GRMZM2G017805; GRMZM2G020196; GRMZM5G812272; GRMZM2G060837; GRMZM2G336456; AC193632.2_FG002; GRMZM2G035243; GRMZM5G891990; GRMZM2G338259; GRMZM2G129018; GRMZM2G159500; GRMZM2G416308; GRMZM2G137710; GRMZM2G055982; GRMZM2G116557; GRMZM2…
8	GO:0044038	BP	cell wall macromolecule biosynthetic process	0.00625291	1	3	71	65	12286	The chemical reactions and pathways resulting in the formation of a macromolecule destined to form part of a cell wall.	GRMZM2G068350; GRMZM2G135743; GRMZM2G071970
8	GO:0070589	BP	cellular component macromolecule biosynthetic process	0.00625291	1	3	71	65	12286	The chemical reactions and pathways resulting in the formation of a macromolecule that is destined to form part of a specific cellular component.	GRMZM2G068350; GRMZM2G135743; GRMZM2G071970
16	GO:0034641	BP	cellular nitrogen compound metabolic process	0.0062818	1	60	142	3932	12286	The chemical reactions and pathways involving various organic and inorganic nitrogenous compounds, as carried out by individual cells.	GRMZM2G055243; GRMZM2G130773; GRMZM2G384327; GRMZM2G051782; GRMZM2G001191; GRMZM2G130230; GRMZM2G470461; GRMZM2G314094; GRMZM2G333641; GRMZM2G131487; GRMZM2G043198; GRMZM2G177077; GRMZM2G170013; GRMZM2G018375; GRMZM2G033962; GRMZM2G107101; GRMZM5G844173; GRMZM2G117100; GRMZM2G377589; GRMZM2G312244; GRMZM2G095727; GRMZM2G038301; GRMZM2G348956; GRMZM2G006287; GRMZM2G155546; GRMZM2G455869; GRMZM2G07…
3	GO:0022821	MF	potassium ion antiporter activity	0.00630649	1	2	100	17	14114	Catalysis of the active transport of a potassium ion across a membrane by a mechanism whereby two or more species are transported in opposite directions in a tightly coupled process not directly linked to a form of energy other than chemiosmotic energy.	GRMZM2G161310; GRMZM2G141081
10	GO:0006535	BP	cysteine biosynthetic process from serine	0.00633329	1	2	115	13	12286	The chemical reactions and pathways resulting in the formation of cysteine from other compounds, including serine.	GRMZM2G133359; GRMZM2G104269
11	GO:0000375	BP	RNA splicing, via transesterification reactions	0.0064044	1	4	70	130	12286	Splicing of RNA via a series of two transesterification reactions.	GRMZM2G449355; GRMZM2G099355; GRMZM2G028096; GRMZM2G030659
11	GO:0000377	BP	RNA splicing, via transesterification reactions with bulged adenosine as nucleophile	0.0064044	1	4	70	130	12286	Splicing of RNA via a series of two transesterification reactions with a bulged adenosine residue from the intron branch point as the initiating nucleophile. When the initial RNA for the splicing reaction is a single molecule (cis splicing), the excised intron is released in a lariat structure.	GRMZM2G449355; GRMZM2G099355; GRMZM2G028096; GRMZM2G030659
6	GO:0043565	MF	sequence-specific DNA binding	0.00643231	1	11	146	444	14114	Interacting selectively and non-covalently with DNA of a specific nucleotide composition, e.g. GC-rich DNA binding, or with a specific sequence motif or type of DNA e.g. promotor binding or rDNA binding.	GRMZM2G001930; GRMZM2G163200; GRMZM2G379005; GRMZM5G880069; GRMZM2G158328; GRMZM2G028039; GRMZM2G059851; GRMZM2G431309; GRMZM2G479760; GRMZM2G153333; GRMZM2G143204
2	GO:0090333	BP	regulation of stomatal closure	0.00647035	1	3	182	26	12286	Any process that modulates the rate, frequency, or extent of stomatal closure. Stomatal closure is the process of closing of stomata, pores in the epidermis of leaves and stems bordered by two guard cells and serving in gas exchange.	GRMZM2G337768; GRMZM2G140811; GRMZM2G397889
14	GO:0031976	CC	plastid thylakoid	0.00647062	1	10	101	523	13255	Any thylakoid within a plastid.	GRMZM2G034120; GRMZM2G039723; GRMZM2G001653; GRMZM2G153184; GRMZM2G036880; GRMZM2G072280; GRMZM2G160268; AC207722.2_FG009; GRMZM2G073351; AC205376.4_FG003
14	GO:0009534	CC	chloroplast thylakoid	0.00647062	1	10	101	523	13255	Sac-like membranous structures (cisternae) in a chloroplast combined into stacks (grana) and present singly in the stroma (stroma thylakoids or frets) as interconnections between grana. An example of this component is found in Arabidopsis thaliana.	GRMZM2G034120; GRMZM2G039723; GRMZM2G001653; GRMZM2G153184; GRMZM2G036880; GRMZM2G072280; GRMZM2G160268; AC207722.2_FG009; GRMZM2G073351; AC205376.4_FG003
16	GO:0051606	BP	detection of stimulus	0.0065331	1	5	142	102	12286	The series of events in which a stimulus is received by a cell or organism and converted into a molecular signal.	GRMZM2G055243; GRMZM2G107101; GRMZM5G844173; GRMZM2G024073; GRMZM5G889999
6	GO:0006468	BP	protein phosphorylation	0.0065619	1	19	128	987	12286	The process of introducing a phosphate group on to a protein.	GRMZM2G030305; GRMZM2G165679; GRMZM2G053987; GRMZM2G158045; GRMZM2G017164; GRMZM2G095588; GRMZM2G305822; GRMZM2G157115; GRMZM2G169020; GRMZM5G878379; GRMZM2G061447; GRMZM2G314396; GRMZM2G121565; GRMZM2G051079; GRMZM2G428554; GRMZM2G138245; GRMZM2G061537; GRMZM2G083402; GRMZM2G058305
6	GO:0043412	BP	macromolecule modification	0.00659548	1	35	128	2233	12286	The covalent alteration of one or more monomeric units in a polypeptide, polynucleotide, polysaccharide, or other biological macromolecule, resulting in a change in its properties.	GRMZM2G030305; GRMZM2G165679; GRMZM2G026889; GRMZM2G053987; GRMZM2G158045; GRMZM2G130943; GRMZM2G017164; GRMZM2G050734; GRMZM2G155991; GRMZM2G010017; GRMZM2G095588; GRMZM2G305822; GRMZM2G157115; GRMZM2G169020; GRMZM5G878379; GRMZM2G061447; GRMZM2G314396; GRMZM2G121565; GRMZM2G098214; GRMZM2G137286; GRMZM2G121237; GRMZM2G051079; GRMZM2G428554; GRMZM2G164418; GRMZM2G052699; GRMZM2G138245; GRMZM2G13…
1	GO:0010100	BP	negative regulation of photomorphogenesis	0.00662014	1	2	109	14	12286	Any process that stops, reduces or prevents photomorphogenesis.	GRMZM2G095299; GRMZM2G019335
4	GO:0012507	CC	ER to Golgi transport vesicle membrane	0.00662481	1	3	274	19	13255	The lipid bilayer surrounding a vesicle transporting substances from the endoplasmic reticulum to the Golgi.	GRMZM2G028676; GRMZM2G045987; GRMZM2G081745
9	GO:0000151	CC	ubiquitin ligase complex	0.00666568	1	4	39	257	13255	A protein complex that includes a ubiquitin-protein ligase and enables ubiquitin protein ligase activity. The complex also contains other proteins that may confer substrate specificity on the complex.	GRMZM2G160370; GRMZM2G151649; GRMZM2G171616; GRMZM2G102056
12	GO:0044723	BP	single-organism carbohydrate metabolic process	0.00671861	1	8	57	609	12286	The chemical reactions and pathways involving carbohydrates, occurring within a single organism.	GRMZM2G008226; GRMZM2G140078; GRMZM2G366659; GRMZM2G019183; GRMZM2G118462; GRMZM2G122231; GRMZM2G312521; GRMZM2G075470
3	GO:0035384	BP	thioester biosynthetic process	0.00671921	1	2	90	17	12286	The chemical reactions and pathways resulting in the formation of a thioester, a compound of general formula RC(=O)SR' in which the linking oxygen in an ester is replaced by a sulfur atom. They are the product of esterification between a carboxylic acid and a thiol.	GRMZM2G107082; GRMZM2G162663
3	GO:0071616	BP	acyl-CoA biosynthetic process	0.00671921	1	2	90	17	12286	The chemical reactions and pathways resulting in the formation of acyl-CoA, any derivative of coenzyme A in which the sulfhydryl group is in thiolester linkage with an acyl group.	GRMZM2G107082; GRMZM2G162663
7	GO:0043412	BP	macromolecule modification	0.00673318	1	15	43	2233	12286	The covalent alteration of one or more monomeric units in a polypeptide, polynucleotide, polysaccharide, or other biological macromolecule, resulting in a change in its properties.	GRMZM2G040508; GRMZM2G109830; GRMZM2G039665; GRMZM2G165387; GRMZM2G433684; GRMZM2G071396; GRMZM2G343570; GRMZM2G137861; GRMZM2G419436; GRMZM2G114055; GRMZM2G159034; GRMZM2G016671; GRMZM2G480607; GRMZM2G309897; GRMZM2G080120
9	GO:0043412	BP	macromolecule modification	0.00673318	1	15	43	2233	12286	The covalent alteration of one or more monomeric units in a polypeptide, polynucleotide, polysaccharide, or other biological macromolecule, resulting in a change in its properties.	GRMZM2G067460; GRMZM2G160370; GRMZM2G392737; GRMZM2G127031; GRMZM2G073250; AC233910.1_FG010; GRMZM2G107565; GRMZM2G176519; GRMZM2G151649; GRMZM2G050512; GRMZM2G171616; GRMZM2G037998; GRMZM2G102056; GRMZM2G165231; GRMZM2G368047
11	GO:0008170	MF	N-methyltransferase activity	0.00681195	1	3	84	65	14114	Catalysis of the transfer of a methyl group to the nitrogen atom of an acceptor molecule.	GRMZM2G149153; GRMZM2G352431; GRMZM2G372928
16	GO:0009051	BP	pentose-phosphate shunt, oxidative branch	0.00681367	1	2	142	11	12286	The branch of the pentose-phosphate shunt which involves the oxidation of glucose 6-P and produces ribulose 5-P, reduced NADP+ and carbon dioxide (CO2).	GRMZM2G130230; GRMZM2G177077
3	GO:0009834	BP	plant-type secondary cell wall biogenesis	0.0068372	1	3	90	53	12286	A cellular process that results in the biosynthesis of constituent macromolecules, assembly, and arrangement of constituent parts of inextensible cellulose- and pectin-containing cell walls that are formed between the plasma membrane and primary cell wall after cell expansion is complete. An example of this is found in Arabidopsis thaliana.	GRMZM2G020721; GRMZM5G826911; GRMZM2G001079
8	GO:0000271	BP	polysaccharide biosynthetic process	0.00684888	1	5	71	207	12286	The chemical reactions and pathways resulting in the formation of a polysaccharide, a polymer of many (typically more than 10) monosaccharide residues linked glycosidically.	GRMZM2G173341; GRMZM2G068350; GRMZM2G135743; GRMZM2G071970; GRMZM2G103128
15	GO:0051188	BP	cofactor biosynthetic process	0.00689759	1	7	111	246	12286	The chemical reactions and pathways resulting in the formation of a cofactor, a substance that is required for the activity of an enzyme or other protein.	GRMZM2G097283; GRMZM2G022130; GRMZM2G001904; GRMZM2G027663; GRMZM2G039396; GRMZM2G106119; GRMZM2G323024
3	GO:0072330	BP	monocarboxylic acid biosynthetic process	0.00693647	1	6	90	231	12286	The chemical reactions and pathways resulting in the formation of monocarboxylic acids, any organic acid containing one carboxyl (-COOH) group.	GRMZM2G174574; GRMZM2G107082; GRMZM2G111225; GRMZM5G877500; GRMZM2G134256; GRMZM2G063438
2	GO:0044877	MF	macromolecular complex binding	0.00694118	1	14	209	448	14114	Interacting selectively and non-covalently with any macromolecular complex.	GRMZM2G059167; GRMZM2G044055; GRMZM2G051528; GRMZM2G171468; GRMZM2G150841; GRMZM2G031983; GRMZM2G063151; GRMZM2G110309; GRMZM2G145041; GRMZM2G125642; GRMZM2G118693; GRMZM2G048136; GRMZM2G084583; GRMZM2G071977
7	GO:0015680	BP	intracellular copper ion transport	0.00698787	1	1	43	2	12286	The directed movement of copper (Cu) ions within a cell.	GRMZM2G003179
7	GO:0035434	BP	copper ion transmembrane transport	0.00698787	1	1	43	2	12286	The directed movement of copper cation across a membrane.	GRMZM2G003179
7	GO:0006827	BP	high-affinity iron ion transmembrane transport	0.00698787	1	1	43	2	12286	A process in which an iron ion is transported from one side of a membrane to the other by means of some agent such as a transporter or pore. In high-affinity transport the transporter is able to bind the solute even if it is only present at very low concentrations.	GRMZM2G113332
4	GO:0006886	BP	intracellular protein transport	0.00699294	1	19	262	479	12286	The directed movement of proteins in a cell, including the movement of proteins between specific compartments or structures within a cell, such as organelles of a eukaryotic cell.	GRMZM2G008919; GRMZM2G179090; GRMZM2G136455; GRMZM2G006661; GRMZM2G079226; GRMZM2G373341; GRMZM2G045987; GRMZM2G094699; GRMZM2G378906; GRMZM2G149847; GRMZM2G443953; GRMZM2G140443; GRMZM2G010836; GRMZM2G014872; GRMZM2G070693; GRMZM2G112805; AC155622.2_FG001; GRMZM2G419267; GRMZM2G081745
11	GO:0003682	MF	chromatin binding	0.00701423	1	6	84	285	14114	Interacting selectively and non-covalently with chromatin, the network of fibers of DNA, protein, and sometimes RNA, that make up the chromosomes of the eukaryotic nucleus during interphase.	GRMZM2G081919; GRMZM2G175265; GRMZM2G474769; GRMZM2G440943; GRMZM2G132504; GRMZM2G353885
3	GO:0016289	MF	CoA hydrolase activity	0.00706222	1	2	100	18	14114	Catalysis of the reaction: X-CoA + H2O = X + CoA; X may be any group.	GRMZM2G108135; GRMZM2G047564
7	GO:0036211	BP	protein modification process	0.00708469	1	14	43	2023	12286	The covalent alteration of one or more amino acids occurring in proteins, peptides and nascent polypeptides (co-translational, post-translational modifications). Includes the modification of charged tRNAs that are destined to occur in a protein (pre-translation modification).	GRMZM2G040508; GRMZM2G109830; GRMZM2G039665; GRMZM2G165387; GRMZM2G433684; GRMZM2G071396; GRMZM2G343570; GRMZM2G137861; GRMZM2G419436; GRMZM2G114055; GRMZM2G159034; GRMZM2G016671; GRMZM2G480607; GRMZM2G309897
7	GO:0006464	BP	cellular protein modification process	0.00708469	1	14	43	2023	12286	The covalent alteration of one or more amino acids occurring in proteins, peptides and nascent polypeptides (co-translational, post-translational modifications) occurring at the level of an individual cell. Includes the modification of charged tRNAs that are destined to occur in a protein (pre-translation modification).	GRMZM2G040508; GRMZM2G109830; GRMZM2G039665; GRMZM2G165387; GRMZM2G433684; GRMZM2G071396; GRMZM2G343570; GRMZM2G137861; GRMZM2G419436; GRMZM2G114055; GRMZM2G159034; GRMZM2G016671; GRMZM2G480607; GRMZM2G309897
6	GO:0004672	MF	protein kinase activity	0.00714401	1	19	146	998	14114	Catalysis of the phosphorylation of an amino acid residue in a protein, usually according to the reaction: a protein + ATP = a phosphoprotein + ADP.	GRMZM2G030305; GRMZM2G165679; GRMZM2G053987; GRMZM2G158045; GRMZM2G017164; GRMZM2G095588; GRMZM2G305822; GRMZM2G157115; GRMZM2G169020; GRMZM5G878379; GRMZM2G061447; GRMZM2G314396; GRMZM2G121565; GRMZM2G051079; GRMZM2G428554; GRMZM2G138245; GRMZM2G061537; GRMZM2G083402; GRMZM2G058305
13	GO:0045948	BP	positive regulation of translational initiation	0.00730516	1	1	18	5	12286	Any process that activates or increases the frequency, rate or extent of translational initiation.	GRMZM2G119393
16	GO:0009570	CC	chloroplast stroma	0.00731066	1	18	158	804	13255	The space enclosed by the double membrane of a chloroplast but excluding the thylakoid space. It contains DNA, ribosomes and some temporary products of photosynthesis.	GRMZM2G077054; GRMZM2G315125; GRMZM2G177077; GRMZM2G018375; GRMZM2G101617; GRMZM2G047695; GRMZM2G312244; GRMZM2G140667; GRMZM2G325575; GRMZM2G024073; GRMZM2G168693; GRMZM2G004583; GRMZM2G044074; GRMZM2G068715; GRMZM2G069106; GRMZM2G086648; GRMZM2G078412; GRMZM2G179941
2	GO:0042162	MF	telomeric DNA binding	0.00733626	1	2	209	9	14114	Interacting selectively and non-covalently with a telomere, a specific structure at the end of a linear chromosome required for the integrity and maintenance of the end.	GRMZM2G063151; GRMZM2G110309
2	GO:0035435	BP	phosphate ion transmembrane transport	0.00733718	1	2	182	9	12286	The directed movement of phosphate across a membrane by means of some agent such as a transporter or pore.	GRMZM2G018018; GRMZM2G086430
2	GO:0048830	BP	adventitious root development	0.00733718	1	2	182	9	12286	The process whose specific outcome is the progression of adventitious root over time, from its formation to the mature structure. Adventitious roots are post-embryonic roots that develop from the plant shoot.	GRMZM2G074267; GRMZM2G002652
6	GO:0050794	BP	regulation of cellular process	0.00743592	1	47	128	3269	12286	Any process that modulates the frequency, rate or extent of a cellular process, any of those that are carried out at the cellular level, but are not necessarily restricted to a single cell. For example, cell communication occurs among more than one cell, but occurs at the cellular level.	GRMZM2G001930; GRMZM2G163200; GRMZM2G379005; GRMZM2G053987; GRMZM2G000520; GRMZM2G441541; GRMZM5G880069; GRMZM2G158328; GRMZM2G018619; GRMZM2G115357; AC196475.3_FG005; GRMZM2G142249; GRMZM2G079323; GRMZM2G074735; GRMZM2G057466; GRMZM2G064541; GRMZM2G314396; GRMZM2G121565; GRMZM2G077187; GRMZM2G006752; GRMZM2G044281; GRMZM2G028039; GRMZM2G176029; GRMZM2G004531; GRMZM2G144985; GRMZM2G176995; GRMZM2…
10	GO:0018298	BP	protein-chromophore linkage	0.00751002	1	3	115	43	12286	The covalent or noncovalent attachment of a chromophore to a protein.	GRMZM2G107945; GRMZM2G106363; GRMZM2G057935
3	GO:0043650	BP	dicarboxylic acid biosynthetic process	0.0075233	1	2	90	18	12286	The chemical reactions and pathways resulting in the formation of dicarboxylic acids, any organic acid containing two carboxyl (-COOH) groups.	GRMZM2G314652; GRMZM5G877500
11	GO:0019222	BP	regulation of metabolic process	0.00753765	1	21	70	2163	12286	Any process that modulates the frequency, rate or extent of the chemical reactions and pathways within a cell or an organism.	GRMZM2G081919; GRMZM2G474769; GRMZM2G314661; GRMZM2G132504; GRMZM2G337659; GRMZM2G449355; GRMZM2G353885; GRMZM2G021483; GRMZM2G352431; GRMZM2G068340; GRMZM2G466270; GRMZM2G033138; GRMZM2G036050; GRMZM2G030529; GRMZM2G125777; GRMZM2G142150; GRMZM2G406712; GRMZM2G372928; GRMZM2G118467; GRMZM2G030659; GRMZM2G009163
16	GO:0016226	BP	iron-sulfur cluster assembly	0.00754953	1	3	142	35	12286	The incorporation of iron and exogenous sulfur into a metallo-sulfur cluster.	GRMZM2G168693; GRMZM2G004583; GRMZM2G142836
16	GO:0031163	BP	metallo-sulfur cluster assembly	0.00754953	1	3	142	35	12286	The incorporation of a metal and exogenous sulfur into a metallo-sulfur cluster.	GRMZM2G168693; GRMZM2G004583; GRMZM2G142836
16	GO:0008237	MF	metallopeptidase activity	0.00766488	1	5	180	96	14114	Catalysis of the hydrolysis of peptide bonds by a mechanism in which water acts as a nucleophile, one or two metal ions hold the water molecule in place, and charged amino acid side chains are ligands for the metal ions.	GRMZM2G072865; GRMZM5G873594; GRMZM5G835530; GRMZM2G179941; GRMZM5G863784
6	GO:0005544	MF	calcium-dependent phospholipid binding	0.00769252	1	2	146	13	14114	Interacting selectively and non-covalently with phospholipids, a class of lipids containing phosphoric acid as a mono- or diester, in the presence of calcium.	GRMZM2G104836; GRMZM2G176995
5	GO:0042221	BP	response to chemical	0.00770156	1	30	102	2347	12286	Any process that results in a change in state or activity of a cell or an organism (in terms of movement, secretion, enzyme production, gene expression, etc.) as a result of a chemical stimulus.	GRMZM2G015605; GRMZM2G178576; GRMZM2G083894; GRMZM2G097081; GRMZM2G138396; GRMZM2G007256; GRMZM2G181551; GRMZM2G097900; GRMZM2G080992; GRMZM2G026151; GRMZM2G054900; AC205562.3_FG002; GRMZM2G123394; AC208201.3_FG002; GRMZM2G068239; GRMZM2G061723; GRMZM2G347043; GRMZM2G037189; GRMZM2G414727; GRMZM2G117007; GRMZM2G134334; GRMZM2G035103; GRMZM2G146108; GRMZM2G478553; GRMZM2G567897; GRMZM2G125034; GRM…
8	GO:0010413	BP	glucuronoxylan metabolic process	0.00770222	1	2	71	23	12286	The chemical reactions and pathways involving xylan, a polymer containing a beta-(1->4)-linked D-xylose backbone decorated with glucuronic acid side units.	GRMZM2G068350; GRMZM2G135743
8	GO:0010417	BP	glucuronoxylan biosynthetic process	0.00770222	1	2	71	23	12286	The chemical reactions and pathways resulting in the formation of glucuronoxylan, a polymer containing a beta-1,4-linked D-xylose backbone substituted with glucuronic acid residues.	GRMZM2G068350; GRMZM2G135743
8	GO:0046217	BP	indole phytoalexin metabolic process	0.00770222	1	2	71	23	12286	The chemical reactions and pathways involving indole phytoalexins, any indole compound produced by plants as part of their defense response.	GRMZM2G017792; GRMZM2G148087
8	GO:0009700	BP	indole phytoalexin biosynthetic process	0.00770222	1	2	71	23	12286	The chemical reactions and pathways resulting in the formation of indole phytoalexins, any indole compound produced by plants as part of their defense response.	GRMZM2G017792; GRMZM2G148087
4	GO:1901657	BP	glycosyl compound metabolic process	0.00770469	1	16	262	381	12286	The chemical reactions and pathways involving glycosyl compound.	GRMZM2G139533; GRMZM2G117878; GRMZM2G367026; GRMZM2G179090; GRMZM2G136455; GRMZM2G181151; GRMZM2G058745; GRMZM2G361693; GRMZM2G421857; GRMZM2G165483; GRMZM2G180863; GRMZM2G149847; GRMZM2G054123; GRMZM2G078200; GRMZM2G150098; GRMZM2G119773
3	GO:0016829	MF	lyase activity	0.00777504	1	7	100	321	14114	Catalysis of the cleavage of C-C, C-O, C-N and other bonds by other means than by hydrolysis or oxidation, or conversely adding a group to a double bond. They differ from other enzymes in that two substrates are involved in one reaction direction, but only one in the other direction. When acting on the single substrate, a molecule is eliminated and this generates either a new double bond or a new…	GRMZM2G103512; GRMZM2G044027; GRMZM2G107082; GRMZM2G037882; GRMZM2G111225; GRMZM2G314652; GRMZM2G069542
15	GO:0048037	MF	cofactor binding	0.00778798	1	10	120	480	14114	Interacting selectively and non-covalently with a cofactor, a substance that is required for the activity of an enzyme or other protein. Cofactors may be inorganic, such as the metal atoms zinc, iron, and copper in certain forms, or organic, in which case they are referred to as coenzymes. Cofactors may either be bound tightly to active sites or bind loosely with the substrate.	GRMZM2G022130; GRMZM2G155323; GRMZM2G050570; GRMZM2G039396; GRMZM2G127139; GRMZM2G036609; GRMZM2G032351; GRMZM2G115805; GRMZM2G059314; GRMZM5G817173
16	GO:0044237	BP	cellular metabolic process	0.00781449	1	102	142	7598	12286	The chemical reactions and pathways by which individual cells transform chemical substances.	GRMZM2G063792; GRMZM2G013790; GRMZM2G055243; GRMZM2G130773; GRMZM2G050186; GRMZM2G100333; GRMZM2G384327; GRMZM2G077054; GRMZM2G061795; GRMZM2G051782; GRMZM2G001191; GRMZM2G085849; GRMZM2G066485; GRMZM2G130230; GRMZM2G315125; GRMZM2G470461; GRMZM2G352695; GRMZM2G314094; GRMZM2G333641; GRMZM2G131487; GRMZM2G043198; GRMZM2G177077; GRMZM2G170013; GRMZM2G018375; GRMZM2G101617; GRMZM2G033962; GRMZM2G10…
11	GO:0016569	BP	covalent chromatin modification	0.00783927	1	5	70	217	12286	The alteration of DNA or protein in chromatin by the covalent addition or removal of chemical groups.	GRMZM2G146118; GRMZM2G440943; GRMZM2G449355; GRMZM2G352431; GRMZM2G030529
15	GO:0019740	BP	nitrogen utilization	0.00786612	1	2	111	15	12286	A series of processes that forms an integrated mechanism by which a cell or an organism detects the depletion of primary nitrogen source, usually ammonia, and then activates genes to scavenge the last traces of the primary nitrogen source and to transport and metabolize alternative nitrogen sources. The utilization process begins when the cell or organism detects nitrogen levels, includes the act…	GRMZM2G036609; GRMZM2G115805
4	GO:0008092	MF	cytoskeletal protein binding	0.00789054	1	11	284	234	14114	Interacting selectively and non-covalently with any protein component of any cytoskeleton (actin, microtubule, or intermediate filament cytoskeleton).	GRMZM5G853361; GRMZM2G147775; GRMZM2G136455; GRMZM2G118403; GRMZM2G075101; GRMZM2G132903; GRMZM2G181151; GRMZM5G854613; GRMZM2G012030; GRMZM2G115646; GRMZM2G026218
14	GO:0009637	BP	response to blue light	0.00791901	1	4	105	92	12286	Any process that results in a change in state or activity of a cell or an organism (in terms of movement, secretion, enzyme production, gene expression, etc.) as a result of a blue light stimulus. Blue light is electromagnetic radiation with a wavelength of between 440 and 500nm.	GRMZM2G036880; AC207722.2_FG009; GRMZM2G326111; GRMZM2G065225
4	GO:0051649	BP	establishment of localization in cell	0.00792259	1	23	262	627	12286	Any process, occuring in a cell, that localizes a substance or cellular component. This may occur via movement, tethering or selective degradation.	GRMZM2G008919; GRMZM2G179090; GRMZM2G136455; GRMZM2G006661; GRMZM2G079226; GRMZM2G373341; GRMZM2G045987; GRMZM2G094699; GRMZM2G157462; GRMZM2G378906; GRMZM2G149847; GRMZM2G443953; GRMZM2G140443; GRMZM2G010836; GRMZM2G141392; GRMZM2G014872; GRMZM2G070693; GRMZM2G112805; GRMZM2G026218; AC155622.2_FG001; GRMZM2G419267; GRMZM2G119773; GRMZM2G081745
12	GO:0009750	BP	response to fructose	0.00792308	1	2	57	29	12286	Any process that results in a change in state or activity of a cell or an organism (in terms of movement, secretion, enzyme production, gene expression, etc.) as a result of a fructose stimulus.	GRMZM2G429113; GRMZM2G127739
14	GO:0033500	BP	carbohydrate homeostasis	0.00793889	1	3	105	48	12286	A homeostatic process involved in the maintenance of an internal steady state of a carbohydrate within an organism or cell.	GRMZM2G155767; GRMZM2G160460; GRMZM2G034061
11	GO:0043067	BP	regulation of programmed cell death	0.00797864	1	3	70	72	12286	Any process that modulates the frequency, rate or extent of programmed cell death, cell death resulting from activation of endogenous cellular processes.	GRMZM2G449355; GRMZM2G015432; GRMZM2G352431
11	GO:0048467	BP	gynoecium development	0.00797864	1	3	70	72	12286	The process whose specific outcome is the progression of the gynoecium over time, from its formation to the mature structure. The gynoecium is the collective name for the carpels of a flower.	GRMZM2G149153; GRMZM2G337659; GRMZM2G352431
15	GO:0007623	BP	circadian rhythm	0.00799803	1	5	111	137	12286	Any biological process in an organism that recurs with a regularity of approximately 24 hours.	GRMZM2G052546; GRMZM2G005732; GRMZM2G010937; GRMZM2G032351; GRMZM2G449496
15	GO:0009108	BP	coenzyme biosynthetic process	0.00799803	1	5	111	137	12286	The chemical reactions and pathways resulting in the formation of coenzymes, any of various nonprotein organic cofactors that are required, in addition to an enzyme and a substrate, for an enzymatic reaction to proceed.	GRMZM2G097283; GRMZM2G022130; GRMZM2G001904; GRMZM2G027663; GRMZM2G106119
14	GO:0010563	BP	negative regulation of phosphorus metabolic process	0.00802932	1	2	105	16	12286	Any process that decreases the frequency, rate or extent of the chemical reactions and pathways involving phosphorus or compounds containing phosphorus.	GRMZM2G074017; GRMZM2G003640
14	GO:0045936	BP	negative regulation of phosphate metabolic process	0.00802932	1	2	105	16	12286	Any process that stops, prevents, or reduces the frequency, rate or extent of the chemical reactions and pathways involving phosphates.	GRMZM2G074017; GRMZM2G003640
2	GO:0048585	BP	negative regulation of response to stimulus	0.00804773	1	8	182	193	12286	Any process that stops, prevents, or reduces the frequency, rate or extent of a response to a stimulus. Response to stimulus is a change in state or activity of a cell or an organism (in terms of movement, secretion, enzyme production, gene expression, etc.) as a result of a stimulus.	GRMZM2G079013; GRMZM2G137582; GRMZM2G143718; GRMZM2G337768; GRMZM2G074267; GRMZM2G166658; GRMZM2G397889; GRMZM2G161222
1	GO:0003712	MF	transcription cofactor activity	0.00811177	1	4	124	90	14114	Interacting selectively and non-covalently with a regulatory transcription factor and also with the basal transcription machinery in order to modulate transcription. Cofactors generally do not bind the template nucleic acid, but rather mediate protein-protein interactions between regulatory transcription factors and the basal transcription machinery.	GRMZM2G095299; GRMZM2G019335; GRMZM2G065374; GRMZM2G071626
16	GO:0006353	BP	DNA-templated transcription, termination	0.00811478	1	2	142	12	12286	The cellular process that completes DNA-templated transcription; the formation of phosphodiester bonds ceases, the RNA-DNA hybrid dissociates, and RNA polymerase releases the DNA.	GRMZM2G130773; GRMZM2G426154
8	GO:0016051	BP	carbohydrate biosynthetic process	0.00813431	1	6	71	304	12286	The chemical reactions and pathways resulting in the formation of carbohydrates, any of a group of organic compounds based of the general formula Cx(H2O)y.	GRMZM2G173341; GRMZM2G068350; GRMZM2G135743; GRMZM2G071970; GRMZM2G173630; GRMZM2G103128
11	GO:0043631	BP	RNA polyadenylation	0.00814509	1	2	70	24	12286	The enzymatic addition of a sequence of adenylyl residues at the 3' end of an RNA molecule.	GRMZM2G109009; GRMZM2G036050
11	GO:0006378	BP	mRNA polyadenylation	0.00814509	1	2	70	24	12286	The enzymatic addition of a sequence of 40-200 adenylyl residues at the 3' end of a eukaryotic mRNA primary transcript.	GRMZM2G109009; GRMZM2G036050
15	GO:0009295	CC	nucleoid	0.00819506	1	3	117	47	13255	The region of a virus, bacterial cell, mitochondrion or chloroplast to which the nucleic acid is confined.	GRMZM2G180418; GRMZM2G167428; GRMZM2G449496
16	GO:0044444	CC	cytoplasmic part	0.00820659	1	109	158	7883	13255	Any constituent part of the cytoplasm, all of the contents of a cell excluding the plasma membrane and nucleus, but including other subcellular structures.	GRMZM2G047705; GRMZM2G055243; GRMZM2G130773; GRMZM2G563190; GRMZM2G052610; GRMZM2G154883; GRMZM2G077054; GRMZM2G051782; GRMZM2G001191; GRMZM2G012923; GRMZM2G115817; GRMZM2G066485; GRMZM2G130230; GRMZM2G147191; GRMZM2G315125; GRMZM2G164676; GRMZM2G352695; GRMZM2G314094; GRMZM2G333641; GRMZM2G131487; GRMZM2G075619; GRMZM2G043198; GRMZM2G133684; GRMZM2G177077; GRMZM2G170013; GRMZM2G018375; GRMZM2G10…
15	GO:0010109	BP	regulation of photosynthesis	0.00821754	1	3	111	46	12286	Any process that modulates the frequency, rate or extent of photosynthesis.	GRMZM2G009715; GRMZM2G543629; GRMZM2G006736
11	GO:0051274	BP	beta-glucan biosynthetic process	0.00828706	1	3	70	73	12286	The chemical reactions and pathways resulting in the formation of beta-glucans.	AC190909.3_FG004; GRMZM2G057778; GRMZM2G180951
8	GO:0048467	BP	gynoecium development	0.00829608	1	3	71	72	12286	The process whose specific outcome is the progression of the gynoecium over time, from its formation to the mature structure. The gynoecium is the collective name for the carpels of a flower.	GRMZM2G017792; GRMZM2G338259; GRMZM2G116557
4	GO:0003824	MF	catalytic activity	0.00830722	1	171	284	7486	14114	Catalysis of a biochemical reaction at physiological temperatures. In biologically catalyzed reactions, the reactants are known as substrates, and the catalysts are naturally occurring macromolecular substances known as enzymes. Enzymes possess specific binding sites for substrates, and are usually composed wholly or largely of protein, but RNA that has catalytic activity (ribozyme) is often also…	GRMZM2G135526; GRMZM2G139533; GRMZM2G108912; GRMZM2G057093; GRMZM2G386998; GRMZM2G117878; GRMZM2G147245; GRMZM2G042164; GRMZM2G086418; GRMZM2G386051; GRMZM2G162426; GRMZM2G367026; GRMZM2G161168; GRMZM5G853361; GRMZM2G054803; GRMZM2G032977; GRMZM2G122431; GRMZM2G026322; GRMZM2G459563; GRMZM2G110881; GRMZM2G022777; GRMZM2G125032; GRMZM2G070761; GRMZM2G179090; GRMZM2G474153; GRMZM2G140915; GRMZM2G15…
3	GO:0042546	BP	cell wall biogenesis	0.00836358	1	5	90	171	12286	A cellular process that results in the biosynthesis of constituent macromolecules, assembly, and arrangement of constituent parts of a cell wall. Includes biosynthesis of constituent macromolecules, such as proteins and polysaccharides, and those macromolecular modifications that are involved in synthesis or assembly of the cellular component. A cell wall is the rigid or semi-rigid envelope lying…	GRMZM2G012021; GRMZM2G020721; GRMZM5G826911; GRMZM2G001079; GRMZM2G109352
4	GO:0009116	BP	nucleoside metabolic process	0.00836418	1	15	262	351	12286	The chemical reactions and pathways involving a nucleoside, a nucleobase linked to either beta-D-ribofuranose (a ribonucleoside) or 2-deoxy-beta-D-ribofuranose, (a deoxyribonucleoside), e.g. adenosine, guanosine, inosine, cytidine, uridine and deoxyadenosine, deoxyguanosine, deoxycytidine and thymidine (= deoxythymidine).	GRMZM2G139533; GRMZM2G367026; GRMZM2G179090; GRMZM2G136455; GRMZM2G181151; GRMZM2G058745; GRMZM2G361693; GRMZM2G421857; GRMZM2G165483; GRMZM2G180863; GRMZM2G149847; GRMZM2G054123; GRMZM2G078200; GRMZM2G150098; GRMZM2G119773
10	GO:0000097	BP	sulfur amino acid biosynthetic process	0.00842219	1	2	115	15	12286	The chemical reactions and pathways resulting in the formation of amino acids containing sulfur, comprising cysteine, methionine and selenocysteine.	GRMZM2G133359; GRMZM2G104269
8	GO:0016758	MF	transferase activity, transferring hexosyl groups	0.0084325	1	7	86	380	14114	Catalysis of the transfer of a hexosyl group from one compound (donor) to another (acceptor).	GRMZM2G015983; GRMZM2G068350; GRMZM2G060837; GRMZM2G178892; GRMZM2G116640; GRMZM2G135743; GRMZM2G103128
2	GO:0009725	BP	response to hormone	0.00853977	1	30	182	1293	12286	Any process that results in a change in state or activity of a cell or an organism (in terms of movement, secretion, enzyme production, gene expression, etc.) as a result of a hormone stimulus.	GRMZM2G079013; GRMZM2G089836; GRMZM2G137582; GRMZM2G078178; GRMZM2G051528; GRMZM2G392101; GRMZM2G084576; GRMZM2G062377; GRMZM2G104283; GRMZM2G031983; GRMZM5G884600; GRMZM2G089484; GRMZM5G862799; GRMZM2G149265; GRMZM2G474546; GRMZM2G109140; GRMZM2G063151; GRMZM2G110309; GRMZM2G145041; GRMZM2G383408; GRMZM2G337768; GRMZM2G074267; GRMZM2G166658; GRMZM2G118693; GRMZM2G140811; GRMZM2G137985; GRMZM2G17…
1	GO:0045596	BP	negative regulation of cell differentiation	0.00862961	1	2	109	16	12286	Any process that stops, prevents, or reduces the frequency, rate or extent of cell differentiation.	GRMZM2G004957; GRMZM2G130442
1	GO:0046856	BP	phosphatidylinositol dephosphorylation	0.00862961	1	2	109	16	12286	The process of removing one or more phosphate groups from a phosphatidylinositol.	GRMZM2G174739; GRMZM2G101000
1	GO:0048235	BP	pollen sperm cell differentiation	0.00862961	1	2	109	16	12286	The process in which a relatively unspecialized cell acquires specialized features of a haploid sperm cell within the plant gametophyte.	GRMZM2G114642; GRMZM2G479703
8	GO:0008152	BP	metabolic process	0.00863579	1	61	71	9013	12286	The chemical reactions and pathways, including anabolism and catabolism, by which living organisms transform chemical substances. Metabolic processes typically transform small molecules, but also include macromolecular processes such as DNA repair and replication, and protein synthesis and degradation.	GRMZM2G053720; GRMZM2G466298; GRMZM2G074358; GRMZM2G017792; GRMZM5G836378; GRMZM2G432796; GRMZM2G015610; GRMZM2G173341; GRMZM2G178533; GRMZM2G057262; GRMZM2G024180; GRMZM2G143238; GRMZM2G068350; GRMZM2G178602; GRMZM2G420801; GRMZM2G017805; GRMZM2G020196; GRMZM5G812272; GRMZM2G060837; GRMZM2G336456; AC193632.2_FG002; GRMZM2G379540; GRMZM2G035243; GRMZM2G135027; GRMZM5G891990; GRMZM2G338259; GRMZM2…
11	GO:0003006	BP	developmental process involved in reproduction	0.00864263	1	15	70	1360	12286	A developmental process in which a progressive change in the state of some part of an organism specifically contributes to its ability to form offspring.	GRMZM2G146118; GRMZM2G049155; GRMZM2G474769; GRMZM2G440943; GRMZM2G132504; GRMZM2G149153; GRMZM2G337659; GRMZM2G474798; GRMZM2G021483; GRMZM2G352431; GRMZM2G139038; GRMZM2G036050; GRMZM2G125777; GRMZM2G118467; GRMZM2G036640
3	GO:0015174	MF	basic amino acid transmembrane transporter activity	0.00868977	1	2	100	20	14114	Catalysis of the transfer of basic amino acids from one side of a membrane to the other. Basic amino acids have a pH above 7.	GRMZM2G078292; GRMZM2G139920
1	GO:0031226	CC	intrinsic component of plasma membrane	0.00872368	1	6	104	226	13255	The component of the plasma membrane consisting of the gene products and protein complexes having either part of their peptide sequence embedded in the hydrophobic region of the membrane or some other covalently attached group such as a GPI anchor that is similarly embedded in the membrane.	GRMZM2G442523; GRMZM2G301271; GRMZM2G087094; GRMZM2G142063; GRMZM2G479703; GRMZM2G099191
15	GO:0003824	MF	catalytic activity	0.00872383	1	77	120	7486	14114	Catalysis of a biochemical reaction at physiological temperatures. In biologically catalyzed reactions, the reactants are known as substrates, and the catalysts are naturally occurring macromolecular substances known as enzymes. Enzymes possess specific binding sites for substrates, and are usually composed wholly or largely of protein, but RNA that has catalytic activity (ribozyme) is often also…	GRMZM2G092817; GRMZM2G029407; GRMZM2G450125; GRMZM2G351259; GRMZM2G094165; GRMZM2G097283; GRMZM2G116634; GRMZM2G022130; GRMZM2G052546; GRMZM2G001904; GRMZM2G027219; GRMZM5G803874; GRMZM2G059026; GRMZM2G023289; GRMZM2G155323; GRMZM2G076075; GRMZM2G179810; GRMZM2G022279; GRMZM2G050570; GRMZM2G309063; GRMZM2G436199; GRMZM2G027663; GRMZM2G003750; GRMZM2G065928; GRMZM2G039396; AC210013.4_FG011; GRMZM2…
6	GO:0004674	MF	protein serine/threonine kinase activity	0.0087716	1	17	146	873	14114	Catalysis of the reactions: ATP + protein serine = ADP + protein serine phosphate, and ATP + protein threonine = ADP + protein threonine phosphate.	GRMZM2G030305; GRMZM2G165679; GRMZM2G053987; GRMZM2G158045; GRMZM2G017164; GRMZM2G305822; GRMZM2G157115; GRMZM2G169020; GRMZM5G878379; GRMZM2G061447; GRMZM2G314396; GRMZM2G051079; GRMZM2G428554; GRMZM2G138245; GRMZM2G061537; GRMZM2G083402; GRMZM2G058305
2	GO:0009887	BP	animal organ morphogenesis	0.00880328	1	3	182	29	12286	Morphogenesis of an animal organ. An organ is defined as a tissue or set of tissues that work together to perform a specific function or functions. Morphogenesis is the process in which anatomical structures are generated and organized. Organs are commonly observed as visibly distinct structures, but may also exist as loosely associated clusters of cells that work together to perform a specific f…	GRMZM2G171468; GRMZM2G149265; GRMZM2G074645
4	GO:0030126	CC	COPI vesicle coat	0.00882067	1	3	274	21	13255	One of two multimeric complexes that forms a membrane vesicle coat. The mammalian COPI subunits are called alpha-, beta-, beta'-, gamma-, delta-, epsilon- and zeta-COP. Vesicles with COPI coats are found associated with Golgi membranes at steady state.	GRMZM2G094699; GRMZM2G378906; AC155622.2_FG001
13	GO:0003906	MF	DNA-(apurinic or apyrimidinic site) lyase activity	0.00882638	1	1	25	5	14114	Catalysis of the cleavage of the C-O-P bond 3' to the apurinic or apyrimidinic site in DNA by a beta-elimination reaction, leaving a 3'-terminal unsaturated sugar and a product with a terminal 5'-phosphate.	GRMZM2G169333
4	GO:1902586	BP	multi-organism intercellular transport	0.00886389	1	2	262	7	12286	An intercellular transport which involves another organism.	GRMZM2G098577; GRMZM2G140443
4	GO:0044375	BP	regulation of peroxisome size	0.00886389	1	2	262	7	12286	Any process that modulates the volume of a peroxisome, a small, membrane-bounded organelle that uses dioxygen (O2) to oxidize organic molecules.	GRMZM2G029824; GRMZM2G077837
4	GO:0046740	BP	transport of virus in host, cell to cell	0.00886389	1	2	262	7	12286	The transport of a virus between adjacent cells in a multicellular organism.	GRMZM2G098577; GRMZM2G140443
4	GO:0006898	BP	receptor-mediated endocytosis	0.00886389	1	2	262	7	12286	An endocytosis process in which cell surface receptors ensure specificity of transport. A specific receptor on the cell surface binds tightly to the extracellular macromolecule (the ligand) that it recognizes; the plasma-membrane region containing the receptor-ligand complex then undergoes endocytosis, forming a transport vesicle containing the receptor-ligand complex and excluding most other pla…	GRMZM2G157462; GRMZM2G112805
6	GO:0016773	MF	phosphotransferase activity, alcohol group as acceptor	0.00887284	1	21	146	1168	14114	Catalysis of the transfer of a phosphorus-containing group from one compound (donor) to an alcohol group (acceptor).	GRMZM2G030305; GRMZM2G165679; GRMZM2G053987; GRMZM2G158045; GRMZM2G017164; GRMZM2G095588; GRMZM2G305822; GRMZM2G157115; GRMZM2G169020; GRMZM5G878379; GRMZM2G061447; GRMZM2G314396; GRMZM2G121565; GRMZM2G051079; GRMZM2G428554; GRMZM2G059073; GRMZM2G138245; GRMZM2G133048; GRMZM2G061537; GRMZM2G083402; GRMZM2G058305
11	GO:0006366	BP	transcription from RNA polymerase II promoter	0.00891227	1	4	70	143	12286	The synthesis of RNA from a DNA template by RNA polymerase II, originating at an RNA polymerase II promoter. Includes transcription of messenger RNA (mRNA) and certain small nuclear RNAs (snRNAs).	GRMZM2G081919; GRMZM2G353885; GRMZM2G406712; GRMZM2G009163
4	GO:0006887	BP	exocytosis	0.00892582	1	5	262	60	12286	A process of secretion by a cell that results in the release of intracellular molecules (e.g. hormones, matrix proteins) contained within a membrane-bounded vesicle by fusion of the vesicle with the plasma membrane of a cell. This process begins with steps that prepare vesicles for fusion with the membrane (tethering and docking) and ends when vesicle fusion is complete. This is the process in wh…	GRMZM2G008919; GRMZM2G052880; GRMZM2G077490; GRMZM2G141392; GRMZM2G014872
15	GO:0006566	BP	threonine metabolic process	0.00893714	1	2	111	16	12286	The chemical reactions and pathways involving threonine (2-amino-3-hydroxybutyric acid), a polar, uncharged, essential amino acid found in peptide linkage in proteins.	GRMZM2G155323; GRMZM2G050570
15	GO:0004427	MF	inorganic diphosphatase activity	0.00896909	1	2	120	17	14114	Catalysis of the reaction: diphosphate + H(2)O = H(+) + 2 phosphate.	GRMZM2G069095; AC216353.2_FG005
15	GO:0044710	BP	single-organism metabolic process	0.00900991	1	42	111	3339	12286	A metabolic process - chemical reactions and pathways, including anabolism and catabolism, by which living organisms transform chemical substances - which involves a single organism.	GRMZM2G092817; GRMZM2G157953; GRMZM2G351259; GRMZM2G097283; GRMZM2G022130; GRMZM2G027219; GRMZM2G046681; GRMZM2G023289; GRMZM2G155323; GRMZM2G076075; GRMZM2G179810; GRMZM2G022279; GRMZM2G050570; GRMZM2G436199; GRMZM2G027663; GRMZM2G065928; GRMZM2G039396; GRMZM2G068943; GRMZM2G079381; GRMZM2G050307; GRMZM2G321033; GRMZM2G368610; GRMZM2G127139; GRMZM2G011520; GRMZM2G116273; GRMZM2G077541; GRMZM2G02…
6	GO:0010337	BP	regulation of salicylic acid metabolic process	0.0090296	1	2	128	14	12286	Any process that modulates the frequency, rate or extent of the chemical reactions and pathways involving salicylic acid.	GRMZM2G378442; GRMZM2G118409
8	GO:0010227	BP	floral organ abscission	0.0090654	1	2	71	25	12286	The controlled shedding of floral organs.	GRMZM2G338259; GRMZM2G116557
8	GO:0000038	BP	very long-chain fatty acid metabolic process	0.0090654	1	2	71	25	12286	The chemical reactions and pathways involving a fatty acid which has a chain length greater than C22.	GRMZM2G149636; GRMZM2G104626
8	GO:0052315	BP	phytoalexin biosynthetic process	0.0090654	1	2	71	25	12286	The chemical reactions and pathways resulting in the formation of phytoalexins, any of a range of substances produced by plants as part of their defense response.	GRMZM2G017792; GRMZM2G148087
8	GO:0009403	BP	toxin biosynthetic process	0.0090654	1	2	71	25	12286	The chemical reactions and pathways resulting in the formation of toxin, a poisonous compound (typically a protein) that is produced by cells or organisms and that can cause disease when introduced into the body or tissues of an organism.	GRMZM2G017792; GRMZM2G148087
2	GO:0090354	BP	regulation of auxin metabolic process	0.00908262	1	2	182	10	12286	Any process that modulates the frequency, rate or extent of the chemical reactions and pathways involving auxins, plant hormones that regulate aspects of plant growth.	GRMZM2G145041; GRMZM2G107639
1	GO:0051093	BP	negative regulation of developmental process	0.00910155	1	5	109	144	12286	Any process that stops, prevents or reduces the rate or extent of development, the biological process whose specific outcome is the progression of an organism over time from an initial condition (e.g. a zygote, or a young adult) to a later condition (e.g. a multicellular animal or an aged adult).	GRMZM2G095299; GRMZM2G004957; GRMZM2G130442; GRMZM2G144744; GRMZM2G019335
8	GO:0010243	BP	response to organonitrogen compound	0.00913809	1	4	71	142	12286	Any process that results in a change in state or activity of a cell or an organism (in terms of movement, secretion, enzyme production, gene expression, etc.) as a result of an organonitrogen stimulus. An organonitrogen compound is formally a compound containing at least one carbon-nitrogen bond.	GRMZM2G017792; GRMZM5G891990; GRMZM2G041141; GRMZM2G148087
11	GO:0006725	BP	cellular aromatic compound metabolic process	0.00920555	1	29	70	3408	12286	The chemical reactions and pathways involving aromatic compounds, any organic compound characterized by one or more planar rings, each of which contains conjugated double bonds and delocalized pi electrons, as carried out by individual cells.	GRMZM2G038374; GRMZM2G081919; GRMZM2G474769; GRMZM2G314661; GRMZM2G030463; GRMZM2G449355; GRMZM2G421829; GRMZM2G154574; GRMZM2G353885; GRMZM2G099355; GRMZM2G021483; GRMZM2G109009; GRMZM2G466270; GRMZM2G095931; GRMZM2G036050; GRMZM2G410393; GRMZM2G030529; GRMZM2G125777; GRMZM2G406712; GRMZM2G372928; GRMZM2G102664; GRMZM2G118467; GRMZM2G092258; GRMZM2G036640; GRMZM2G028096; GRMZM2G431306; GRMZM2G03…
7	GO:0035061	CC	interchromatin granule	0.00925154	1	1	41	3	13255	A class of nuclear body measuring 20-25 nm in diameter and distributed throughout the interchromatin space, linked together by thin fibrils. They are believed to be storage centers for various snRNAs, snRNPs, serine/arginine-rich proteins and RNA polymerase II. A typical mammalian cell contains 25-50 clusters of interchromatin granules. Interchromatin granule clusters do not contain the heterogen…	GRMZM2G436092
15	GO:0048511	BP	rhythmic process	0.00926044	1	5	111	142	12286	Any process pertinent to the generation and maintenance of rhythms in the physiology of an organism.	GRMZM2G052546; GRMZM2G005732; GRMZM2G010937; GRMZM2G032351; GRMZM2G449496
4	GO:0016864	MF	intramolecular oxidoreductase activity, transposing S-S bonds	0.00935289	1	3	284	22	14114	Catalysis of an oxidation-reduction (redox) reaction in which the hydrogen donor and acceptor are the same molecule, one or more sulfur-sulfur bonds in the molecule are rearranged, and no oxidized product appears.	GRMZM2G134889; GRMZM2G159369; GRMZM2G163421
4	GO:0003756	MF	protein disulfide isomerase activity	0.00935289	1	3	284	22	14114	Catalysis of the rearrangement of both intrachain and interchain disulfide bonds in proteins.	GRMZM2G134889; GRMZM2G159369; GRMZM2G163421
8	GO:0005905	CC	clathrin-coated pit	0.00942138	1	2	85	23	13255	A part of the endomembrane system in the form of an invagination of a membrane upon which a clathrin coat forms, and that can be converted by vesicle budding into a clathrin-coated vesicle. Coated pits form on the plasma membrane, where they are involved in receptor-mediated selective transport of many proteins and other macromolecules across the cell membrane, in the trans-Golgi network, and on …	GRMZM2G160906; GRMZM2G165234
8	GO:0098589	CC	membrane region	0.00942138	1	2	85	23	13255	A membrane that is a part of a larger membrane. Examples include the apical region of the plasma membrane of an epithelial cell and the various regions of the endoplasmic reticulum membrane.	GRMZM2G160906; GRMZM2G165234
16	GO:0007031	BP	peroxisome organization	0.00948932	1	3	142	38	12286	A process that is carried out at the cellular level which results in the assembly, arrangement of constituent parts, or disassembly of a peroxisome. A peroxisome is a small, membrane-bounded organelle that uses dioxygen (O2) to oxidize organic molecules.	GRMZM2G113990; GRMZM2G080775; GRMZM2G180335
11	GO:0010363	BP	regulation of plant-type hypersensitive response	0.00952112	1	2	70	26	12286	Any endogenous process that modulates the frequency, rate or extent of the plant hypersensitive response.	GRMZM2G015432; GRMZM2G352431
16	GO:0044434	CC	chloroplast part	0.00952454	1	28	158	1488	13255	Any constituent part of a chloroplast, a chlorophyll-containing plastid with thylakoids organized into grana and frets, or stroma thylakoids, and embedded in a stroma.	GRMZM2G052610; GRMZM2G077054; GRMZM2G315125; GRMZM2G352695; GRMZM2G133684; GRMZM2G177077; GRMZM2G170013; GRMZM2G018375; GRMZM2G101617; GRMZM2G072865; GRMZM2G047695; GRMZM2G312244; GRMZM2G038301; GRMZM2G140667; GRMZM2G325575; GRMZM2G024073; GRMZM2G168693; GRMZM2G004583; GRMZM2G044074; GRMZM5G807767; GRMZM2G136680; GRMZM2G068715; GRMZM2G069106; GRMZM2G086648; GRMZM2G078412; GRMZM2G033926; GRMZM2G18…
11	GO:1901363	MF	heterocyclic compound binding	0.00956177	1	45	84	5696	14114	Interacting selectively and non-covalently with heterocyclic compound.	GRMZM2G038374; GRMZM2G111818; GRMZM2G024533; GRMZM2G081919; GRMZM2G064518; GRMZM2G049155; GRMZM2G096123; GRMZM2G070284; GRMZM2G175265; GRMZM2G474769; GRMZM2G314661; GRMZM2G440943; GRMZM2G030463; GRMZM2G033478; GRMZM2G168096; GRMZM2G337659; GRMZM2G449355; GRMZM2G478370; GRMZM2G151236; GRMZM2G353885; GRMZM2G099355; GRMZM2G474798; GRMZM2G017654; GRMZM5G871419; GRMZM2G109009; GRMZM2G147811; GRMZM2G09…
4	GO:0048527	BP	lateral root development	0.00958971	1	7	262	111	12286	The process whose specific outcome is the progression of the lateral root over time, from its formation to the mature structure. A lateral root is one formed from pericycle cells located on the xylem radius of the root, as opposed to the initiation of the main root from the embryo proper.	GRMZM5G898290; GRMZM2G063522; GRMZM2G138268; GRMZM2G109130; GRMZM2G056569; GRMZM2G115646; GRMZM2G302604
12	GO:0007186	BP	G-protein coupled receptor signaling pathway	0.00959378	1	2	57	32	12286	A series of molecular signals that proceeds with an activated receptor promoting the exchange of GDP for GTP on the alpha-subunit of an associated heterotrimeric G-protein complex. The GTP-bound activated alpha-G-protein then dissociates from the beta- and gamma-subunits to further transmit the signal within the cell. The pathway begins with receptor-ligand interaction, or for basal GPCR signalin…	GRMZM2G429113; GRMZM2G127739
16	GO:0008654	BP	phospholipid biosynthetic process	0.00960527	1	5	142	112	12286	The chemical reactions and pathways resulting in the formation of phospholipids, any lipid containing phosphoric acid as a mono- or diester.	GRMZM2G100333; GRMZM2G038301; GRMZM2G004583; GRMZM2G033926; GRMZM2G425249
12	GO:0005223	MF	intracellular cGMP activated cation channel activity	0.00961295	1	1	68	2	14114	Enables the transmembrane transfer of a cation by a channel that opens when intracellular cGMP has been bound by the channel complex or one of its constituent parts.	GRMZM2G023037
15	GO:0009508	CC	plastid chromosome	0.00963476	1	2	117	17	13255	A circular DNA molecule containing plastid encoded genes.	GRMZM2G180418; GRMZM2G449496
8	GO:0034637	BP	cellular carbohydrate biosynthetic process	0.00980974	1	5	71	226	12286	The chemical reactions and pathways resulting in the formation of carbohydrates, any of a group of organic compounds based of the general formula Cx(H2O)y, carried out by individual cells.	GRMZM2G173341; GRMZM2G068350; GRMZM2G135743; GRMZM2G071970; GRMZM2G103128
12	GO:0016758	MF	transferase activity, transferring hexosyl groups	0.00984795	1	6	68	380	14114	Catalysis of the transfer of a hexosyl group from one compound (donor) to another (acceptor).	GRMZM2G008226; GRMZM2G366659; GRMZM2G019183; GRMZM2G118462; GRMZM2G122231; GRMZM2G312521
14	GO:1901700	BP	response to oxygen-containing compound	0.00988791	1	20	105	1352	12286	Any process that results in a change in state or activity of a cell or an organism (in terms of movement, secretion, enzyme production, gene expression, etc.) as a result of an oxygen-containing compound stimulus.	GRMZM2G101142; GRMZM2G155767; GRMZM2G034120; GRMZM2G172834; GRMZM2G180328; GRMZM2G039723; GRMZM2G055135; GRMZM2G048482; AC207722.2_FG009; GRMZM2G326111; GRMZM2G476230; GRMZM2G389768; GRMZM2G034061; GRMZM2G118821; GRMZM2G001676; AC205376.4_FG003; GRMZM2G003640; GRMZM2G065225; GRMZM2G387528; GRMZM2G075582
14	GO:0007602	BP	phototransduction	0.00989783	1	3	105	52	12286	The sequence of reactions within a cell required to convert absorbed photons into a molecular signal.	GRMZM2G326111; GRMZM2G044752; GRMZM2G387528
14	GO:0009585	BP	red, far-red light phototransduction	0.00989783	1	3	105	52	12286	The sequence of reactions within a cell required to convert absorbed photons from red or far-red light into a molecular signal; the red, far-red light range is defined as having a wavelength within the range 660-730 nm.	GRMZM2G326111; GRMZM2G044752; GRMZM2G387528
4	GO:0030660	CC	Golgi-associated vesicle membrane	0.0099238	1	4	274	41	13255	The lipid bilayer surrounding a vesicle associated with the Golgi apparatus.	GRMZM2G094699; GRMZM2G378906; GRMZM2G112805; AC155622.2_FG001
2	GO:0050794	BP	regulation of cellular process	0.0099622	1	63	182	3269	12286	Any process that modulates the frequency, rate or extent of a cellular process, any of those that are carried out at the cellular level, but are not necessarily restricted to a single cell. For example, cell communication occurs among more than one cell, but occurs at the cellular level.	GRMZM2G104396; GRMZM2G079013; GRMZM2G039824; GRMZM2G412601; GRMZM2G089836; GRMZM2G044055; GRMZM2G137582; GRMZM2G078178; GRMZM2G134073; GRMZM2G030272; GRMZM2G051528; GRMZM2G392101; GRMZM2G171468; GRMZM2G084576; GRMZM2G089949; GRMZM2G031983; GRMZM2G143718; GRMZM5G884600; GRMZM2G089484; GRMZM6G787651; GRMZM2G435445; GRMZM2G132810; GRMZM2G423337; GRMZM2G361842; GRMZM2G075124; GRMZM2G063151; GRMZM2G11…
3	GO:0010038	BP	response to metal ion	0.00997362	1	10	90	582	12286	Any process that results in a change in state or activity of a cell or an organism (in terms of movement, secretion, enzyme production, gene expression, etc.) as a result of a metal ion stimulus.	GRMZM2G111225; GRMZM2G112149; GRMZM2G149751; GRMZM2G135132; GRMZM2G161310; AC149475.2_FG003; GRMZM2G169890; GRMZM2G134256; GRMZM2G063438; GRMZM2G141081
