# Supplementary material for: Using single‐plant‐omics in the field to link maize genes to functions and phenotypes
Source: Mol Syst Biol. 2020 Dec 21;16(12):e9667. doi: 10.15252/msb.20209667 (PMC7751767; doi:10.15252/msb.20209667)
Supplement: Supplementary file 7 — Dataset EV5 [file MSB-16-e9667-s007.xlsx]

## Sheet: Dataset EV5A
Dataset EV5A. Gene expression statistics for single-plant dataset. Genes with mean expression in the lowest 5% of the distribution are not shown. CV = coefficient of variation ; CV2 = squared CV ; normCV = normalized CV.
Gene ID	Mean	Variance	CV	CV2	normCV	Description from PLAZA database
GRMZM2G017835	1396.5	5043.81	0.0508556	0.00258629	-4.28157	kinase I isoform:fatm_description~
GRMZM2G038126	1568.38	6653.64	0.0520089	0.00270493	-4.18657	26S protease regulatory subunit 6B :description~protease regulatory subunit 6B:fatm_description~
GRMZM2G130398	1385.56	5796.15	0.0549471	0.00301918	-4.06046	Proteasome subunit alpha type-3:fatm_description~proteasome subunit alpha type 3 :description~
GRMZM2G167999	1271.71	5462.27	0.0581164	0.00337751	-3.9231	Vegetative incompatibility protein HET-E-1:fatm_description~
GRMZM2G023194	1064.91	4019.38	0.0595341	0.0035443	-3.90973	isp1:CommonName~c1 complex subunit Rieske:fatm_description~iron-sulfur protein1:Cytochrome b-c1 complex subunit Rieske, mitochondrial Precursor (EC 1.10.2.2)(Ubiquinol-cytochrome c reductase iron-sulfur subunit)(Rieske iron-sulfur protein)(RISP)(Complex III subunit 5)~P49727:uniprot~Cytochrome b-c1 complex subunit Rieske, mitochondrial:short_description~
GRMZM2G108355	1128.61	4465.18	0.0592072	0.0035055	-3.90636	PP2Ac-2 - Phosphatase 2A isoform 2 belonging to family 2 :description~Major serine/threonine-protein phosphatase PP2A-2 catalytic subunit:fatm_description~
GRMZM2G409865	1789.32	10669.3	0.057727	0.00333241	-3.85454	SNF2:PlnTFDB~CHD3-type chromatin-remodeling factor PICKLE:fatm_description~
GRMZM2G114098	633.465	1786.16	0.0667172	0.00445119	-3.79509	demethylase ALKBH5:fatm_description~
GRMZM2G088834	1192	5400.54	0.0616512	0.00380086	-3.77232	vacuolar sorting protein 4b :description~Suppressor protein of bem1/bed5 double mutants:fatm_description~
GRMZM2G181359	2840.84	27420.3	0.0582892	0.00339764	-3.74165	protease regulatory subunit 7:fatm_description~
GRMZM2G311003	735.601	2430.82	0.0670245	0.00449228	-3.712	Ultraviolet-B receptor UVR8:fatm_description~
GRMZM2G086236	605.546	1768.05	0.0694384	0.0048217	-3.7022	coil domain-containing protein 94:fatm_description~
GRMZM2G013908	727.58	2416.92	0.0675695	0.00456564	-3.69351	TFIID subunit 6:fatm_description~
GRMZM5G862131	1561.31	9338.04	0.0618925	0.00383068	-3.68568	Putative ubiquitin-conjugating enzyme E2 N-like:fatm_description~
GRMZM2G123807	388.351	884.275	0.0765719	0.00586326	-3.67831	transport protein particle component, Bet3 containing protein :description~particle complex subunit 6B:fatm_description~
GRMZM2G132633	587.546	1713.4	0.0704509	0.00496334	-3.67584	transcription factor/ transcription initiation factor :description~TFIIA-alpha and beta-like factor:fatm_description~
GRMZM2G111818	1819.77	12565.1	0.0615981	0.00379433	-3.66353	Ubiquitin-activating enzyme E1 1:fatm_description~
GRMZM2G083262	988.732	4211.89	0.0656387	0.00430844	-3.65394	Eukaryotic translation initiation factor 2 subunit 1:fatm_description~
GRMZM2G165681	473.72	1230	0.0740338	0.00548101	-3.65158	3-phosphate acyltransferase 3:fatm_description~
GRMZM2G162776	323.447	683.701	0.0808407	0.00653521	-3.64835	IX farnesyltransferase:fatm_description~
GRMZM2G138861	1056.8	4782.01	0.0654355	0.00428181	-3.63961	serine/threonine-protein kinase SAPK8 :description~Abscisic acid-inducible protein kinase:fatm_description~
GRMZM2G011998	1047.72	4748.02	0.0657674	0.00432535	-3.62796
GRMZM2G062354	1483.65	8991.34	0.0639116	0.00408469	-3.60607	Deubiquitination-protection protein dph1:fatm_description~
GRMZM2G089454	149.349	238.117	0.103322	0.0106754	-3.60565	ribosylation factor-like protein 8B:fatm_description~
GRMZM2G107289	1121.66	5471.82	0.0659484	0.00434919	-3.59724	Ubiquitin thioesterase otubain-like:fatm_description~
GRMZM2G121452	406.347	1009.95	0.0782082	0.00611652	-3.5878	ATPase regulatory subunit 8 homolog A:fatm_description~
GRMZM5G812921	720.744	2567.07	0.0702972	0.00494169	-3.58356	Polyglutamine-binding protein 1:fatm_description~protein binding protein (LOC100280668), mRNA:description~
GRMZM2G052471	552.952	1669.14	0.0738855	0.00545906	-3.57041	thioredoxin-like protein 1 :description~PITH domain-containing protein At3g04780:fatm_description~
GRMZM2G043724	1104.15	5473.04	0.0670015	0.0044892	-3.55668	ATP-dependent RNA helicase DDX41 :description~Putative DEAD-box ATP-dependent RNA helicase 43:fatm_description~
GRMZM2G018901	1063.61	5142.38	0.0674216	0.00454567	-3.55115	UPF0587 protein C1orf123 homolog:fatm_description~
GRMZM2G051458	560.066	1741.65	0.0745146	0.00555243	-3.53912	LOC100280086 (pco126282b), mRNA:description~matrin-type protein 2:fatm_description~
GRMZM5G816609	1217.04	6625.46	0.0668813	0.0044731	-3.53097	ATPase regulatory subunit 2 homolog B:fatm_description~
GRMZM2G171469	309.718	695.215	0.0851321	0.00724747	-3.5309	Tobamovirus multiplication protein 3:fatm_description~
GRMZM2G060669	651.846	2258.25	0.0729023	0.00531474	-3.52537
GRMZM2G550865	1860.16	14440.4	0.0646009	0.00417328	-3.52142	Topless-related protein 4:fatm_description~
GRMZM2G083459	1748.49	12948.7	0.0650805	0.00423547	-3.51378	2A regulatory subunit B'' subunit TON2:fatm_description~phosphatase subunit g4-1 :description~
GRMZM2G030805	1104.91	5647.67	0.0680155	0.0046261	-3.51312	conjugation factor E4:fatm_description~
GRMZM2G106790	1072.65	5382.03	0.0683934	0.00467766	-3.507	of RNA polymerase II transcription subunit:fatm_description~
GRMZM2G167932	1150.88	6135.45	0.0680601	0.00463217	-3.49801	RNA binding protein :description~Ras GTPase-activating protein-binding protein 2:fatm_description~
GRMZM2G017584	185.845	344.615	0.0998884	0.0099777	-3.49429
GRMZM5G829738	756.598	2985.25	0.0722147	0.00521496	-3.48442
GRMZM2G156158	770.206	3081.47	0.0720729	0.0051945	-3.48238	box ATP-dependent RNA helicase 26:fatm_description~
GRMZM2G129155	856.79	3699.67	0.0709917	0.00503981	-3.48189	Dynamin-1-like protein:fatm_description~
GRMZM2G163877	764.702	3077.8	0.0725484	0.00526326	-3.4665	Bax inhibitor 1:fatm_description~LOC100283057 :description~
GRMZM2G142806	609.246	2104.65	0.0753005	0.00567016	-3.46528	domain family member 22A:fatm_description~TBC1 domain family member 22A :description~
GRMZM2G155384	2506.32	26223.3	0.0646111	0.00417459	-3.46428	ATPase regulatory subunit 2:fatm_description~
GRMZM2G093720	1066.35	5489.31	0.0694802	0.00482749	-3.4635	59 kDa regulatory subunit B:fatm_description~
GRMZM2G126453	1892.11	15528.6	0.0658598	0.00433751	-3.46208	Suppressor protein of bem1/bed5 double mutants:fatm_description~
GRMZM2G180335	634.174	2258.65	0.0749405	0.00561608	-3.45917	Dynamin-1-like protein:fatm_description~
GRMZM2G055538	1346.27	8356.53	0.0679017	0.00461064	-3.45766	FLX-like 3:fatm_description~
GRMZM2G051764	1500.58	10184.7	0.0672535	0.00452303	-3.45607	LOC100286384 :description~SNF1-related protein kinase regulatory subunit gamma-1-like:fatm_description~
GRMZM2G177853	430.45	1212.3	0.0808877	0.00654282	-3.45413
GRMZM2G023833	1035.97	5252.77	0.0699598	0.00489438	-3.45354	Protein Asterix:fatm_description~PTD008 protein :description~
GRMZM2G113950	1415.11	9189.7	0.0677422	0.00458901	-3.45067	NAC:PlnTFDB~NAC domain-containing protein 78 :description~NAC domain-containing protein 78:fatm_description~NAC:PlantTFDB~
GRMZM2G473533	632.643	2264.77	0.0752234	0.00565856	-3.44948	Lamin-B receptor:fatm_description~delta(14)-sterol reductase :description~
GRMZM2G444692	915.39	4258.35	0.0712877	0.00508194	-3.44416	Mic1 domain-containing protein DDB_G0286707:fatm_description~
GRMZM2G117900	1144.04	6305.95	0.0694121	0.00481804	-3.44316	Putative eukaryotic translation initiation factor 2 subunit 3-like protein:fatm_description~
GRMZM2G073668	1105.07	5940.95	0.0697488	0.0048649	-3.44046	Ethylene receptor:fatm_description~
GRMZM2G067176	1275.06	7672.67	0.068698	0.00471941	-3.43968	Molybdopterin biosynthesis protein CNX1:fatm_description~
GRMZM2G138976	716.613	2810.47	0.0739784	0.0054728	-3.43888	ARID:PlnTFDB~LOC100279908 (pco101952), mRNA:description~AT-rich interactive domain-containing protein 4:fatm_description~
GRMZM2G058105	491.974	1514.11	0.0790927	0.00625566	-3.43884	ubiquitin ligase BIG BROTHER-related:fatm_description~LOC100282919 :description~
GRMZM2G111611	788.951	3338.91	0.0732407	0.0053642	-3.42576	Vesicle transport v-SNARE 13:fatm_description~vesicle transport v-SNARE 13 :description~
GRMZM2G171664	1389.98	9111.27	0.0686724	0.0047159	-3.41621	c1 complex subunit Rieske:fatm_description~
GRMZM2G085948	1059.2	5622.75	0.070794	0.00501179	-3.41173	protein binding protein (LOC100284381), mRNA:description~ubiquitin ligase BIG BROTHER-related:fatm_description~
GRMZM2G000540	694.351	2719.44	0.0751035	0.00564054	-3.40974	Nipped-B-like protein B:fatm_description~
GRMZM2G088218	664.753	2536.5	0.075763	0.00574004	-3.40492	RNA helicase SUB2:fatm_description~
GRMZM2G000114	768.886	3245.24	0.0740902	0.00548936	-3.40346	ubiquitin ligase BIG BROTHER-related:fatm_description~LOC100280669 :description~
GRMZM2G109753	293.401	706.509	0.0905935	0.00820719	-3.39211	scramblase family protein C343.06c:fatm_description~scramblase family protein :description~
GRMZM2G172883	2753.46	32945.7	0.0659205	0.00434551	-3.39137	Probable histone deacetylase 1-B:fatm_description~histone deacetylase HDA101:Probable histone deacetylase 19 (EC 3.5.1.98)(RPD3 homolog)~Probable histone deacetylase 19:short_description~P56521:uniprot~hda101:CommonName~
GRMZM2G126038	1046.82	5586.77	0.0714016	0.00509819	-3.39109	oxidoreductase 78 kDa subunit, mitochondrial:fatm_description~
GRMZM2G052654	287.442	686.203	0.0911331	0.00830523	-3.39065
GRMZM2G130959	779.173	3351.61	0.0743007	0.00552059	-3.38959	LOC100282466 :description~UPF0468 protein C16orf80 homolog:fatm_description~
GRMZM2G179220	473.014	1476.44	0.0812334	0.00659887	-3.38468	Methyltransferase-like protein 17, mitochondrial:fatm_description~
GRMZM2G151576	529.96	1774.05	0.0794768	0.00631656	-3.38299	CONSTANS interacting protein 4 :description~BOI-related E3 ubiquitin-protein ligase 3:fatm_description~
GRMZM2G072054	477.982	1503.57	0.0811241	0.00658113	-3.38243	Probable succinyl-CoA ligase [ADP-forming] subunit alpha, mitochondrial:fatm_description~
GRMZM2G475867	874.506	4107.88	0.0732902	0.00537146	-3.38186	Protein RIC1 homolog:fatm_description~
GRMZM2G006673	706.511	2855.88	0.0756398	0.00572138	-3.38124	THO complex subunit 1:fatm_description~
GRMZM2G035985	1867.77	16111.9	0.0679596	0.00461851	-3.37429	transport protein SEC31:fatm_description~
GRMZM2G088549	520.499	1736.91	0.0800698	0.00641117	-3.37151	Sphingoid long-chain bases kinase 1:fatm_description~
GRMZM2G140156	1521.2	11088.9	0.0692239	0.00479195	-3.36924	AT-rich interactive domain-containing protein 4:fatm_description~ARID:PlnTFDB~
GRMZM2G145088	1365.8	9157.77	0.0700661	0.00490926	-3.36309	Uncharacterized calcium-binding protein C800.10c:fatm_description~
GRMZM2G043764	742.852	3155.23	0.075616	0.00571777	-3.35965	B6TCE8:uniprot~B4FXN6:uniprot~Ninja-family protein 7:short_description~Ninja-family protein Os05g0558800:fatm_description~Ninja-family protein 8 :description~Ninja-family protein 8:short_description~
GRMZM2G322661	390.157	1115.03	0.0855864	0.00732503	-3.35412	IV and V subunit 12:fatm_description~DNA-directed RNA polymerases I, II, and III 7.3 kDa polypeptide :description~
GRMZM2G036186	465.264	1472.93	0.0824881	0.00680429	-3.35024	Probable ubiquitin carboxyl-terminal hydrolase creB:fatm_description~
GRMZM2G051622	779.046	3455.88	0.0754599	0.00569419	-3.34499	Protein decapping 5:fatm_description~
GRMZM2G135790	558.226	1983.47	0.0797815	0.00636509	-3.34381	FLX-like 1:fatm_description~
GRMZM2G480809	835.895	3907.24	0.0747796	0.00559198	-3.34183	splicing factor ATP-dependent RNA helicase:fatm_description~
GRMZM2G018947	852.596	4043.03	0.0745779	0.00556187	-3.34165	putative RH2 protein :description~Eukaryotic initiation factor 4A:fatm_description~
GRMZM2G106690	353.351	967.799	0.0880412	0.00775125	-3.33945	USP family protein :description~
GRMZM2G123732	395.906	1154.95	0.0858398	0.00736847	-3.33601
GRMZM2G049568	339.08	913.666	0.0891439	0.00794664	-3.33242	terminal hydrolase 46:fatm_description~
GRMZM5G872216	696.734	2890.61	0.0771664	0.00595465	-3.32998	senescence-associated-like protein :description~LAS seventeen-binding protein 3:fatm_description~
GRMZM2G309933	632.728	2465.4	0.0784742	0.0061582	-3.32735
GRMZM2G375002	1139.26	6785.94	0.0723073	0.00522834	-3.3266	rop4:CommonName~Rac-like GTP-binding protein:fatm_description~Rho-related protein from plants 4:Rho-related protein from plants 4 ~
GRMZM2G044011	550.062	1965.71	0.0806024	0.00649675	-3.32215	Protein pelota:fatm_description~
GRMZM2G015861	424.452	1299.81	0.0849399	0.00721479	-3.32186	Actin, cytoplasmic:fatm_description~
GRMZM5G817037	1037.27	5783.87	0.0733192	0.00537571	-3.31778	Proteasome subunit beta type-1:fatm_description~proteasome subunit beta type 1 :description~
GRMZM2G027546	571.46	2102.17	0.0802321	0.00643719	-3.31517	Probable ubiquitin-conjugating enzyme E2 25:fatm_description~
GRMZM2G106218	385.076	1125.49	0.0871212	0.00759011	-3.31149
GRMZM2G124254	308.462	805.772	0.0920247	0.00846854	-3.30928
GRMZM2G143602	557.69	2028.53	0.0807603	0.00652222	-3.30914	Casein kinase II subunit alpha (EC 2.7.11.1)(CK2-alpha)(CK II):description~Casein kinase II subunit alpha:short_description~P28523:uniprot~kinase II subunit alpha:fatm_description~
GRMZM2G123495	516.991	1794.63	0.0819417	0.00671445	-3.3086	60S ribosomal protein L23:fatm_description~
GRMZM2G036902	448.788	1434.75	0.0844007	0.00712347	-3.3058	Probable LIM domain-containing serine/threonine-protein kinase DDB_G0286997:fatm_description~
GRMZM2G149321	1372.7	9620.3	0.0714527	0.00510549	-3.30514	protein phosphatase 6 regulatory subunit:fatm_description~
GRMZM2G123876	273.199	678.039	0.0953121	0.0090844	-3.30075	CCCH domain-containing protein 25:fatm_description~RNA-binding motif protein, X-linked 2 :description~C3H:PlnTFDB~
GRMZM2G068255	738.114	3252.85	0.0772696	0.00597059	-3.30006	Nuclear and cytoplasmic polyadenylated RNA-binding protein PUB1:fatm_description~
GRMZM2G467169	3094.61	43827.5	0.06765	0.00457652	-3.29968
GRMZM2G177276	497.058	1695.56	0.0828418	0.00686276	-3.29931	ubiquitin-conjugating enzyme E2 J2 :description~Probable ubiquitin-conjugating enzyme E2 33:fatm_description~
GRMZM2G417658	355.966	1006.34	0.0891175	0.00794192	-3.29929	TBCC domain-containing protein 1:fatm_description~
GRMZM2G092975	744.263	3303.88	0.07723	0.00596448	-3.29787	Proteasome subunit beta type-3:fatm_description~
GRMZM2G111390	404.603	1226.7	0.0865644	0.0074934	-3.29766
GRMZM2G375172	718.411	3116.42	0.077706	0.00603822	-3.2959	U4/U6 small nuclear ribonucleoprotein PRP3:fatm_description~
GRMZM2G178244	394.589	1182.4	0.0871439	0.00759406	-3.29468	VAMP-like protein YKT61:fatm_description~VAMP-like protein YKT62 :description~
GRMZM2G135756	446.125	1441.09	0.0850919	0.00724064	-3.28588	RER1A protein :description~Protein RER1:fatm_description~
GRMZM5G868062	319.525	863.694	0.091976	0.00845959	-3.28487	NHP2-like protein 1 :description~13 kDa ribonucleoprotein-associated protein:fatm_description~
GRMZM2G479744	914.036	4748.89	0.0753933	0.00568415	-3.28315	Lambda-carrageenase:fatm_description~
GRMZM2G047855	1522.56	11811.3	0.0713799	0.00509509	-3.28052	kinase II subunit alpha:fatm_description~CK2 protein kinase alpha 2 :description~
GRMZM2G161913	2314.14	25659	0.0692198	0.00479139	-3.27923	associated protein CTR9 homolog:fatm_description~
GRMZM2G134176	471.787	1586.82	0.0844342	0.00712914	-3.27471	ubiquitin-conjugating enzyme E2-22 kDa :description~conjugating enzyme E2:fatm_description~
GRMZM2G122061	445.949	1454.12	0.0855098	0.00731193	-3.27199	Suppressor protein of bem1/bed5 double mutants:fatm_description~
GRMZM2G002687	924.111	4878.86	0.075585	0.00571309	-3.27168	Tryptophan--tRNA ligase, cytoplasmic:fatm_description~LOC100282419 :description~
GRMZM2G127101	1078.13	6395.58	0.0741771	0.00550224	-3.27105	Ubiquitin domain-containing protein DSK2a:fatm_description~LOC100283983 :description~
GRMZM2G091563	988.977	5497.38	0.0749707	0.00562061	-3.27029	processing peptidase subunit beta:fatm_description~
GRMZM2G415012	951.373	5141.71	0.0753708	0.00568075	-3.26903	Growth-regulating factor 9:fatm_description~Orphans:PlnTFDB~
AC148167.6_FG001	1608.1	13189.3	0.0714165	0.00510031	-3.26542	LOC100284611 :description~
GRMZM2G180909	783.352	3701.03	0.0776612	0.00603126	-3.25967	nucleic acid binding protein :description~KH domain-containing protein At4g18375:fatm_description~
GRMZM2G045185	1221.18	8055.95	0.0734988	0.00540207	-3.2577	OTU domain-containing protein 5-A:fatm_description~cysteine-type peptidase :description~
GRMZM2G071319	187.542	411.398	0.108152	0.0116968	-3.25662	of RNA polymerase II transcription subunit 27:fatm_description~
GRMZM2G456564	693.407	3017.68	0.0792225	0.0062762	-3.25631
GRMZM2G132971	2919.03	40455.7	0.068905	0.0047479	-3.2549	stress transcription factor A-2e:fatm_description~HSF:PlantTFDB~heat shock factor protein HSF30 :description~HSF:PlnTFDB~
GRMZM2G024145	955.969	5238.07	0.075708	0.0057317	-3.25437	Serine incorporator 1:fatm_description~
GRMZM2G078508	253.909	630.338	0.0988802	0.0097773	-3.2532	Auxin-binding protein 5:short_description~Auxin-binding protein:fatm_description~P33489:uniprot~Auxin-binding protein 5 Precursor: Fragment (ABP)(ERABP5)~
GRMZM2G074323	640.264	2648.48	0.0803784	0.00646068	-3.25237	POZ and MATH domain-containing protein 4:fatm_description~LOC100284563 :description~
GRMZM2G098153	765.827	3581.13	0.0781411	0.00610603	-3.25159	factor 3 subunit F:fatm_description~
GRMZM2G038667	407.44	1285.28	0.0879903	0.0077423	-3.24602
GRMZM2G002828	563.016	2153.44	0.0824225	0.00679347	-3.2453	transcription initiation factor IIB :description~Transcription initiation factor IIB:fatm_description~
GRMZM2G033894	2376.5	27615	0.0699254	0.00488957	-3.24527	component subunit alpha-3, chloroplastic:fatm_description~
GRMZM2G116919	484.085	1689.74	0.0849158	0.00721069	-3.24322	Probable ubiquitin-conjugating enzyme E2 33:fatm_description~
GRMZM2G459063	366.308	1093.26	0.0902639	0.00814757	-3.24278	LOC100282945 :description~Prolyl 4-hydroxylase subunit alpha:fatm_description~
GRMZM2G004468	998.637	5713.63	0.0756917	0.00572923	-3.2392	SPS1-related proline-alanine-rich protein kinase:fatm_description~
GRMZM2G090904	857.838	4389.33	0.0772314	0.00596469	-3.23833	26S protease regulatory subunit 6B :description~protease regulatory subunit 6B:fatm_description~
GRMZM2G312365	1102.17	6811.74	0.0748824	0.00560738	-3.23641	PERQ amino acid-rich with GYF domain-containing protein 2:fatm_description~
GRMZM2G007146	1135.91	7205.82	0.0747303	0.00558462	-3.23244	UNC93-like protein 3:fatm_description~
GRMZM2G064031	929.814	5078.9	0.0766459	0.0058746	-3.22914	homolog subfamily B member 14:fatm_description~
GRMZM2G181519	573.247	2244.11	0.082638	0.00682904	-3.22828	LOC100283384 :description~protein ligase RIE1:fatm_description~
GRMZM2G102596	1605.4	13498.3	0.0723697	0.00523737	-3.22757	Proteasome subunit beta type-5:fatm_description~
GRMZM2G001454	168.238	362.642	0.113192	0.0128124	-3.22671
GRMZM2G376731	1142.73	7313.68	0.0748386	0.00560082	-3.22634	Transportin-1:fatm_description~
GRMZM2G064163	1635.93	13985.3	0.0722885	0.00522563	-3.22624	Spermidine synthase:fatm_description~LOC100282908 :description~
GRMZM2G060977	1098.49	6820.19	0.0751799	0.00565201	-3.22607	ribonucleoprotein A1, A2/B1 homolog:fatm_description~
GRMZM2G166049	581.284	2299.55	0.082496	0.00680559	-3.22598	POZ and MATH domain-containing protein 6:fatm_description~
GRMZM2G089466	1164.06	7581.66	0.0748006	0.00559513	-3.22191	protein ligase At4g11680:fatm_description~
GRMZM2G398736	176.666	388.636	0.111588	0.0124519	-3.22171	CDK-activating kinase assembly factor MAT1:fatm_description~CDK-activating kinase assembly factor MAT1 family protein :description~
GRMZM2G101460	465.48	1612.36	0.0862642	0.00744152	-3.22082	GTP-binding protein At3g49725, chloroplastic:fatm_description~
GRMZM2G098174	408.795	1318.17	0.0888135	0.00788784	-3.21703	YTH domain family protein:fatm_description~
GRMZM2G023438	216.701	516.83	0.104909	0.0110059	-3.21551	Importin subunit alpha:fatm_description~importin alpha-1b subunit :description~
GRMZM2G102189	95.4868	177.76	0.139628	0.019496	-3.20889	kelch-repeat protein OR23:fatm_description~kelch motif family protein :description~
GRMZM2G113790	655.305	2840.26	0.0813271	0.0066141	-3.20728	of polycomb homolog 2:fatm_description~
GRMZM2G080120	383.604	1204.76	0.0904831	0.00818719	-3.20478	nucleic acid binding protein :description~WW domain-binding protein 4:fatm_description~
GRMZM2G180691	735.674	3455.67	0.0799062	0.006385	-3.20471	protein phosphatase 4 catalytic subunit:fatm_description~
GRMZM2G045753	183.783	414.929	0.110836	0.0122847	-3.2045	Glycerophosphodiester phosphodiesterase domain-containing protein 4:fatm_description~
GRMZM2G128918	372.848	1154.07	0.091114	0.00830176	-3.20375	pleckstrin homology domain-containing protein 1 :description~Dual adapter for phosphotyrosine and 3-phosphotyrosine and 3-phosphoinositide:fatm_description~
GRMZM2G103430	1791.64	16820.6	0.0723886	0.00524011	-3.20122	Polyadenylate-binding protein, cytoplasmic and nuclear:fatm_description~
GRMZM2G074037	520.281	1957.04	0.0850279	0.00722975	-3.19838	26S protease regulatory subunit:fatm_description~
GRMZM2G164175	101.465	193.079	0.136947	0.0187544	-3.19752	GPI mannosyltransferase 3:fatm_description~
GRMZM2G171650	415.479	1370.64	0.0891071	0.00794008	-3.19716	M-type:PlantTFDB~MADS:PlnTFDB~MADS-box:fatm_description~
GRMZM2G020216	1045.47	6376.21	0.0763785	0.00583368	-3.19711	activated protein kinase:fatm_description~MAP kinase 5 :description~
GRMZM2G426556	256.61	665.746	0.10055	0.0101103	-3.19632	Calcium-independent phospholipase A2-gamma:fatm_description~
GRMZM2G113619	259.324	676.303	0.100283	0.0100567	-3.1955	protein ligase MARCH2:fatm_description~protein binding protein :description~
GRMZM2G102858	1143.54	7485.19	0.0756574	0.00572404	-3.19471	serine/threonine-protein phosphatase 2A 65 kDa regulatory subunit Abeta isoform :description~65 kDa regulatory subunit A alpha isoform:fatm_description~
GRMZM2G133756	1103.89	7039.66	0.0760061	0.00577692	-3.19292	Vacuole membrane protein 1:fatm_description~
GRMZM2G304915	152.562	326.328	0.118408	0.0140204	-3.1914	Folylpolyglutamate synthase, mitochondrial:fatm_description~LOC100285263 :description~
GRMZM2G059167	493.117	1805.41	0.0861663	0.00742463	-3.19035	MYB_related:PlantTFDB~Telomeric repeat-binding factor 1:fatm_description~
GRMZM2G089630	1194.88	8124.22	0.0754342	0.00569031	-3.1894	UDP-galactose transporter 2:fatm_description~integral membrane protein like :description~
GRMZM2G018356	726.62	3424.38	0.0805348	0.00648586	-3.18762
GRMZM2G130651	307.546	873.099	0.0960776	0.00923091	-3.18713
GRMZM2G061938	839.02	4382.7	0.0789038	0.00622582	-3.18541
GRMZM2G117458	761.751	3717.06	0.0800363	0.00640581	-3.18475	SET:PlnTFDB~lysine-27, H4 lysine-20 and cytosine specific SUVH2:fatm_description~SET domain protein SDG111 :description~
GRMZM5G874840	393.583	1271.95	0.0906148	0.00821105	-3.18365	LOC100284077 :description~Probable cardiolipin synthase 1:fatm_description~
GRMZM2G113139	955.097	5495.82	0.0776192	0.00602473	-3.18277
GRMZM2G157729	766.368	3763.08	0.080045	0.0064072	-3.18182	membrane protein complex subunit 4:fatm_description~
GRMZM2G077844	784.975	3922.09	0.0797817	0.00636511	-3.18107	of Myb protein 1:fatm_description~VHS and GAT domain protein :description~
GRMZM2G069631	972.404	5680.37	0.0775071	0.00600735	-3.18038	protein phosphatase 2A 55 kDa regulatory subunit B:fatm_description~
GRMZM2G007590	361.041	1118.42	0.0926289	0.00858011	-3.17804	U2 small nuclear ribonucleoprotein B:fatm_description~spliceosomal protein :description~
GRMZM2G110929	103.131	199.762	0.137046	0.0187817	-3.17752	GEM-like protein:fatm_description~
GRMZM2G035395	1199.45	8253.03	0.0757399	0.00573654	-3.17654	protein phosphatase 4 regulatory subunit 3:fatm_description~
GRMZM2G023667	347.74	1058.15	0.0935445	0.00875056	-3.17565	MYB-related:PlnTFDB~MYB_related:PlantTFDB~single myb histone3 :description~repeat-binding factor 5:fatm_description~
GRMZM5G815009	2531.13	32674.5	0.0714152	0.00510013	-3.17375	BRASSINOSTEROID INSENSITIVE 1-associated receptor kinase 1:fatm_description~BRASSINOSTEROID INSENSITIVE 1-associated receptor kinase 1 :description~
GRMZM2G087612	367.031	1152.21	0.0924833	0.00855317	-3.17135	Triacylglycerol lipase SDP1:fatm_description~
GRMZM2G099183	319.819	935.775	0.0956493	0.00914878	-3.17121	polymerases II and IV subunit 5A:fatm_description~
GRMZM2G179308	953.663	5527.34	0.0779584	0.00607752	-3.17074	Putative dual specificity tyrosine-phosphorylation-regulated kinase 3 homolog:fatm_description~
GRMZM2G018508	1627.72	14418.5	0.0737702	0.00544205	-3.16891	terminal hydrolase 7:fatm_description~
GRMZM2G160752	209.625	510.182	0.107751	0.0116102	-3.16739	Probable protein arginine N-methyltransferase 6.2:fatm_description~
GRMZM2G164359	243.02	628.901	0.103193	0.0106487	-3.16596	C3H:PlantTFDB~CCCH domain-containing protein 51:fatm_description~
GRMZM2G118098	685.178	3149.7	0.0819089	0.00670907	-3.16563	PAT1 homolog 1:fatm_description~
GRMZM2G065822	690.246	3188.91	0.0818121	0.00669322	-3.16562	Vegetative incompatibility protein HET-E-1:fatm_description~
GRMZM2G015090	361.231	1131.97	0.093139	0.00867487	-3.16184	Plant intracellular Ras-group-related LRR protein 6:fatm_description~
GRMZM2G019236	1407.01	11121.7	0.0749531	0.00561796	-3.16037	transport protein SEC24:fatm_description~
GRMZM2G012958	330.932	993.207	0.0952315	0.00906903	-3.15914	Uncharacterized GTP-binding protein At5g64813:fatm_description~
GRMZM2G130790	899.681	5037.18	0.078887	0.00622316	-3.1585	protein FolD:fatm_description~
GRMZM2G123537	2885.94	42329.7	0.071291	0.00508241	-3.15834	Pumilio homolog 6, chloroplastic:fatm_description~
GRMZM2G092365	69.3528	125.467	0.16151	0.0260856	-3.15801	biosynthesis protein COQ4:fatm_description~ubiquinone biosynthesis protein COQ4 :description~
GRMZM2G095185	1142.18	7671.1	0.0766824	0.0058802	-3.15627
GRMZM2G028700	1477.34	12190.7	0.074737	0.00558563	-3.15569	protein phosphatase PP1:fatm_description~E2F/DP:PlantTFDB~E2F-DP:PlnTFDB~
GRMZM2G159330	247.007	648.286	0.10308	0.0106255	-3.15569	Vegetative incompatibility protein HET-E-1:fatm_description~
GRMZM2G004459	1273.6	9345.45	0.0759043	0.00576146	-3.15219	Mitochondrial Rho GTPase:fatm_description~
GRMZM2G432566	993.961	6022.14	0.0780739	0.00609553	-3.15146	finger protein 598:fatm_description~
GRMZM2G010422	897.862	5044.35	0.079103	0.00625728	-3.15139	induced degradation protein 4 homolog:fatm_description~
GRMZM2G165817	1292.83	9609.36	0.0758239	0.00574927	-3.15086	26S protease regulatory subunit:fatm_description~
GRMZM2G048703	829.272	4400.16	0.0799903	0.00639844	-3.1507	Eukaryotic translation initiation factor NCBP:fatm_description~
GRMZM2G158062	501.809	1909.47	0.08708	0.00758293	-3.14992	Eukaryotic translation initiation factor 4H:fatm_description~
GRMZM2G016878	491.991	1852.13	0.0874738	0.00765167	-3.14821	kelch-repeat protein SKIP30:fatm_description~
GRMZM2G041275	1512.73	12805.6	0.0748065	0.00559601	-3.14688	ATP synthase subunit beta:fatm_description~
GRMZM2G317738	411.09	1396.43	0.0909016	0.00826311	-3.14639
GRMZM2G098227	341.554	1051.89	0.0949567	0.00901678	-3.14501	ARM REPEAT PROTEIN INTERACTING WITH ABF2:fatm_description~TRAF:PlnTFDB~
GRMZM2G136769	1098.64	7238.88	0.0774426	0.00599736	-3.14047	Ubiquitin domain-containing protein DSK2b:fatm_description~
GRMZM2G047412	245.527	650.539	0.103881	0.0107914	-3.13829	Probable kinetochore protein SPC25:fatm_description~
GRMZM2G031850	306.782	900.317	0.0978066	0.00956614	-3.13751	pyridoxamine 5-phosphate oxidase family protein :description~
GRMZM2G303655	571.087	2375.44	0.0853434	0.00728349	-3.13731	terminal hydrolase 13:fatm_description~
GRMZM2G166089	2499.79	32745.9	0.0723893	0.00524021	-3.13673	Putative cullin-like protein 1:fatm_description~
GRMZM2G085254	1343.39	10400.1	0.0759132	0.00576281	-3.13646	Protein IWS1 homolog:fatm_description~IWS1:PlnTFDB~IWS1 C-terminus family protein :description~
GRMZM2G000937	423.924	1477.36	0.0906683	0.00822074	-3.13433	GPI mannosyltransferase 3:fatm_description~
GRMZM2G152768	687.465	3237.36	0.0827646	0.00684998	-3.13409
GRMZM2G147459	504.117	1946.32	0.0875136	0.00765864	-3.13298	LOC100284075 :description~lumen protein retaining receptor:fatm_description~
GRMZM5G822563	346.469	1084.42	0.095046	0.00903375	-3.13226	vacuolar protein sorting protein 25 :description~protein sorting-associated protein 25:fatm_description~
GRMZM2G119133	397.068	1336.96	0.092086	0.00847984	-3.13143	MYB-related:PlnTFDB~MYB_related:PlantTFDB~Telomeric repeat-binding factor 1:fatm_description~
GRMZM2G103258	833.238	4501.1	0.0805174	0.00648305	-3.12981	signal peptide peptidase-like 3 :description~peptide peptidase-like 1:fatm_description~
GRMZM2G084647	621.279	2748.76	0.0843883	0.00712138	-3.12672	LOC100283573:LOC100283573 ~factor eIF-2B subunit alpha:fatm_description~gpm628:CommonName~
GRMZM5G856966	374.877	1228.47	0.0934963	0.00874155	-3.12563
AC215244.3_FG002	2015.77	22065.9	0.0736918	0.00543048	-3.12478	repeat, PH and SEC7 domain containing protein secG:fatm_description~
GRMZM2G179505	682.289	3218.34	0.0831472	0.00691346	-3.1243	hydrolase/ protein serine/threonine phosphatase :description~
GRMZM2G176499	378.772	1249.28	0.0933151	0.0087077	-3.1243	heat shock protein binding protein :description~DnaJ homolog subfamily C member 17:fatm_description~
GRMZM2G179732	781.057	4049.27	0.0814715	0.00663761	-3.12272	MON1 :description~fusion protein MON1 homolog:fatm_description~
GRMZM5G886765	191.651	465.12	0.112531	0.0126631	-3.1223	Regulation of nuclear pre-mRNA domain-containing protein 1A:fatm_description~
GRMZM2G421829	1884.72	19531.6	0.0741518	0.00549849	-3.12075	cohesion 1 protein 3:fatm_description~
GRMZM2G470740	1192.77	8494.73	0.0772712	0.00597084	-3.12052
GRMZM5G891969	1669.98	15647	0.0749037	0.00561056	-3.1188	2-phosphoglycerate kinase:fatm_description~
GRMZM2G117612	708.984	3446.27	0.0828014	0.00685607	-3.11863	protein ligase RIN2:fatm_description~
GRMZM2G096240	280.083	797.79	0.100846	0.0101699	-3.11847
GRMZM2G146267	1195.91	8549.41	0.077316	0.00597776	-3.11803	CCR4-NOT transcription complex subunit 4:fatm_description~
GRMZM2G077914	2179.35	25655.7	0.0734961	0.00540168	-3.11726	inactive L-type lectin-domain containing receptor kinase III:fatm_description~
GRMZM2G047774	459.469	1697.05	0.0896585	0.00803864	-3.11722	akin1:CommonName~nonfermenting 4-like protein:fatm_description~AKINbetagamma-1 protein kinase:AKINbetagamma-1 protein kinase ~
GRMZM2G014106	318.001	963.255	0.0975983	0.00952543	-3.11717	of polycomb homolog 2:fatm_description~
GRMZM2G154278	759.001	3873.16	0.0819956	0.00672327	-3.11653	Spliceosome-associated protein CWC15 homolog:fatm_description~
GRMZM2G056564	240.267	640.613	0.105343	0.0110971	-3.11591
GRMZM2G032314	133.489	289.138	0.127382	0.0162262	-3.11471	Vesicle transport protein SFT2B:fatm_description~
GRMZM2G065066	1153.96	8044.65	0.0777254	0.00604124	-3.114	SR repressor protein :description~
GRMZM2G143725	844.118	4655.02	0.0808273	0.00653304	-3.11348	transport protein SEC24:fatm_description~
GRMZM2G108318	363.35	1182.99	0.0946596	0.00896043	-3.11111	glycylpeptide N-tetradecanoyltransferase 1 :description~Glycylpeptide N-tetradecanoyltransferase:fatm_description~
GRMZM2G097170	226.177	590.206	0.107412	0.0115373	-3.11066
GRMZM2G057437	388.461	1311.25	0.093217	0.00868942	-3.11057	SAM domain family protein :description~bicaudal C homolog 1:fatm_description~
GRMZM5G871143	1399.88	11413.6	0.0763172	0.00582431	-3.10971	Phosphoinositide phosphatase SAC4:fatm_description~
GRMZM2G057408	270.599	763.653	0.102123	0.010429	-3.10914	DNA binding protein :description~Transcription factor ASG4:fatm_description~MYB_related:PlantTFDB~MYB-related:PlnTFDB~
GRMZM2G452016	252.315	690.612	0.104153	0.010848	-3.10841	spotted leaf 11:fatm_description~
GRMZM2G083076	1049.63	6830.93	0.0787413	0.00620019	-3.10784	26S proteasome non-ATPase regulatory subunit 13 :description~ATPase regulatory subunit 13 homolog B:fatm_description~
AC209208.3_FG005	220.234	569.67	0.108375	0.0117451	-3.10775
GRMZM2G011079	2405.68	31103	0.07331	0.00537436	-3.10677	PAT1 homolog 1:fatm_description~
GRMZM2G057150	553.212	2303.85	0.0867631	0.00752784	-3.10657	RING-box protein 1A:fatm_description~
GRMZM2G017089	610.621	2710.47	0.085261	0.00726944	-3.10569	TAF5-like RNA polymerase II p300/CBP-associated factor-associated:fatm_description~LOC100282926 :description~
GRMZM5G886096	445.036	1628.01	0.0906637	0.0082199	-3.10437	protein binding protein :description~protein ligase RNF181:fatm_description~
GRMZM2G105398	1086.45	7278.91	0.078528	0.00616664	-3.10402	Vegetative incompatibility protein HET-E-1:fatm_description~
GRMZM2G159427	279.484	803.726	0.101437	0.0102895	-3.10326	cycle 20.4, cofactor of APC complex:fatm_description~
GRMZM2G139210	656.126	3060.88	0.0843211	0.00711004	-3.10237	CYP21-3, mitochondrial:fatm_description~
GRMZM2G104373	2039.69	22909.8	0.0742074	0.00550674	-3.1023	26S protease regulatory subunit:fatm_description~
GRMZM2G148213	744.304	3785.58	0.0826638	0.0068333	-3.10166	POZ and MATH domain-containing protein:fatm_description~
GRMZM2G162616	694.663	3370.62	0.0835757	0.0069849	-3.10112	UPF0396 protein:fatm_description~
GRMZM2G132468	868.481	4931.97	0.080863	0.00653883	-3.10086	trisphosphate 3-phosphatase and dual-specificity protein phosphatase PTEN:fatm_description~
GRMZM2G005444	1222.96	9015.95	0.0776416	0.00602821	-3.09904	embryogenesis-associated protein EMB8 :description~Abhydrolase domain-containing protein 3:fatm_description~
GRMZM2G079625	181.669	440.142	0.115482	0.0133361	-3.09672
GRMZM2G080644	240.713	651.587	0.106044	0.0112454	-3.09521	S-acyltransferase 10:fatm_description~
GRMZM2G129457	309.139	938.033	0.0990728	0.00981542	-3.09471
GRMZM2G480620	531.346	2177.84	0.0878287	0.00771388	-3.09323	protein particle complex subunit 11:fatm_description~
GRMZM2G037185	1249.09	9404.25	0.0776371	0.00602752	-3.09283	fusion degradation protein 1 homolog:fatm_description~LOC100282805 :description~
GRMZM2G130477	489.278	1909.88	0.0893198	0.00797802	-3.09114
GRMZM2G016827	1286.24	9935.45	0.0774947	0.00600543	-3.08946	MEMO1 family protein tag-253:fatm_description~
GRMZM2G172376	809.287	4412.01	0.0820759	0.00673645	-3.08647	POZ domain-containing protein At2g46260:fatm_description~
GRMZM2G096764	1219.12	9053.16	0.0780464	0.00609124	-3.08499	metalloprotease FTSH:fatm_description~
GRMZM2G116952	525.807	2154.56	0.0882782	0.00779304	-3.08428	protein ligase At1g12760:fatm_description~
GRMZM2G075690	484.358	1890.86	0.0897767	0.00805986	-3.08227	AMSH-like ubiquitin thioesterase 3:fatm_description~mov34/MPN/PAD-1 family protein :description~
GRMZM2G046558	733.177	3744.41	0.0834609	0.00696572	-3.08064	formylglutathione hydrolase FrmB:fatm_description~esterase D :description~
GRMZM2G124915	506.001	2030.69	0.0890575	0.00793124	-3.0804	Putative E3 ubiquitin-protein ligase SINAT1:fatm_description~
GRMZM2G174738	1058.56	7067.49	0.0794178	0.00630719	-3.08027	Adenine nucleotide transporter BT1, chloroplastic/amyloplastic/mitochondrial:fatm_description~
GRMZM2G019500	580.612	2541.18	0.0868224	0.00753812	-3.07909
GRMZM2G109967	422.387	1527.77	0.0925377	0.00856323	-3.07773	CDP-diacylglycerol--glycerol-3-phosphate 3-phosphatidyltransferase:fatm_description~LOC100281305 :description~
GRMZM2G066650	700.521	3475.66	0.0841584	0.00708264	-3.07721	Importin subunit beta-1:fatm_description~
GRMZM2G033876	2288.83	28930.1	0.0743126	0.00552236	-3.07636
GRMZM2G092091	57.2713	106.34	0.180058	0.0324208	-3.0758	Transcription factor BEE:fatm_description~bHLH:PlnTFDB~LOC100193160:hypothetical protein LOC100193160 ~bHLH:PlantTFDB~gpm693:CommonName~
GRMZM2G097043	1369.91	11242.1	0.0773986	0.00599055	-3.07507
GRMZM2G131024	592.937	2638.5	0.0866303	0.00750481	-3.07464	LOC100284410 :description~Keratinocyte-associated protein 2:fatm_description~
GRMZM2G055520	401.834	1418.41	0.0937248	0.00878434	-3.07278	II-associated factor 1 homolog:fatm_description~
GRMZM2G011518	406.182	1444.53	0.0935712	0.00875557	-3.07057	ADP-ribosylation factor:fatm_description~
GRMZM2G081012	226.934	610.532	0.108882	0.0118552	-3.06861	TFIID subunit 13:fatm_description~transcription initiation factor IID, 18kD subunit family protein :description~
GRMZM2G066815	714.632	3616.34	0.0841496	0.00708116	-3.06842	eukaryotic translation initiation factor 4B :description~
GRMZM2G164185	755.823	3978.56	0.0834532	0.00696443	-3.06752	protein phosphatase 2A 55 kDa regulatory subunit B:fatm_description~
GRMZM2G131623	559.264	2410.41	0.0877868	0.00770652	-3.06692
GRMZM2G009948	136.49	307.635	0.128504	0.0165134	-3.06671	Ran guanine nucleotide release factor:fatm_description~
GRMZM2G463032	1159.08	8385.02	0.0790022	0.00624135	-3.06558	metalloprotease FTSH:fatm_description~
GRMZM2G100913	1342.16	10909.1	0.0778199	0.00605594	-3.06514	Putative E3 ubiquitin-protein ligase ARI6:fatm_description~
GRMZM2G140577	1164.44	8457.01	0.0789752	0.00623708	-3.06511	LOC542085 :description~lysine-27, H4 lysine-20 and cytosine specific SUVH2:fatm_description~SET:PlnTFDB~
GRMZM2G152438	890.027	5278.12	0.0816274	0.00666304	-3.06413	b5 reductase 4:fatm_description~
GRMZM2G169320	942.589	5834.98	0.0810396	0.00656742	-3.06321	dehydro-2-deoxygluconokinase:fatm_description~
GRMZM2G045303	492.337	1967.11	0.090085	0.00811531	-3.06293	ATPase regulatory subunit 1:fatm_description~
GRMZM2G083284	374.509	1281.37	0.0955817	0.00913587	-3.06263
GRMZM2G061620	680.833	3350.25	0.0850155	0.00722763	-3.06119	Probable ubiquitin receptor RAD23:fatm_description~
GRMZM2G379252	426.239	1568.65	0.0929203	0.00863418	-3.06013	Glutathione synthetase, chloroplastic:fatm_description~
GRMZM2G070890	506.193	2061.91	0.0897055	0.00804707	-3.05927
GRMZM5G801369	678.964	3341.27	0.0851352	0.00724801	-3.05841	LOC100284062 :description~
GRMZM2G080497	207.079	541.142	0.112336	0.0126194	-3.0579	4-hydroxybenzoate octaprenyltransferase:fatm_description~para-hydroxybenzoate--polyprenyltransferase :description~
GRMZM2G061156	427.027	1576.22	0.0929721	0.00864381	-3.05736	Lateral signaling target protein 2 homolog:fatm_description~
GRMZM2G095194	550.271	2369.52	0.0884613	0.0078254	-3.0535	Eukaryotic translation initiation factor 2A:fatm_description~
GRMZM2G126253	1272.3	9997.11	0.0785865	0.00617584	-3.05229	Cullin-3:fatm_description~
GRMZM2G097089	559.821	2440.58	0.0882465	0.00778744	-3.05132	protein ligase RIN2:fatm_description~protein binding protein (LOC100284836), mRNA:description~
GRMZM2G092429	232.04	638.159	0.108868	0.0118523	-3.0501	Sm-like protein LSm1:fatm_description~
GRMZM2G142072	1849.15	19802.5	0.0761006	0.0057913	-3.04999	Putative transcription elongation factor SPT5 homolog 2:fatm_description~
GRMZM5G828302	909.8	5538	0.0817957	0.00669054	-3.04974	conjugating enzyme E2:fatm_description~
GRMZM2G098797	756.293	4032.26	0.0839623	0.00704967	-3.0497	induced degradation protein 8 homolog:fatm_description~
GRMZM2G171488	1166.08	8577.14	0.0794227	0.00630797	-3.04836	Putative transcription elongation factor SPT5 homolog 1:fatm_description~
GRMZM2G032699	321.853	1029.51	0.0996913	0.00993837	-3.04717	kinase isoenzyme 6:fatm_description~
GRMZM2G424783	395.538	1409.67	0.0949229	0.00901035	-3.0464	SEC14-like protein:fatm_description~
GRMZM2G057450	1411.3	12108.6	0.0779701	0.00607934	-3.04567	Splicing factor U2af large subunit:fatm_description~
GRMZM2G084252	252.523	722.532	0.106446	0.0113306	-3.04493	Elongation factor 1 alpha:fatm_description~
GRMZM2G099466	371.621	1282.35	0.0963614	0.00928552	-3.04441
GRMZM2G073495	239.506	670.416	0.108107	0.0116872	-3.0438
GRMZM2G016439	427.415	1594.14	0.0934143	0.00872622	-3.0431	histidine-containing phosphotransfer protein :description~phosphotransfer protein 1:fatm_description~
GRMZM2G060213	1874.82	20418.6	0.0762172	0.00580905	-3.04261
GRMZM2G171688	1409.61	12112.8	0.0780772	0.00609604	-3.04204	Glycine--tRNA ligase 1, mitochondrial:fatm_description~
GRMZM2G150484	1429.71	12431	0.0779839	0.00608149	-3.04167
GRMZM2G034639	606.496	2802.48	0.0872858	0.00761881	-3.04139	Ubinuclein-1:fatm_description~
GRMZM2G382077	271.19	802.922	0.104487	0.0109176	-3.04137	Major serine/threonine-protein phosphatase PP2A-2 catalytic subunit:fatm_description~PP2Ac-4 - Phosphatase 2A isoform 4 belonging to family 2 :description~
GRMZM2G089498	380.358	1332.22	0.0959613	0.00920858	-3.04082
GRMZM2G464000	983.597	6388.57	0.0812615	0.00660343	-3.03976
GRMZM2G102471	4421.01	104174	0.0730058	0.00532985	-3.03788	conjugating enzyme E2:fatm_description~ubiquitin-conjugating enzyme E2-17 kDa :description~
AC217842.3_FG001	276.861	830.7	0.104102	0.0108373	-3.03578	cGMP-dependent protein kinase, isozyme 2 forms cD4/T1/T3A:fatm_description~
GRMZM2G079746	251.744	724.122	0.106892	0.011426	-3.03536	fiber protein Fb11 :description~
GRMZM2G007854	707.931	3643.67	0.0852666	0.00727039	-3.03466	Probable LIM domain-containing serine/threonine-protein kinase DDB:fatm_description~ATP binding protein :description~
GRMZM2G137236	600.378	2769.66	0.0876573	0.0076838	-3.03427	AP-2 complex subunit alpha:fatm_description~
GRMZM2G034143	275.653	826.772	0.104311	0.0108808	-3.03341	Uridine kinase-like protein 2, chloroplastic:fatm_description~
GRMZM2G162525	816.783	4654.45	0.0835272	0.00697679	-3.03208	Protein argonaute:fatm_description~
GRMZM2G096802	155.445	373.611	0.124347	0.0154621	-3.03185	excision repair protein ERCC-8:fatm_description~
GRMZM5G823484	547.13	2384.12	0.0892429	0.0079643	-3.0312	Exocyst complex component SEC10:fatm_description~
GRMZM6G073656	85.1618	175.089	0.155376	0.0241417	-3.02993
GRMZM2G082264	76.4295	154.112	0.162426	0.0263824	-3.02705	mwp1:CommonName~G2-like:PlantTFDB~milkweed pod1:milkweed pod1 ~Probable transcription factor RL9:fatm_description~G2-like:PlnTFDB~
GRMZM2G124975	2525.79	36041.7	0.0751632	0.0056495	-3.02651	Vegetative incompatibility protein HET-E-1:fatm_description~
GRMZM2G061662	492.264	2019.34	0.0912866	0.00833325	-3.02478	NEDD8-activating enzyme E1 regulatory subunit:fatm_description~
GRMZM5G827171	687.438	3492.68	0.0859698	0.00739081	-3.02447	TPR domain containing protein :description~Inactive TPR repeat-containing thioredoxin TTL3:fatm_description~
GRMZM2G106906	594.58	2745	0.0881173	0.00776466	-3.02412	Transmembrane protein 205:fatm_description~
GRMZM2G420121	953.139	6115.16	0.0820441	0.00673124	-3.02355
GRMZM5G836588	309.707	988.463	0.101515	0.0103053	-3.02309	Ganglioside-induced differentiation-associated protein 2:fatm_description~
GRMZM2G054706	558.921	2483.05	0.0891543	0.00794848	-3.02265
GRMZM2G158069	433.122	1651	0.0938131	0.00880091	-3.02255
GRMZM2G131324	673.173	3379.15	0.0863529	0.00745682	-3.02146	loop GTPase 3:fatm_description~
GRMZM2G074479	5774.2	176974	0.0728556	0.00530794	-3.02036	ubiquitin-conjugating enzyme E2-17 kDa :description~enzyme E2 2:fatm_description~
GRMZM5G868757	861.647	5145.65	0.0832512	0.00693077	-3.02	LOC100283395 :description~ATPase regulatory subunit 13 homolog B:fatm_description~
GRMZM2G143402	937.26	5954.02	0.0823276	0.00677783	-3.01983	TIFY 3B:fatm_description~Tify:PlnTFDB~
GRMZM2G101867	798.756	4518.66	0.0841571	0.00708242	-3.01968	heterogeneous nuclear ribonucleoprotein R :description~Nuclear and cytoplasmic polyadenylated RNA-binding protein PUB1:fatm_description~
GRMZM2G090262	492.44	2030.12	0.0914971	0.00837172	-3.01793	II C-terminal domain phosphatase-like 4:fatm_description~CPL3 :description~
GRMZM5G832378	85.0726	176.341	0.156094	0.0243654	-3.01783	LOC100285424 :description~acetylglucosamine transferase subunit ALG14 homolog:fatm_description~
GRMZM2G035325	709	3696.3	0.0857506	0.00735317	-3.01763	Upstream activation factor subunit spp27:fatm_description~SWI/SNF-BAF60b:PlnTFDB~
GRMZM2G026952	355.928	1223.47	0.0982733	0.00965764	-3.01718	finger protein 346:fatm_description~
GRMZM2G022383	817.766	4715.91	0.0839757	0.00705192	-3.01613	LUG:PlnTFDB~Vegetative incompatibility protein HET-E-1:fatm_description~
GRMZM2G114371	1131.88	8323.88	0.0806052	0.0064972	-3.01523
GRMZM2G073950	863.448	5183.32	0.0833812	0.00695242	-3.01467	LOC100282130 :description~carbamoylputrescine amidase:fatm_description~
GRMZM2G135341	700.093	3626.04	0.0860124	0.00739813	-3.01462	Aldehyde dehydrogenase:fatm_description~LOC100125658 :description~
GRMZM2G112596	269.621	811.719	0.105669	0.011166	-3.01349	nucleotide-binding protein-like :description~Uncharacterized ATP-binding protein in capB 3'region:fatm_description~
GRMZM2G138230	1136.96	8404.09	0.0806305	0.00650128	-3.01288	Regulator of nonsense transcripts 1:fatm_description~
GRMZM2G075839	892.481	5495.54	0.0830628	0.00689943	-3.01277	programmed cell death protein 5 :description~Programmed cell death protein 5:fatm_description~
GRMZM2G174149	89.4108	187.961	0.153336	0.0235118	-3.01263	RNA pseudouridine synthase 3, mitochondrial:fatm_description~
GRMZM2G418515	1562.98	14918.4	0.0781463	0.00610685	-3.01259	MODIFIER OF SNC1 1:fatm_description~
GRMZM2G099080	656.456	3261.25	0.0869934	0.00756785	-3.0121	nexin 2B:fatm_description~
GRMZM2G004290	96.7159	206.97	0.14875	0.0221264	-3.01205	processing protein EFG1:fatm_description~
GRMZM2G016858	940.71	6028.18	0.0825349	0.006812	-3.0112	Extra-large guanine nucleotide-binding protein 3:fatm_description~
GRMZM2G145376	515.381	2195.12	0.0909078	0.00826424	-3.01073	TBCC domain-containing protein 1:fatm_description~
GRMZM2G100858	498.529	2081.84	0.0915237	0.0083766	-3.01005	transferase type-2 subunit alpha:fatm_description~
GRMZM2G109039	2447.67	34380.9	0.0757541	0.00573868	-3.00918	Vegetative incompatibility protein HET-E-1:fatm_description~
GRMZM2G033619	734.785	3949.23	0.0855255	0.00731462	-3.00915	Ran-binding protein 6:fatm_description~
GRMZM2G001265	669.347	3378.81	0.0868421	0.00754155	-3.00786	S-acyltransferase 14:fatm_description~
GRMZM2G335521	1871.08	20839.9	0.0771534	0.00595265	-3.00781	Polyadenylate-binding protein 8:fatm_description~
GRMZM2G151387	1271.19	10311.9	0.0798837	0.00638141	-3.00531
GRMZM2G401934	399.323	1471.96	0.0960779	0.00923096	-3.0053	Probable thiamine biosynthetic bifunctional enzyme, chloroplastic:fatm_description~phosphomethylpyrimidine kinase/thiamin-phosphate pyrophosphorylase :description~
GRMZM2G057441	1850.52	20457.3	0.0772913	0.00597394	-3.00504	Ubiquitin-activating enzyme E1 1:fatm_description~
GRMZM2G175799	357.553	1242.54	0.0985858	0.00971917	-3.00488	Transmembrane protein 135:fatm_description~
GRMZM2G115828	698.96	3643.59	0.0863599	0.00745804	-3.00373	Putative ubiquitin-conjugating enzyme E2 N-like:fatm_description~Ubiquitin carrier protein (EC 6.3.2.-):description~
GRMZM2G111238	431.177	1660.99	0.0945209	0.00893421	-3.00366	finger protein 346:fatm_description~
GRMZM2G337616	309.415	1000.55	0.10223	0.010451	-3.00353	Cytosolic endo-beta-N-acetylglucosaminidase:fatm_description~
GRMZM2G113239	57.8166	113.04	0.183892	0.0338163	-3.00338	protein S19:fatm_description~
GRMZM2G412899	823.759	4819.24	0.0842731	0.00710196	-3.00293	metabolite transport protein csbC (LOC100282563), mRNA:description~plastidic glucose transporter 3:fatm_description~
GRMZM2G379286	503.757	2128.08	0.0915741	0.00838582	-3.00252	phosphodiesterase ELAC protein 2:fatm_description~
GRMZM2G300375	503.848	2129.01	0.0915775	0.00838645	-3.00231	Probable pre-mRNA-splicing factor ATP-dependent RNA helicase mog:fatm_description~ATP-dependent RNA helicase DHX8 :description~
GRMZM2G035741	3153.65	55877.3	0.0749555	0.00561833	-3.0012
GRMZM2G178919	414.538	1566.26	0.0954699	0.00911451	-2.99958	alpha-acetyltransferase 35, NatC auxiliary subunit:fatm_description~
GRMZM2G167728	354.089	1230.68	0.0990741	0.00981569	-2.99735	glycan biosynthesis class X protein:fatm_description~
GRMZM2G029583	1743.56	18432.7	0.0778678	0.00606339	-2.99682	26S proteasome non-ATPase regulatory subunit 6 :description~ATPase regulatory subunit 6:fatm_description~
GRMZM2G032071	576.961	2662.9	0.0894398	0.00799948	-2.99668	Orphans:PlnTFDB~Dynein heavy chain-like protein PF11_0240:fatm_description~
GRMZM2G045507	206.198	561.344	0.114902	0.0132026	-2.99649	Ribulose-1,5 bisphosphate carboxylase/oxygenase large subunit N-methyltransferase:fatm_description~SET:PlnTFDB~
GRMZM2G158562	815.883	4761.86	0.0845785	0.00715353	-2.99644	farnesyltransferase subunit beta:fatm_description~
GRMZM2G063544	660.584	3332.33	0.0873868	0.00763646	-2.99608	export mediator factor NEMF:fatm_description~
GRMZM2G702026	1146.97	8636.58	0.0810249	0.00656504	-2.99598	auxin response factor 1 :description~ARF:PlantTFDB~Auxin response factor:fatm_description~ARF:PlnTFDB~
GRMZM2G069865	410.724	1547.94	0.0957917	0.00917604	-2.99577	NADPH-dependent diflavin oxidoreductase 1:fatm_description~
GRMZM2G016817	600.642	2847.2	0.0888368	0.00789198	-2.99548	PHD finger protein :description~PHD finger protein ALFIN-LIKE:fatm_description~
GRMZM2G143211	451.702	1797.35	0.0938564	0.00880903	-2.99547	related protein 18d:fatm_description~
GRMZM2G064005	444.216	1751.89	0.0942234	0.00887805	-2.99438	cycle 20.4, cofactor of APC complex:fatm_description~
GRMZM2G425377	1083.71	7818.84	0.0815939	0.00665757	-2.99435	Vegetative incompatibility protein HET-E-1:fatm_description~LUG:PlnTFDB~
GRMZM2G097289	799.671	4609.06	0.0848974	0.00720757	-2.99393	SNF2:PlnTFDB~chromatin complex subunit A :description~CHD3-type chromatin-remodeling factor PICKLE:fatm_description~
GRMZM2G047894	568.085	2602.41	0.0897997	0.00806398	-2.99322	Phosphoinositide phosphatase SAC6:fatm_description~
GRMZM5G844195	1020.96	7044.69	0.0822096	0.00675842	-2.99306	protein sorting-associated protein 35:fatm_description~
GRMZM2G036418	419.156	1600.88	0.0954562	0.00911189	-2.99298	RAD50-interacting protein 1:fatm_description~
GRMZM2G000371	463.533	1877.05	0.0934667	0.00873603	-2.99193	Putative pre-mRNA-splicing factor ATP-dependent RNA helicase DHX16:fatm_description~
GRMZM2G045270	297.737	952.87	0.103677	0.010749	-2.99175
GRMZM2G066051	572.247	2636.98	0.0897368	0.00805269	-2.9914	Putative MO25-like protein At5g47540:fatm_description~
GRMZM2G320802	1106.9	8137.12	0.081494	0.00664128	-2.99086
GRMZM2G007384	385.716	1409.66	0.0973397	0.00947502	-2.99038
GRMZM2G163726	714.324	3815.61	0.0864742	0.00747778	-2.98999	tub family member :description~TUB:PlnTFDB~Tubby-like F-box protein:fatm_description~
GRMZM2G330213	312.92	1027.07	0.102416	0.010489	-2.98997	Probable NADH dehydrogenase [ubiquinone] 1 alpha subcomplex subunit 12:fatm_description~
GRMZM2G143071	570.151	2626.64	0.0898898	0.00808018	-2.98841	of crista junctions protein 1:fatm_description~
GRMZM2G064914	2559.28	37982.9	0.0761512	0.00579901	-2.98666	Intracellular ribonuclease LX:fatm_description~
GRMZM2G158918	454.973	1829.23	0.0940046	0.00883687	-2.98655	PHD finger protein ALFIN-LIKE:fatm_description~
GRMZM2G179459	456.588	1841.12	0.0939759	0.00883148	-2.9853	clathrin binding protein :description~Sorbin and SH3 domain-containing protein 2:fatm_description~
GRMZM2G096070	1191.49	9315.57	0.0810055	0.00656189	-2.98467	Catabolite repression protein creC:fatm_description~
GRMZM2G123527	492.581	2080.29	0.0925943	0.0085737	-2.98338	Transmembrane protein 70:fatm_description~
GRMZM2G126517	331.306	1123.92	0.10119	0.0102394	-2.98322	Pseudouridine-5'-phosphate glycosidase:fatm_description~LOC100282483 :description~
GRMZM2G479442	132.478	313.647	0.133683	0.0178711	-2.98321
GRMZM2G135045	301.705	977.877	0.103648	0.0107429	-2.98261	Pro aminopeptidase PEPP:fatm_description~
GRMZM2G399858	324.26	1089.14	0.101777	0.0103585	-2.98203	WD repeat-containing protein 11:fatm_description~
GRMZM2G019171	148.774	365.048	0.128424	0.0164928	-2.98192	kelch-repeat protein SKIP11:fatm_description~
GRMZM2G092741	490.317	2068.88	0.0927663	0.00860559	-2.98067	AP-2 complex subunit alpha-1:fatm_description~
GRMZM2G326643	2711.46	42553.3	0.0760786	0.00578796	-2.98021	Callose synthase:fatm_description~
GRMZM2G478370	772.997	4391.92	0.0857333	0.00735019	-2.98003
GRMZM2G143499	687.169	3604.12	0.0873647	0.00763259	-2.97822	peptidyl-tRNA hydrolase 2 :description~tRNA hydrolase 2, mitochondrial:fatm_description~
GRMZM2G021849	665.781	3420.18	0.0878401	0.00771588	-2.97742	Sterol 3-beta-glucosyltransferase:fatm_description~
GRMZM2G030596	601.765	2893.24	0.0893851	0.0079897	-2.97678	CW-type zinc finger protein 4:fatm_description~
GRMZM2G133396	1114.34	8326.51	0.0818869	0.00670547	-2.97479	Probable E3 ubiquitin-protein ligase XBOS34:fatm_description~
GRMZM2G138494	259.763	790.151	0.108213	0.01171	-2.97456	m(4)X modification enzyme TRM13:fatm_description~
GRMZM2G104410	180.615	475.377	0.120716	0.0145724	-2.97422
GRMZM2G082271	2674.76	41653.1	0.0763025	0.00582208	-2.97386	Alanine--tRNA ligase:fatm_description~
GRMZM2G159028	1349.02	11730.4	0.0802856	0.00644578	-2.9737	RNA binding protein :description~G-rich sequence factor 1:fatm_description~
GRMZM2G159720	571.061	2662.35	0.0903546	0.00816395	-2.9727	protein DnaJ:fatm_description~LOC100191440:hypothetical protein LOC100191440 ~gpm714b:CommonName~
GRMZM2G068586	771.837	4404.27	0.0859828	0.00739304	-2.97229	TUB:PlnTFDB~Tubby-like F-box protein:fatm_description~
GRMZM2G054250	81.9179	173.919	0.160988	0.0259172	-2.97217	3-bisphosphoglycerate-independent phosphoglycerate mutase:fatm_description~
GRMZM2G112764	638.622	3203.34	0.0886253	0.00785444	-2.9718	Transcription factor MYB1R1:fatm_description~MYB-related:PlnTFDB~MYB_related:PlantTFDB~LOC100284888 :description~
GRMZM2G384339	547.458	2488.19	0.0911153	0.00830199	-2.97097	HSF:PlantTFDB~HSF:PlnTFDB~stress transcription factor A-1:fatm_description~
GRMZM2G311051	1172.56	9140.54	0.0815365	0.0066482	-2.97083	Probable serine/threonine-protein kinase yakA:fatm_description~
GRMZM2G166355	610.186	2974.56	0.0893819	0.00798912	-2.96986	mRNA 3-UTR binding protein :description~Nuclear and cytoplasmic polyadenylated RNA-binding protein PUB1:fatm_description~
GRMZM2G007721	920.012	5971.73	0.0839956	0.00705526	-2.96893	LOC100285431 (pco090816a), mRNA:description~Sterol 3-beta-glucosyltransferase:fatm_description~
GRMZM2G133016	507.026	2202.48	0.0925605	0.00856744	-2.96794	F-box protein At1g70590:fatm_description~
GRMZM2G088088	2648.02	41082.1	0.076543	0.00585884	-2.96637	Importin subunit alpha:fatm_description~
GRMZM2G163444	1018.47	7148.87	0.0830175	0.00689191	-2.96569	nonsense transcripts 1 homolog:fatm_description~
GRMZM2G175676	2012.99	24575.6	0.0778774	0.0060649	-2.96565	Splicing factor 3B subunit 4:fatm_description~
GRMZM2G001895	1233.2	10045.1	0.0812726	0.00660523	-2.96463	DnaJ homolog subfamily C member 13:fatm_description~
GRMZM5G842886	104.383	235.059	0.146879	0.0215734	-2.96439	nucleotide-sugar transporter/ sugar porter :description~CMP-sialic acid transporter 3:fatm_description~
GRMZM2G153999	342.824	1199.2	0.101012	0.0102035	-2.96402
GRMZM2G034276	862.751	5364.62	0.0848954	0.00720723	-2.96306	Wings apart-like protein homolog:fatm_description~
GRMZM2G178294	1117.44	8439.57	0.0822124	0.00675888	-2.96243	mRNA-processing factor 39:fatm_description~
GRMZM5G834894	767.358	4394.09	0.0863846	0.00746231	-2.96134	nep-1:fatm_description~ribosome biogenesis protein NEP1 :description~
GRMZM2G169820	3407.26	66633.1	0.0757599	0.00573956	-2.96028	ARF:PlnTFDB~ARF:PlantTFDB~Auxin response factor:fatm_description~
GRMZM2G132218	259.959	799.123	0.108743	0.0118251	-2.95984	mitochondrial carrier protein :description~Putative calcium-binding mitochondrial carrier F55A11.4:fatm_description~
GRMZM2G020574	762.738	4354.75	0.086518	0.00748537	-2.95949
GRMZM2G068212	874.93	5509.74	0.0848384	0.00719756	-2.95947	Sulfate transporter 4.1, chloroplastic:fatm_description~
GRMZM2G099630	1744.98	18944.5	0.0788772	0.00622161	-2.95947	5'-3' exoribonuclease:fatm_description~
GRMZM2G046885	2882.26	48497	0.0764054	0.00583779	-2.95862	MIKC:PlantTFDB~m26 protein :description~MADS:PlnTFDB~MADS-box transcription factor 22:fatm_description~
GRMZM2G093945	718.086	3934.25	0.0873483	0.00762972	-2.9586	Putative glucose-6-phosphate 1-epimerase:fatm_description~LOC100282752 :description~
GRMZM2G148709	2050.67	25574.9	0.0779851	0.00608167	-2.95796	Arginine--tRNA ligase:fatm_description~
GRMZM2G106574	308.982	1030.87	0.103913	0.0107978	-2.95747	Splicing factor 3B subunit 5:fatm_description~LOC100285762 :description~
GRMZM2G038691	1046.81	7559.1	0.0830555	0.00689821	-2.95486	TRAF:PlnTFDB~POZ domain-containing protein At2g46260:fatm_description~GAMYB-binding protein :description~
GRMZM2G112672	619.454	3082.94	0.0896341	0.00803427	-2.95418	Calcineurin B-like protein:fatm_description~calcineurin B-like protein 3 :description~
GRMZM2G056495	165.96	430.236	0.124983	0.0156207	-2.95381	NPL4-like protein:fatm_description~
GRMZM2G336875	1149.81	8935.42	0.082211	0.00675865	-2.95326	40S ribosomal protein S8 :description~Q08069:uniprot~40S ribosomal protein S8:fatm_description~40S ribosomal protein S8:short_description~
GRMZM2G121366	155.474	394.757	0.127793	0.016331	-2.95278
GRMZM2G042627	334.951	1166.97	0.101988	0.0104016	-2.95274	Protein phosphatase 2C 70:fatm_description~kinase associated protein phosphatase :description~
GRMZM2G158575	732.798	4088.08	0.0872519	0.0076129	-2.95269	transcription complex subunit 10:fatm_description~
GRMZM2G164663	2252.33	30608.2	0.0776762	0.00603358	-2.95155	OTU domain-containing protein 5-A:fatm_description~
GRMZM2G057525	946.924	6355.25	0.0841882	0.00708765	-2.95153
GRMZM2G175797	345.685	1225.81	0.101282	0.010258	-2.95049	UPF0676 protein C1494.01:fatm_description~
GRMZM5G813007	421.407	1664	0.0967999	0.00937022	-2.94926	Probable amino-acid acetyltransferase NAGS2, chloroplastic:fatm_description~
GRMZM2G144645	364.426	1331.8	0.100141	0.0100281	-2.94668
GRMZM2G022052	188.417	513.767	0.120299	0.0144719	-2.94521	TFIID subunit 11:fatm_description~transcription initiation factor TFIID subunit 11 :description~
GRMZM2G073510	81.5749	176.481	0.162852	0.0265208	-2.9438	excision repair protein ERCC-1:fatm_description~
GRMZM2G430745	505.841	2231.44	0.0933853	0.00872081	-2.94367	Protein Red:fatm_description~
GRMZM2G138511	1642.89	17148	0.0797074	0.00635326	-2.94333	protein DnaJ:fatm_description~
GRMZM2G006672	747.999	4263.77	0.0872962	0.00762063	-2.94216	regulatory subunit 3, mitochondrial:fatm_description~
GRMZM2G157598	755.523	4340.97	0.0872059	0.00760487	-2.94077	tubulin complex component 5:fatm_description~
GRMZM2G153863	251.248	771.258	0.110534	0.0122178	-2.9403	protein L21:fatm_description~
GRMZM2G056608	130.529	317.11	0.136426	0.0186121	-2.93984	repeat, PH and SEC7 domain containing protein secG:fatm_description~
GRMZM2G026900	256.505	795.007	0.109923	0.0120831	-2.93948
GRMZM2G104268	279.806	901.883	0.107329	0.0115195	-2.93945	FAR1:PlantTFDB~FAR-RED IMPAIRED RESPONSE 1:fatm_description~
GRMZM5G817439	817.849	4978.14	0.0862701	0.00744253	-2.93832	Serrate RNA effector molecule:fatm_description~
GRMZM2G472376	637.618	3270.19	0.0896863	0.00804364	-2.93823	Probable acyl-activating enzyme 17, peroxisomal:fatm_description~catalytic/ ligase (LOC100285971), mRNA:description~
GRMZM2G090100	135.944	334.588	0.134553	0.0181045	-2.93807
GRMZM2G131482	829.609	5104.77	0.0861221	0.00741702	-2.93742	Calcium homeostasis endoplasmic reticulum protein:fatm_description~
GRMZM2G130287	1029.41	7433.2	0.083753	0.00701457	-2.93651	Speckle targeted PIP5K1A-regulated poly(A) polymerase:fatm_description~
GRMZM2G163227	223.913	656.833	0.114459	0.0131008	-2.93592
GRMZM2G124557	423.369	1694.26	0.0972235	0.00945241	-2.93374	transferase type-2 subunit beta:fatm_description~
GRMZM2G036034	2432.34	35803.2	0.0777923	0.00605165	-2.93364	Coatomer subunit gamma:fatm_description~
GRMZM2G046021	278.447	899.548	0.107713	0.0116022	-2.93293	histone acetyl transferase GNAT/MYST 101 :description~GNAT:PlnTFDB~Histone acetyltransferase GCN5:fatm_description~
GRMZM2G143445	459.3	1927.22	0.0955804	0.00913561	-2.9329
GRMZM2G071010	1507.07	14754.8	0.0805994	0.00649626	-2.93264	enzyme E2 variant:fatm_description~Putative uncharacterized proteinUbiquitin-conjugating enzyme spm2 :~
GRMZM2G053790	175.445	470.439	0.123626	0.0152834	-2.93262
GRMZM2G104418	1115.78	8608.38	0.0831535	0.00691451	-2.93008	116 kDa subunit a isoform:fatm_description~
GRMZM2G138419	1337.77	11909.9	0.0815778	0.00665494	-2.93	LOC100285468 :description~Osmotin-like protein:fatm_description~
GRMZM2G180639	198.252	556.782	0.119022	0.0141661	-2.92989	ribonucleoprotein A1, A2/B1 homolog:fatm_description~
GRMZM2G131699	441.706	1815.98	0.0964766	0.00930774	-2.92966	auxin-independent growth promoter :description~
GRMZM2G151863	552.557	2599.57	0.0922728	0.00851426	-2.92956	GDT1-like protein 3:fatm_description~
GRMZM2G127154	84.7277	186.555	0.161205	0.025987	-2.92952
GRMZM2G382341	293.243	973.083	0.106377	0.0113161	-2.9291	Putative fimbrin-like protein 3:fatm_description~
GRMZM2G108767	824.098	5080.27	0.0864897	0.00748047	-2.92785	LAS seventeen-binding protein 3:fatm_description~senescence-associated-like protein :description~
GRMZM2G390400	693.119	3787.41	0.0887899	0.00788365	-2.92753	Leukocyte receptor cluster member 8 homolog:fatm_description~
GRMZM2G001180	349.744	1268.07	0.101817	0.0103668	-2.92712	EIN3-binding F-box protein 1:fatm_description~
GRMZM2G151873	576.328	2790.26	0.0916543	0.0084005	-2.92668	myosin-like protein :description~Protein FLX-like:fatm_description~
GRMZM2G105772	619.451	3143.38	0.0905089	0.00819185	-2.92616	DNA repair protein RAD23 :description~Probable ubiquitin receptor RAD23:fatm_description~
GRMZM2G106974	994.384	7047.24	0.0844219	0.00712706	-2.92575	Valine--tRNA ligase:fatm_description~
GRMZM2G059393	64.5726	135.598	0.180334	0.0325205	-2.92543	acetylglucosamine transferase subunit ALG14:fatm_description~
GRMZM2G034043	610.493	3070.78	0.0907703	0.00823925	-2.92513	Translocon at the outer membrane of chloroplasts 64:fatm_description~
GRMZM2G058138	758.527	4419.19	0.0876396	0.0076807	-2.92473	Eukaryotic translation initiation factor 2 subunit 1:fatm_description~
GRMZM2G048821	385.959	1478.02	0.0996093	0.00992202	-2.92346	Thymidine kinase:fatm_description~Thymidine kinase Fragment (EC 2.7.1.21):description~
GRMZM2G173693	778.82	4630.9	0.0873768	0.0076347	-2.92203	splicing factor 38B:fatm_description~
GRMZM2G322186	568.855	2741.28	0.0920397	0.00847131	-2.92141	Zea CEFD homolog1 :description~Uncharacterized aminotransferase C660.12c:fatm_description~
GRMZM2G119146	1052.57	7814.75	0.0839858	0.00705361	-2.92084	KH domain-containing protein At4g18375:fatm_description~nucleic acid binding protein :description~
GRMZM2G086943	468.924	2008.41	0.0955706	0.00913374	-2.92083	PRA1 family protein A3:fatm_description~
GRMZM2G092959	1064.32	7980.79	0.0839366	0.00704536	-2.91875
GRMZM2G388987	690.437	3787.6	0.089137	0.0079454	-2.91807	Inactive ubiquitin carboxyl-terminal hydrolase 17-like protein 7:fatm_description~
GRMZM2G171847	282.451	928.25	0.107867	0.0116353	-2.91773	RanBP2-type zinc finger protein At1g67325:fatm_description~
GRMZM2G002276	280.211	917.636	0.108106	0.0116869	-2.91752	TFIID subunit 12b:fatm_description~
GRMZM2G070323	1294.66	11327.2	0.0822062	0.00675786	-2.91726	protein phosphatase BSL1 homolog:fatm_description~
GRMZM2G058584	1149.71	9161.55	0.0832526	0.00693099	-2.91696	Histidinol dehydrogenase:fatm_description~
GRMZM2G153275	269.261	866.209	0.109304	0.0119475	-2.91695	Pentatricopeptide repeat-containing protein:fatm_description~
GRMZM2G012761	369.216	1387.05	0.100871	0.0101749	-2.91684	cleavage complex 2 protein Pcf11:fatm_description~
GRMZM2G422205	252.238	788.648	0.111335	0.0123955	-2.91627	CCCH domain-containing protein ZFN-like:fatm_description~C3H:PlnTFDB~C3H:PlantTFDB~
GRMZM2G057508	479.834	2091.79	0.0953164	0.00908521	-2.91498	membrane protein complex subunit 6:fatm_description~
GRMZM2G131321	902.733	6000.23	0.0858074	0.00736291	-2.91457	Probable signal peptidase complex subunit 2:fatm_description~LOC100282505 :description~
GRMZM2G031298	288.945	962.084	0.107347	0.0115235	-2.91417	repeat, PH and SEC7 domain containing protein secG:fatm_description~
GRMZM2G703303	379.244	1448.53	0.100356	0.0100714	-2.91356	geranylgeranyltransferase type-1 subunit alpha:fatm_description~
GRMZM2G032423	454.296	1919.8	0.0964472	0.00930207	-2.91344	FRIGIDA-like protein 2:fatm_description~
GRMZM2G023884	186.485	517.973	0.122042	0.0148943	-2.91316	Man9GlcNAc2 alpha-1,3-glucosyltransferase:fatm_description~
GRMZM2G179346	449.643	1889.75	0.0966795	0.00934693	-2.91273	DNA-directed RNA polymerase II 19 kDa polypeptide :description~polymerase II subunit RPB7:fatm_description~
GRMZM2G014341	564.495	2723.8	0.0924543	0.0085478	-2.91251	splicing endonuclease subunit SEN54:fatm_description~
GRMZM2G056569	1771.22	20123.5	0.08009	0.00641441	-2.91207	26S protease regulatory subunit:fatm_description~
GRMZM2G177912	654.525	3479.89	0.0901274	0.00812295	-2.91139	proton ATPase subunit C:fatm_description~
GRMZM2G169451	337.379	1214.73	0.103305	0.010672	-2.91058	protein yippee-like :description~Protein yippee-like:fatm_description~
GRMZM2G152963	1416.72	13394.2	0.0816912	0.00667346	-2.91012	transport protein SEC31:fatm_description~
GRMZM2G139419	909.057	6093.44	0.0858698	0.00737362	-2.9098	Regulator of nonsense transcripts UPF3:fatm_description~
GRMZM5G848768	3086.22	57160.4	0.0774678	0.00600126	-2.90904	3-ketoacyl-CoA thiolase:fatm_description~
GRMZM5G824629	1867.67	22255.6	0.0798768	0.0063803	-2.90811	enzyme E2 32:fatm_description~
GRMZM2G029186	1416.76	13413.7	0.0817483	0.00668278	-2.90809	Varicose-related protein:fatm_description~
GRMZM2G148130	496.831	2223.29	0.094905	0.00900697	-2.90732	Probable ubiquitin-conjugating enzyme E2 W-B:fatm_description~
GRMZM2G047093	2452.15	37032.3	0.0784772	0.00615867	-2.90697	alpha-acetyltransferase 16, NatA auxiliary subunit:fatm_description~
GRMZM2G015067	166.985	448.113	0.12677	0.0160706	-2.90695	locus protein 1-like:fatm_description~SURF1 :description~
GRMZM2G385050	89.2517	201.843	0.159181	0.0253385	-2.90671	TFIID subunit 4b:fatm_description~
GRMZM2G547542	321.593	1133.76	0.104702	0.0109625	-2.90626	Methyltransferase-like protein 13:fatm_description~
GRMZM2G016875	544.884	2583.38	0.0932803	0.00870121	-2.90576	2B subunit gamma:fatm_description~
GRMZM2G055643	804.204	4947.13	0.0874602	0.00764928	-2.90576	protein ligase synoviolin:fatm_description~
GRMZM2G004847	428.255	1759.22	0.0979393	0.0095921	-2.90539	Grx_C3 - glutaredoxin subgroup I :description~Monothiol glutaredoxin-S6:fatm_description~
GRMZM2G028763	144.36	370.429	0.133323	0.017775	-2.90391	related lipid transfer protein 7, mitochondrial:fatm_description~membrane related protein-like :description~
GRMZM2G035341	511.384	2335.72	0.0945069	0.00893155	-2.90307	RING-box protein 1:fatm_description~
GRMZM2G138881	291.057	979.983	0.107555	0.0115681	-2.90302	lumen protein retaining receptor:fatm_description~ER lumen protein retaining receptor C28H8.4 :description~
GRMZM2G013634	424.315	1738.35	0.0982608	0.00965519	-2.90172
GRMZM2G107731	640.142	3377.71	0.0907894	0.00824271	-2.90103	Beta-taxilin:fatm_description~
GRMZM5G836182	6184.71	219788	0.0758024	0.00574601	-2.90082	ADP-ribosylation factor:fatm_description~
GRMZM2G164141	1641.09	17626	0.0808994	0.00654471	-2.90077	Uricase-2 isozyme 2:fatm_description~
GRMZM2G133444	291.035	981.59	0.107651	0.0115888	-2.9005
GRMZM2G120942	344.222	1261.19	0.10317	0.010644	-2.90018	TFIID subunit 10:fatm_description~transcription initiation factor TFIID subunit 10 :description~
GRMZM2G140758	436.923	1822.34	0.0977034	0.00954595	-2.8999	early response 3-interacting protein 1:fatm_description~
GRMZM2G114444	370.25	1409.82	0.101411	0.0102843	-2.89952	LOC100286079 :description~bHLH:PlnTFDB~Transcription factor bHLH121:fatm_description~bHLH:PlantTFDB~
GRMZM2G127683	107.668	255.552	0.148475	0.0220447	-2.89945
GRMZM5G834758	19635.3	2.14135e+06	0.0745256	0.00555406	-2.89936	HMG1/2-like protein:fatm_description~DNA-binding protein MNB1B (HMG1-like protein):description~DNA-binding protein MNB1B:short_description~P27347:uniprot~HMG:PlnTFDB~
GRMZM2G042604	649.047	3460.38	0.0906328	0.00821431	-2.89931	20S proteasome alpha 4 subunit :description~alpha type-7:fatm_description~
GRMZM2G090928	246.404	771.85	0.112751	0.0127127	-2.89896
GRMZM2G045503	442.708	1865.99	0.0975747	0.00952082	-2.89562	La-related protein 7:fatm_description~
GRMZM2G072337	611.715	3145.9	0.0916904	0.00840713	-2.89502	tRNA methylthiotransferase:fatm_description~
GRMZM2G154946	65.0382	139.766	0.181774	0.0330419	-2.89383	SNF2 domain-containing protein CLASSY 3:fatm_description~SNF2:PlnTFDB~Required to maintain repression 1 :description~
GRMZM2G022159	564.553	2762.44	0.0930982	0.00866727	-2.89243	Exocyst complex component EXO70A1:fatm_description~
GRMZM2G149286	251.253	797.842	0.112421	0.0126385	-2.89145	Cyclin-dependent kinase D-1:fatm_description~
GRMZM2G044569	539.446	2567.94	0.0939386	0.00882447	-2.89091	protein ligase MARCH3:fatm_description~LOC100282293 :description~
GRMZM2G100707	833.468	5315.03	0.087471	0.00765118	-2.89069	appr-1-p processing enzyme family protein :description~Ganglioside-induced differentiation-associated protein 2:fatm_description~
GRMZM2G128613	674.246	3712.12	0.0903634	0.00816554	-2.88973	Protein VAC14 homolog:fatm_description~
GRMZM2G017933	734.732	4289.66	0.0891421	0.00794631	-2.88968	F-box protein SKIP31:fatm_description~LOC100284270 :description~
GRMZM2G005646	332.021	1203.33	0.104478	0.0109157	-2.8894
GRMZM2G166694	3078.03	57669.1	0.0780187	0.00608692	-2.88895	Putative cullin-like protein 1:fatm_description~
GRMZM2G113062	807.612	5042.17	0.0879237	0.00773058	-2.88874	Methionine aminopeptidase 1:fatm_description~
GRMZM2G075628	713.209	4084.9	0.0896136	0.00803059	-2.8878	OF AG-4 protein 2:fatm_description~
GRMZM2G106216	231.964	713.842	0.115181	0.0132666	-2.88774
GRMZM2G092120	67.7482	147.277	0.17913	0.0320876	-2.88716	Probable methyltransferase:fatm_description~LOC100281537 :description~
GRMZM2G178618	1771.59	20493.6	0.0808062	0.00652965	-2.88633	Coatomer subunit gamma:fatm_description~
GRMZM5G887286	154.018	408.267	0.13119	0.0172108	-2.88629	finger protein 511:fatm_description~C2H2:PlantTFDB~zinc finger protein 511 :description~
GRMZM2G121625	221.991	671.675	0.116747	0.0136297	-2.8862	processing protein FYV7:fatm_description~
GRMZM2G022275	729.926	4253.58	0.0893507	0.00798355	-2.88586	Vegetative incompatibility protein HET-E-1:fatm_description~
GRMZM2G064988	609.056	3143.29	0.0920524	0.00847364	-2.88585
GRMZM2G370332	757.657	4531.64	0.0888494	0.00789422	-2.88567	Homeobox protein knotted-1-like 6:short_description~HB:PlnTFDB~Homeobox protein knotted-1-like 7 Fragment :description~P56664:uniprot~Homeobox protein knotted-1-like:fatm_description~TALE:PlantTFDB~Homeobox protein knotted-1-like 7:short_description~P56665:uniprot~
GRMZM2G052200	278.526	930.434	0.109516	0.0119937	-2.88483
GRMZM2G086904	1401.01	13361.2	0.0825054	0.00680713	-2.88453	polymerases II and V subunit 6B:fatm_description~DNA-directed RNA polymerases I, II, and III 14.4 kDa polypeptide (LOC100282532), mRNA:description~
GRMZM2G162670	183.974	518.789	0.123805	0.0153278	-2.88425	Phosphatidylinositol N-acetylglucosaminyltransferase subunit C:fatm_description~
GRMZM2G108277	2041.12	26687.7	0.0800362	0.0064058	-2.88398	Thioredoxin-like protein 4A:fatm_description~LOC100282486 :description~
GRMZM2G171401	519.998	2432.02	0.094838	0.00899424	-2.88363	PRKR-interacting protein 1:fatm_description~PRKR interacting protein 1 :description~
GRMZM2G105192	273.662	907.722	0.110094	0.0121206	-2.88342	Vesicular inhibitory amino acid transporter:fatm_description~
GRMZM2G161418	488.268	2198.98	0.0960401	0.0092237	-2.88302	TATA-box-binding protein 2:short_description~P50159:uniprot~TATA-box-binding protein 2 (TATA-box factor 2)(TATA-binding factor 2)(TATA sequence-binding protein 2)(TBP-2)(Transcription initiation factor TFIID TBP-2 subunit):description~
GRMZM2G014170	592.606	3010.86	0.0925932	0.0085735	-2.88286	nonfermenting 4-like protein:fatm_description~protein kinase AKINbetagamma-2 :description~
GRMZM2G100448	777.409	4745.87	0.0886153	0.00785267	-2.8822	Crooked neck-like protein 1:fatm_description~
GRMZM2G016886	194.533	561.043	0.12176	0.0148255	-2.88132	70 kDa protein 16:fatm_description~
GRMZM2G082167	196.028	566.981	0.121469	0.0147547	-2.88131	AP-5 complex subunit mu:fatm_description~adaptor complexes medium subunit family protein :description~
GRMZM2G027232	451.351	1943.3	0.0976688	0.0095392	-2.88105	50S ribosomal protein L11:fatm_description~
GRMZM2G023028	74.8979	166.54	0.172302	0.029688	-2.88046	IV and V subunit 9A:fatm_description~DNA-directed RNA polymerase II 14.5 kDa polypeptide :description~
GRMZM2G157316	780.656	4785.93	0.0886183	0.00785321	-2.88032	Ubiquitin-associated domain-containing protein 2:fatm_description~
GRMZM2G012156	576.129	2880.53	0.0931571	0.00867824	-2.87993
GRMZM2G064371	546.225	2642.73	0.0941143	0.00885749	-2.87875	abp4:CommonName~Auxin-binding protein 4:short_description~Auxin-binding protein:fatm_description~auxin binding protein homolog4:Auxin-binding protein 4 Precursor (ABP)~P33488:uniprot~
GRMZM2G111907	536.644	2568.13	0.0944326	0.00891752	-2.87861	LOC100280706 :description~finger Ran-binding domain-containing protein 2:fatm_description~
GRMZM2G464137	1096.67	8652.18	0.0848176	0.00719403	-2.87859	Methylthioribose kinase 2:fatm_description~LOC100283015 :description~
GRMZM2G151299	140.304	363.309	0.135852	0.0184559	-2.87832
GRMZM2G116314	425.455	1774.52	0.0990116	0.0098033	-2.87807	Inactive ubiquitin carboxyl-terminal hydrolase 17-like protein 7:fatm_description~
GRMZM2G084606	563.874	2784.96	0.0935896	0.008759	-2.87787
GRMZM2G001887	2347.4	34829	0.0795031	0.00632075	-2.87704	Transcription factor BTF3 homolog 4:fatm_description~LOC100284372 :description~
GRMZM2G145112	1164.03	9628.67	0.0842986	0.00710626	-2.877
AC233870.1_FG006	1181.22	9884.83	0.0841693	0.00708447	-2.87682	LOC100281651 :description~proteasome regulatory subunit RPN13:fatm_description~
GRMZM5G883993	419.109	1735.61	0.099403	0.00988096	-2.87615	AT-rich interactive domain-containing protein 5:fatm_description~ARID:PlnTFDB~
GRMZM2G170088	96.0167	225.404	0.156363	0.0244494	-2.8761	Protein SIP5:fatm_description~
GRMZM2G122135	2067.41	27483.7	0.0801883	0.00643017	-2.87596	65 kDa regulatory subunit A gamma isoform:fatm_description~
GRMZM2G027209	174.144	484.527	0.126401	0.0159772	-2.87557	transcription factor IIH subunit 3:fatm_description~
GRMZM2G180065	808.937	5103.86	0.088315	0.00779955	-2.87525	Receptor like protein kinase:fatm_description~
GRMZM2G366402	733.21	4319.24	0.0896345	0.00803434	-2.87471	Lateral signaling target protein 2 homolog:fatm_description~
GRMZM2G419085	282.386	956.824	0.10954	0.011999	-2.8735	BCAS2 protein :description~splicing factor SPF27 homolog:fatm_description~
GRMZM5G856338	430.411	1813.18	0.0989322	0.00978759	-2.87315	Adrenodoxin-like protein, mitochondrial:fatm_description~
GRMZM2G136016	498.202	2287.23	0.0959951	0.00921506	-2.87279	dinucleotide transporter 1, chloroplastic:fatm_description~
GRMZM2G150471	778.563	4789.44	0.0888892	0.00790129	-2.87266	Protein YIPF1:fatm_description~
GRMZM2G045259	1115.49	8954.61	0.0848312	0.00719634	-2.87252	kinase I isoform:fatm_description~
GRMZM2G114380	271.801	905.822	0.110731	0.0122614	-2.87212
GRMZM2G004057	359.569	1374.07	0.103091	0.0106278	-2.87207	60S ribosomal protein L21:fatm_description~
AC225147.4_FG003	225.043	691.522	0.116853	0.0136545	-2.87189	Alfin-like:PlnTFDB~PHD finger protein ALFIN-LIKE:fatm_description~
GRMZM5G873194	144.718	380.004	0.134701	0.0181444	-2.87176	Dystrophia myotonica WD repeat-containing protein:fatm_description~
GRMZM2G159389	376.524	1474.76	0.101993	0.0104025	-2.87171	MMXD complex subunit MIP18:fatm_description~
GRMZM2G092325	501.436	2313.32	0.0959185	0.00920036	-2.87141
GRMZM2G422651	1042.69	7955.63	0.0855429	0.00731758	-2.87107	factor 3 subunit D:fatm_description~
GRMZM2G037444	887.206	6001.11	0.0873155	0.007624	-2.87099
GRMZM2G063394	790.467	4921.83	0.0887523	0.00787697	-2.87067	Putative U-box domain-containing protein 42:fatm_description~
GRMZM2G083755	436.045	1853.85	0.098743	0.00975017	-2.87061	Frataxin, mitochondrial:fatm_description~
GRMZM2G042380	191.588	553.634	0.122812	0.0150829	-2.87032	Receptor like protein kinase:fatm_description~
GRMZM2G313649	121.799	304.714	0.143319	0.0205403	-2.86969	KEOPS complex subunit BUD32:fatm_description~
GRMZM2G121790	1361.72	12830.6	0.083183	0.00691942	-2.86878	Shaggy-related protein kinase:fatm_description~
GRMZM2G180384	707.663	4086.05	0.0903286	0.00815926	-2.86842	Cyclin-B1-2:fatm_description~
GRMZM2G164352	2934.67	53439.4	0.0787719	0.00620502	-2.86798	LOC732740 :description~65 kDa regulatory subunit A alpha isoform:fatm_description~
GRMZM2G034005	796.737	4998.5	0.0887371	0.00787427	-2.86784	repeat domain-containing protein 13C:fatm_description~protein binding protein :description~
GRMZM2G002499	244.363	779.459	0.114251	0.0130533	-2.86766	Phosphatidylinositol 4-phosphate 5-kinase 1:fatm_description~
GRMZM2G092244	211.543	636.067	0.119221	0.0142137	-2.86751	protein ligase At4g11680:fatm_description~
GRMZM2G022019	663.099	3667.89	0.0913334	0.00834179	-2.86681	factor isoform 4E-2:fatm_description~Eukaryotic translation initiation factor isoform 4E-2:short_description~eucaryotic initiation factor7:Eukaryotic translation initiation factor 4E-2 (eIF-4E-2)(eIF4E-2)(mRNA cap-binding protein)(eIF-(iso)4F 25 kDa subunit)(eIF-(iso)4F p28 subunit)~O81482:uniprot~eif7:CommonName~
GRMZM2G313460	262.595	865.556	0.112037	0.0125522	-2.86566	Golgi complex subunit 2:fatm_description~
GRMZM2G146118	1109.31	8909.33	0.0850881	0.00723999	-2.86562
GRMZM2G058479	582.198	2960.47	0.0934566	0.00873414	-2.86522	GATA transcription factor 28:fatm_description~GATA:PlantTFDB~C2C2-GATA:PlnTFDB~
GRMZM2G436092	1118.49	9047.14	0.0850403	0.00723185	-2.86455	rich splicing factor 1:fatm_description~
GRMZM2G118363	796.883	5011.95	0.0888401	0.00789256	-2.86441	TOM1-like protein 2:fatm_description~
GRMZM2G178072	394.585	1594.3	0.101192	0.0102398	-2.86345	Inhibitor of growth protein:fatm_description~inhibitor of growth protein 5 :description~PHD:PlnTFDB~
GRMZM2G150257	543.05	2645.82	0.0947198	0.00897184	-2.8634	Golgin candidate 5:fatm_description~
GRMZM2G174938	449.545	1955.58	0.0983706	0.00967678	-2.86283	Regulation of nuclear pre-mRNA domain-containing protein 1A:fatm_description~
GRMZM2G149175	241.377	769.112	0.114894	0.0132007	-2.86165
GRMZM2G421690	59.2466	128.288	0.191174	0.0365476	-2.86143	Pentatricopeptide repeat-containing protein At1g12775, mitochondrial:fatm_description~
GRMZM2G151962	153.724	414.348	0.132416	0.017534	-2.86133	kinesin like protein :description~COX16 homolog, mitochondrial:fatm_description~
GRMZM2G038882	276.704	936.706	0.110608	0.0122341	-2.86132	Pentatricopeptide repeat-containing protein At1g12300, mitochondrial:fatm_description~
GRMZM2G169462	308.985	1102.5	0.107461	0.0115479	-2.86057	Uridine kinase-like protein 2, chloroplastic:fatm_description~
GRMZM2G141596	798.608	5044.08	0.0889319	0.00790888	-2.86052	LOC100282576 :description~BOI-related E3 ubiquitin-protein ligase 3:fatm_description~
GRMZM2G398506	968.33	7038.67	0.0866407	0.00750661	-2.86047	WRKY:PlnTFDB~WRKY:PlantTFDB~WRKY transcription factor 20:fatm_description~
GRMZM2G026962	579.782	2951.3	0.0937005	0.00877978	-2.85986	TBCC domain-containing protein 1:fatm_description~
GRMZM2G072853	201.279	596.896	0.121381	0.0147334	-2.85968
GRMZM2G139614	258.045	847.879	0.112842	0.0127334	-2.85902
GRMZM2G166659	1249.3	11063.6	0.0841936	0.00708857	-2.85885	60S ribosomal protein L23A:fatm_description~60S ribosomal protein L23a (LOC100280771), mRNA:description~
GRMZM2G109472	815.275	5233.07	0.0887307	0.00787314	-2.85847	Probable ADP-ribosylation factor GTPase-activating protein AGD11:fatm_description~
GRMZM2G074373	416.043	1737.14	0.100179	0.0100359	-2.85835	Common plant regulatory factor 1:fatm_description~bZIP:PlantTFDB~bZIP:PlnTFDB~
GRMZM2G003979	444.903	1930.66	0.0987615	0.00975382	-2.85771	sorting-associated protein 18 homolog:fatm_description~
GRMZM2G045257	68.4043	152.026	0.18025	0.0324902	-2.85767	LOC100283682 :description~FH protein interacting protein FIP2:fatm_description~
GRMZM2G051101	203.909	608.604	0.120985	0.0146374	-2.85755	Putative E3 ubiquitin-protein ligase SINAT1:fatm_description~
GRMZM5G836471	649.254	3564.74	0.0919601	0.00845666	-2.8572	Putative white-brown complex homolog protein 30:fatm_description~ras-related protein Rab-18 :description~
GRMZM2G135256	501.86	2339.95	0.0963876	0.00929057	-2.85685	GPI inositol-deacylase:fatm_description~
GRMZM2G402002	739.593	4437.85	0.0900727	0.00811309	-2.85679	damage-binding protein 1:fatm_description~
GRMZM2G018607	522.408	2496.68	0.0956469	0.00914833	-2.85655	Tylosin resistance ATP-binding protein TlrC:fatm_description~
GRMZM2G172138	321.636	1174.03	0.10653	0.0113487	-2.8562	IDP785:CommonName~Transmembrane protein 115:fatm_description~LOC100283447:LOC100283447 ~
GRMZM2G019121	1086.39	8643.1	0.0855752	0.00732312	-2.85606	aspartyl-tRNA synthetase :description~Aspartate--tRNA ligase, cytoplasmic:fatm_description~
GRMZM2G036169	573.321	2905.56	0.0940195	0.00883966	-2.8559	LOC100285229 :description~Vegetative incompatibility protein HET-E-1:fatm_description~LUG:PlnTFDB~
GRMZM2G043414	352.148	1346.21	0.104191	0.0108558	-2.85585	LOC100281194:LOC100281194 ~IDP325:CommonName~Ceramide kinase:fatm_description~
AC234203.1_FG009	89.2259	209.037	0.162039	0.0262568	-2.85567	processing protein EFG1:fatm_description~
GRMZM5G803318	862.461	5779.58	0.0881472	0.00776993	-2.85474
GRMZM2G131254	313.954	1133.58	0.107241	0.0115006	-2.85471	Ras-related protein Rab:fatm_description~
GRMZM5G896731	113.78	282.537	0.147731	0.0218246	-2.85443	group IIB intron splicing facilitator CRS2-B, chloroplastic:fatm_description~
GRMZM2G147667	296.488	1042.56	0.108904	0.0118601	-2.85301	terminal hydrolase 27:fatm_description~
GRMZM2G059106	2095.53	28638.1	0.0807568	0.00652167	-2.85294	golgi SNARE 12 protein :description~receptor complex member 1-1:fatm_description~
GRMZM2G073754	75.4372	171.215	0.173454	0.0300864	-2.85281
GRMZM5G878139	1014.11	7678.16	0.0864059	0.00746597	-2.85177	1-acyl-sn-glycerol-3-phosphate acyltransferase PLS1 :description~acyl-sn-glycerol-3-phosphate acyltransferase 2:fatm_description~
GRMZM2G441583	2142.33	29875.9	0.0806814	0.00650949	-2.85137	Protein argonaute:fatm_description~
GRMZM2G163277	517.618	2468.91	0.0959938	0.00921481	-2.85123	transport protein Sec16B:fatm_description~
GRMZM2G106600	868.455	5866.84	0.0881972	0.00777874	-2.85037	inactive purple acid phosphatase 9:fatm_description~hydrolase/ protein serine/threonine phosphatase :description~
GRMZM2G053261	991.425	7386.98	0.0866909	0.0075153	-2.8503	kinase I isoform:fatm_description~
GRMZM2G082330	874.266	5935.57	0.0881227	0.00776562	-2.85018	peptide peptidase-like 5:fatm_description~
GRMZM2G369652	1036.82	7992.77	0.0862277	0.00743522	-2.85001	cellular retinaldehyde-binding/triple function, C-terminal :description~Ganglioside-induced differentiation-associated protein 2:fatm_description~
GRMZM2G167809	1397.95	13630.8	0.0835162	0.00697495	-2.84999	KRR1 small subunit processome component:fatm_description~
GRMZM2G102851	596.513	3114.41	0.0935552	0.00875258	-2.84967	transcription complex subunit 10:fatm_description~
GRMZM2G003307	936.18	6686.13	0.087343	0.00762879	-2.84963	U4/U6 small nuclear ribonucleoprotein Prp31:fatm_description~
GRMZM2G175463	419.769	1772.31	0.100291	0.0100582	-2.8495	Protein SUPPRESSOR OF GENE SILENCING 3 homolog:fatm_description~
GRMZM2G160316	1617.04	17780	0.0824601	0.00679967	-2.84919	FRIGIDA-like protein 3:fatm_description~
GRMZM2G340756	130.298	336.945	0.140878	0.0198466	-2.84902	SNF complex subunit SWI3C:fatm_description~
GRMZM2G087719	1906.09	24082.2	0.0814151	0.00662841	-2.84873	A20 and AN1 domain-containing stress-associated protein 8:fatm_description~
GRMZM2G055905	532.071	2585.85	0.0955723	0.00913406	-2.84868	Phytochrome-associated serine/threonine-protein phosphatase 3:fatm_description~
GRMZM2G061472	140.219	370.817	0.137332	0.0188601	-2.84768	damage response protein WSS1:fatm_description~Putative uncharacterized protein hypro4 :description~
GRMZM6G438921	120.682	305.927	0.144932	0.0210054	-2.84708
GRMZM2G058098	666.403	3749.55	0.0918867	0.00844316	-2.84702	Nuclear and cytoplasmic polyadenylated RNA-binding protein PUB1:fatm_description~
GRMZM2G008558	56.5157	122.758	0.196045	0.0384335	-2.84668	GeBP:PlantTFDB~
GRMZM2G164308	495.29	2307.73	0.0969914	0.00940733	-2.84636	Probable peroxygenase:fatm_description~
GRMZM2G109268	334.363	1252.97	0.105865	0.0112073	-2.84635
GRMZM2G080048	1281.08	11674.8	0.0843427	0.0071137	-2.8463	Eukaryotic translation initiation factor 2 subunit 2:fatm_description~Eukaryotic translation initiation factor 2 beta subunitPutative uncharacterized protein :~
GRMZM2G033592	624.115	3363.85	0.0929294	0.00863588	-2.84628
GRMZM2G002427	174.022	494.028	0.127724	0.0163133	-2.84619	Putative F-box/LRR-repeat protein 23:fatm_description~LOC100284322 :description~
GRMZM2G009876	544.045	2686.82	0.0952762	0.00907755	-2.8455	Ribosome biogenesis protein NSA2:fatm_description~
GRMZM2G119930	1532.22	16154.3	0.0829513	0.00688092	-2.84542	protein ligase RHF2A:fatm_description~
GRMZM5G817255	494.772	2305.72	0.0970506	0.00941881	-2.8452	LOC100283928 :description~
GRMZM2G104226	1703.26	19615.8	0.0822286	0.00676154	-2.84497	esterase/lipase At1g28600:fatm_description~
GRMZM2G458283	400.802	1654.53	0.101486	0.0102994	-2.84489	Elongation factor 1 alpha:fatm_description~
GRMZM2G146786	288.684	1008.42	0.110001	0.0121003	-2.84439	IDP2421:CommonName~LOC100276825:hypothetical protein LOC100276825 ~
GRMZM2G121743	265.753	893.966	0.112508	0.012658	-2.84402	LOC100282321 :description~membrane translocase subunit TIM10:fatm_description~
GRMZM2G090981	536.78	2631.61	0.0955684	0.00913333	-2.84398	Mitochondrial metalloendopeptidase OMA1:fatm_description~
GRMZM5G806257	992.8	7437.99	0.0868693	0.00754627	-2.84387	2B subunit epsilon:fatm_description~
GRMZM2G110548	303.904	1088.38	0.108556	0.0117844	-2.84368	enhancer of polycomb-like protein101 :description~of polycomb homolog 2:fatm_description~
GRMZM2G121166	1059.1	8338.49	0.0862195	0.00743381	-2.84299	repressor of RNA polymerase III transcription MAF1 :description~Repressor of RNA polymerase III transcription MAF1 homolog:fatm_description~
GRMZM2G112609	948.772	6878.16	0.0874126	0.00764097	-2.84236	Derlin-2.2:short_description~Derlin-2.2:fatm_description~Q4G2J3:uniprot~Derlin-2.2 (ZmDerlin2-2):description~
GRMZM2G321940	346.446	1325.87	0.105103	0.0110466	-2.8421
GRMZM2G073504	929.816	6647.58	0.0876869	0.00768899	-2.84084	FAS-associated factor 2-B:fatm_description~
GRMZM2G099758	568.34	2894.55	0.0946635	0.00896118	-2.84079	RNA-associated protein 18 homolog:fatm_description~
GRMZM2G053239	245.426	799.522	0.115211	0.0132736	-2.83995	Splicing factor U2af large subunit:fatm_description~
AC194970.5_FG004	213.259	656.273	0.120125	0.0144301	-2.83864
GRMZM2G039711	494.451	2314.01	0.097288	0.00946496	-2.83852
GRMZM5G806649	220.653	688.48	0.118915	0.0141407	-2.83831
GRMZM2G037624	180.091	520.39	0.12667	0.0160452	-2.83802	arginine N-methyltransferase 1.6:fatm_description~
GRMZM2G065276	613.551	3290.05	0.0934868	0.00873978	-2.83753	Flowering time control protein FCA:fatm_description~
GRMZM2G022359	307.555	1113.03	0.108475	0.0117669	-2.83692	AP2-like ethylene-responsive transcription factor:fatm_description~AP2:PlantTFDB~AP2-EREBP:PlnTFDB~
GRMZM2G121034	1455.49	14801.4	0.0835876	0.00698689	-2.83668	retinol dehydrogenase 12 :description~Short-chain dehydrogenase TIC 32, chloroplastic:fatm_description~
GRMZM2G132060	2384.64	36908.5	0.0805639	0.00649054	-2.83604	Splicing factor 3B subunit 2:fatm_description~
GRMZM5G864414	3962.02	97112.5	0.078654	0.00618645	-2.83432	Cyclin-dependent kinase:fatm_description~
GRMZM2G034065	295.412	1050.82	0.109733	0.0120413	-2.83389	IPL1-related protein kinase 2:fatm_description~
GRMZM2G171967	122.742	315.559	0.144726	0.0209455	-2.8334	RING finger protein 141:fatm_description~RNA-binding protein :description~
GRMZM2G134539	671.557	3834.55	0.0922092	0.00850254	-2.83326	LOC100282371 :description~UBA and UBX domain-containing protein At4g15410:fatm_description~
GRMZM2G064873	723.409	4349.01	0.0911615	0.00831041	-2.83198	Ultraviolet-B receptor UVR8:fatm_description~
GRMZM2G079796	755.674	4685.49	0.0905822	0.00820514	-2.83108	MAU2 chromatid cohesion factor homolog:fatm_description~
GRMZM2G143450	790.084	5054.73	0.0899861	0.00809751	-2.83103	Methionine--tRNA ligase:fatm_description~
GRMZM2G460078	573.078	2954.66	0.0948505	0.00899662	-2.83073	LOC100282439 :description~CoA synthetase family member 3, mitochondrial:fatm_description~
GRMZM2G113295	509.52	2441.88	0.0969843	0.00940595	-2.83046	RING finger protein 222:fatm_description~RING zinc finger protein-like :description~
GRMZM2G003814	103.512	255.325	0.154367	0.0238291	-2.83008	Trans-2-enoyl-CoA reductase, mitochondrial:fatm_description~
GRMZM2G174284	1323.99	12529.7	0.0845447	0.0071478	-2.82987	TGACG-sequence-specific DNA-binding protein TGA-2.1:fatm_description~bZIP:PlantTFDB~
GRMZM2G020801	6514.62	255513	0.0775921	0.00602053	-2.82981	Aconitate hydratase:fatm_description~
GRMZM2G054811	1003.88	7660.35	0.0871852	0.00760127	-2.82944	Vacuole membrane protein 1:fatm_description~
GRMZM2G176677	750.949	4642.8	0.090736	0.00823302	-2.82892	NAC:PlantTFDB~NAC transcription factor NAM:fatm_description~NAC:PlnTFDB~
GRMZM2G000610	140.997	378.573	0.137996	0.0190428	-2.82819	mTERF:PlnTFDB~
GRMZM2G096877	247.864	817.577	0.115359	0.0133077	-2.82812	induced degradation protein 8 homolog:fatm_description~
GRMZM2G010362	509.443	2445.38	0.0970683	0.00942226	-2.82805	Transportin-3:fatm_description~
GRMZM2G096491	299.02	1074.81	0.109639	0.0120208	-2.82718	Lys-63-specific deubiquitinase BRCC36:fatm_description~mov34/MPN/PAD-1 family protein :description~
GRMZM2G040634	178.396	517.663	0.127538	0.0162659	-2.82712
GRMZM2G045944	560.189	2854.15	0.0953682	0.0090951	-2.82703	fusion protein CCZ1 homolog:fatm_description~
GRMZM2G061980	617.429	3349.14	0.0937302	0.00878535	-2.82688	RING finger and transmembrane domain-containing protein:fatm_description~LOC100283780 :description~
GRMZM2G057475	379.769	1542.88	0.10343	0.0106978	-2.82559	Sphingosine kinase 2:fatm_description~
GRMZM2G035461	983.039	7404	0.0875311	0.00766169	-2.82551	Autophagy-related protein 9:fatm_description~autophagy protein 9 :description~
GRMZM2G130897	110.535	278.022	0.150849	0.0227553	-2.82526
GRMZM5G813111	334.176	1270.79	0.106675	0.0113795	-2.82475	PHD:PlnTFDB~PHD finger protein ING2:fatm_description~
GRMZM2G329033	601.251	3210.56	0.0942398	0.00888113	-2.82461	LOC100282138 :description~factor IIA subunit 1:fatm_description~
GRMZM2G097068	913.528	6521.18	0.0883978	0.00781417	-2.82422	protein particle complex subunit 10:fatm_description~
GRMZM2G104430	547.789	2757.43	0.0958602	0.00918919	-2.82416	UBX domain-containing protein 7:fatm_description~
GRMZM2G152751	235.892	764.136	0.117185	0.0137323	-2.82385
GRMZM2G176662	646.53	3625.69	0.0931337	0.00867388	-2.82265	protein L4:fatm_description~LOC100280943 :description~
GRMZM2G068024	848.579	5747.26	0.0893384	0.00798135	-2.82248	polymerase alpha:fatm_description~
GRMZM2G039982	242.817	797.739	0.116319	0.0135301	-2.82116	B6TN12:uniprot~Lipoyl synthase 1, chloroplastic:short_description~lipoic acid synthetase :description~Lipoyl synthase:fatm_description~
GRMZM2G364285	122.483	317.393	0.145453	0.0211566	-2.82116	sorting-associated protein 18 homolog:fatm_description~
GRMZM2G020409	440.51	1949.71	0.100237	0.0100475	-2.82099	unc-45 homolog B:fatm_description~
GRMZM2G008202	25.9835	52.8787	0.279862	0.0783225	-2.82093	pro-resilin :description~Copper transport protein CCH:fatm_description~
GRMZM2G168886	504.624	2420.5	0.0974955	0.00950537	-2.82075	promoting complex subunit 2:fatm_description~
GRMZM2G044126	363.42	1447.62	0.104693	0.0109607	-2.82028	histone acetyl transferase MYST family 101 :description~MYST-like histone acetyltransferase 1:fatm_description~
GRMZM2G119248	675.025	3904.58	0.0925695	0.00856911	-2.81959	Asparagine synthetase domain-containing protein 1:fatm_description~LOC100281484 :description~
GRMZM2G007229	768.559	4860.71	0.0907137	0.00822898	-2.81957	Vegetative incompatibility protein HET-E-1:fatm_description~
GRMZM2G152194	298.347	1076.91	0.109994	0.0120986	-2.81956	dolichyl-P-Man Man :description~Man(7)GlcNAc(2)-PP-Dol alpha-1,6-mannosyltransferase:fatm_description~
GRMZM5G865769	259.267	877.36	0.114246	0.0130522	-2.81954	protein ligase At3g02290:fatm_description~LOC100282797 :description~
GRMZM2G092988	311.063	1145.9	0.108824	0.0118426	-2.81925
GRMZM2G026013	263.926	900.481	0.113699	0.0129274	-2.81913	Peroxisomal membrane protein PEX14:fatm_description~
GRMZM2G134234	802.214	5232.98	0.0901746	0.00813146	-2.8186
GRMZM2G134761	431.163	1888.26	0.100784	0.0101573	-2.81857
GRMZM2G016106	671.786	3877.81	0.0926962	0.00859258	-2.81791	Nuclear and cytoplasmic polyadenylated RNA-binding protein PUB1:fatm_description~
GRMZM2G308106	638.538	3563.65	0.0934891	0.00874021	-2.81771
GRMZM2G109284	1948	25621.8	0.0821704	0.00675198	-2.81753	Nipped-B-like protein B:fatm_description~
GRMZM2G129007	533.279	2652.46	0.0965763	0.00932697	-2.81729	RNA helicase DHH1:fatm_description~ATP-dependent RNA helicase dhh1 :description~
GRMZM5G897342	519.427	2542.19	0.0970688	0.00942234	-2.81716	selT-like protein :description~SelT-like protein:fatm_description~
GRMZM2G036596	386.41	1594.3	0.103332	0.0106776	-2.81681	adenyl cyclase :description~
GRMZM2G075488	344.755	1339.88	0.106175	0.0112732	-2.81624	Proline iminopeptidase:fatm_description~
GRMZM2G090573	1069.06	8638.46	0.0869397	0.00755851	-2.81582	Exocyst complex component EXO84A:fatm_description~
GRMZM2G052935	395.283	1653.66	0.102876	0.0105835	-2.81466	Aspartokinase 2, chloroplastic:fatm_description~Aspartokinase (EC 2.7.2.4):description~
GRMZM2G059556	841.377	5695.51	0.0896965	0.00804547	-2.81437	sulfur protein 6, mitochondrial:fatm_description~mitochondrial NADH ubiquinone oxidoreductase 13kD-like subunit :description~
GRMZM2G030902	823.742	5494.26	0.0899836	0.00809705	-2.81376	heterogeneous nuclear ribonucleoprotein 27C :description~ribonucleoprotein A1, A2/B1 homolog:fatm_description~
GRMZM2G061745	996.692	7648.9	0.0877482	0.00769975	-2.81342	ATPase regulatory subunit 7 homolog B:fatm_description~
GRMZM2G134044	259.888	884.42	0.114431	0.0130944	-2.81296
GRMZM2G013892	721.567	4388.87	0.0918121	0.00842946	-2.81261	peptidase N-terminal domain and RING finger protein 3:fatm_description~
GRMZM2G164759	225.769	724.124	0.119191	0.0142065	-2.81197
GRMZM2G118939	175.484	511.668	0.128901	0.0166156	-2.81184	BRASSINOSTEROID INSENSITIVE 1-associated receptor kinase 1 :description~BRASSINOSTEROID INSENSITIVE 1-associated receptor kinase 1:fatm_description~
GRMZM2G015642	302.753	1106.59	0.109877	0.0120729	-2.81162	particle receptor subunit beta:fatm_description~
GRMZM2G042615	343.387	1336.25	0.106453	0.0113323	-2.81148	RNA-binding protein 40:fatm_description~
GRMZM2G010142	554.629	2840.22	0.0960891	0.00923311	-2.81062	Probable mannan synthase:fatm_description~
GRMZM2G330298	241.309	796.512	0.116956	0.0136787	-2.81056	inactive L-type lectin-domain containing receptor kinase III:fatm_description~
GRMZM2G412888	800.173	5243.68	0.090497	0.00818971	-2.80937	hydrolase domain-containing protein 13:fatm_description~
GRMZM2G153450	297.031	1077.61	0.110517	0.012214	-2.80921	U2 small nuclear ribonucleoprotein B:fatm_description~
GRMZM2G079723	225.621	725.286	0.119365	0.0142479	-2.80833	Vegetative incompatibility protein HET-E-1:fatm_description~
GRMZM2G144716	456.92	2084.02	0.0999105	0.0099821	-2.80817	Probable complex I intermediate-associated protein 30:fatm_description~
GRMZM2G085670	251.953	848.814	0.115634	0.0133713	-2.80786	signalosome complex subunit 7b:fatm_description~COP9 signalosome complex subunit 7 :description~
GRMZM2G144618	171.915	499.093	0.12995	0.0168871	-2.80782
GRMZM2G146965	1807.57	22459.6	0.0829099	0.00687405	-2.8077
GRMZM2G070284	1062.36	8592.44	0.0872545	0.00761335	-2.80751	Protein EMSY:fatm_description~ENT domain containing protein :description~
GRMZM2G024693	376.89	1544.59	0.104278	0.0108738	-2.80713	Ras-related protein Rab:fatm_description~
AC204292.4_FG002	59.6375	134.25	0.194284	0.0377464	-2.80683	Pentatricopeptide repeat-containing protein:fatm_description~
GRMZM2G086116	428.225	1883.48	0.101346	0.0102711	-2.80676	RNA helicase DHH1:fatm_description~
GRMZM2G019812	641.236	3616.34	0.0937814	0.00879495	-2.80664	protein phosphatase 2C 11:fatm_description~
GRMZM2G014452	362.097	1453.55	0.105291	0.0110862	-2.80635	RNA polymerase GLD2:fatm_description~
GRMZM2G064807	359.782	1439.53	0.105456	0.0111209	-2.80623	protein L19:fatm_description~
GRMZM2G042582	1384.79	13814.6	0.084876	0.00720393	-2.80599	adenylylsulfate reductase-like 3:fatm_description~adenosine 5'-phosphosulfate reductase 3 :description~
GRMZM2G027932	1341.76	13058	0.0851652	0.00725312	-2.80498	PF14_0175:fatm_description~
GRMZM2G064042	151.097	421.203	0.135828	0.0184493	-2.80488
GRMZM2G112865	324.064	1230.58	0.108249	0.0117178	-2.80457	LOC100284384 :description~protein L17:fatm_description~
GRMZM2G014382	1148.61	9887.74	0.0865716	0.00749464	-2.80447	dehydrogenase [ubiquinone] 1 alpha subcomplex subunit 6:fatm_description~
GRMZM2G042006	216.117	684.631	0.12107	0.0146581	-2.80443
GRMZM2G085378	76.7375	180.73	0.175189	0.0306913	-2.8041	threonylcarbamoyladenosine dehydratase:fatm_description~mitochondrion protein :description~
GRMZM2G002978	281.118	997.444	0.112346	0.0126215	-2.80402	Uridylate kinase:fatm_description~Trihelix:PlnTFDB~
GRMZM2G463227	271.831	951.118	0.113454	0.0128717	-2.80196	inactive L-type lectin-domain containing receptor kinase III:fatm_description~
GRMZM2G082809	286.78	1028.69	0.111839	0.012508	-2.80166	seed specific protein Bn15D14A :description~
GRMZM2G073912	1176.28	10337.4	0.0864362	0.00747121	-2.80145	dihydroxyacetone kinase/FAD-AMP lyase:fatm_description~3,4-dihydroxy-2-butanone kinase :description~
GRMZM2G119117	373.39	1528.69	0.104712	0.0109646	-2.8014
GRMZM2G002115	215.107	681.668	0.121375	0.014732	-2.80125	Crt homolog:fatm_description~
GRMZM2G003023	160.79	458.681	0.133198	0.0177417	-2.80057	anchored ubiquitin-fold protein:fatm_description~NTGP5 :description~
GRMZM2G024730	324.356	1235.91	0.108386	0.0117474	-2.80028
GRMZM2G149994	573.636	3022.6	0.0958416	0.00918562	-2.80023	Spermatogenesis-associated protein 5-like protein 1:fatm_description~
GRMZM2G009253	612.49	3367.53	0.0947451	0.00897664	-2.79982
GRMZM2G117441	245.299	821.519	0.116846	0.0136529	-2.79972	RNA-binding protein KIN17:fatm_description~
GRMZM2G082664	459.424	2114.57	0.100092	0.0100183	-2.79966	acetyltransferase component 1 of pyruvate dehydrogenase complex, mitochondrial:fatm_description~
GRMZM2G173910	441.302	1985.6	0.100974	0.0101958	-2.79875	Probable proteasome inhibitor:fatm_description~
GRMZM2G130854	622.409	3461.72	0.0945301	0.00893594	-2.79836	WRKY transcription factor 20:fatm_description~WRKY:PlantTFDB~WRKY:PlnTFDB~
GRMZM2G172917	125.533	332.925	0.14535	0.0211267	-2.79747	Protein GRIP:fatm_description~
GRMZM2G331754	163.777	471.14	0.132532	0.0175648	-2.79728
GRMZM2G045892	518.057	2567.07	0.0978005	0.00956494	-2.79696
GRMZM2G097768	607.834	3332.19	0.0949686	0.00901903	-2.79687	Sugar transporter ERD6-like:fatm_description~
GRMZM5G832740	161.304	461.836	0.133229	0.0177499	-2.79681	protein yippee-like :description~Protein yippee-like:fatm_description~
GRMZM2G095392	584.646	3126.16	0.0956342	0.0091459	-2.79658	PP2A regulatory subunit TAP46 :description~PP2A regulatory subunit TAP46:fatm_description~
GRMZM2G095348	1123.36	9561.32	0.087044	0.00757666	-2.79593	Vegetative incompatibility protein HET-E-1:fatm_description~
GRMZM2G436835	826.344	5593.39	0.0905059	0.00819131	-2.79577	AP-1 complex subunit mu:fatm_description~
GRMZM2G155980	740.125	4635.97	0.0919952	0.00846312	-2.79554	FAR1:PlnTFDB~FAR1:PlantTFDB~FAR1-RELATED SEQUENCE:fatm_description~
GRMZM2G139931	419.096	1835.29	0.102221	0.0104491	-2.79551	Putative potassium transporter 12:fatm_description~
GRMZM2G086497	607.852	3336.01	0.0950203	0.00902885	-2.79528	Transmembrane protein adipocyte-associated 1 homolog:fatm_description~
GRMZM2G359735	433.497	1936.03	0.101501	0.0103025	-2.79475	GNAT:PlnTFDB~Elongator complex protein 3:fatm_description~
GRMZM2G319130	403.445	1730.69	0.103116	0.0106329	-2.79467	Ultraviolet-B receptor UVR8:fatm_description~
GRMZM2G113156	872.247	6148.41	0.0898964	0.00808136	-2.79359	Smad nuclear interacting protein 1:fatm_description~FHA:PlnTFDB~
GRMZM2G119546	559.588	2916.89	0.0965142	0.009315	-2.79313	Major serine/threonine-protein phosphatase PP2A-2 catalytic subunit:fatm_description~
GRMZM2G072339	361.384	1463.22	0.105849	0.011204	-2.79245	La-related protein 7:fatm_description~
GRMZM5G861064	307.938	1150.2	0.110134	0.0121295	-2.7922	HTH La-type RNA-binding protein C1527.03:fatm_description~
GRMZM2G028887	472.617	2223.44	0.0997708	0.00995421	-2.79209	WD repeat-containing protein 74:fatm_description~
GRMZM2G024775	56.8847	128.454	0.199241	0.0396969	-2.79202
GRMZM2G023575	546.918	2813.95	0.096992	0.00940745	-2.79116	associated protein 37 homolog 2:fatm_description~IDP343:CommonName~LOC100284677:LOC100284677 ~
GRMZM2G104481	852.011	5916.24	0.0902771	0.00814996	-2.7907	ribonucleoprotein A1, A2/B1 homolog:fatm_description~
GRMZM2G060906	135.729	370.034	0.141726	0.0200862	-2.78983	Pentatricopeptide repeat-containing protein At1g62350:fatm_description~
GRMZM2G156824	139.989	385.252	0.14021	0.0196587	-2.7895	serine/threonine-protein kinase Cx32 (LOC100281330), mRNA:description~Receptor like protein kinase:fatm_description~
GRMZM2G040209	806.503	5389.9	0.0910299	0.00828645	-2.78914	NADH-ubiquinone oxidoreductase 51 kDa subunit :description~oxidoreductase 51 kDa subunit, mitochondrial:fatm_description~
GRMZM2G121022	1070.82	8831.04	0.0877589	0.00770162	-2.7882	particle subunit SRP68:fatm_description~
GRMZM2G023625	1084.64	9039.45	0.0876566	0.00768369	-2.78726	Vegetative incompatibility protein HET-E-1:fatm_description~
GRMZM2G080499	2444.84	40013	0.0818182	0.00669422	-2.78718	Probable LIM domain-containing serine/threonine-protein kinase DDB:fatm_description~ATP binding protein :description~
GRMZM2G090213	471.229	2220.75	0.100004	0.0100008	-2.78709	LOC100286301 :description~II transcriptional coactivator KIWI:fatm_description~Coactivator p15:PlnTFDB~
GRMZM2G029001	838.226	5767.11	0.0905978	0.00820797	-2.78703
GRMZM2G012690	260.164	901.964	0.115438	0.0133259	-2.78683	UBX domain-containing protein 1:fatm_description~
GRMZM2G136366	277.474	991.394	0.113475	0.0128767	-2.7853	Multisite-specific tRNA:(cytosine-C(5))-methyltransferase trm4b:fatm_description~
GRMZM2G174696	255.022	877.386	0.11615	0.0134907	-2.78519	Probable mitochondrial import receptor subunit TOM40-2:fatm_description~LOC100283111 :description~
GRMZM2G030839	266.973	937.537	0.11469	0.0131538	-2.78494	phosphomevalonate kinase :description~
GRMZM2G114312	172.854	510.968	0.130772	0.0171014	-2.78447	TFIID subunit 9B:fatm_description~
GRMZM2G092327	2580.98	44405	0.0816453	0.00666596	-2.78428	RNA helicase DED1:fatm_description~
GRMZM2G090779	717.534	4435.13	0.0928135	0.00861434	-2.78384	IAA-amino acid hydrolase ILR1-like:fatm_description~
GRMZM2G180654	297.225	1098.29	0.111499	0.0124321	-2.78318	ARID:PlnTFDB~AT-rich interactive domain-containing protein 6:fatm_description~
GRMZM2G555108	300.027	1113.64	0.111227	0.0123715	-2.78315	CUL4-associated factor 4-like protein:fatm_description~
GRMZM2G007381	623.267	3507.89	0.0950275	0.00903022	-2.78253	Probable ubiquitin-conjugating enzyme E2 W-B:fatm_description~ubiquitin-conjugating enzyme E2 W :description~
GRMZM2G135054	165.499	482.708	0.132754	0.0176236	-2.78242	protein sorting-associated protein 28:fatm_description~
GRMZM2G152457	782.314	5140.63	0.0916489	0.00839952	-2.78239	LOC100281594 :description~Probable apyrase 6:fatm_description~
GRMZM2G057265	246.016	834.984	0.117456	0.0137959	-2.78228
GRMZM2G092493	291.531	1068.46	0.112123	0.0125715	-2.78177	ribonucleoprotein A1, A2/B1 homolog:fatm_description~
GRMZM2G158609	712.234	4386.54	0.0929905	0.00864723	-2.78169
GRMZM2G081812	713.919	4404.56	0.0929613	0.00864181	-2.78153	Protein SUPPRESSOR OF FRI 4:fatm_description~C2H2:PlnTFDB~C2H2:PlantTFDB~
GRMZM2G339848	490.245	2374.72	0.0994016	0.00988068	-2.78142	HB-other:PlantTFDB~
GRMZM2G080608	393.66	1682.45	0.104196	0.0108567	-2.78058	protein L6:fatm_description~mitochondrial 60S ribosomal protein L6 :description~
GRMZM2G136237	457.15	2126.07	0.100863	0.0101733	-2.7805
GRMZM5G877316	3370.84	73965.1	0.0806818	0.00650955	-2.78003	Basic leucine zipper and W2 domain-containing protein:fatm_description~eukaryotic initiation factor 5C CG2922-PF, isoform F :description~
GRMZM2G116675	197.604	614.965	0.125496	0.0157492	-2.78	TTN10 :description~GINS protein PSF3:fatm_description~
GRMZM2G008623	340.613	1349.13	0.107836	0.0116287	-2.77996	Proteasome subunit alpha type:fatm_description~
GRMZM2G044060	890.788	6437.41	0.0900701	0.00811263	-2.77981	Vegetative incompatibility protein HET-E-1:fatm_description~
GRMZM2G058300	358.404	1457.65	0.106526	0.0113477	-2.77975	membrane protease subunit 1:fatm_description~
GRMZM2G070047	759.543	4898.07	0.0921425	0.00849024	-2.77958	SUMO-conjugating enzyme UBC9:fatm_description~ubiquitin-conjugating enzyme E2 I :description~
GRMZM2G010238	201.516	632.02	0.124754	0.0155637	-2.77954	molybdopterin biosynthesis CNX3 protein (LOC100282527), mRNA:description~Cyclic pyranopterin monophosphate synthase accessory protein:fatm_description~
GRMZM2G331032	1627.45	18882.7	0.0844353	0.00712932	-2.77934	LOC100283476 :description~AP-2 complex subunit mu:fatm_description~
GRMZM2G052403	851.783	5962.75	0.0906555	0.00821842	-2.77874	Suppressor protein of bem1/bed5 double mutants:fatm_description~
GRMZM2G126266	497.437	2435.75	0.0992153	0.00984367	-2.77847
GRMZM2G101502	313.962	1195.29	0.110118	0.0121261	-2.77829	Deoxyhypusine hydroxylase:fatm_description~
GRMZM2G023694	144.551	404.965	0.139216	0.019381	-2.7778	terminal hydrolase 30:fatm_description~
GRMZM5G840435	78.3074	188.563	0.175358	0.0307504	-2.77771	Folate transporter 1, chloroplastic:fatm_description~
GRMZM2G091449	937.389	7045.68	0.0895451	0.00801832	-2.7773	Splicing factor 3B subunit 3:fatm_description~
GRMZM2G020553	452.443	2096.34	0.101197	0.0102408	-2.7772	Phospholipid-transporting ATPase 3:fatm_description~
GRMZM2G006477	1022.47	8203.64	0.0885836	0.00784705	-2.77708	G2-like:PlnTFDB~PHR1-LIKE 1:fatm_description~G2-like:PlantTFDB~
GRMZM2G069410	1269.34	12049.5	0.0864781	0.00747846	-2.77687	energized membrane proton pump 3:fatm_description~
GRMZM2G132653	731.23	4601.47	0.0927672	0.00860575	-2.77679
GRMZM2G063363	356.103	1446.62	0.106807	0.0114078	-2.77656	Vesicle-associated protein 4-2:fatm_description~LOC100284019 :description~
GRMZM2G103721	1341.12	13315.2	0.0860413	0.0074031	-2.77558	Phosphatidylinositol 3-kinase catalytic subunit type 3:fatm_description~
GRMZM2G045084	141.839	395.851	0.140271	0.0196761	-2.775	protein ligase RNF181:fatm_description~
GRMZM5G823629	892.095	6475.35	0.0902029	0.00813656	-2.77499	Uncharacterized membrane protein At1g06890:fatm_description~
GRMZM2G170061	223.443	732.457	0.121122	0.0146706	-2.77444	RNA helicase DHH1:fatm_description~
GRMZM2G034794	1399.22	14395.9	0.0857499	0.00735304	-2.77359	60S ribosomal protein L15:fatm_description~60S ribosomal protein L15 :description~
GRMZM2G019166	256.855	894.001	0.116407	0.0135507	-2.773
GRMZM2G028005	534.173	2743.73	0.0980592	0.00961561	-2.7724	Outer envelope protein 80, chloroplastic:fatm_description~
GRMZM2G127911	74.0921	177.227	0.179678	0.032284	-2.77223	Phosphopantothenoylcysteine decarboxylase:fatm_description~
GRMZM5G801241	263.007	926.099	0.115708	0.0133883	-2.77138	membrane translocase subunit TIM8:fatm_description~mitochondrial import inner membrane translocase subunit Tim8 :description~
GRMZM2G165418	915.179	6788.54	0.0900289	0.00810521	-2.77077	protein phosphatase 2A 55 kDa regulatory subunit B:fatm_description~
GRMZM2G157705	308.664	1171.77	0.110901	0.012299	-2.77043
AC195340.3_FG002	600.646	3328.54	0.0960524	0.00922606	-2.77015	NADH-ubiquinone oxidoreductase 23 kDa subunit :description~oxidoreductase 23 kDa subunit, mitochondrial:fatm_description~
GRMZM2G008710	443.631	2044.11	0.101913	0.0103863	-2.76882	Post-GPI attachment to proteins factor 3:fatm_description~
GRMZM5G800734	1469.4	15786.5	0.0855073	0.00731149	-2.76866	Ankyrin repeat domain-containing protein 2Putative uncharacterized protein :~repeat, PH and SEC7 domain containing protein secG:fatm_description~
GRMZM2G061277	394.047	1699.26	0.104612	0.0109437	-2.76842	U2 small nuclear ribonucleoprotein B:fatm_description~
GRMZM2G160556	817.041	5591.91	0.0915242	0.00837669	-2.76814	Arginyl-tRNA--protein transferase 1:fatm_description~
GRMZM2G080842	171.034	509.594	0.131986	0.0174204	-2.76781	adenosylmethionine carrier 1, chloroplastic/mitochondrial:fatm_description~
GRMZM2G115456	1385.27	14197.6	0.0860148	0.00739855	-2.76743	HSF:PlantTFDB~HSF:PlnTFDB~stress transcription factor A-1:fatm_description~
GRMZM2G010152	689.815	4198.23	0.0939291	0.00882268	-2.76739	Lead, cadmium, zinc and mercury-transporting ATPase:fatm_description~
GRMZM2G120933	352.514	1433.74	0.107414	0.0115377	-2.76724	protein ligase ZNF645:fatm_description~
GRMZM2G033022	424.52	1909.89	0.102945	0.0105977	-2.76703	Cellular nucleic acid-binding protein:fatm_description~
GRMZM2G098815	477.411	2299.37	0.100441	0.0100884	-2.76683	transcription complex subunit 11:fatm_description~
GRMZM2G143480	522.678	2660.47	0.0986837	0.00973848	-2.76608	7-dimethyl-8-ribityllumazine synthase:fatm_description~6,7-dimethyl-8-ribityllumazine synthase :description~
GRMZM2G392794	48.2599	108.474	0.215812	0.046575	-2.7659
GRMZM2G027378	2344.07	37526.5	0.0826415	0.00682962	-2.76558	enzyme E2 variant:fatm_description~Putative uncharacterized proteinUbiquitin-conjugating enzyme spm2 :~
GRMZM2G110423	411.924	1824.68	0.1037	0.0107536	-2.76503	Probable E3 ubiquitin-protein ligase ARI1:fatm_description~
GRMZM2G130278	338.037	1348.1	0.108617	0.0117976	-2.76452	lumen protein retaining receptor:fatm_description~
GRMZM2G069486	433.568	1977.59	0.102568	0.0105201	-2.76448	Beta-amylase 2, chloroplastic:fatm_description~BES1:PlnTFDB~
GRMZM2G075744	409.446	1808.81	0.103872	0.0107894	-2.76409	CCHC domain-containing protein 10:fatm_description~
GRMZM2G085600	453.473	2123.32	0.101615	0.0103255	-2.76394	conjugating enzyme E2:fatm_description~Ubiquitin carrier protein :description~
GRMZM5G825226	221.015	726.745	0.121974	0.0148777	-2.7636	Transmembrane protein 56-B:fatm_description~
GRMZM2G120857	502.843	2505.09	0.0995358	0.00990738	-2.763	catalytic subunit 6, mitochondrial:fatm_description~3-isopropylmalate dehydrogenase :description~
GRMZM2G015289	485.84	2371.14	0.100227	0.0100455	-2.76278	NADP-specific glutamate dehydrogenase:fatm_description~
GRMZM2G140970	225.974	750.37	0.121221	0.0146946	-2.76245	Putative oxidoreductase GLYR1:fatm_description~
GRMZM2G142443	236.345	799.934	0.119669	0.0143207	-2.76172
GRMZM2G038412	518.268	2633.06	0.0990093	0.00980284	-2.76129
GRMZM2G162266	198.153	625.721	0.126238	0.015936	-2.7605	MMXD complex subunit MIP18:fatm_description~
GRMZM2G032260	341.509	1373.96	0.108539	0.0117807	-2.75937	WD repeat-containing protein 82:fatm_description~
GRMZM2G091586	467.626	2236.42	0.10113	0.0102272	-2.75934	Transcription initiation factor IIB:fatm_description~
GRMZM2G311220	253.761	887.219	0.117379	0.0137778	-2.75883	calcium-dependent protein kinase, isoform AK1 :description~Calcium-dependent protein kinase:fatm_description~
GRMZM2G024657	228.578	764.572	0.120969	0.0146335	-2.75871	OTU domain-containing protein 6B:fatm_description~LOC100284877:LOC100284877 ~gpm707:CommonName~
GRMZM2G014805	1948.19	26693.2	0.0838626	0.00703294	-2.7587	terminal hydrolase 7:fatm_description~
GRMZM2G025488	297.158	1116.9	0.112465	0.0126485	-2.75846	YTH domain family protein:fatm_description~
GRMZM2G067929	61.8259	144.748	0.194597	0.0378679	-2.75835
GRMZM2G028730	1271.79	12247.7	0.0870182	0.00757217	-2.75833	membrane protein complex subunit 8/9 homolog:fatm_description~
GRMZM2G366935	542.316	2840.03	0.0982672	0.00965644	-2.75804	Putative dual specificity tyrosine-phosphorylation-regulated kinase 3 homolog:fatm_description~
GRMZM2G101383	247.726	857.783	0.118227	0.0139776	-2.75771	Putative tRNA pseudouridine synthase Pus10:fatm_description~
GRMZM2G132644	445.185	2071.85	0.102244	0.0104539	-2.75732	and CUL4-associated factor 8:fatm_description~
GRMZM2G079538	810.556	5558.46	0.0919801	0.00846035	-2.75709	component of 2-oxoglutarate dehydrogenase complex:fatm_description~dihydrolipoyllysine-residue succinyltransferase component of 2-oxoglutarate dehydrogenase complex :description~
GRMZM2G060070	40.7484	90.3114	0.233217	0.0543902	-2.75701	methyltransferase RlmB:fatm_description~
GRMZM2G056572	1193.59	10943.1	0.087642	0.00768113	-2.75692	protein phosphatase 2C 45:fatm_description~
GRMZM2G053767	388.6	1676.5	0.105366	0.0111019	-2.75685	Putative 40S ribosomal protein S4-like:fatm_description~
GRMZM2G128895	341.403	1376.02	0.108654	0.0118056	-2.75654	Rab GDP dissociation inhibitor:fatm_description~
GRMZM2G325749	75.6041	183.527	0.179186	0.0321078	-2.75641	50S ribosomal protein L18 :description~protein L18:fatm_description~
GRMZM2G180578	926.134	7002.4	0.0903545	0.00816394	-2.75586	26S proteasome non-ATPase regulatory subunit 3 :description~ATPase regulatory subunit 3 homolog A:fatm_description~
GRMZM2G308083	387.484	1670.28	0.105473	0.0111245	-2.75582
GRMZM2G093239	65.6689	155.556	0.189925	0.0360717	-2.75566	WD repeat-containing protein 13:fatm_description~
GRMZM2G084173	160.929	473.735	0.135249	0.0182922	-2.75564
GRMZM2G064023	455.731	2152.48	0.101803	0.0103639	-2.75559	Citrate synthase, mitochondrial:fatm_description~
GRMZM2G094558	80.521	197.967	0.174738	0.0305334	-2.75557	Hydroxyethylthiazole kinase:fatm_description~K7VCB9:uniprot~Hydroxyethylthiazole kinase:short_description~
GRMZM2G052750	795.682	5391.29	0.0922798	0.00851556	-2.75544	Protein RIC1 homolog:fatm_description~
GRMZM5G843174	154.328	448.288	0.137193	0.018822	-2.75521
GRMZM2G028733	115.533	308.65	0.152064	0.0231235	-2.75469	terminal hydrolase 14:fatm_description~
GRMZM2G063972	388.596	1679.1	0.105448	0.0111194	-2.75459	GPALPP motifs-containing protein 1:fatm_description~heat shock protein binding protein :description~
GRMZM2G000650	635.027	3690.52	0.0956647	0.00915173	-2.75403	LOC100191242 (pco115693), mRNA:description~coil domain-containing protein 130:fatm_description~
GRMZM5G837058	478.555	2329.95	0.100865	0.0101738	-2.75328	receptor complex member 1-1:fatm_description~golgi SNARE 12 protein :description~
GRMZM2G124079	419.474	1892.66	0.103713	0.0107563	-2.75314	F-box:fatm_description~
GRMZM2G140799	977.858	7715.75	0.0898283	0.00806913	-2.75267	NHP2-like protein 1 :description~13 kDa ribonucleoprotein-associated protein:fatm_description~
GRMZM2G144166	902.575	6712.74	0.0907751	0.00824012	-2.75225	length regulation protein TEL2 homolog:fatm_description~
GRMZM2G105307	568.329	3078.01	0.0976192	0.00952951	-2.75208	HIT domain-containing protein 3:fatm_description~
GRMZM2G145709	1857.95	24560.3	0.0843495	0.00711483	-2.75202	Receptor like protein kinase:fatm_description~
GRMZM2G104254	541.403	2844.46	0.0985098	0.00970418	-2.75184	Probable serine/threonine protein phosphatase 2A regulatory subunit B''epsilon:fatm_description~
GRMZM2G412296	372.467	1576.3	0.106594	0.0113622	-2.75168	COX VIIa-like protein :description~
GRMZM2G164580	359.272	1491.99	0.107513	0.011559	-2.75147	Molybdenum cofactor sulfurase:fatm_description~
GRMZM2G478709	1721.28	21343.6	0.0848753	0.00720381	-2.75113	SNW/SKI-interacting protein:fatm_description~pre-mRNA-splicing factor prp45 (LOC100286002), mRNA:description~
GRMZM2G050647	1045.39	8685.43	0.0891492	0.00794758	-2.75103	Exocyst complex component SEC5A:fatm_description~
GRMZM2G041878	960.97	7494.85	0.090089	0.00811603	-2.75064
GRMZM2G150209	472.378	2286.72	0.101232	0.0102479	-2.75045	decapping enzyme subunit 2:fatm_description~mRNA decapping enzyme 2 :description~
GRMZM2G157605	144.558	412.821	0.140553	0.0197551	-2.75017	Probable ubiquitin-conjugating enzyme E2 37:fatm_description~LOC100286132 :description~
GRMZM2G074404	520.963	2677.16	0.0993185	0.00986416	-2.7494	transmembrane BAX inhibitor motif-containing protein 4 :description~BI1-like protein:fatm_description~
GRMZM2G058013	113.969	304.649	0.153149	0.0234547	-2.74873	60S ribosomal protein L24 :description~protein L28:fatm_description~
GRMZM2G118344	1221.31	11467.5	0.0876816	0.00768807	-2.74856	RING finger protein 44:fatm_description~
GRMZM5G842517	59.1742	138.569	0.19893	0.0395733	-2.74817	autophagy-related 12 :description~like protein ATG12A:fatm_description~
GRMZM2G130010	221.773	738.203	0.122512	0.0150092	-2.74796	of RNA polymerase II transcription subunit 28:fatm_description~
GRMZM2G058573	323.931	1279.07	0.110407	0.0121897	-2.74792	protein deacetylase SRT1:fatm_description~LOC542568 :description~
GRMZM2G009591	1126.83	9941.92	0.0884868	0.00782992	-2.7475	phosphofructokinase 5, chloroplastic:fatm_description~pyrophosphate--fructose 6-phosphate 1-phosphotransferase (LOC100280694), mRNA:description~
GRMZM2G448104	718.781	4563.46	0.0939832	0.00883285	-2.74691	MYB-related:PlnTFDB~MYB_related:PlantTFDB~
GRMZM2G101446	3649.02	88101.7	0.0813422	0.00661655	-2.74676	SCF ubiquitin ligase complex protein:fatm_description~
GRMZM2G056996	262.765	940.958	0.116739	0.0136281	-2.7465	Pentatricopeptide repeat-containing protein:fatm_description~
GRMZM2G334409	865.386	6266.44	0.0914746	0.00836761	-2.74649	Alpha-mannosidase 2:fatm_description~
GRMZM2G088231	1487.58	16395.3	0.0860752	0.00740895	-2.74634	Importin subunit alpha:fatm_description~importin alpha-1b subunit (LOC100282153), mRNA:description~
GRMZM2G173354	1251.75	12006	0.0875349	0.00766236	-2.74597	F-box protein SKIP16:fatm_description~
GRMZM2G058560	200.516	642.468	0.126409	0.0159792	-2.74597	serine/threonine-protein phosphatase 2A activator 2 :description~protein phosphatase 2A activator 2:fatm_description~
GRMZM2G018229	791.365	5377.36	0.0926633	0.00858648	-2.74576
GRMZM2G142757	776.237	5204.06	0.0929345	0.00863682	-2.74552
GRMZM5G835530	645.226	3812.21	0.0956922	0.009157	-2.74543	AMSH-like ubiquitin thioesterase 3:fatm_description~
GRMZM2G064390	787.541	5335.48	0.0927499	0.00860255	-2.74511	transcription factor IIE subunit 1:fatm_description~
GRMZM2G115182	343.478	1399.91	0.108931	0.0118659	-2.74492	factor 3 subunit K:fatm_description~
GRMZM2G077295	282.259	1045.44	0.114552	0.0131221	-2.74476	transport protein SEC23:fatm_description~
GRMZM2G030144	726.233	4652.41	0.093921	0.00882116	-2.74419	AP-1 complex subunit gamma:fatm_description~
GRMZM2G130905	551.735	2949.68	0.0984365	0.00968975	-2.74378	FAR1-RELATED SEQUENCE:fatm_description~
GRMZM2G131539	420.884	1915.14	0.103977	0.0108113	-2.74366	Cytosolic enolase 3:fatm_description~
GRMZM2G033671	264.753	953.31	0.116621	0.0136004	-2.74341	bound transcription factor site-2 protease:fatm_description~
GRMZM2G072806	683.266	4202.74	0.0948804	0.0090023	-2.74275	oxidoreductase 23 kDa subunit, mitochondrial:fatm_description~LOC100283266 :description~
GRMZM2G136293	334.858	1350.04	0.109727	0.01204	-2.74191	Putative E3 ubiquitin-protein ligase ARI4:fatm_description~
GRMZM2G335657	777.814	5235.3	0.093024	0.00865346	-2.74188	Dihydrolipoyl dehydrogenase:fatm_description~
GRMZM2G541193	1292.06	12745.7	0.0873772	0.00763478	-2.74182	protein ligase UBR3:fatm_description~
GRMZM2G103230	2841.35	54865.7	0.0824378	0.006796	-2.74147	PHD:PlnTFDB~PHD and RING finger domain-containing protein 1:fatm_description~
GRMZM2G173777	978.668	7787.9	0.0901727	0.00813111	-2.74133	Angiogenic factor with G patch and FHA domains 1:fatm_description~
GRMZM2G149406	854.414	6152.29	0.0918015	0.00842752	-2.74126	Vegetative incompatibility protein HET-E-1:fatm_description~
GRMZM2G377311	789.736	5375.39	0.0928374	0.00861879	-2.74121	Cyclin-T1-4:fatm_description~
GRMZM2G332809	365.129	1540.73	0.107502	0.0115567	-2.74069	SWI/SNF-BAF60b:PlnTFDB~Tubulin beta:fatm_description~
GRMZM2G092129	1953.94	27184.3	0.0843817	0.00712026	-2.74028	Extended synaptotagmin:fatm_description~
GRMZM2G010044	198.423	635.808	0.127078	0.0161489	-2.74013	3-isopropylmalate dehydratase large subunit:fatm_description~
GRMZM2G046932	1918.63	26283	0.0844981	0.00713993	-2.7401	Glutamine--tRNA ligase:fatm_description~
GRMZM2G018573	299.408	1144.38	0.112985	0.0127657	-2.73946	related protein 18:fatm_description~
GRMZM2G120816	766.934	5123.12	0.0933274	0.00871	-2.73853
GRMZM5G806309	238.025	821.134	0.120388	0.0144934	-2.7385	II-associated factor 1 homolog:fatm_description~
GRMZM2G004736	704.589	4441.34	0.0945849	0.00894629	-2.73756
GRMZM2G160983	235.417	809.087	0.120826	0.0145989	-2.73726
GRMZM2G180625	14083.4	1.24061e+06	0.079088	0.0062549	-2.73719	Glyceraldehyde 3-phosphate dehydrogenase:fatm_description~Q09054:uniprot~Glyceraldehyde-3-phosphate dehydrogenase 2, cytosolic:short_description~Glyceraldehyde-3-phosphate dehydrogenase, cytosolic 2 (EC 1.2.1.12):description~
GRMZM2G040320	535.963	2828.08	0.0992227	0.00984515	-2.73654	FLX-like 2:fatm_description~
GRMZM2G035849	443.987	2093.35	0.103051	0.0106195	-2.7363	palmitoyltransferase PFA4 :description~S-acyltransferase 16:fatm_description~
GRMZM2G422938	688.347	4275.75	0.0949946	0.00902397	-2.73583	gpm120:CommonName~Probable alpha-amylase 2:fatm_description~LOC100273593:hypothetical protein LOC100273593 ~
GRMZM2G087817	456.055	2185.76	0.102514	0.0105092	-2.73508	MYB-related:PlnTFDB~MYB_related:PlantTFDB~Telomere repeat-binding factor 3:fatm_description~
GRMZM2G104464	83.2836	209.133	0.173641	0.0301511	-2.73483
GRMZM2G163550	120.451	329.905	0.150794	0.0227389	-2.7347	lectin S-receptor-like serine/threonine-protein kinase:fatm_description~
GRMZM2G059432	292.904	1111.68	0.113832	0.0129578	-2.73453	Bromodomain-containing protein 2:fatm_description~
GRMZM2G007915	535.273	2826.58	0.0993242	0.0098653	-2.73429	NEDD8-activating enzyme E1 catalytic subunit:fatm_description~LOC100283559 :description~
GRMZM2G032475	370.942	1585.89	0.107357	0.0115255	-2.73386
GRMZM2G155943	117.695	320.638	0.152142	0.0231473	-2.73349	RNA polymerase III subunit RPC5:fatm_description~
GRMZM2G174803	161.729	484.258	0.136066	0.018514	-2.73346	Golgin candidate 6:fatm_description~
GRMZM2G146115	1272.98	12484.1	0.0877724	0.007704	-2.73316	GTP-binding protein PTD004 :description~like ATPase 1:fatm_description~
GRMZM2G028834	272.338	1000.4	0.116139	0.0134883	-2.73298	factor 3 subunit I:fatm_description~
GRMZM2G151893	326.614	1308.5	0.110752	0.0122661	-2.73294	binding mitochondrial carrier protein SCaMC:fatm_description~
GRMZM2G062394	615.094	3552.95	0.0969066	0.00939089	-2.73261	Major serine/threonine-protein phosphatase PP2A-2 catalytic subunit:fatm_description~
GRMZM2G130095	1521.37	17246.2	0.0863202	0.00745117	-2.73236	KH domain containing protein :description~Far upstream element-binding protein 1:fatm_description~
GRMZM2G034372	350.546	1456.76	0.10888	0.0118549	-2.73201
GRMZM2G094771	158.221	470.831	0.137141	0.0188077	-2.732
GRMZM2G100946	321.338	1277.95	0.111249	0.0123763	-2.73183	ARM REPEAT PROTEIN INTERACTING WITH ABF2:fatm_description~TRAF:PlnTFDB~
GRMZM2G001869	128.898	360.426	0.147286	0.0216931	-2.73183	DNA repair protein XRCC4:fatm_description~
GRMZM2G015880	375.198	1616.17	0.107148	0.0114806	-2.73181
AC217887.3_FG005	339.029	1385.41	0.109787	0.0120533	-2.73152	pre-mRNA-splicing factor PRP17 :description~Vegetative incompatibility protein HET-E-1:fatm_description~
GRMZM2G110500	183.305	573.923	0.130693	0.0170806	-2.7314	mediator complex subunit 10 CG5057-PA :description~of RNA polymerase II transcription subunit 10a:fatm_description~
GRMZM2G087749	1743.44	22154.3	0.0853734	0.00728862	-2.73131	protein phosphatase 4 regulatory subunit 3:fatm_description~
GRMZM2G081935	258.65	929.596	0.117879	0.0138954	-2.73115	multiple ankyrin repeat domains protein 2:fatm_description~
GRMZM5G896568	153.291	451.89	0.138676	0.0192309	-2.73082	membrane translocase subunit TIM50:fatm_description~
GRMZM2G079471	248.974	880.473	0.11918	0.0142039	-2.73043	odr-4 homolog:fatm_description~
GRMZM2G121776	1030.77	8598	0.0899574	0.00809233	-2.72985	splicing factor ATP-dependent RNA helicase:fatm_description~
GRMZM2G409934	104.036	275.566	0.159562	0.0254599	-2.72905	S-acyltransferase 24:fatm_description~
GRMZM2G038195	456.845	2201.06	0.102694	0.0105462	-2.72897	Major serine/threonine-protein phosphatase PP2A-2 catalytic subunit:fatm_description~
GRMZM2G088828	378.442	1642.35	0.107086	0.0114675	-2.7277	transamidase component PIG-S:fatm_description~
GRMZM2G120973	1135.35	10215.4	0.0890222	0.00792495	-2.72766	KH domain-containing protein At4g18375:fatm_description~
GRMZM2G034551	712.033	4552.94	0.0947646	0.00898033	-2.72729	ZIP zinc/iron transport family protein :description~Zinc transporter 6, chloroplastic:fatm_description~
GRMZM2G139973	116.72	318.662	0.15294	0.0233906	-2.72724	Elongator complex protein 4:fatm_description~
GRMZM2G103896	1055.19	8982.16	0.0898171	0.00806711	-2.7263	Protein SCAI:fatm_description~
GRMZM2G116563	857.568	6261.19	0.0922698	0.00851372	-2.72511	Putative N6-adenosine-methyltransferase MT-A70-like:fatm_description~N6-adenosine-methyltransferase MT-A70-like protein (LOC100281493), mRNA:description~
GRMZM2G070716	485.923	2435.19	0.101554	0.0103133	-2.72472	NADH-ubiquinone oxidoreductase B16.6 subunit :description~1 alpha subcomplex subunit 13:fatm_description~
GRMZM2G087165	205.162	673.11	0.126458	0.0159916	-2.72445	protein S19:fatm_description~
GRMZM2G073578	92.1727	238.221	0.167451	0.0280399	-2.72419
GRMZM2G110402	440.75	2089.59	0.103714	0.0107566	-2.72227	C3H:PlantTFDB~C3H:PlnTFDB~CCCH domain-containing protein 44:fatm_description~
GRMZM2G180847	163.29	494.416	0.136171	0.0185426	-2.72198	LOC100282182 :description~Probable transcription factor PosF21:fatm_description~bZIP:PlnTFDB~bZIP:PlantTFDB~
GRMZM2G143246	891.677	6713.98	0.091893	0.00844433	-2.72161	RNA helicase DBP2:fatm_description~
GRMZM2G007914	106.937	286.681	0.158332	0.0250691	-2.72136
GRMZM2G009845	1466.31	16251.4	0.0869398	0.00755852	-2.72127	Importin subunit alpha:fatm_description~
GRMZM2G106412	673.714	4166.82	0.0958135	0.00918022	-2.72112
GRMZM2G063163	224.841	766.783	0.123158	0.0151678	-2.72102
GRMZM2G054162	2048.91	30092.4	0.084665	0.00716817	-2.72099	Probable JmjC domain-containing histone demethylation protein 2C:fatm_description~Jumonji:PlnTFDB~
GRMZM2G415846	1842.59	24718.3	0.0853261	0.00728055	-2.72061	specific transcription initiation factor RRN3:fatm_description~
GRMZM2G174137	172.528	532.866	0.133798	0.0179018	-2.72026	Probable mitochondrial-processing peptidase subunit alpha-2:fatm_description~
GRMZM2G078204	271.848	1006.76	0.116718	0.0136231	-2.72006	DNA polymerase IV:fatm_description~
GRMZM2G163247	85.567	218.335	0.172685	0.0298202	-2.71974	nucleic acid binding protein :description~RNA-binding protein 48:fatm_description~
GRMZM2G061735	363.494	1552.77	0.108407	0.011752	-2.71957
GRMZM2G113569	149.442	440.447	0.140434	0.0197217	-2.71954
GRMZM2G103166	380.116	1662.97	0.107282	0.0115094	-2.71949	Transcription factor GTE1:fatm_description~
GRMZM2G079236	1301.55	13117.9	0.0879978	0.00774362	-2.71927	LOC100285568 :description~chain acyl-CoA synthetase 9, chloroplastic:fatm_description~
GRMZM2G103579	1236.22	11966.7	0.0884899	0.00783046	-2.71841	Golgi complex subunit 6:fatm_description~
GRMZM2G124313	238.922	837.587	0.121132	0.014673	-2.7176	CDP-diacylglycerol--glycerol-3-phosphate 3-phosphatidyltransferase :description~CDP-diacylglycerol--glycerol-3-phosphate 3-phosphatidyltransferase:fatm_description~
GRMZM5G829563	224.844	769.133	0.123344	0.0152139	-2.71664
GRMZM2G153769	555.007	3036.49	0.0992859	0.00985769	-2.71582	signalosome complex subunit 4:fatm_description~
GRMZM2G063492	869.74	6458.61	0.0924018	0.00853808	-2.71541	Sodium/hydrogen exchanger:fatm_description~
GRMZM2G059618	373.446	1623.37	0.10789	0.0116402	-2.71504	nucleic acid-binding protein C1D:fatm_description~
GRMZM2G113596	703.955	4505.01	0.0953461	0.00909088	-2.71484	box/ankyrin repeat protein SKIP35:fatm_description~
GRMZM2G007021	370.107	1601.45	0.108126	0.0116912	-2.7148	SEC13-related protein :description~transport protein SEC13:fatm_description~
GRMZM2G140524	62.0229	149.758	0.197307	0.0389302	-2.71458	Jumonji:PlnTFDB~Probable lysine-specific demethylase JMJ14:fatm_description~
GRMZM2G128608	205.448	679.309	0.126862	0.016094	-2.71401	LAS seventeen-binding protein 3:fatm_description~zinc ion binding protein :description~
GRMZM2G149230	433.734	2049.53	0.104377	0.0108945	-2.7138	TFIID subunit 12b:fatm_description~
GRMZM2G054470	547.799	2976.78	0.0995983	0.00991983	-2.71378	Glycosylphosphatidylinositol anchor attachment 1 protein:fatm_description~
GRMZM2G172101	1106.12	9848.92	0.0897207	0.0080498	-2.7136	seryl-tRNA synthetase1 :description~Serine--tRNA ligase:fatm_description~
GRMZM2G484653	56.0823	133.45	0.205984	0.0424293	-2.71345
GRMZM2G150866	235.11	821.098	0.121878	0.0148543	-2.71333	lactamase-like protein 2:fatm_description~
GRMZM2G162251	822.452	5876.24	0.093205	0.00868718	-2.71291
GRMZM2G116908	440.75	2105.19	0.104101	0.0108369	-2.71154
GRMZM2G005771	680.069	4261.15	0.0959865	0.00921341	-2.7115	regulator of ribonuclease activity A :description~Putative regulator of ribonuclease activity:fatm_description~
GRMZM2G415327	295.723	1146.13	0.114481	0.0131059	-2.71087	Protein LSM12 homolog:fatm_description~
GRMZM2G091397	68.9633	169.935	0.189027	0.0357311	-2.71079	Probable carboxylesterase 16:fatm_description~
GRMZM2G131329	279.801	1056.91	0.11619	0.0135002	-2.71057	Probable beta-1,3-galactosyltransferase 20:fatm_description~LOC100281660 :description~
GRMZM2G153766	180.304	569.493	0.132355	0.0175178	-2.71025	surfeit locus protein 5 (LOC100284536), mRNA:description~of RNA polymerase II transcription subunit 22b:fatm_description~
GRMZM2G127756	477.341	2390.88	0.102435	0.010493	-2.71019	associated protein 53 homolog:fatm_description~
GRMZM2G133358	803.673	5659.9	0.0936107	0.00876296	-2.70994	Methyltransferase-like protein 13:fatm_description~
GRMZM2G170313	713.27	4622.21	0.0953171	0.00908535	-2.70973	Prolyl-tRNA synthetase associated domain-containing protein 1:fatm_description~
GRMZM2G071638	147.302	435.214	0.141626	0.0200578	-2.70947	uncharacterized BCR, COG1963 family protein :description~
GRMZM2G067265	419.507	1951.86	0.105314	0.011091	-2.70888	Bifunctional aspartate aminotransferase and glutamate/aspartate-prephenate aminotransferase:fatm_description~
GRMZM2G172001	206.583	687.23	0.126899	0.0161033	-2.70831	PHD finger protein ALFIN-LIKE:fatm_description~PHD finger protein :description~Alfin-like:PlnTFDB~
GRMZM2G349570	101.736	271.963	0.162098	0.0262759	-2.70807
GRMZM2G110584	273.598	1024.78	0.117005	0.0136901	-2.70794	LRR-repeat protein 7:fatm_description~
GRMZM2G161780	289.143	1111.71	0.115315	0.0132975	-2.70707	Adiponectin receptor protein 2:fatm_description~
GRMZM2G073023	110.826	302.88	0.157034	0.0246598	-2.70647	LOC100282395 :description~Probable protein cornichon homolog 2:fatm_description~
GRMZM2G323754	834.598	6053.35	0.0932224	0.00869042	-2.70639
GRMZM2G056078	268.224	996.851	0.117711	0.0138559	-2.70622
GRMZM2G417223	287.539	1103.62	0.115535	0.0133483	-2.70583	nucleic acid binding protein :description~Far upstream element-binding protein 1:fatm_description~
GRMZM2G049296	475.135	2380.89	0.102696	0.0105464	-2.70558	Lateral signaling target protein 2 homolog:fatm_description~FYVE zinc finger family protein :description~
GRMZM2G113613	1091.05	9668.09	0.090121	0.0081218	-2.70529	EH domain-containing protein:fatm_description~
GRMZM2G176735	961.873	7749.93	0.0915232	0.00837649	-2.70473	Vam6/Vps39-like protein:fatm_description~
GRMZM2G098212	163.166	499.931	0.137033	0.0187779	-2.70451	repeat, PH and SEC7 domain containing protein secG:fatm_description~
GRMZM2G169694	875.391	6581.61	0.0926753	0.00858872	-2.70433	ras-related protein Rab-6A :description~Ras-related protein Rab:fatm_description~
GRMZM2G125044	1728.48	22217.7	0.0862354	0.00743654	-2.7043
GRMZM2G180990	892.496	6805.91	0.0924351	0.00854425	-2.70428	ligatin :description~Malignant T-cell-amplified sequence 1:fatm_description~
GRMZM2G143627	246.184	882.318	0.120657	0.0145581	-2.70414	IDP217:CommonName~Tubulin-folding cofactor A:fatm_description~LOC100281977:LOC100281977 ~
GRMZM2G045987	1527.76	17724.1	0.0871418	0.0075937	-2.70396	transport protein SEC23:fatm_description~
GRMZM2G016866	93.5748	246.087	0.167643	0.0281041	-2.70393	Pentatricopeptide repeat-containing protein At3g25210, mitochondrial:fatm_description~
GRMZM2G442195	1491.58	16972.9	0.0873436	0.0076289	-2.70344	YTH domain family protein:fatm_description~
GRMZM2G034122	347.413	1466.45	0.110227	0.01215	-2.70279	membrane protein complex subunit 2:fatm_description~
GRMZM5G835772	246.776	886.289	0.120638	0.0145536	-2.70262	ATP carrier protein 1:fatm_description~
GRMZM2G176977	537.132	2905.9	0.10036	0.0100721	-2.70247	LOC100217241:hypothetical protein LOC100217241 ~Glyoxylate/hydroxypyruvate reductase:fatm_description~IDP866:CommonName~
GRMZM2G138505	276.253	1043.61	0.116939	0.0136748	-2.70198
GRMZM5G818514	170.377	530.752	0.135218	0.0182839	-2.70167	BOI-related E3 ubiquitin-protein ligase 3:fatm_description~
GRMZM2G129431	674.946	4236.67	0.0964369	0.00930008	-2.70154	Putative E3 ubiquitin-protein ligase UBR7:fatm_description~
GRMZM2G035338	86.9143	225.348	0.172717	0.0298312	-2.70138	Putative uridine kinase C227.14:fatm_description~
GRMZM2G165209	474.035	2379.6	0.102906	0.0105897	-2.70105	Protein FLX-like:fatm_description~
GRMZM2G087675	47.1626	110.608	0.222995	0.0497268	-2.70039
GRMZM2G118309	284.126	1088.59	0.116124	0.0134848	-2.70034	Epidermal growth factor receptor substrate 15-like 1:fatm_description~
GRMZM2G019386	245.668	882.077	0.120894	0.0146154	-2.70021
GRMZM2G133926	550.92	3033.35	0.0999707	0.00999415	-2.69995	serine-rich protein 45:fatm_description~
GRMZM2G093755	118.136	329.76	0.153715	0.0236282	-2.69986	Bifunctional epoxide hydrolase 2:fatm_description~
GRMZM2G131487	395.051	1789.78	0.107089	0.0114681	-2.69923	Enhancer of rudimentary homolog:fatm_description~
GRMZM5G890163	267.412	997.888	0.11813	0.0139546	-2.69837
GRMZM2G134214	509.972	2680.2	0.101517	0.0103057	-2.69817	PHD:PlnTFDB~Chromodomain-helicase-DNA-binding protein 4:fatm_description~
AC235541.1_FG002	1019.12	8615.24	0.0910767	0.00829496	-2.69814	protein DnaJ:fatm_description~
GRMZM2G100511	1983.76	28792	0.0855355	0.00731633	-2.69798	processing peptidase subunit beta:fatm_description~LOC100283246 :description~
GRMZM2G006178	1731.71	22410.8	0.0864478	0.00747323	-2.69677	sub-family E member 1:fatm_description~
GRMZM2G031213	407.642	1882.38	0.106432	0.0113279	-2.69666	of RNA polymerase II transcription subunit 27:fatm_description~
GRMZM2G368448	1593.08	19231.3	0.0870498	0.00757766	-2.69654	MATH domain-containing protein At5g43560:fatm_description~
GRMZM2G055705	90.5142	237.657	0.170317	0.029008	-2.69569	EIN3-binding F-box protein 1:fatm_description~Leucine Rich Repeat family protein :description~
GRMZM2G098420	111.027	305.933	0.157537	0.024818	-2.69528	Autophagy protein 5:fatm_description~autophagy protein 5 :description~
GRMZM2G157317	2064.97	31091.1	0.0853896	0.00729138	-2.69486	RANBP2-like and GRIP domain-containing protein:fatm_description~
GRMZM2G174335	501.241	2614.02	0.102002	0.0104044	-2.6942
GRMZM2G110298	56.3882	136.139	0.206921	0.0428161	-2.69367	acyl carrier protein :description~Acyl carrier protein:fatm_description~
GRMZM2G123660	868.045	6534.69	0.0931259	0.00867243	-2.69365	protein ligase listerin:fatm_description~
GRMZM5G831780	744.381	5023.93	0.0952196	0.00906678	-2.69361	60S ribosomal protein L5, mitochondrial:fatm_description~
AC214350.3_FG007	524.08	2810.19	0.101151	0.0102315	-2.69334	c1 complex subunit Rieske:fatm_description~
GRMZM2G170326	116.193	324.39	0.155008	0.0240274	-2.6933	Magnesium transporter MRS2-B:fatm_description~
AC234199.1_FG003	89.1758	233.849	0.171483	0.0294063	-2.69287	threonine-protein kinase TEL1:fatm_description~
GRMZM2G111214	252.031	919.676	0.120327	0.0144786	-2.69283	Vesicle transport protein GOT1A:fatm_description~LOC100284198 :description~
GRMZM6G869379	759.294	5199.6	0.0949675	0.00901882	-2.69259	Proteasome subunit alpha type-1:fatm_description~proteasome subunit alpha type 1 (LOC100282706), mRNA:description~
GRMZM2G078933	222.676	771.48	0.124735	0.0155588	-2.69258	LOC100284131 :description~RANBP2-like and GRIP domain-containing protein 5/6:fatm_description~
GRMZM2G053600	1271.16	12807.7	0.0890296	0.00792627	-2.69255
GRMZM2G138178	583.426	3348.68	0.0991862	0.00983791	-2.69244	Reticulocyte-binding protein 2 homolog a:fatm_description~
GRMZM2G022694	390.726	1768.5	0.107629	0.011584	-2.69194
GRMZM2G014994	195.869	645.936	0.129756	0.0168367	-2.69161	GPI-anchored protein :description~Phosphatidylinositol/phosphatidylcholine transfer protein:fatm_description~
GRMZM2G046088	79.3567	203.492	0.179759	0.0323132	-2.69071	RNA pseudouridine synthase 1:fatm_description~
GRMZM2G177224	787.141	5537.74	0.0945395	0.00893773	-2.69018	FtsZ homolog 2-1, chloroplastic:fatm_description~
GRMZM2G317652	1148.16	10695.5	0.0900742	0.00811335	-2.69016	complex bromodomain subunit bdf1:fatm_description~
GRMZM2G492252	129.548	373.392	0.14916	0.0222488	-2.69014	protein binding protein :description~protein ligase SDIR1:fatm_description~
GRMZM2G064330	330.661	1373.18	0.112068	0.0125591	-2.69002	binding protein with multiple splicing:fatm_description~
GRMZM2G092018	111.493	308.788	0.15761	0.024841	-2.68945	60S ribosomal protein L7:fatm_description~
GRMZM2G047512	649.536	4009.13	0.0974815	0.00950263	-2.68875
GRMZM2G050984	1620.18	19943.7	0.0871644	0.00759764	-2.68863	Xanthine dehydrogenase/oxidase:fatm_description~
GRMZM2G066555	617.155	3683.48	0.098341	0.00967096	-2.68854	nucleolar ribonucleoprotein protein IMP4:fatm_description~
GRMZM2G104088	114.48	319.437	0.156121	0.0243739	-2.68848	amphipathic helix protein Sin3-like:fatm_description~
GRMZM2G082640	838.154	6173.94	0.093747	0.0087885	-2.68848
GRMZM2G146994	238.364	851.843	0.122444	0.0149926	-2.68846	factor eIF-2B subunit beta:fatm_description~
GRMZM2G391000	578.349	3310.28	0.0994814	0.00989656	-2.6884	Polygalacturonate 4-alpha-galacturonosyltransferase:fatm_description~transferase, transferring glycosyl groups :description~
GRMZM2G102243	721.624	4784.31	0.0958516	0.00918752	-2.68834	Putative E3 ubiquitin-protein ligase RF298:fatm_description~
GRMZM2G146000	300.479	1192.09	0.114905	0.0132032	-2.68816	Tetratricopeptide repeat protein 4:fatm_description~
GRMZM2G003043	1474.99	16808	0.0878963	0.00772575	-2.68815	RB:PlnTFDB~Retinoblastoma-related protein:fatm_description~Q9LKX9:uniprot~Retinoblastoma-related protein 1:short_description~Retinoblastoma-related protein 1 (Rb1)(ZmRBR1):description~
GRMZM2G174644	1786.46	23877.9	0.0864979	0.00748189	-2.68806	LOC100285774 :description~Oxysterol-binding protein-related protein 3C:fatm_description~
GRMZM2G055251	997.857	8360.49	0.091632	0.00839643	-2.68804
GRMZM2G177974	1379.33	14886.6	0.0884564	0.00782453	-2.68786	transcriptional adaptor :description~Transcriptional adapter ADA2b:fatm_description~MYB-related:PlnTFDB~MYB_related:PlantTFDB~
GRMZM2G059981	106.183	290.843	0.160611	0.0257958	-2.68785	Rsm22-cox11 tandem protein:fatm_description~
GRMZM2G336815	1165.47	11003.9	0.0900059	0.00810106	-2.68759	LOC100282333 :description~factor 3 subunit M:fatm_description~
GRMZM2G458665	567.348	3209.86	0.0998604	0.00997211	-2.6875
GRMZM2G139858	375.687	1670.2	0.108782	0.0118336	-2.68725
GRMZM2G120596	719.279	4762.83	0.0959479	0.009206	-2.68691	25.3 kDa vesicle transport protein:fatm_description~
GRMZM2G107807	948.989	7664.48	0.092253	0.00851061	-2.68677	PHD finger protein ALFIN-LIKE:fatm_description~Alfin-like:PlnTFDB~PHD finger protein :description~
GRMZM2G068117	332.851	1390.1	0.112014	0.0125472	-2.68666	Receptor like protein kinase:fatm_description~
GRMZM2G007300	1013.1	8596.61	0.0915192	0.00837576	-2.68623	ubiquitin-conjugating enzyme E2 7 :description~conjugating enzyme E2:fatm_description~
GRMZM2G056766	223.766	780.276	0.124833	0.0155833	-2.68613	70 kDa protein:fatm_description~
GRMZM2G038606	419.497	1982.85	0.106149	0.0112676	-2.6861	Probable U6 snRNA-associated Sm-like protein LSm4:fatm_description~
GRMZM2G107309	458.71	2282.32	0.104148	0.0108468	-2.68598	Histone deacetylase 15:fatm_description~histone deacetylase :description~
GRMZM2G076524	582.545	3355.88	0.0994429	0.00988889	-2.68577
GRMZM2G160304	448.486	2204.66	0.104694	0.0109608	-2.6845	U-box domain-containing protein:fatm_description~
GRMZM2G172274	257.405	953.591	0.119967	0.0143922	-2.68435
GRMZM2G090559	111.977	311.722	0.157672	0.0248604	-2.68365	repeat, PH and SEC7 domain containing protein secG:fatm_description~
GRMZM2G060824	846.938	6311.03	0.0937991	0.00879826	-2.68267	Probable cation-transporting ATPase C10C6.6:fatm_description~
GRMZM2G024615	379.55	1702.1	0.108698	0.0118153	-2.68263	lipid phosphate phosphatase 3 :description~Putative lipid phosphate phosphatase 3, chloroplastic:fatm_description~
GRMZM2G098577	1495.34	17299.7	0.0879592	0.00773681	-2.68252	factor isoform 4G:fatm_description~
GRMZM2G049588	1611.16	19831.3	0.0874049	0.00763962	-2.68204	Glutamine-dependent NAD(+) synthetase:fatm_description~
GRMZM2G077981	236.972	848.731	0.122938	0.0151138	-2.68173
GRMZM2G067707	1102.56	10017.8	0.0907786	0.00824075	-2.68084	Putative uncharacterized proteinUbiquinol-cytochrome c reductase complex ubiquinone-binding protein QP-C :~
GRMZM2G074530	467.764	2362.78	0.103917	0.0107987	-2.68072	Exocyst complex component EXO70A1:fatm_description~
GRMZM2G058345	599.289	3528.52	0.0991197	0.00982471	-2.6806	Gastrulation defective protein 1 homolog:fatm_description~nucleotide binding protein (LOC100280725), mRNA:description~
GRMZM2G065692	101.615	276.809	0.163731	0.0268078	-2.68046	Putative inactive disease susceptibility protein LOV1:fatm_description~Orphans:PlnTFDB~
GRMZM2G157472	134.455	394.356	0.147695	0.0218139	-2.68041
GRMZM2G031846	1532.64	18123.6	0.0878381	0.00771554	-2.68018	LOC100282309 :description~Uncharacterized RNA-binding protein C25G10.01:fatm_description~
GRMZM2G446895	559.094	3150.02	0.100386	0.0100773	-2.68012	HEAT repeat-containing protein 6:fatm_description~
GRMZM2G026043	610.733	3642.63	0.0988225	0.00976589	-2.67969	BMP-2-inducible protein kinase:fatm_description~
GRMZM2G130586	2880.23	58770	0.0841687	0.00708437	-2.67951
GRMZM2G108228	2048.25	30953.2	0.0858953	0.00737801	-2.67943	TUB:PlnTFDB~LOC100281288 :description~Tubby-like F-box protein:fatm_description~
GRMZM2G404922	203.061	684.951	0.128885	0.0166114	-2.67874	Transcription factor LHW:fatm_description~
GRMZM2G023080	974.253	8070.15	0.0922081	0.00850233	-2.67856	Proteasome subunit beta type-4:fatm_description~
GRMZM2G139550	583.396	3381.99	0.0996833	0.00993676	-2.67804	Transaldolase B:fatm_description~
GRMZM2G018020	369.67	1639.93	0.109546	0.0120004	-2.67794	U1 small nuclear ribonucleoprotein A:fatm_description~
GRMZM2G132780	391.739	1793.14	0.108096	0.0116848	-2.67774	Serrate RNA effector molecule:fatm_description~
GRMZM2G147961	550.711	3078.81	0.100755	0.0101516	-2.6776
GRMZM2G335720	291.181	1146.56	0.116288	0.013523	-2.67744	adjacent to zinc finger domain protein:fatm_description~
GRMZM2G362883	465.016	2346.25	0.104164	0.0108502	-2.67735	protein ligase PRT1:fatm_description~
GRMZM2G074514	72.9689	185.973	0.186891	0.0349281	-2.67665	glucuronoxylan glucuronosyltransferase F8H:fatm_description~
AC187157.4_FG002	174.692	558.591	0.135293	0.0183041	-2.67646	Nucleoporin NUP53:fatm_description~
GRMZM2G099474	190.75	629.742	0.131558	0.0173075	-2.67583	thioredoxin-like protein 1 :description~PITH domain-containing protein At3g04780:fatm_description~
GRMZM5G820996	872.662	6677.98	0.0936432	0.00876906	-2.67558	60S ribosomal protein L34 :description~60S ribosomal protein L34-1:fatm_description~
GRMZM2G178859	258.885	967.636	0.120157	0.0144377	-2.67517	IX farnesyltransferase:fatm_description~
GRMZM2G106881	365.554	1615.26	0.109944	0.0120876	-2.67509	and zinc finger domain-containing protein 1:fatm_description~
GRMZM2G167138	135.634	400.59	0.147564	0.0217752	-2.67406	Probable peptide/nitrate transporter:fatm_description~
GRMZM2G399677	620.694	3756.18	0.0987407	0.00974972	-2.67399	ERAD-associated E3 ubiquitin-protein ligase DOA10:fatm_description~
GRMZM2G020366	308.43	1251.45	0.114696	0.0131553	-2.6739	kelch-repeat protein SKIP4:fatm_description~
GRMZM2G102580	275.965	1062.69	0.118127	0.0139539	-2.67364	LOC100282989 :description~Prefoldin subunit 3:fatm_description~
GRMZM2G027307	723.951	4859.72	0.0962934	0.00927241	-2.67362	S-acyltransferase 14:fatm_description~
GRMZM2G021044	631.747	3870.35	0.0984763	0.00969758	-2.67299	SET domain-containing protein SET104 :description~SET:PlnTFDB~lysine-27, H4 lysine-20 and cytosine specific SUVH2:fatm_description~
GRMZM2G426200	405.257	1896.24	0.107452	0.011546	-2.67292	ALBINO3-like protein 1, chloroplastic:fatm_description~
GRMZM2G110141	836.241	6219.13	0.0943047	0.00889338	-2.67229	coil domain-containing protein 47:fatm_description~
GRMZM2G078638	190.655	631.144	0.13177	0.0173634	-2.67164	Peptidylprolyl isomerase domain and WD repeat-containing protein 1:fatm_description~
GRMZM2G050218	1368.67	14847.7	0.0890287	0.00792611	-2.6714	ribonucleoprotein A1, A2/B1 homolog:fatm_description~
GRMZM2G013625	473.195	2422.25	0.104009	0.0108178	-2.67134	AMSH-like ubiquitin thioesterase 2:fatm_description~
GRMZM2G160964	84.9208	223.735	0.176138	0.0310245	-2.67129	conserved protein :description~
GRMZM2G088539	353.433	1538.73	0.110988	0.0123183	-2.67099	finger Ran-binding domain-containing protein 2:fatm_description~
GRMZM2G306079	331.266	1395.7	0.112777	0.0127185	-2.67051	protein ligase RNF185:fatm_description~
GRMZM2G110572	864.992	6602.49	0.0939381	0.00882437	-2.66999	Probable LIM domain-containing serine/threonine-protein kinase DDB:fatm_description~
GRMZM2G008061	181.161	589.443	0.134016	0.0179603	-2.66985
GRMZM2G153409	733.23	4978.74	0.096232	0.0092606	-2.66977	Probable mediator of RNA polymerase II transcription subunit 26c:fatm_description~
GRMZM2G169688	2234.95	36686.6	0.085701	0.00734467	-2.66929	Bromodomain testis-specific protein:fatm_description~
GRMZM5G870572	267.395	1018.2	0.119334	0.0142405	-2.66917	BSD:PlnTFDB~Probable RNA polymerase II transcription factor B subunit 1-1:fatm_description~
GRMZM2G397836	760.635	5300.75	0.0957178	0.00916189	-2.66912	Putative chloride channel-like protein CLC-g:fatm_description~
GRMZM2G001777	143.934	434.277	0.144784	0.0209625	-2.66891	HB:PlnTFDB~HB-other:PlantTFDB~Homeobox protein:fatm_description~
GRMZM2G401062	194.846	651.961	0.131045	0.0171727	-2.66783	Protein SET DOMAIN GROUP 41:fatm_description~
GRMZM2G092296	2299.38	38734.2	0.0855927	0.0073261	-2.66777	40S ribosomal protein S20:fatm_description~
GRMZM2G022506	148.614	453.258	0.143256	0.0205224	-2.66764
GRMZM2G456570	2716.19	53037.1	0.084787	0.00718883	-2.66724	of chromosome protein 3:fatm_description~
GRMZM2G300944	399.142	1859.57	0.108039	0.0116724	-2.66705	Alkaline ceramidase 3:fatm_description~
GRMZM2G178236	395.565	1833.86	0.108259	0.0117201	-2.66702	RNA polymerase III subunit RPC1:fatm_description~
GRMZM5G868588	432.476	2107.61	0.106153	0.0112685	-2.6669	Probable protein S-acyltransferase 7:fatm_description~palmitoyltransferase ZDHHC9 :description~
GRMZM2G057829	142.354	428.758	0.145458	0.0211579	-2.6666
GRMZM2G171622	941.171	7663.52	0.0930135	0.0086515	-2.66615	CBS domain-containing protein CBSCBSPB5:fatm_description~CBS domain containing protein :description~
GRMZM2G145951	2212.3	36078.6	0.0858581	0.00737162	-2.66588	Vesicle-associated protein 4-2:fatm_description~
GRMZM2G088590	940.008	7649	0.0930402	0.00865648	-2.66578	RanBP2-type zinc finger protein At1g67325:fatm_description~Zn-finger, RanBP-type, containing protein :description~
GRMZM2G028183	379.705	1723.34	0.10933	0.0119531	-2.66564	protein ligase synoviolin:fatm_description~
GRMZM2G084406	1154.3	10984.5	0.0907968	0.00824405	-2.6654
GRMZM2G136113	259.411	977.083	0.120497	0.0145196	-2.66539
GRMZM2G134227	1125.37	10500.3	0.0910555	0.00829111	-2.66535	protein phosphatase 2C 55:fatm_description~
GRMZM5G895933	849.746	6424.05	0.0943226	0.00889675	-2.66529	zipper protein HOX33:fatm_description~
GRMZM2G047019	198.446	669.821	0.130418	0.0170088	-2.66517	Probable CCR4-associated factor 1 homolog:fatm_description~
GRMZM2G047564	355.299	1557.5	0.111076	0.0123379	-2.66505	hydroxyisobutyryl-CoA hydrolase-like protein 4, mitochondrial:fatm_description~
GRMZM2G136067	703.749	4661.82	0.0970196	0.00941281	-2.66477	Probable histone deacetylase 1-B:fatm_description~histone deacetylase:histone deacetylase ~hda108:CommonName~
GRMZM2G127173	130.057	381.963	0.150272	0.0225817	-2.66467	Kidney mitochondrial carrier protein 1:fatm_description~
GRMZM2G408967	474.548	2444.85	0.104195	0.0108565	-2.6645
GRMZM2G036720	409.065	1935.29	0.107543	0.0115655	-2.66448	Peptidylprolyl isomerase domain and WD repeat-containing protein 1:fatm_description~peptidyl-prolyl isomerase CWC27 :description~
GRMZM2G164265	1536.84	18422.3	0.0883167	0.00779984	-2.66381	ATP binding protein :description~kinase I isoform:fatm_description~
GRMZM2G014577	339.492	1455	0.112357	0.0126242	-2.66378	Apoptosis inhibitor 5:fatm_description~
GRMZM2G141903	1245.47	12597.6	0.0901182	0.00812128	-2.66355	kinase II subunit alpha:fatm_description~
GRMZM2G073788	178.236	579.125	0.135018	0.0182297	-2.66352	catalytic/ protein phosphatase type 2C/ protein serine/threonine phosphatase :description~linked kinase-associated serine/threonine phosphatase 2C:fatm_description~
GRMZM2G142557	1055.28	9390.39	0.0918276	0.0084323	-2.66239	Nuclear and cytoplasmic polyadenylated RNA-binding protein PUB1:fatm_description~LOC100285821 :description~
GRMZM2G120302	645.098	4036.81	0.0984903	0.00970033	-2.66237	acylaminoacyl-peptidase1 :description~Acylamino-acid-releasing enzyme:fatm_description~
GRMZM2G022921	665.245	4249.5	0.0979912	0.00960228	-2.66226	Transcription factor 25:fatm_description~
GRMZM2G134295	158.54	495.544	0.140411	0.0197154	-2.66204	LOC100280623 :description~GINS protein PSF2:fatm_description~
GRMZM2G067747	988.606	8376.17	0.0925762	0.00857036	-2.66179	hydrogen exchanger 5:fatm_description~
GRMZM2G062841	266.661	1019.65	0.119747	0.0143393	-2.66137	bromo and BTB domain-containing protein DDB_G0293800:fatm_description~LOC100286066 :description~
GRMZM5G823017	459.322	2326.6	0.105013	0.0110278	-2.6613	RANBP2-like and GRIP domain-containing protein:fatm_description~LOC100284246 :description~
GRMZM2G108384	233.434	843.224	0.124396	0.0154744	-2.66034	LOC100284321 :description~S-acyltransferase 17:fatm_description~
GRMZM2G095657	355.033	1561.28	0.111294	0.0123863	-2.65992
GRMZM2G150212	887.941	6956.87	0.093934	0.00882359	-2.65985
GRMZM2G068808	281.368	1104.01	0.11809	0.0139452	-2.65944	Copal-8-ol diphosphate hydratase, chloroplastic:fatm_description~
GRMZM2G144030	6328.37	271773	0.082378	0.00678614	-2.65914	Eukaryotic translation initiation factor 5A:fatm_description~translation initiation factor 5A:Eukaryotic translation initiation factor 5A (eIF-5A)(eIF-4D)~P80639:uniprot~Eukaryotic translation initiation factor 5A:short_description~TIF5A:CommonName~
GRMZM2G139018	69.8589	178.878	0.19145	0.0366532	-2.65867
GRMZM2G054418	1510.44	17916.1	0.0886171	0.00785298	-2.65843	Kinesin-like protein NACK1:fatm_description~
GRMZM2G093535	345.902	1502.43	0.112058	0.0125571	-2.6583	28 kDa heat- and acid-stable phosphoprotein:fatm_description~
GRMZM2G367857	121.734	352.73	0.154281	0.0238025	-2.6576	DNA repair protein REV1:fatm_description~
GRMZM2G147671	1885.25	26946.3	0.0870725	0.00758162	-2.65722	26S proteasome non-ATPase regulatory subunit 4 :description~
GRMZM2G121942	154.878	482.095	0.141768	0.0200981	-2.6571	Splicing factor 3B subunit 5:fatm_description~LOC100285762 :description~
GRMZM2G097821	632.284	3918.85	0.0990072	0.00980243	-2.65706	3-phosphoinositide dependent protein kinase 1:Putative uncharacterized protein ~PDK1:CommonName~phosphoinositide-dependent protein kinase 1:fatm_description~
GRMZM2G108416	275.657	1073.32	0.118849	0.014125	-2.65693	aminotransferase, class IV family protein :description~acid aminotransferase-like protein 2:fatm_description~
GRMZM2G097605	159.704	502.337	0.14034	0.0196953	-2.65641	DNA repair helicase UVH6 :description~transcription factor complex helicase XPD subunit:fatm_description~
GRMZM2G056462	738.636	5090.28	0.0965918	0.00932998	-2.65575	eukaryotic translation initiation factor 2 beta subunit :description~Eukaryotic translation initiation factor 2 subunit 2:fatm_description~
GRMZM2G057674	571.424	3320.26	0.100839	0.0101684	-2.6556	Uncharacterized 31.7 kDa protein in traX-finO intergenic region:fatm_description~
GRMZM2G377165	371.986	1681.92	0.110249	0.0121549	-2.65526	Serrate RNA effector molecule:fatm_description~C2H2 zinc-finger protein Fragment :description~
GRMZM2G096389	684.896	4485.42	0.097786	0.0095621	-2.6546	IIIB 90 kDa subunit:fatm_description~
GRMZM5G835213	2885.56	60003.6	0.0848904	0.00720638	-2.6546	nucleolysin TIAR (LOC100283683), mRNA:description~Nuclear and cytoplasmic polyadenylated RNA-binding protein PUB1:fatm_description~
GRMZM2G129817	607.554	3674.74	0.0997766	0.00995537	-2.6546
GRMZM2G428071	68.4941	175.311	0.193309	0.0373682	-2.65429
GRMZM2G156581	196.784	667.228	0.131264	0.0172303	-2.65407	APO protein 4, mitochondrial:fatm_description~
GRMZM2G024293	1349.9	14657.1	0.0896855	0.00804349	-2.65405	LOC100282901 :description~loop GTPase 1:fatm_description~
GRMZM2G096596	323.431	1362.11	0.11411	0.0130212	-2.65384	Cyclase-associated protein 1:fatm_description~
GRMZM2G179662	1296.14	13624.3	0.0900546	0.00810983	-2.65382	Phosphoinositide 3-kinase regulatory subunit 4:fatm_description~
GRMZM2G042398	513.916	2798.4	0.102935	0.0105956	-2.65381	mRNA cap guanine-N7 methyltransferase 1:fatm_description~mRNA :description~
GRMZM2G319402	553.882	3161	0.101507	0.0103036	-2.65308
GRMZM2G472052	83.2372	221.35	0.17874	0.0319481	-2.65195	KH domain-containing protein SPIN1:fatm_description~nucleic acid binding protein :description~
GRMZM2G138303	103.896	290.254	0.16398	0.0268895	-2.65171	Pentatricopeptide repeat-containing protein:fatm_description~
GRMZM2G008273	393.291	1837.54	0.108994	0.0118798	-2.65127	LOC100283125 :description~signalosome complex subunit 3:fatm_description~
GRMZM2G124416	669.332	4326.3	0.098269	0.0096568	-2.65118
GRMZM2G023970	454.552	2304.6	0.105612	0.011154	-2.65116	Peroxisome biogenesis protein 12:fatm_description~
GRMZM2G147712	232.419	843.743	0.124978	0.0156194	-2.65055	NF-YB:PlantTFDB~CCAAT:PlnTFDB~Negative cofactor 2 complex subunit beta:fatm_description~
GRMZM2G166994	172.229	557.953	0.137149	0.0188098	-2.65053
GRMZM2G107473	652.775	4152.18	0.0987131	0.00974427	-2.65013
GRMZM2G084491	285.876	1137.51	0.117977	0.0139187	-2.64992	Pick C1-like protein 1:fatm_description~
GRMZM5G868683	263.265	1008.92	0.120652	0.0145569	-2.64985	LRR-repeat protein At3g48880:fatm_description~
GRMZM2G030422	3253.03	75635.7	0.0845426	0.00714744	-2.64977	Topless-related protein 4:fatm_description~
GRMZM2G083551	566.448	3286.83	0.101211	0.0102437	-2.64957	emp24 domain-containing protein p24beta2:fatm_description~LOC100281371 :description~
GRMZM2G078238	444.442	2227.31	0.106188	0.0112758	-2.64915	Transmembrane protein 184C:fatm_description~
GRMZM2G017845	554.777	3178.82	0.101628	0.0103283	-2.64876	Orphans:PlnTFDB~DA1-related 1:fatm_description~
GRMZM2G117642	1270.34	13187.8	0.0903995	0.00817206	-2.64868	RutC family protein in:fatm_description~
AY542798.1_FG003	521.458	2875.36	0.102832	0.0105743	-2.64857	protein ligase RBBP6:fatm_description~
GRMZM2G077293	62.17	157.228	0.20169	0.0406788	-2.64832
GRMZM2G376727	845.854	6453.8	0.0949757	0.00902038	-2.64722	Translocon-associated protein subunit beta:fatm_description~translocon-associated protein beta containing protein :description~
GRMZM2G139583	173.589	565.337	0.136972	0.0187613	-2.64683	Myosin-2 heavy chain, non muscle:fatm_description~
GRMZM2G095124	1114.31	10452.7	0.0917505	0.00841816	-2.64663	AP-1 complex subunit beta-1:fatm_description~
GRMZM2G029632	159.278	504.012	0.14095	0.0198668	-2.64649	Phosphatidylinositol N-acetylglucosaminyltransferase GPI3 subunit:fatm_description~
GRMZM2G166771	1027.14	9054.98	0.0926434	0.00858279	-2.64619	LOC100284562 :description~Cyclin-dependent kinase E-1:fatm_description~
GRMZM2G034804	525.382	2915.51	0.102774	0.0105624	-2.64604	LOC100280855 :description~cap-binding protein subunit 2:fatm_description~
GRMZM2G017016	854.764	6577.88	0.0948848	0.00900312	-2.64578
GRMZM2G168920	753.71	5305.26	0.0966383	0.00933896	-2.64548	Cytoplasmic 60S subunit biogenesis factor SPCC550.15c:fatm_description~LOC100284880 :description~
GRMZM2G107571	950.792	7914.9	0.0935701	0.00875537	-2.64516	Exportin-4:fatm_description~
GRMZM5G825524	1280.11	13406.4	0.0904497	0.00818115	-2.64482	vacuolar protein sorting 35 :description~protein sorting-associated protein 35:fatm_description~
GRMZM2G020728	143.622	440.41	0.14612	0.021351	-2.6446	Protein BUD31 homolog:fatm_description~G10-like protein :description~
GRMZM2G175008	130.817	390.243	0.151009	0.0228037	-2.64454
GRMZM2G126170	256.482	975.271	0.12176	0.0148255	-2.64446	HB-other:PlantTFDB~HB:PlnTFDB~
GRMZM2G156251	1753.39	23777.3	0.0879434	0.00773404	-2.64444	LOC100193551:hypothetical protein LOC100193551 ~Cyclin-dependent kinase:fatm_description~AY106948:CommonName~
GRMZM5G865999	701.025	4697.47	0.0977684	0.00955866	-2.64436	Microtubule-associated serine/threonine-protein kinase:fatm_description~
GRMZM2G351582	1052.24	9460.15	0.0924349	0.00854421	-2.64436	finger protein ZPR1:fatm_description~
GRMZM5G863550	130.715	389.928	0.151066	0.022821	-2.64425	Putative dual specificity protein phosphatase DSP8:fatm_description~
GRMZM2G141185	411.163	1978.41	0.108179	0.0117028	-2.64418
GRMZM2G034631	290.294	1168.39	0.117748	0.0138647	-2.64376
GRMZM5G863846	237.608	874.818	0.124479	0.0154951	-2.64355
GRMZM2G700926	1083.4	9966.91	0.0921491	0.00849145	-2.64343	LOC100280512 :description~Probable phenylalanine--tRNA ligase beta subunit:fatm_description~
GRMZM2G138128	409.968	1970.52	0.108278	0.0117241	-2.64341	alpha type-7:fatm_description~
GRMZM5G895064	946.5	7865.75	0.0937022	0.0087801	-2.64277	DNA-directed RNA polymerase (EC 2.7.7.6):description~polymerase II subunit RPB2:fatm_description~
GRMZM2G347645	519.606	2870.78	0.103116	0.0106329	-2.64259	POLLEN DEFECTIVE IN GUIDANCE 1:fatm_description~
GRMZM2G155337	505.485	2746.34	0.103674	0.0107483	-2.6425	GTPase-activating protein GYP7:fatm_description~
GRMZM2G115757	446.647	2255.67	0.106334	0.011307	-2.64215	LOC100282031 :description~FK506-binding protein 2:fatm_description~
GRMZM5G876003	195.683	667.949	0.132075	0.0174437	-2.64137	RNA-processing protein 8:fatm_description~
GRMZM2G149841	66.2936	170.272	0.196834	0.0387436	-2.6412	Probable beta-1,3-galactosyltransferase 20:fatm_description~
GRMZM2G111720	898.277	7190.36	0.0943985	0.00891108	-2.64115
GRMZM2G070389	853.724	6585.66	0.0950566	0.00903576	-2.64105	protein particle complex subunit 3:fatm_description~
GRMZM2G081541	2263.03	38303	0.0864821	0.00747915	-2.64082	Tylosin resistance ATP-binding protein TlrC:fatm_description~
GRMZM2G074278	167.136	539.601	0.138985	0.0193168	-2.64066	AP-3 complex subunit mu:fatm_description~
GRMZM2G407347	1251.76	12915.9	0.0907905	0.00824291	-2.6406	Anamorsin homolog (Fe-S cluster assembly protein DRE2 homolog):description~Anamorsin homolog:short_description~Anamorsin homolog:fatm_description~B6TB21:uniprot~
GRMZM2G001255	227.448	824.376	0.126235	0.0159354	-2.63997
GRMZM5G803275	683.726	4518.67	0.0983158	0.00966599	-2.63981	RNA-binding protein 8A:fatm_description~RNA-binding protein 8A :description~
GRMZM2G116034	5501.45	209710	0.0832401	0.00692892	-2.63971	eIF-4A:CommonName~Eukaryotic initiation factor 4A:fatm_description~translation initiation factor:translation initiation factor ~
GRMZM2G058498	465.242	2410.2	0.105523	0.0111352	-2.63967	rae1-like protein :description~Rae1-like protein At1g80670:fatm_description~
GRMZM2G137528	1173.76	11520.9	0.091446	0.00836237	-2.63955	protease regulatory subunit 8:fatm_description~
GRMZM2G067028	775.865	5597.05	0.0964258	0.00929794	-2.63932	Methylmalonyl-CoA epimerase, mitochondrial:fatm_description~LOC100283949 :description~
GRMZM2G050333	296.576	1209.81	0.11728	0.0137545	-2.639	UV-stimulated scaffold protein A:fatm_description~
GRMZM2G129114	43.5324	105.505	0.235953	0.0556736	-2.6389	UDP-D-xylose:L-fucose alpha-1,3-D-xylosyltransferase:fatm_description~
GRMZM2G074082	388.943	1821.94	0.109744	0.0120438	-2.63879	Q4QSC8:uniprot~Shugoshin-1:short_description~sgo1:CommonName~shugosin centromeric cohesion1:Shugoshin-1 (ZmSGO1)~
GRMZM2G003028	112.216	322.636	0.160066	0.0256212	-2.63787	Thioredoxin-like 3-2, chloroplastic:fatm_description~
GRMZM2G171961	543.036	3093.61	0.102424	0.0104908	-2.63776	Probable helicase MAGATAMA 3:fatm_description~
GRMZM2G163398	801.66	5925	0.0960183	0.00921952	-2.63771	SUMO-conjugating enzyme UBC9:fatm_description~
GRMZM2G111923	325.87	1393.14	0.114539	0.0131191	-2.63759
GRMZM2G079452	777.075	5618.71	0.0964618	0.00930487	-2.63757
GRMZM2G007157	529.081	2966.22	0.102939	0.0105964	-2.63753	Lecithin-cholesterol acyltransferase-like 4:fatm_description~
GRMZM2G123499	703.325	4746.67	0.0979577	0.00959572	-2.63728	VHS domain-containing protein At3g16270:fatm_description~
GRMZM2G068443	70.2398	182.729	0.192451	0.0370374	-2.63717	large subunit methyltransferase E:fatm_description~
GRMZM2G426229	497.248	2685.04	0.104208	0.0108593	-2.63702	rich splicing factor 33:fatm_description~
GRMZM2G013728	599.775	3642.33	0.100624	0.0101252	-2.63672	Cation/calcium exchanger 4:fatm_description~
GRMZM2G042032	262.072	1011.52	0.121357	0.0147276	-2.63668	LOC100276530:hypothetical protein LOC100276530 ~SAP domain-containing ribonucleoprotein:fatm_description~umc1479:CommonName~
GRMZM2G043331	384.05	1789.75	0.110156	0.0121343	-2.63635	beta-catenin-like protein 1 :description~catenin-like protein 1:fatm_description~
GRMZM2G053083	412.491	1999.23	0.108397	0.0117499	-2.63632	Protein GET1:fatm_description~
GRMZM2G470513	914.822	7447.04	0.0943311	0.00889836	-2.63623	umc2401:CommonName~factor IIA subunit 2:fatm_description~LOC100286346:LOC100286346 ~
GRMZM2G047214	403.429	1931.67	0.108943	0.0118686	-2.63608	NPL4-like protein:fatm_description~
GRMZM2G180889	349.339	1549.08	0.112665	0.0126935	-2.6358	Alpha-L-arabinofuranosidase 2:fatm_description~
GRMZM5G831584	111.955	322.192	0.16033	0.0257057	-2.63563	catalytic/ hydrolase :description~hydrolase domain-containing protein 11:fatm_description~
GRMZM5G811797	1456.19	17030.8	0.089619	0.00803156	-2.63552	Ras-related protein Rab7:fatm_description~
GRMZM2G147327	36.4657	86.9013	0.25564	0.0653518	-2.63542
GRMZM2G168476	436.469	2185.52	0.107108	0.0114722	-2.63536	OBERON-like protein:fatm_description~potyvirus VPg interacting protein :description~
GRMZM2G097987	167.161	541.709	0.139235	0.0193865	-2.63533	Probable apyrase 6:fatm_description~
GRMZM2G045371	814.185	6094.6	0.0958848	0.0091939	-2.63528	Proteasome subunit beta type-3:fatm_description~
GRMZM2G153611	567.986	3334.4	0.101665	0.0103358	-2.63523	Putative E3 ubiquitin-protein ligase ARI4:fatm_description~
GRMZM2G430685	71.4006	186.588	0.191311	0.0365999	-2.63488	Thymocyte nuclear protein 1:fatm_description~
GRMZM2G032252	2180.49	35885.6	0.0868774	0.00754768	-2.63454	HMG:PlnTFDB~FACT complex subunit SSRP1 (Facilitates chromatin transcription complex subunit SSRP1)(Recombination signal sequence recognition protein 1)(Zm-SSRP1):description~Q9LEF5:uniprot~FACT complex subunit SSRP1:fatm_description~FACT complex subunit SSRP1:short_description~
GRMZM2G022252	453.626	2323.88	0.106269	0.0112932	-2.6345	5-[(5-phosphoribosylamino)methylideneamino] imidazole-4-carboxamide isomerase, chloroplastic:fatm_description~1-(5-phosphoribosyl)-5-:description~
GRMZM2G020864	63.6927	163.323	0.200647	0.0402594	-2.634	Pentatricopeptide repeat-containing protein:fatm_description~Pentatricopeptide repeat protein PPR868-14 :description~
GRMZM2G063216	59.8981	152.135	0.205922	0.0424037	-2.63367	WRKY:PlnTFDB~WRKY transcription factor 46:fatm_description~WRKY:PlantTFDB~
GRMZM2G052985	229.838	840.554	0.126143	0.015912	-2.63322	POZ and MATH domain-containing protein:fatm_description~TRAF:PlnTFDB~
GRMZM5G896916	253.412	966.102	0.122655	0.0150441	-2.6331
GRMZM2G156099	435.474	2182.31	0.107274	0.0115078	-2.6323	Serrate RNA effector molecule:fatm_description~
GRMZM2G092152	312.25	1312.06	0.116005	0.0134571	-2.63206	THAP domain-containing protein 4 :description~acid-binding protein-like protein At1g79260:fatm_description~
GRMZM2G058078	189.226	642.199	0.133923	0.0179353	-2.63174
GRMZM2G158021	1107.98	10456.7	0.0922921	0.00851782	-2.63152	Developmentally-regulated GTP-binding protein 1:fatm_description~developmentally-regulated GTP-binding protein 1 :description~
GRMZM2G062210	460.011	2380.78	0.10607	0.0112508	-2.63152	fus6:CommonName~signalosome complex subunit 1:fatm_description~fusca homolog:fusca homolog ~
GRMZM2G157855	60.3328	153.714	0.205496	0.0422286	-2.63082	RHC1A :description~protein ligase RING1-like:fatm_description~
GRMZM2G031572	488.09	2617.85	0.104827	0.0109887	-2.63063	Probable serine protease EDA2:fatm_description~prolyl carboxypeptidase like protein :description~
GRMZM2G037200	520.34	2901.45	0.103519	0.0107162	-2.63055	Vegetative incompatibility protein HET-E-1:fatm_description~C3H:PlantTFDB~C3H:PlnTFDB~
GRMZM2G075104	308.572	1291	0.116441	0.0135585	-2.63	conjugation factor E4:fatm_description~
GRMZM2G138814	236.938	879.547	0.125168	0.0156672	-2.62998	SNF1-related protein kinase regulatory subunit beta-1:fatm_description~
GRMZM2G340456	299.066	1232.53	0.11739	0.0137805	-2.62997	Probable helicase DDB_G0274399:fatm_description~
GRMZM2G071071	1531.05	18737	0.0894049	0.00799324	-2.62943	Mitochondrial Rho GTPase:fatm_description~
GRMZM2G028136	76.3622	202.809	0.186494	0.03478	-2.6294	Protein TrpH:fatm_description~
GRMZM2G105523	240.322	898.126	0.124702	0.0155507	-2.62892	Pyrrolidone-carboxylate peptidase:fatm_description~
GRMZM2G006428	558.532	3259.43	0.102217	0.0104483	-2.6285	Putative E3 ubiquitin-protein ligase ARI6:fatm_description~
GRMZM2G053557	642.396	4104.45	0.0997297	0.00994601	-2.62832
GRMZM2G070054	1179.03	11704.5	0.0917598	0.00841985	-2.62827	FRIGIDA-like protein 3:fatm_description~ABI3-interacting protein 2 :description~
GRMZM2G122267	854.381	6656.07	0.0954899	0.00911831	-2.62762	LOC100284752 :description~in FDCP 6 homolog:fatm_description~
GRMZM2G154087	258.539	998.216	0.122204	0.0149339	-2.62751	guanine-N(7)-)-methyltransferase:fatm_description~
GRMZM2G041328	308.351	1292.04	0.116571	0.0135889	-2.6273	Probable histone-arginine methyltransferase 1.3:fatm_description~
GRMZM2G121063	574.374	3415.47	0.101749	0.0103529	-2.62697	Probable potassium transporter 15:fatm_description~
GRMZM2G047238	138.278	424.409	0.148984	0.0221962	-2.6268	LOC100282939 :description~Stromal cell-derived factor 2-like protein:fatm_description~
GRMZM2G024231	562.269	3299.15	0.102154	0.0104355	-2.62672	TRAF2 and NCK-interacting protein kinase:fatm_description~
GRMZM5G893976	179.236	598.686	0.136513	0.0186359	-2.62651	PHD finger protein (LOC100280991), mRNA:description~Alfin-like:PlnTFDB~PHD finger protein ALFIN-LIKE:fatm_description~
GRMZM2G157589	99.0041	278.332	0.168511	0.028396	-2.62617	cytosine(38)-C(5))-methyltransferase:fatm_description~LOC542067 :description~
GRMZM2G005346	324.466	1395.21	0.11512	0.0132526	-2.6261	Protein phosphatase methylesterase 1:fatm_description~LOC100283464 :description~
GRMZM2G016511	1201.88	12132.4	0.0916457	0.00839893	-2.62589	maize 20S proteasome alpha subunit :description~Proteasome subunit alpha type:fatm_description~
GRMZM2G312693	748.065	5309.85	0.0974096	0.00948863	-2.62583	SUMO-conjugating enzyme UBC9:fatm_description~
GRMZM2G178758	707.678	4835.15	0.0982583	0.0096547	-2.62562	SNF2:PlnTFDB~
GRMZM2G083745	175.931	584.344	0.137401	0.0188792	-2.62519	cytidine(32)/guanosine(34)-2'-O)-methyltransferase:fatm_description~ribosomal RNA methyltransferase 1 :description~
GRMZM2G174785	704.526	4800.65	0.0983451	0.00967177	-2.62511	U2 snRNP-associated SURP motif-containing protein:fatm_description~
GRMZM2G090869	471.725	2489.24	0.105766	0.0111863	-2.62484	pre-mRNA-processing ATP-dependent RNA helicase prp-5 :description~processing ATP-dependent RNA helicase PRP5:fatm_description~
GRMZM2G049487	103.652	294.896	0.165675	0.0274481	-2.62462
GRMZM2G066362	477.744	2540.45	0.105502	0.0111306	-2.62459	PP-Dol alpha-1,3-mannosyltransferase:fatm_description~
GRMZM2G019267	1554	19322.8	0.089451	0.00800148	-2.62419	Cyclin-dependent kinase:fatm_description~
GRMZM2G703918	149.525	471	0.145143	0.0210665	-2.62382	CCCH domain-containing protein 20:fatm_description~C3H:PlnTFDB~
GRMZM2G069758	574.806	3427.89	0.101857	0.0103749	-2.62351	Pyridoxal kinase:fatm_description~pyridoxal kinase :description~
GRMZM2G128214	751.967	5365.55	0.0974111	0.00948893	-2.62351	Diacylglycerol kinase 7:fatm_description~LOC100284664 :description~
GRMZM2G009994	745.988	5293.86	0.0975336	0.0095128	-2.62338	Retrograde Golgi transport protein RGP1 homolog:fatm_description~
GRMZM2G175038	282.779	1140.68	0.119436	0.0142648	-2.62288	Aquaporin SIP2-1:short_description~Aquaporin SIP2-1:fatm_description~Aquaporin SIP2-1 (Small basic intrinsic protein 2-1)(ZmSIP2-1)(ZmSIP2:1)~Q9ATM1:uniprot~
GRMZM2G149238	154.496	492.236	0.143605	0.0206223	-2.62236	TATA-binding protein1:TATA-box-binding protein 1 (TATA-box factor 1)(TATA-binding factor 1)(TATA sequence-binding protein 1)(TBP-1)(Transcription initiation factor TFIID TBP-1 subunit)~P50158:uniprot~TATA-box-binding protein 1:short_description~tbp1:CommonName~
GRMZM2G113592	3106.03	70593.1	0.0855413	0.00731731	-2.62211	U1 snRNP :description~U1 small nuclear ribonucleoprotein 70 kDa:fatm_description~
GRMZM2G133620	674.196	4468.17	0.0991468	0.0098301	-2.6221	Cysteine proteinase inhibitor 3:fatm_description~
GRMZM2G025451	304.113	1270.41	0.117202	0.0137364	-2.62203	Probable UDP-N-acetylglucosamine--peptide N-acetylglucosaminyltransferase SPINDLY:fatm_description~
GRMZM2G154621	1265.55	13347.4	0.0912888	0.00833365	-2.62155	terminal hydrolase 26:fatm_description~UBP26 :description~
GRMZM2G085602	834.196	6414.79	0.0960115	0.0092182	-2.62153	induced degradation protein 8 homolog:fatm_description~
GRMZM2G140885	339.253	1497.13	0.114053	0.0130081	-2.62106	Gamma carbonic anhydrase 3, mitochondrial:fatm_description~
GRMZM2G068489	2170.93	35937.4	0.0873229	0.00762529	-2.62061	vacuolar protein sorting 29 :description~protein sorting-associated protein 29:fatm_description~
GRMZM2G169998	399.741	1925.09	0.109761	0.0120474	-2.62045	Nucleolar protein 8:fatm_description~
GRMZM2G143854	944.995	7966.36	0.0944497	0.00892074	-2.62043
GRMZM2G019879	682.461	4565.66	0.0990088	0.00980275	-2.62041	associated protein LEO1:fatm_description~
GRMZM2G081745	600.681	3693.65	0.101178	0.0102369	-2.62013	transport protein SEC24:fatm_description~
GRMZM2G145236	9029.86	560172	0.0828857	0.00687005	-2.62006	Inactive poly [ADP-ribose] polymerase:fatm_description~
GRMZM2G119749	243.846	922.712	0.124571	0.0155179	-2.6199	Protein YeeZ:fatm_description~
GRMZM2G174221	629.47	3991.76	0.100371	0.0100743	-2.61979	sorting-associated protein 55 homolog:fatm_description~LOC100282432:LOC100282432 ~IDP1696:CommonName~
GRMZM2G314546	1724.48	23460.7	0.0888202	0.00788903	-2.61961	Homeobox protein HOX1A:fatm_description~homeobox3 :description~HB:PlnTFDB~HB-PHD:PlantTFDB~
GRMZM2G028156	588.736	3576.43	0.101579	0.0103183	-2.61898	Probable splicing factor 3A subunit 1:fatm_description~
GRMZM2G474236	486.238	2623.31	0.105336	0.0110956	-2.61886	Peptide-N(4)-(N-acetyl-beta-glucosaminyl)asparagine amidase:fatm_description~
GRMZM2G035502	816.204	6192.31	0.0964113	0.00929514	-2.61846	S-transferase DHAR1, mitochondrial:fatm_description~
GRMZM2G066169	240.055	903.445	0.125211	0.0156777	-2.61811	Uncharacterized RING finger protein EEED8.16:fatm_description~
GRMZM2G171006	368.937	1704.51	0.111904	0.0125226	-2.61783
GRMZM2G057056	141.076	438.347	0.148408	0.0220248	-2.61774	Maf-like protein DDB_G0281937:fatm_description~
GRMZM2G087924	396.959	1908.06	0.11004	0.0121088	-2.61766
GRMZM2G056573	675.424	4496.57	0.0992806	0.00985663	-2.61736	YTH domain family protein:fatm_description~LOC100281658 :description~
GRMZM2G135691	228.59	843.374	0.127044	0.0161401	-2.6173	LOC100282212 :description~Prefoldin subunit 1:fatm_description~
GRMZM2G162184	1357.6	15192.6	0.0907915	0.00824309	-2.61709	protein ligase BRE1-like 1:fatm_description~
GRMZM2G104649	1162.4	11501.3	0.092261	0.00851209	-2.61702	LOC100280503 :description~factor 3 subunit H:fatm_description~
GRMZM2G044552	398.645	1922.16	0.109979	0.0120953	-2.61651	KEOPS complex subunit TPRKB:fatm_description~
GRMZM2G040182	632.986	4038.16	0.100392	0.0100785	-2.61645	LRR-repeat protein 15:fatm_description~
GRMZM2G368908	652.591	4248.61	0.099881	0.00997621	-2.61633	ATPase regulatory subunit 7 homolog B:fatm_description~
GRMZM2G108463	325.644	1412.39	0.115407	0.0133189	-2.61629	Cyclin-L1-1:fatm_description~
GRMZM2G094988	138.55	428.612	0.149426	0.0223281	-2.61627	Actin-related protein 7:fatm_description~
GRMZM2G391815	180.196	607.336	0.136763	0.0187043	-2.61626	Pleiotropic ABC efflux transporter of multiple drugs:fatm_description~
GRMZM2G087495	43.3256	106.619	0.238326	0.0567993	-2.61608	Pentatricopeptide repeat-containing protein:fatm_description~
GRMZM2G032049	1278.69	13650.4	0.0913706	0.00834858	-2.61592	glutaminyl-tRNA synthetase :description~Glutamine--tRNA ligase:fatm_description~
GRMZM2G033117	919.351	7618.57	0.0949413	0.00901385	-2.61576	gda-1 (LOC100282537), mRNA:description~
GRMZM2G035809	977.434	8478.36	0.0942038	0.00887436	-2.61559	serine/threonine-protein kinase SAPK1 :description~Abscisic acid-inducible protein kinase:fatm_description~
GRMZM2G107163	245.631	935.237	0.124502	0.0155008	-2.61547	Nipped-B-like protein B:fatm_description~
GRMZM2G056099	745.109	5313.71	0.0978316	0.00957103	-2.6151	TGACG-sequence-specific DNA-binding protein TGA-2.1:fatm_description~bZIP:PlantTFDB~
GRMZM2G333623	460.831	2415.23	0.106644	0.011373	-2.61486	Transcription initiation factor TFIID subunit:fatm_description~
GRMZM2G076827	1053.62	9678.13	0.093371	0.00871815	-2.61484	Protein SDE2 homolog:fatm_description~
GRMZM2G004582	74.2672	198.217	0.189572	0.0359374	-2.61479	protein phosphatase 7 long form homolog:fatm_description~LOC100283671 :description~
GRMZM2G074634	209.313	746.814	0.13056	0.0170459	-2.61466	LOC100285337 :description~Putative bifunctional UDP-N-acetylglucosamine transferase and deubiquitinase ALG13:fatm_description~
GRMZM2G015735	462.005	2425.97	0.10661	0.0113656	-2.61428
GRMZM2G039592	191.774	662.077	0.134173	0.0180024	-2.61417
GRMZM2G139024	261.188	1022.59	0.122433	0.0149897	-2.61393	E2F/DP:PlantTFDB~Transcription factor-like protein DPB:fatm_description~
GRMZM2G345725	1635.35	21366.5	0.0893832	0.00798936	-2.61385	Sphingoid long-chain bases kinase 1:fatm_description~
GRMZM2G030646	508.519	2828.63	0.104588	0.0109386	-2.61379	Eukaryotic translation initiation factor 2 subunit 2:fatm_description~
GRMZM2G009575	500.286	2755.7	0.10493	0.0110102	-2.61363	R3H domain-containing protein 2:fatm_description~
GRMZM2G309152	154.047	493.326	0.144183	0.0207888	-2.61362
GRMZM2G145758	895.416	7289.57	0.0953512	0.00909185	-2.6134	Histone H3 :description~Histone H3:fatm_description~
GRMZM2G386463	77.2862	208.064	0.186636	0.0348332	-2.61315	3-alpha-L-fucosyltransferase :description~Glycoprotein 3-alpha-L-fucosyltransferase A:fatm_description~
GRMZM2G113866	298.721	1244.98	0.118118	0.0139518	-2.61301	sigma factor sigB regulation protein rsbQ :description~Probable esterase D14L:fatm_description~
GRMZM2G005251	442.344	2267.25	0.107644	0.0115872	-2.61275	DCN1-like protein 3:fatm_description~DCN1-like protein 4 :description~
GRMZM2G063729	570.745	3414.22	0.102377	0.0104811	-2.61253	RNA methyltransferase RlmN:fatm_description~
GRMZM2G072550	63.5615	165.393	0.202332	0.0409382	-2.61237
GRMZM5G823750	372.631	1737.34	0.111857	0.012512	-2.61231
GRMZM2G003734	303.573	1275.81	0.11766	0.013844	-2.61211	sorting-associated protein 33 homolog:fatm_description~LOC100282554 :description~
GRMZM2G312201	226.247	834.239	0.127662	0.0162977	-2.61205	Pentatricopeptide repeat-containing protein:fatm_description~NAC:PlantTFDB~
GRMZM2G057646	1932.09	29101.1	0.0882931	0.00779568	-2.61187	PWI domain-containing protein C825.05c:fatm_description~
GRMZM2G119544	99.6383	283.334	0.168936	0.0285395	-2.61183
GRMZM5G845175	298.094	1242.19	0.118233	0.0139791	-2.61178	nonfermenting 4-like protein:fatm_description~
GRMZM2G092198	86.2835	237.721	0.178692	0.0319309	-2.61155	Putative pentatricopeptide repeat-containing protein At5g65820:fatm_description~
GRMZM2G408012	113.498	333.318	0.160857	0.025875	-2.61147	nucleotide-binding protein-like 3:fatm_description~GRAS:PlantTFDB~
GRMZM2G054393	207.668	740.347	0.131023	0.0171671	-2.61139	Ataxin-7-like protein 1:fatm_description~
GRMZM2G114513	578.234	3490.74	0.102178	0.0104402	-2.61135	clathrin assembly protein At2g01600:fatm_description~
GRMZM2G061105	338.698	1503.96	0.1145	0.0131103	-2.61094	P protein subunit p29:fatm_description~
GRMZM2G086583	225.103	829.169	0.127921	0.0163637	-2.61054	Probable ubiquitin-conjugating enzyme E2 23:fatm_description~
GRMZM2G019200	533.682	3065.44	0.103744	0.0107629	-2.61029	LOC100278925:hypothetical protein LOC100278925 ~IDP1417:CommonName~Protein KTI12 homolog:fatm_description~
GRMZM2G176881	418.589	2083.61	0.109049	0.0118916	-2.60971	Magnesium transporter NIPA2:fatm_description~
GRMZM2G542994	707.3	4885.58	0.0988222	0.00976582	-2.60935	Protein mago nashi homolog:fatm_description~
GRMZM2G067877	1338.04	14883.4	0.0911761	0.00831309	-2.60898	Mitochondrial adenine nucleotide transporter ADNT1:fatm_description~
GRMZM2G047316	158.729	514.972	0.142967	0.0204395	-2.60885	PHD finger protein :description~PHD finger protein ALFIN-LIKE:fatm_description~Alfin-like:PlnTFDB~
GRMZM2G010357	794.699	5955.6	0.0971091	0.00943019	-2.60877	LOC100281429 :description~Probable NOT transcription complex subunit VIP2:fatm_description~
GRMZM2G064870	379.558	1791.98	0.111529	0.0124387	-2.60844	Reticulon-like protein B11:fatm_description~
GRMZM2G312738	770.65	5653.2	0.0975641	0.00951875	-2.60835	protein ligase HOS1:fatm_description~
GRMZM2G046658	269.307	1073.21	0.121645	0.0147974	-2.60818	finger protein-like 1:fatm_description~
GRMZM2G125495	169.225	561.166	0.139985	0.0195957	-2.60815	Glutamate receptor 3.1:fatm_description~
GRMZM2G102639	192.512	668.436	0.134298	0.0180361	-2.60798	Nuclear and cytoplasmic polyadenylated RNA-binding protein PUB1:fatm_description~
GRMZM2G149708	395.227	1908.15	0.110525	0.0122158	-2.60782	Vegetative incompatibility protein HET-E-1:fatm_description~
GRMZM2G054233	1456.37	17367.1	0.0904882	0.00818812	-2.60764	WRKY transcription factor 19:fatm_description~
GRMZM2G048363	125.152	378.366	0.155424	0.0241567	-2.60729	inorganic phosphate cotransporter :description~Probable anion transporter 7:fatm_description~
GRMZM2G071675	189.776	655.978	0.134959	0.018214	-2.60685	Mannosyl-oligosaccharide glucosidase:fatm_description~
GRMZM2G471779	106.733	309.699	0.164882	0.027186	-2.6065	inactive L-type lectin-domain containing receptor kinase III:fatm_description~
GRMZM2G449355	1923.51	28970.7	0.0884882	0.00783015	-2.60644	PHOTOPERIOD-INDEPENDENT EARLY FLOWERING 1:fatm_description~SNF2:PlnTFDB~
GRMZM2G005126	727.469	5134.4	0.0984986	0.00970198	-2.60612	C3H:PlnTFDB~C3H:PlantTFDB~CCCH domain-containing protein 55:fatm_description~
GRMZM2G025242	1308.32	14327.3	0.0914891	0.00837025	-2.60551	Transmembrane protein 184C:fatm_description~LOC100283673 :description~
GRMZM2G093789	263.144	1039.78	0.12254	0.015016	-2.60543	Trichome differentiation protein GL1:fatm_description~MYB:PlnTFDB~MYB:PlantTFDB~
GRMZM5G894156	284.142	1162.96	0.120018	0.0144044	-2.60512	Vesicle transport v-SNARE 13:fatm_description~
GRMZM2G094871	305.06	1291.87	0.117822	0.0138819	-2.60451
GRMZM2G180967	252.064	978.215	0.124081	0.0153961	-2.60407
GRMZM2G178371	309.685	1321.5	0.117386	0.0137794	-2.60402
GRMZM2G030463	1714.16	23460.1	0.0893537	0.00798409	-2.60372	RNP complex-1-interacting phosphatase:fatm_description~
GRMZM5G827205	150.669	482.439	0.14578	0.0212517	-2.60366	UDP-N-acetylglucosamine--dolichyl-phosphate N-acetylglucosaminephosphotransferase :description~acetylglucosamine--dolichyl-phosphate N-acetylglucosaminephosphotransferase:fatm_description~
GRMZM2G412674	57.497	148.228	0.211748	0.0448372	-2.6032	kelch-repeat protein At1g55270:fatm_description~kelch motif family protein :description~
GRMZM2G099797	551.92	3253.4	0.103346	0.0106803	-2.60318	Orphans:PlnTFDB~response regulator 8 :description~ARR-B:PlantTFDB~Putative two-component response regulator-like APRR4:fatm_description~ARR-B:PlnTFDB~
GRMZM2G121510	231.014	864.521	0.127277	0.0161994	-2.60307	remodeling complex protein BSH:fatm_description~
GRMZM2G132868	72.3151	193.663	0.19244	0.037033	-2.60285	bZIP:PlantTFDB~G-box-binding factor 4 :description~G-box-binding factor 4:fatm_description~bZIP:PlnTFDB~
AC182617.3_FG001	66.3784	175.173	0.199391	0.0397569	-2.60242	Diaminopimelate epimerase:fatm_description~
GRMZM2G135763	212.138	767.418	0.130586	0.0170528	-2.60232	Probable polygalacturonase:fatm_description~
GRMZM6G412501	50.7507	128.648	0.223491	0.049948	-2.60198
GRMZM2G078501	181.996	621.742	0.137008	0.0187711	-2.60189	HVA22-like protein k:fatm_description~
GRMZM2G122892	134.353	416.141	0.151835	0.023054	-2.60142	CREG1 protein :description~Protein CREG2:fatm_description~
GRMZM2G164475	77.7551	211.292	0.186944	0.0349482	-2.60134	membrane translocase subunit TIM16:fatm_description~
GRMZM2G119627	451.263	2358.72	0.107624	0.0115829	-2.60112	Rab5 GDP/GTP exchange factor:fatm_description~
GRMZM2G007080	213.613	775.583	0.130372	0.016997	-2.60099	membrane translocase subunit TIM22:fatm_description~mitochondrial import inner membrane translocase subunit tim22 :description~
GRMZM2G138220	744.377	5357.74	0.0983327	0.00966932	-2.60079	synthase subunit delta', mitochondrial:fatm_description~
GRMZM2G149698	267.197	1066.51	0.122222	0.0149383	-2.60074	RNA-binding protein cabeza:fatm_description~LOC100285397 :description~
GRMZM2G109651	398.954	1945.63	0.110562	0.012224	-2.60073	IIIB 90 kDa subunit:fatm_description~
GRMZM2G134625	140.162	439.879	0.149636	0.022391	-2.60051	Putative methyltransferase NSUN6:fatm_description~
GRMZM2G319747	1327.82	14767.4	0.0915194	0.00837579	-2.60032	Cyclin-B1-2:fatm_description~
AC182482.3_FG003	270.6	1086.96	0.121837	0.0148443	-2.59983	Metal tolerance protein 7:fatm_description~
GRMZM2G052434	158.409	516.892	0.143522	0.0205987	-2.59962	Putative dual specificity tyrosine-phosphorylation-regulated kinase 3 homolog:fatm_description~
GRMZM2G363908	216.195	789.616	0.129976	0.0168936	-2.59933
GRMZM5G845755	722.123	5095.09	0.0988473	0.0097708	-2.59923	protein kinase CK2 catalytic subunit CK2 alpha-3 :description~kinase II subunit alpha:fatm_description~
GRMZM2G113401	180.704	617.066	0.137467	0.0188971	-2.59884
GRMZM2G150213	111.294	328.078	0.162749	0.0264871	-2.5988	Ca2+/calmodulin-dependent protein kinase phosphatase :description~protein phosphatase 2C 15:fatm_description~
AC198518.3_FG003	240.786	919.655	0.125945	0.0158622	-2.59871
GRMZM2G126839	865.09	6940	0.0962983	0.00927336	-2.59835	U2AF 50 kDa subunit:fatm_description~
GRMZM2G160770	408.806	2024.25	0.110056	0.0121124	-2.59823	Probable 26S proteasome regulatory subunit p27:fatm_description~
GRMZM2G165270	210.613	761.906	0.131058	0.0171763	-2.59823	ketoglutarate-dependent dioxygenase AlkB:fatm_description~
GRMZM2G053500	466.647	2492.96	0.106996	0.0114482	-2.59787	Protein FAM63A:fatm_description~
GRMZM2G110381	237.578	902.898	0.126478	0.0159966	-2.59771	LOC100280486 :description~Protein yippee-like:fatm_description~
GRMZM2G481755	1220.41	12715.4	0.0923972	0.00853724	-2.59764	bound O-acyltransferase domain-containing protein 2:fatm_description~
GRMZM2G000014	64.9414	171.322	0.201551	0.0406228	-2.59763	protein ligase CHFR:fatm_description~
GRMZM2G074466	542.467	3175.73	0.103884	0.0107919	-2.59751	Vegetative incompatibility protein HET-E-1:fatm_description~
GRMZM2G048851	120.514	363.078	0.158111	0.0249991	-2.59743
GRMZM2G151414	559.848	3344.09	0.103293	0.0106693	-2.59704	Pantothenate kinase 4:fatm_description~pantothenate kinase 4 :description~
GRMZM2G097426	158.158	516.783	0.143735	0.0206597	-2.59689	Probable F-actin-capping protein subunit beta:fatm_description~
GRMZM2G150485	741.636	5339.19	0.0985251	0.0097072	-2.59677	protein FolD:fatm_description~
GRMZM2G124377	612.816	3879.96	0.101644	0.0103316	-2.59674	ethanolamine phosphate transferase 2:fatm_description~
GRMZM2G102548	187.228	648.809	0.136047	0.0185087	-2.59606	Pentatricopeptide repeat-containing protein:fatm_description~
GRMZM2G065532	1013.47	9157.45	0.0944224	0.00891559	-2.59599	Squamous cell carcinoma antigen recognized by T-cells 3:fatm_description~
GRMZM2G046966	452.733	2379.31	0.107742	0.0116083	-2.59599	Multifunctional tryptophan biosynthesis protein:fatm_description~
GRMZM2G138583	358.012	1653.83	0.113592	0.0129031	-2.59518	Protein FAM203A:fatm_description~LOC100283412 :description~
GRMZM2G181354	48.4699	122.709	0.228542	0.0522315	-2.59508	Tetraspanin-2:fatm_description~
GRMZM2G137348	1376.92	15830.1	0.091376	0.00834958	-2.59464	Kinesin-like protein KIF2A:fatm_description~
GRMZM2G159145	273.315	1106.92	0.121729	0.014818	-2.59452	thioredoxin H-type :description~Thioredoxin H4-2:fatm_description~
GRMZM2G113096	84.977	236.32	0.180904	0.0327264	-2.59349	factor 4E-1:fatm_description~
GRMZM2G074241	1558.86	19851.6	0.0903838	0.00816922	-2.59348	ABC transporter D family member 1:fatm_description~
GRMZM2G051327	116.931	350.43	0.160092	0.0256296	-2.59344	SNARE affecting a late Golgi compartment protein 2:fatm_description~
GRMZM2G078468	1088.69	10408.8	0.0937125	0.00878203	-2.59326	related protein 18g:fatm_description~
GRMZM2G124563	120.398	363.987	0.158461	0.0251099	-2.59207	pore protein 21, chloroplastic:fatm_description~chloroplast channel forming outer membrane protein :description~
GRMZM2G070649	304.261	1298.12	0.118416	0.0140224	-2.59194	protein L2:fatm_description~ribosomal protein L2 :description~
GRMZM2G023020	1147.68	11440.7	0.0931975	0.00868577	-2.59193	secondary cell wall-related glycosyltransferase family 47 (LOC100282889), mRNA:description~Probable beta-1,4-xylosyltransferase IRX10L:fatm_description~
GRMZM2G083346	242.683	934.446	0.125961	0.0158663	-2.59182	cleavage and polyadenylation specificity factor, 73 kDa subunit :description~and polyadenylation specificity factor subunit 3:fatm_description~
GRMZM2G010933	65.8803	174.92	0.200754	0.0403023	-2.59181	oxidase copper chaperone:fatm_description~Cytochrome c oxidase copper chaperone :description~
AC197056.3_FG005	131.973	409.41	0.153318	0.0235065	-2.5917	DnaJ homolog subfamily C member 2:fatm_description~
GRMZM2G094074	411.146	2052.11	0.11018	0.0121397	-2.59133	40S ribosomal protein S14:fatm_description~
GRMZM2G104907	491.533	2720.6	0.106116	0.0112605	-2.59132	Vesicle-associated protein 1-2:fatm_description~
GRMZM2G098494	833.178	6540.33	0.0970649	0.00942159	-2.59054	hydrogen exchanger 7:fatm_description~
GRMZM2G010075	711.03	4993.86	0.0993872	0.00987782	-2.59051	Transcription factor GTE3, chloroplastic:fatm_description~
AC233979.1_FG009	509.067	2879.74	0.105415	0.0111123	-2.59045	Cyclin-T1-4:fatm_description~
GRMZM2G115176	365.895	1715.85	0.113209	0.0128164	-2.59	LOC100285722 :description~ribonucleoprotein Sm D3:fatm_description~
GRMZM2G063462	171.184	577.177	0.140343	0.0196962	-2.58985	wall integrity protein scw1:fatm_description~
GRMZM2G050467	310.637	1340.84	0.117878	0.0138953	-2.58966	alpha type-7:fatm_description~
GRMZM2G101250	344.12	1563.38	0.114901	0.0132022	-2.58965	Actin-related protein 9:fatm_description~
GRMZM2G063723	195.667	692.433	0.134484	0.018086	-2.58928	protein DnaJ:fatm_description~
GRMZM2G011575	262.11	1045.95	0.123388	0.0152246	-2.58868	transcription complex subunit 11:fatm_description~
GRMZM5G884432	116.993	351.86	0.160333	0.0257068	-2.58853	Protein DENND6B:fatm_description~
GRMZM2G098237	314.891	1369.39	0.117518	0.0138104	-2.58847	LOC100282246 :description~
GRMZM2G043464	114.685	343.162	0.161526	0.0260907	-2.58837	EMB2756 :description~
GRMZM2G130459	706.224	4944.83	0.0995712	0.00991442	-2.58826	AP2:PlantTFDB~AP2-like ethylene-responsive transcription factor:fatm_description~AP2-EREBP:PlnTFDB~
GRMZM2G023023	88.0742	247.726	0.178705	0.0319356	-2.58794	Glutamyl-tRNA(Gln) amidotransferase subunit A:fatm_description~
GRMZM2G060284	395.047	1933.29	0.111301	0.012388	-2.58793	transcription factor IIF subunit 2:fatm_description~
GRMZM2G154218	7197.75	367194	0.0841881	0.00708763	-2.58784	elongation factor 1 alpha :description~Elongation factor 1 alpha:fatm_description~
GRMZM2G037280	247.804	965.444	0.125388	0.0157221	-2.58778	Probable ATP-dependent RNA helicase YTHDC2:fatm_description~
GRMZM2G041930	232.279	880.647	0.127759	0.0163223	-2.58756	Pentatricopeptide repeat-containing protein:fatm_description~
GRMZM2G025214	808.441	6226.56	0.0976059	0.00952691	-2.58689	STIP1 homology and U box-containing protein 1 :description~factor 3 subunit F:fatm_description~
GRMZM2G102779	848.122	6760.76	0.0969482	0.00939896	-2.58683	factor 3 subunit D:fatm_description~
GRMZM2G065355	215.977	795.635	0.130602	0.0170569	-2.58634	heat shock factor-binding protein 1 :description~shock factor-binding protein 1:fatm_description~
GRMZM2G029833	175.736	599.541	0.139331	0.0194131	-2.586	Probable DNA-directed RNA polymerase III subunit RPC6:fatm_description~
GRMZM2G103825	51.9252	133.531	0.222542	0.0495249	-2.58572	Glutamyl-tRNA(Gln) amidotransferase subunit A:fatm_description~
GRMZM2G162175	474.845	2584.69	0.107066	0.0114631	-2.5857	cupin, RmlC-type :description~
GRMZM2G123791	285.153	1184.96	0.120718	0.0145729	-2.5856	Putative E3 ubiquitin-protein ligase RING1a:fatm_description~
GRMZM2G067522	638.128	4181.33	0.101333	0.0102683	-2.58557
GRMZM2G115855	595.136	3726.04	0.102567	0.01052	-2.58551	Peroxisome biogenesis protein 5:fatm_description~
GRMZM2G171254	122.24	372.936	0.157981	0.0249578	-2.58485
GRMZM2G118316	696.666	4846.39	0.0999275	0.00998551	-2.5842	protein DnaJ:fatm_description~
GRMZM2G300955	333.8	1499	0.115988	0.0134532	-2.58404	SET:PlnTFDB~lysine-27, H4 lysine-20 and cytosine specific SUVH2:fatm_description~
GRMZM2G100402	527.045	3059.15	0.104943	0.011013	-2.58403	Probable mitochondrial import receptor subunit TOM20:fatm_description~mitochondrial import receptor subunit TOM20 :description~
GRMZM2G145130	133.873	419.339	0.152965	0.0233982	-2.5837	Pentatricopeptide repeat-containing protein At1g07590, mitochondrial:fatm_description~
GRMZM2G177575	104.789	307.563	0.16736	0.0280093	-2.58349	Aspartic proteinase-like protein 1:fatm_description~
GRMZM2G491632	388.591	1890.63	0.111895	0.0125205	-2.58338	zinc finger protein 593 :description~finger protein 593 homolog:fatm_description~
GRMZM2G167651	692.37	4800.78	0.100073	0.0100147	-2.58285	Golgin candidate 4:fatm_description~
GRMZM2G124047	500.433	2816.81	0.106056	0.0112478	-2.58267	Lysosomal Pro-X carboxypeptidase:fatm_description~
GRMZM2G043509	531.596	3105.12	0.104823	0.0109879	-2.58259	catabolite repressor protein 4 homolog 2:fatm_description~
GRMZM2G114634	606.116	3847.86	0.102342	0.0104739	-2.58254
GRMZM2G106338	69.9011	188.817	0.196579	0.0386433	-2.58168
GRMZM2G390889	140.777	448.273	0.150397	0.0226194	-2.58145
GRMZM2G003992	737.797	5349.27	0.0991311	0.00982698	-2.58137	WPP domain-interacting protein:fatm_description~
GRMZM2G365035	274.637	1124.98	0.122127	0.0149151	-2.58132	LOC100284681 :description~Calcium-dependent protein kinase:fatm_description~
GRMZM2G078283	563.072	3412.69	0.103749	0.0107639	-2.58127	UPF0655 protein C17G9.12c:fatm_description~
GRMZM2G093186	593.094	3716.72	0.102791	0.0105661	-2.58096	Ras-related protein Rab:fatm_description~
GRMZM2G324863	302.803	1298.8	0.119017	0.0141652	-2.58092
GRMZM2G162954	680.874	4674.09	0.100411	0.0100824	-2.58092	ribonucleoprotein A1, A2/B1 homolog:fatm_description~
GRMZM2G418232	414.653	2094.73	0.110377	0.0121831	-2.58076	terminal hydrolase 13:fatm_description~
GRMZM2G441565	51.9808	134.179	0.222843	0.049659	-2.58049
GRMZM2G341269	64.1264	170.851	0.203832	0.0415475	-2.58038
GRMZM2G117854	233.836	893.562	0.127835	0.0163418	-2.5802	G2-like:PlnTFDB~G2-like:PlantTFDB~Myb family transcription factor APL:fatm_description~
GRMZM2G423027	153.755	503.677	0.145964	0.0213056	-2.58005	Protein-L-isoaspartate:fatm_description~
GRMZM2G308193	92.3912	264.037	0.175874	0.0309316	-2.57992	LMBR1-like conserved region family protein :description~LMBR1 domain-containing protein 2 homolog:fatm_description~
GRMZM2G047321	60.7241	160.459	0.208603	0.0435153	-2.57966	U12 small nuclear ribonucleoprotein 25 kDa protein:fatm_description~
GRMZM2G034342	351.091	1622.96	0.114745	0.0131664	-2.57954
GRMZM2G177532	344.519	1577.52	0.115285	0.0132907	-2.5792	Metal tolerance protein C1:fatm_description~
GRMZM2G051050	326.171	1453.54	0.116888	0.0136627	-2.57835	USP6 N-terminal-like protein:fatm_description~
GRMZM2G095670	347.474	1599.02	0.115081	0.0132437	-2.57832	Protein BUD31 homolog:fatm_description~G10-like protein :description~
GRMZM2G073826	148.46	481.559	0.147814	0.0218489	-2.5783	Myb-related protein 3R-1:fatm_description~MYB-related:PlnTFDB~
GRMZM2G111679	66.5147	178.56	0.200897	0.0403598	-2.57825
GRMZM2G079658	210.375	771.374	0.132019	0.0174291	-2.57814	CCA-adding enzyme:fatm_description~
GRMZM2G115939	483.471	2673.94	0.106956	0.0114396	-2.57813	Probable NEDD8-conjugating enzyme Ubc12-like:fatm_description~
GRMZM2G124671	85.3806	240.229	0.181532	0.0329539	-2.57807	Putative bifunctional UDP-N-acetylglucosamine transferase and deubiquitinase ALG13:fatm_description~
GRMZM2G131473	1203.31	12568.2	0.0931662	0.00867994	-2.57804	Methionine aminopeptidase 2:fatm_description~
GRMZM2G040750	295.87	1257.63	0.11986	0.0143664	-2.57801
GRMZM2G033029	235.867	905.995	0.127613	0.0162851	-2.57796	protein phosphatase 4 regulatory subunit 2-B:fatm_description~
GRMZM2G157177	383.024	1857.2	0.112513	0.0126592	-2.57704	bZIP:PlnTFDB~transcription factor HBP-1a :description~bZIP:PlantTFDB~Common plant regulatory factor 1:fatm_description~
AC213654.3_FG001	318.651	1405.05	0.117633	0.0138376	-2.57694	finger protein 126-B:fatm_description~
GRMZM2G018146	111.574	334.31	0.163875	0.0268549	-2.5762	processing protein 36 homolog:fatm_description~testis intracellular mediator protein :description~
GRMZM5G856943	552.305	3318.71	0.104305	0.0108796	-2.57614
GRMZM2G063643	58.6624	154.566	0.211932	0.0449153	-2.57611	KH domain-containing protein SPIN1:fatm_description~
GRMZM5G885628	329.611	1479.72	0.116705	0.01362	-2.57531	adaptin-like protein C:fatm_description~
GRMZM2G114172	395.561	1954.83	0.111774	0.0124934	-2.57485	Ubiquitin-like domain-containing CTD phosphatase 1:fatm_description~ubiquitin-like domain containing CTD phosphatase 1 :description~
GRMZM2G057394	939.679	8144.14	0.096038	0.0092233	-2.57441	ATP-dependent RNA helicase DDX23 :description~splicing ATP-dependent RNA helicase PRP28:fatm_description~
GRMZM5G808775	1139.29	11433.9	0.0938564	0.00880903	-2.57396	mRNA-processing factor 39:fatm_description~
GRMZM2G453879	59.2824	156.697	0.211156	0.0445869	-2.57384	Probable cleavage and polyadenylation specificity factor subunit 1:fatm_description~
GRMZM2G135410	265.465	1076.44	0.123591	0.0152748	-2.57377	SNF complex subunit SWI3A:fatm_description~MYB-related:PlnTFDB~ATSWI3A :description~
GRMZM2G105391	182.521	636.537	0.138229	0.0191073	-2.5736	Sterol 3-beta-glucosyltransferase:fatm_description~
GRMZM2G044301	319.469	1413.72	0.117694	0.0138518	-2.57358	Jumonji:PlnTFDB~Probable lysine-specific demethylase JMJ14:fatm_description~
GRMZM2G037725	311.666	1363.15	0.118463	0.0140335	-2.57294
GRMZM5G881996	479.177	2646.26	0.107355	0.011525	-2.5726	Putative U5 small nuclear ribonucleoprotein 200 kDa helicase:fatm_description~
GRMZM2G146207	109.122	325.946	0.165447	0.0273728	-2.5726	Nephrocystin-3:fatm_description~
GRMZM2G091151	533.684	3147.67	0.105126	0.0110515	-2.57211	U4/U6.U5 tri-snRNP-associated protein 2:fatm_description~LOC100285671 :description~
GRMZM2G054076	575.027	3554.66	0.103684	0.0107503	-2.57203	protein DnaJ:fatm_description~
GRMZM5G822970	63.8759	171.092	0.204775	0.0419329	-2.57178	junction endonuclease MUS81:fatm_description~
GRMZM2G088140	229.813	877.069	0.128867	0.0166068	-2.57165	bZIP:PlnTFDB~bZIP:PlantTFDB~Transcription factor HBP-1a:fatm_description~
GRMZM2G054028	79.8344	222.591	0.18688	0.0349242	-2.57165
GRMZM2G059015	1400.4	16591.6	0.0919796	0.00846025	-2.571	pore complex protein Nup98-Nup96:fatm_description~
GRMZM2G014387	796.485	6137.17	0.0983573	0.00967416	-2.57098
GRMZM5G804816	197.012	708.082	0.135067	0.0182431	-2.57063	protein L27:fatm_description~50S ribosomal protein L27Putative uncharacterized protein :~
GRMZM2G159975	352.628	1643.89	0.114979	0.0132202	-2.57062
GRMZM2G077546	106.908	318.164	0.166846	0.0278377	-2.57054	Sugar transporter ERD6-like:fatm_description~
GRMZM2G086937	166.922	565.897	0.142514	0.0203101	-2.56954
GRMZM2G178924	54.6868	143.256	0.218864	0.0479014	-2.56953
GRMZM2G068352	110.883	333.254	0.164636	0.0271049	-2.56952	machinery-associated protein 22:fatm_description~
GRMZM2G029810	81.394	228.199	0.185594	0.0344452	-2.56918
GRMZM5G838754	59.0973	156.653	0.211788	0.0448543	-2.56904	F-box protein At1g47056:fatm_description~
GRMZM2G139920	557.14	3382.8	0.104394	0.010898	-2.56903	Cationic amino acid transporter 9, chloroplastic:fatm_description~
GRMZM2G145152	102.335	301.713	0.169735	0.0288101	-2.56878
GRMZM2G179906	474.276	2610.21	0.107723	0.0116041	-2.56876
GRMZM2G010136	138.239	441.733	0.152037	0.0231154	-2.56856	actin-capping protein subunit alpha-2:fatm_description~F-actin capping protein alpha subunit :description~
GRMZM2G049155	706.249	5014.07	0.100262	0.0100525	-2.56829	rif1:CommonName~Protein EMSY:fatm_description~r-interacting factor1:r-interacting factor1 ~
GRMZM2G087212	1012.4	9317.9	0.0953471	0.00909107	-2.56825	Transmembrane 9 superfamily member:fatm_description~
GRMZM2G044348	1597.47	21132.5	0.0910002	0.00828104	-2.56781	Signal peptide peptidase 2:fatm_description~
GRMZM2G372398	1114.79	11048.6	0.0942889	0.00889039	-2.56775	sel-1 homolog 1:fatm_description~
GRMZM2G087395	112.131	338.43	0.164063	0.0269167	-2.56754	CRS2-associated factor 1, mitochondrial:fatm_description~
GRMZM2G173649	376.947	1824.7	0.113322	0.0128419	-2.56703
GRMZM2G084134	515.381	2985.62	0.10602	0.0112403	-2.567	UPF0420 protein C16orf58 homolog:fatm_description~
GRMZM2G429213	130.436	410.251	0.155285	0.0241133	-2.56699	Germinal-center associated nuclear protein:fatm_description~
GRMZM2G017197	29.5672	72.4871	0.287952	0.0829164	-2.56687
GRMZM2G079031	667.597	4567.82	0.101237	0.010249	-2.56655	Protein ARABIDILLO 2:fatm_description~
GRMZM2G017334	94.5132	274.024	0.175146	0.0306763	-2.56641	2-phosphoglycerate kinase:fatm_description~
GRMZM2G150813	374.802	1809.62	0.113499	0.012882	-2.56636	Gag-Pol polyprotein:fatm_description~
GRMZM2G094959	383.507	1875.14	0.112913	0.0127494	-2.56596	Vegetative incompatibility protein HET-E-1:fatm_description~
GRMZM5G883149	366.344	1748	0.114125	0.0130246	-2.56592	Coatomer subunit zeta-3:fatm_description~
GRMZM2G076705	1522.68	19387.6	0.0914435	0.00836192	-2.56577	KH domain-containing protein At4g18375:fatm_description~nucleic acid binding protein :description~
GRMZM5G862931	531.65	3142.05	0.105434	0.0111163	-2.56577	COBW domain-containing protein 1:fatm_description~
GRMZM2G464523	42.0496	106.784	0.245748	0.0603923	-2.56574	threonine-protein kinase ATM:fatm_description~
GRMZM2G026180	119.75	368.19	0.160236	0.0256757	-2.56562	Putative ABC1 protein At2g40090:fatm_description~
GRMZM2G051613	1042.87	9836.01	0.0951001	0.00904403	-2.56541	NADH-ubiquinone oxidoreductase 13 kDa-B subunit :description~Probable NADH dehydrogenase [ubiquinone] 1 alpha subcomplex subunit 5, mitochondrial:fatm_description~
GRMZM2G356894	663.427	4523.84	0.101382	0.0102783	-2.56541	splicing factor SYF1:fatm_description~
GRMZM2G137985	781.495	5964.89	0.0988269	0.00976675	-2.56526	membrane protein porin of 34 kDa:fatm_description~
GRMZM2G113911	1912.02	29484.2	0.0898054	0.00806501	-2.56506	Chloride channel protein CLC-f:fatm_description~
GRMZM2G026758	127.269	398.081	0.15677	0.0245769	-2.56495	Carbonyl reductase [NADPH] 1:fatm_description~
GRMZM2G173858	382.186	1867.25	0.113065	0.0127836	-2.56438	Hypersensitive-induced response protein 4:fatm_description~
GRMZM2G133621	971.767	8696.16	0.0959625	0.00920881	-2.56433	CBS domain-containing protein CBSCBSPB5:fatm_description~
GRMZM2G065757	1300.77	14593.3	0.09287	0.00862483	-2.56396	Aspartic proteinase oryzasin-1:fatm_description~aspartic proteinase oryzasin-1 :description~
GRMZM2G048494	848.13	6869.71	0.0977253	0.00955024	-2.56379	associated protein LEO1:fatm_description~
GRMZM2G071869	61.8364	165.723	0.208184	0.0433407	-2.5634
GRMZM2G139710	389.07	1920.7	0.112642	0.0126883	-2.56336	lysine-27, H4 lysine-20 and cytosine specific SUVH2:fatm_description~LOC541980 :description~SET:PlnTFDB~
GRMZM2G012046	86.495	246.567	0.181542	0.0329575	-2.5631	MACPF domain-containing protein:fatm_description~
GRMZM2G319169	412.006	2099.71	0.111218	0.0123695	-2.56294
GRMZM2G545891	139.773	449.936	0.151758	0.0230304	-2.56269
GRMZM2G472991	675.059	4666.17	0.10119	0.0102394	-2.56264	threonine-protein kinase RIO2:fatm_description~IDP27:CommonName~LOC100217272:hypothetical protein LOC100217272 ~
GRMZM2G106960	2208.76	38651.6	0.0890091	0.00792262	-2.56219	Ras-related protein Rab:fatm_description~
GRMZM2G477847	111.756	338.331	0.164589	0.0270894	-2.5619
GRMZM2G040164	1098.99	10820.2	0.0946509	0.00895879	-2.56138	proteasome subunit beta type 4 :description~Proteasome subunit beta type-4:fatm_description~
GRMZM2G078691	264.753	1081.51	0.124215	0.0154294	-2.56138	transcription factor Y subunit C:fatm_description~nuclear transcription factor Y subunit C-2 :description~NF-YC:PlantTFDB~CCAAT:PlnTFDB~
GRMZM2G143086	316.176	1404.21	0.118519	0.0140467	-2.56101	CCCH domain-containing protein 15 homolog:fatm_description~
GRMZM2G078052	566.421	3494.8	0.104369	0.0108929	-2.56094
GRMZM5G824831	97.3286	285.193	0.173512	0.0301063	-2.56072	Proteasome subunit alpha type-2:fatm_description~
GRMZM2G136700	276.847	1155.2	0.122769	0.0150722	-2.55993
GRMZM2G003724	347.17	1617.58	0.115849	0.0134209	-2.55976	Phosphoglycerate kinase:fatm_description~
GRMZM2G085926	885.761	7425.12	0.0972826	0.0094639	-2.55974	Choline-phosphate cytidylyltransferase:fatm_description~
GRMZM2G173563	334.338	1528.23	0.116925	0.0136715	-2.55967	LOC100282145 :description~
GRMZM2G080764	715.401	5155.47	0.100365	0.0100732	-2.55947	Ell-associated factor Eaf:fatm_description~
GRMZM2G029258	788.966	6087.28	0.0988903	0.00977928	-2.55938	Probable pre-mRNA-splicing factor ATP-dependent RNA helicase mog:fatm_description~
GRMZM2G013100	615.362	4009.2	0.102896	0.0105876	-2.55936
GRMZM2G125512	230.931	890.875	0.129249	0.0167052	-2.55902
GRMZM2G336789	49.3239	128.333	0.229674	0.0527502	-2.55891	AP-1 complex subunit sigma:fatm_description~
GRMZM2G115579	726.766	5297.66	0.100149	0.0100299	-2.5586
GRMZM2G072573	169.11	580.285	0.142446	0.020291	-2.55849	Putative protein phosphatase 2C 46:fatm_description~
GRMZM2G001272	3270.07	81409.7	0.0872532	0.00761312	-2.55802	Tubby-like F-box protein:fatm_description~TUB:PlnTFDB~LOC100281492 :description~
GRMZM2G169548	111.641	338.812	0.164876	0.027184	-2.55798	UDP-N-acetylglucosamine O-acyltransferase:fatm_description~
GRMZM2G128228	286.928	1218.91	0.121678	0.0148056	-2.55797
GRMZM2G073077	377.168	1838.99	0.113699	0.0129274	-2.55707	Putative 26S proteasome non-ATPase regulatory subunit 8 homolog B:fatm_description~26S proteasome non-ATPase regulatory subunit 8 :description~
GRMZM2G164735	280.693	1181.74	0.12247	0.0149988	-2.55623	BBR/BPC:PlnTFDB~BBR-BPC:PlantTFDB~Barley B recombinant-like protein:fatm_description~
GRMZM2G049495	368.068	1772.99	0.1144	0.0130873	-2.5558	bromo and BTB domain-containing protein DDB_G0293800:fatm_description~acyl-CoA-binding domain-containing protein 6 :description~
GRMZM2G477743	434.527	2293.6	0.110215	0.0121474	-2.55561	Monoglyceride lipase:fatm_description~
GRMZM2G070378	116.656	358.674	0.162347	0.0263565	-2.55559
GRMZM2G136887	665.453	4579.43	0.101692	0.0103413	-2.55514	MYB-related:PlnTFDB~MYB_related:PlantTFDB~Telomere repeat-binding factor 3:fatm_description~
GRMZM2G171921	757.866	5702.18	0.0996388	0.00992789	-2.55486	Aly/REF export factor 2:fatm_description~
GRMZM2G422576	246.156	978.565	0.127082	0.0161499	-2.55453	CDPK-related kinase:fatm_description~
GRMZM2G092447	5280.42	205454	0.0858398	0.00736847	-2.55436	Next to BRCA1 gene 1 protein:fatm_description~
GRMZM2G122045	213.091	798.488	0.132608	0.0175848	-2.55408	Transmembrane protein 184A:fatm_description~
GRMZM2G111015	211.763	791.596	0.132863	0.0176525	-2.55401	RNA helicase DHH1:fatm_description~
GRMZM2G009014	365.055	1753.37	0.114704	0.013157	-2.55372
GRMZM2G145666	142.301	463.486	0.15129	0.0228888	-2.55353	Set1/Ash2 histone methyltransferase complex subunit ASH2:fatm_description~
GRMZM2G424181	2796.07	60648.4	0.0880769	0.00775753	-2.55297	MODIFIER OF SNC1 1:fatm_description~
GRMZM2G150541	435.858	2309.51	0.110259	0.0121571	-2.55258	3beta-hydroxysteroid-dehydrogenase/decarboxylase isoform 3:fatm_description~
GRMZM2G072690	323.542	1462.08	0.118183	0.0139672	-2.5524	Vesicle transport protein GOT1A:fatm_description~
GRMZM2G004703	452.272	2448.79	0.109415	0.0119716	-2.55214	Calmodulin:short_description~Calmodulin (CaM):description~P41040:uniprot~Calmodulin-5/6/7/8:fatm_description~
GRMZM2G105652	167.518	575.63	0.143222	0.0205125	-2.55183	Exocyst complex component:fatm_description~
GRMZM2G153181	1057.03	10167.9	0.095396	0.00910039	-2.55183	factor 3 subunit L:fatm_description~
GRMZM2G074102	334.639	1539.18	0.117238	0.0137447	-2.55132	Erlin-2:fatm_description~
GRMZM2G461145	223.855	857.429	0.130807	0.0171105	-2.55091	lariat debranching enzyme :description~Lariat debranching enzyme:fatm_description~
GRMZM2G162699	679.777	4760.7	0.101501	0.0103024	-2.55053	Glyoxysomal processing protease, glyoxysomal:fatm_description~
GRMZM2G126435	1567.9	20677.4	0.0917125	0.00841118	-2.54993	threonine-protein phosphatase 5:fatm_description~serine/threonine-protein phosphatase 5 :description~
GRMZM2G096693	519.802	3063.58	0.106482	0.0113384	-2.54969	Tobamovirus multiplication protein 1:fatm_description~
GRMZM2G006083	119.401	370.912	0.161297	0.0260167	-2.54966	Transcription factor GTE3, chloroplastic:fatm_description~
GRMZM2G002130	415.177	2145.12	0.111556	0.0124447	-2.54931
GRMZM2G016561	84.3614	241.55	0.18423	0.0339406	-2.54926
GRMZM2G168301	191.429	690.85	0.137304	0.0188524	-2.54924	rho guanine nucleotide exchange factor :description~
GRMZM2G051896	86.7207	249.769	0.182241	0.0332119	-2.54904	polymerase alpha:fatm_description~
GRMZM2G085199	88.4719	255.922	0.180821	0.0326962	-2.54887	Transcription factor bHLH111:fatm_description~
GRMZM5G838671	201.609	742.145	0.135125	0.0182587	-2.54872	S-acyltransferase 23:fatm_description~
GRMZM2G351775	377.465	1852.58	0.114028	0.0130024	-2.54819	protein DnaJ:fatm_description~
GRMZM2G049342	683.692	4814.95	0.101493	0.0103008	-2.54807	threonine-protein kinase mTOR:fatm_description~
GRMZM2G127299	577.552	3641.54	0.104484	0.010917	-2.54755	Transcription factor GTE9:fatm_description~
GRMZM2G181002	765.628	5831.85	0.0997436	0.00994878	-2.54741	Putative dual specificity tyrosine-phosphorylation-regulated kinase 3 homolog:fatm_description~
GRMZM2G116135	4117.94	127659	0.0867651	0.00752818	-2.54697	60S ribosomal protein L19:fatm_description~60S ribosomal protein L19-3 :description~
GRMZM2G166873	416.876	2162.5	0.11155	0.0124435	-2.54686
GRMZM2G071059	425.995	2237.32	0.111035	0.0123287	-2.54659	Probable CCR4-associated factor 1 homolog:fatm_description~
GRMZM2G433591	848.171	6954.15	0.0983192	0.00966666	-2.54629	Homeobox protein knotted-1-like 6:short_description~knox7:CommonName~KNOX family class 2 homeodomain protein:Homeobox protein knotted-1-like 7 Fragment ~Homeobox protein knotted-1-like:fatm_description~TALE:PlantTFDB~P56664:uniprot~HB:PlnTFDB~Homeobox protein knotted-1-like 7:short_description~P56665:uniprot~
GRMZM2G064366	1112.83	11180.5	0.0950168	0.00902818	-2.54613	Transmembrane protein 87B:fatm_description~
GRMZM5G836674	322.608	1462.17	0.118529	0.0140491	-2.54607	Endoribonuclease YbeY:fatm_description~
GRMZM2G115257	148.617	493.127	0.149421	0.0223267	-2.54605	Oligoribonuclease, mitochondrial:fatm_description~
GRMZM2G010302	1570.92	20809.8	0.0918289	0.00843255	-2.54579	R3H domain-containing protein 2:fatm_description~DIP1 :description~
GRMZM2G081359	90.1549	262.571	0.179736	0.0323049	-2.54489	protein phosphatase 2C 15:fatm_description~
GRMZM2G136975	154.735	520.476	0.147439	0.0217382	-2.54483	UPF0420 protein:fatm_description~
GRMZM2G037698	861.031	7145.48	0.0981741	0.00963815	-2.54454	pre-mRNA-splicing factor 19 :description~Vegetative incompatibility protein HET-E-1:fatm_description~
GRMZM2G093950	665.295	4611.99	0.102078	0.0104198	-2.54434	Putative CCA tRNA nucleotidyltransferase 2:fatm_description~
GRMZM2G156818	628.36	4193.85	0.103062	0.0106217	-2.54432	II-associated protein 1:fatm_description~
GRMZM2G133029	1182.52	12472.3	0.0944418	0.00891925	-2.54421	Aspartic proteinase-like protein 2:fatm_description~LOC100283967 :description~
GRMZM2G021464	112.205	344.265	0.165361	0.0273443	-2.54408	Sm-like protein LSm1:fatm_description~small nuclear ribonucleoprotein LSM1 :description~
GRMZM2G099187	1292.98	14639.5	0.0935772	0.00875669	-2.54381
GRMZM2G420334	144.193	474.756	0.151109	0.0228341	-2.54374
GRMZM2G141941	322.325	1462.64	0.118652	0.0140783	-2.54371
GRMZM2G108686	52.9147	140.468	0.223981	0.0501677	-2.54365
GRMZM5G812738	64.9904	178.048	0.205315	0.0421541	-2.54334
AC233880.1_FG006	71.8779	200.424	0.196961	0.0387935	-2.54302	Protein NLP1:fatm_description~Nin-like:PlantTFDB~
GRMZM2G152111	552.814	3403.29	0.105529	0.0111363	-2.54199	Uncharacterized RNA-binding protein C25G10.01:fatm_description~transformer-2 protein :description~
GRMZM2G579432	507.723	2965.7	0.10726	0.0115047	-2.54188	Histidine protein methyltransferase 1 homolog:fatm_description~
GRMZM2G162467	284.526	1217.8	0.12265	0.015043	-2.5415
GRMZM2G099130	613.774	4042.09	0.103584	0.0107297	-2.54141
GRMZM2G113473	254.747	1037.31	0.126429	0.0159842	-2.54139	Oral cancer-overexpressed protein 1:fatm_description~
GRMZM2G131434	132.794	427.359	0.155674	0.0242345	-2.54132	oxidase assembly factor 6 homolog:fatm_description~
GRMZM5G885867	164.156	564.674	0.144758	0.0209549	-2.54046	demethylase and histidyl-hydroxylase NO66:fatm_description~
GRMZM2G325350	78.7095	223.643	0.189999	0.0360994	-2.54038	mTERF:PlnTFDB~
GRMZM2G119640	487.61	2782.65	0.108182	0.0117034	-2.54029	C3H:PlnTFDB~CCCH domain-containing protein 13:fatm_description~C3H:PlantTFDB~
GRMZM2G135186	2465.88	48257.8	0.0890863	0.00793637	-2.54016	ADP,ATP carrier protein 2, mitochondrial Precursor (ADP/ATP translocase 2)(Adenine nucleotide translocator 2)(ANT 2):description~ADP,ATP carrier protein 2, mitochondrial:short_description~P04709:uniprot~ADP,ATP carrier protein 1, mitochondrial:short_description~ATP carrier protein 1, mitochondrial:fatm_description~P12857:uniprot~
GRMZM2G050628	161.09	550.81	0.145691	0.0212258	-2.54008	adhesin FhaB :description~
GRMZM2G467059	411.622	2131.19	0.112153	0.0125784	-2.53937	ATPase regulatory subunit 14:fatm_description~
GRMZM6G274034	133.28	429.958	0.155578	0.0242046	-2.53937
GRMZM2G086267	1014.11	9536.57	0.0962965	0.00927302	-2.53906	anchored ubiquitin-fold protein 4:fatm_description~LOC100282506 :description~
GRMZM2G044343	436.21	2334.48	0.110764	0.0122687	-2.53889	Nuclear-interacting partner of ALK:fatm_description~
GRMZM2G147430	593.461	3831.06	0.104296	0.0108776	-2.53871	cytidine kinase C:fatm_description~
GRMZM2G122999	483.568	2749.07	0.108426	0.0117563	-2.53862	CTP synthase:fatm_description~CTP synthase :description~
GRMZM2G077125	754.756	5726.71	0.100264	0.0100529	-2.53859	RNA helicase DBP2:fatm_description~
GRMZM2G359365	360.228	1736.36	0.115676	0.0133808	-2.53849	Probable cation-transporting ATPase C10C6.6:fatm_description~
GRMZM2G071877	657.732	4543.43	0.102481	0.0105023	-2.53841	PTI1-like tyrosine-protein kinase 3:fatm_description~
GRMZM2G158136	501.593	2916.01	0.107657	0.0115901	-2.5381	ATPase family AAA domain-containing protein 1 :description~Suppressor protein of bem1/bed5 double mutants:fatm_description~
GRMZM2G097249	966.764	8778.99	0.0969174	0.00939299	-2.53764
GRMZM2G424241	680.957	4818.15	0.101934	0.0103906	-2.53742	FHA:PlnTFDB~
GRMZM5G878153	321.859	1466.03	0.118961	0.0141518	-2.53725
GRMZM2G089163	247.184	996.906	0.127734	0.016316	-2.53634	stranded RNA-binding protein 2:fatm_description~
GRMZM5G876773	610.206	4017.66	0.103875	0.01079	-2.53626	arabinogalactan protein :description~Postacrosomal sheath WW domain-binding protein:fatm_description~
GRMZM5G833477	390.607	1969.8	0.113624	0.0129105	-2.53573	of RNA polymerase II transcription subunit 15a:fatm_description~
GRMZM5G873287	608.834	4004.62	0.10394	0.0108035	-2.53559	Protein ROOT HAIR DEFECTIVE 3:fatm_description~
GRMZM2G110198	758.583	5789.22	0.100301	0.0100604	-2.53532	Caffeoylshikimate esterase:fatm_description~
GRMZM2G104262	1747.26	25487.1	0.0913699	0.00834845	-2.53495	Cryptochrome 2 :description~Cryptochrome-1:fatm_description~
GRMZM2G055020	213.751	812.788	0.133377	0.0177893	-2.5347
GRMZM2G315176	288.128	1246.37	0.122529	0.0150133	-2.53467	helicase RecG:fatm_description~
GRMZM2G068479	767.205	5905.14	0.100162	0.0100325	-2.53444	pre-mRNA-splicing factor ATP-dependent RNA helicase :description~splicing factor ATP-dependent RNA helicase:fatm_description~
GRMZM6G815941	124.12	393.853	0.159891	0.0255651	-2.53418
GRMZM2G116840	125.694	400.255	0.159168	0.0253344	-2.53411	Ubiquitin-conjugating enzyme:fatm_description~
GRMZM2G090480	315.306	1425	0.119722	0.0143334	-2.53387	of RNA polymerase II transcription subunit 18:fatm_description~
GRMZM2G089962	129.052	414.071	0.157679	0.0248626	-2.53386	TraB :description~
GRMZM2G306374	1032.44	9879.05	0.0962703	0.00926798	-2.53359	biosynthesis protein PURH:fatm_description~
GRMZM5G856837	938.987	8370.55	0.0974355	0.00949367	-2.533	bHLH:PlnTFDB~DNA binding protein :description~bHLH:PlantTFDB~Transcription factor bHLH115:fatm_description~
GRMZM2G025236	183.999	662.283	0.139864	0.019562	-2.53222	CMP-sialic acid transporter 5:fatm_description~LOC100282085 :description~
GRMZM2G056916	329.141	1521.4	0.118506	0.0140437	-2.53214	TAF5-like RNA polymerase II p300/CBP-associated factor-associated:fatm_description~
GRMZM2G125352	126.891	405.7	0.158734	0.0251965	-2.53211	Autophagy-related protein 13:fatm_description~
GRMZM2G052166	292.66	1277.74	0.12214	0.0149182	-2.53192	Arginine/serine-rich-splicing factor RSP31:fatm_description~Arginine/serine-rich splicing factor 1Arginine/serine-rich splicing factor RSP41 :~
GRMZM2G002616	397.509	2029.3	0.113325	0.0128426	-2.53188	Eukaryotic translation initiation factor 4E-1:short_description~O81481:uniprot~Eukaryotic translation initiation factor 4E-1 (eIF-4E-1)(eIF4E-1)(mRNA cap-binding protein)(eIF-4F 25 kDa subunit)(eIF-4F p26 subunit):description~factor 4E-1:fatm_description~
GRMZM6G041832	1080.82	10723.6	0.0958112	0.00917978	-2.53178
GRMZM2G463730	686.034	4898.58	0.102021	0.0104083	-2.5315	FAR1-RELATED SEQUENCE:fatm_description~FAR1:PlantTFDB~
GRMZM2G086132	283.897	1222.37	0.123152	0.0151663	-2.53142
GRMZM2G037694	158.191	540.923	0.147024	0.0216159	-2.53141	Chitinase domain-containing protein 1:fatm_description~
GRMZM2G075257	381.466	1905.03	0.114418	0.0130915	-2.5313	A complex subunit BRE:fatm_description~protein BRE :description~
GRMZM2G126706	589.371	3807.27	0.104693	0.0109607	-2.53129	50S ribosomal protein L7Ae:fatm_description~ribonuclease P :description~
GRMZM2G045854	491.402	2835.05	0.108354	0.0117405	-2.53125
GRMZM2G008464	310.306	1394.09	0.120325	0.0144782	-2.53117	NADH-ubiquinone oxidoreductase 10.5 kDa subunit (LOC100283003), mRNA:description~
GRMZM2G037177	455.742	2514.89	0.110037	0.0121082	-2.53116	Gamma carbonic anhydrase 2, mitochondrial:fatm_description~
GRMZM5G898597	167.525	583.975	0.144251	0.0208083	-2.53114
GRMZM2G017941	715.299	5257.21	0.101365	0.010275	-2.53093
GRMZM2G114461	217.477	834.872	0.132861	0.017652	-2.53085	FAR1:PlantTFDB~FAR-RED IMPAIRED RESPONSE 1:fatm_description~FAR1:PlnTFDB~
GRMZM2G002297	743.026	5606.66	0.100774	0.0101554	-2.53083	transport protein ZntB:fatm_description~
GRMZM2G163888	2270.44	41594.4	0.0898271	0.00806891	-2.53073
GRMZM2G145573	123.776	393.429	0.160249	0.0256799	-2.53062	maintenance protein 1, mitochondrial:fatm_description~LOC100284013 :description~
GRMZM2G056695	540.534	3308.13	0.106406	0.0113223	-2.53022	transport protein Sec23A:fatm_description~
GRMZM5G872417	392.032	1988.9	0.113759	0.0129411	-2.52992	LOC100284021 :description~acetyltransferase 38, NatC auxiliary subunit:fatm_description~
GRMZM2G038953	939.069	8390.41	0.0975426	0.00951455	-2.5298	Signal recognition particle 54 kDa protein:fatm_description~
GRMZM2G161545	97.9418	293.652	0.174964	0.0306123	-2.5297	ubiquitin-conjugating enzyme E2 16 :description~conjugating enzyme E2:fatm_description~
GRMZM2G363728	85.657	249.397	0.184367	0.0339911	-2.52967	protein ligase UPL3:fatm_description~
GRMZM2G083555	99.74	300.395	0.173771	0.0301963	-2.52929
GRMZM2G148633	596.216	3886.03	0.104556	0.010932	-2.52915
GRMZM2G156638	1251.76	13956.1	0.0943761	0.00890684	-2.52884	Putative dual specificity tyrosine-phosphorylation-regulated kinase 3 homolog:fatm_description~
GRMZM2G111138	1847.69	28380.6	0.0911761	0.00831308	-2.52867	Nucleolar MIF4G domain-containing protein 1:fatm_description~
GRMZM2G091143	1114.97	11355.5	0.0955739	0.00913437	-2.52864	Probable NOT transcription complex subunit VIP2:fatm_description~
GRMZM2G173119	304.118	1355.5	0.121062	0.014656	-2.52853	mov34/MPN/PAD-1 family protein :description~AMSH-like ubiquitin thioesterase 3:fatm_description~
GRMZM2G024690	508.924	3005.37	0.10772	0.0116036	-2.52819	regulator with RING finger domain protein 1:fatm_description~
GRMZM2G171476	438.803	2375.36	0.11107	0.0123365	-2.52729	c1 complex subunit 9:fatm_description~
GRMZM2G125320	531.911	3230.02	0.106847	0.0114163	-2.52708
GRMZM2G341479	28.4227	71.4005	0.297293	0.0883832	-2.52707	Pentatricopeptide repeat-containing protein:fatm_description~
GRMZM2G138964	397.011	2032.28	0.11355	0.0128937	-2.52696	protein translocase protein TatB:fatm_description~
GRMZM2G110509	2700.7	57824.7	0.0890391	0.00792797	-2.52694	Elongation factor 1 alpha:fatm_description~elongation factor alpha6 :description~
GRMZM2G129169	170.164	598.261	0.14374	0.0206611	-2.52651	GPCR-type G protein:fatm_description~
GRMZM2G143714	97.9991	294.525	0.175121	0.0306674	-2.52646
GRMZM5G839812	358.458	1738.21	0.116309	0.0135278	-2.52611	associated protein RTF1 homolog:fatm_description~
GRMZM2G000039	6072.86	275064	0.0863621	0.00745842	-2.52584	protein phosphatase 6 regulatory subunit:fatm_description~
GRMZM2G071997	77.9533	223.37	0.191725	0.0367584	-2.52551	repeat/kelch-repeat protein:fatm_description~
GRMZM2G168163	87.6117	257.045	0.182996	0.0334877	-2.52546	LOC100193409 (cl773_2), mRNA:description~Nuclear and cytoplasmic polyadenylated RNA-binding protein PUB1:fatm_description~
GRMZM2G060160	580.574	3729.85	0.105193	0.0110656	-2.52532	splicing factor SYF1:fatm_description~
GRMZM2G153068	381.703	1915	0.114646	0.0131437	-2.52515	LOC100282679 :description~protein DnaJ:fatm_description~
AC213463.3_FG002	378.475	1890.33	0.114876	0.0131966	-2.52502	Ell-associated factor Eaf:fatm_description~
GRMZM2G069008	437.799	2371	0.111222	0.0123704	-2.52474	Nudix hydrolase 14, chloroplastic:fatm_description~
GRMZM2G016671	484.408	2784.06	0.108925	0.0118647	-2.52437	threonine-protein kinase TOUSLED:fatm_description~Tousled-like kinase 1 Fragment :description~
GRMZM2G174906	104.863	320.718	0.170781	0.0291661	-2.52433	LOC100283056 :description~
GRMZM2G003124	86.1844	252.222	0.184274	0.0339567	-2.52412	Syntaxin-81:fatm_description~
GRMZM2G179366	196.867	730.582	0.137297	0.0188505	-2.52404	GAGA-binding protein :description~BBR/BPC:PlnTFDB~BBR-BPC:PlantTFDB~Barley B recombinant-like protein:fatm_description~
GRMZM2G171111	596.18	3899.81	0.104748	0.0109721	-2.5239	5'-methylthioadenosine/S-adenosylhomocysteine nucleosidase 1:fatm_description~
GRMZM5G838403	597.217	3911.63	0.104724	0.0109671	-2.52366	BUD13 homolog:fatm_description~
GRMZM2G085320	55.5961	150.705	0.220811	0.0487573	-2.52363	(R)-specific enoyl-CoA hydratase:fatm_description~
GRMZM2G086801	381.099	1912.6	0.114756	0.0131689	-2.52344	COP9 signalosome complex subunit 5b :description~signalosome complex subunit 5:fatm_description~
GRMZM2G173989	130.192	421.865	0.157762	0.0248889	-2.52325	Exosome complex exonuclease RRP40 :description~complex component RRP40:fatm_description~
GRMZM2G176028	1334.31	15720.2	0.0939666	0.00882972	-2.52279	finger protein 126-B:fatm_description~RHC1A :description~
GRMZM2G047590	321.803	1481.54	0.11961	0.0143065	-2.52169	trans isomerase Pin1:fatm_description~
GRMZM2G091558	323.03	1490.19	0.119503	0.0142809	-2.5215	peptidase complex subunit 3A:fatm_description~
GRMZM2G474726	807.204	6498.52	0.0998674	0.00997349	-2.52143	Inner membrane protein alx:fatm_description~
GRMZM2G028902	108.882	336.809	0.168553	0.02841	-2.52133
GRMZM5G835810	354.766	1716.98	0.116799	0.013642	-2.52112	LOC100285931 :description~polymerase gamma:fatm_description~
AC209242.3_FG003	90.9227	269.711	0.180625	0.0326253	-2.52107	GPI-anchor transamidase:fatm_description~
GRMZM2G095969	157.705	542.661	0.147713	0.0218191	-2.52091	LOC100282974 :description~Putative deoxyribonuclease TATDN1:fatm_description~
GRMZM2G179689	154.193	526.747	0.148846	0.022155	-2.52086	Ubiquitin-related modifier 1 homolog:short_description~Ubiquitin-related modifier 1 homolog :description~B6SXH2:uniprot~related modifier 1 homolog:fatm_description~
GRMZM2G174669	307.358	1384.47	0.121059	0.0146553	-2.5207	small subunit methyltransferase A:fatm_description~LOC100285018 :description~
GRMZM2G002874	1536.82	20349.9	0.0928233	0.00861617	-2.52021	Nuclear and cytoplasmic polyadenylated RNA-binding protein PUB1:fatm_description~
GRMZM2G083749	82.4724	239.874	0.187794	0.0352667	-2.52	Transcription factor bHLH68:fatm_description~
GRMZM2G067853	486.892	2816.21	0.108993	0.0118795	-2.51959	Lead, cadmium, zinc and mercury-transporting ATPase:fatm_description~
GRMZM2G145578	704.943	5170.11	0.101999	0.0104038	-2.51958	Nitrilase and fragile histidine triad fusion protein NitFhit:fatm_description~
GRMZM2G097746	299.34	1332.56	0.121949	0.0148716	-2.51934	GTP-binding protein YPTM2:short_description~Q05737:uniprot~Ras-related protein Rab:fatm_description~
GRMZM2G029933	130.782	425.52	0.157729	0.0248786	-2.51918	Peptide methionine sulfoxide reductase B5:fatm_description~mTERF family protein :description~mTERF:PlnTFDB~
GRMZM2G137971	154.716	529.749	0.148765	0.022131	-2.51911	Rab3 GTPase-activating protein non-catalytic subunit:fatm_description~
GRMZM2G111632	367.676	1815.89	0.115899	0.0134325	-2.51896	Phytol kinase 1, chloroplastic:fatm_description~
GRMZM2G150901	274.364	1173.01	0.124832	0.0155829	-2.51891
GRMZM2G099487	466.995	2636.52	0.109952	0.0120895	-2.5188
GRMZM2G129781	548.37	3413.38	0.106541	0.0113511	-2.51877	Protein FAM188A:fatm_description~
GRMZM2G033375	69.2265	195.001	0.201719	0.0406905	-2.51874	terminal hydrolase isozyme L3:fatm_description~
GRMZM2G053803	875.566	7488.02	0.0988313	0.00976762	-2.51869	zipper-like transcriptional regulator 1:fatm_description~
GRMZM2G038820	307.464	1387.31	0.121141	0.0146752	-2.51848	centaurin-gamma-like family member 11P:fatm_description~
GRMZM2G110185	1537	20379.3	0.0928797	0.00862663	-2.51843	protease regulatory subunit 7:fatm_description~
GRMZM2G093744	1182.93	12705.9	0.0952889	0.00907998	-2.51834	bHLH:PlnTFDB~bHLH:PlantTFDB~Transcription factor ILR3:fatm_description~
GRMZM2G069518	613.031	4099.32	0.104442	0.010908	-2.51824	production factor 2 homolog:fatm_description~LOC100282857 :description~
GRMZM2G104353	128.098	414.663	0.158967	0.0252704	-2.51807	29 kDa ribonucleoprotein B, chloroplastic:fatm_description~LOC100282036 :description~
GRMZM2G020281	812.005	6580.2	0.099899	0.0099798	-2.51806	Tobamovirus multiplication protein 3:fatm_description~tobamovirus multiplication-like protein :description~
GRMZM2G449083	750.158	5750.28	0.101086	0.0102184	-2.51771	LOC100282775 :description~RMD5 homolog A:fatm_description~
GRMZM2G069970	1924.41	30836.7	0.0912507	0.00832669	-2.51764	protein phosphatase 2C :description~protein phosphatase 2C 79:fatm_description~
GRMZM2G012393	331.774	1555.36	0.11887	0.0141301	-2.51757	Putative F-box:fatm_description~
GRMZM2G021225	395.747	2035.93	0.114015	0.0129995	-2.51725
GRMZM2G064518	924.79	8243.2	0.0981758	0.00963849	-2.51686	ribonucleoprotein A1, A2/B1 homolog:fatm_description~
GRMZM2G152319	643.486	4448.7	0.103652	0.0107437	-2.5162	TSL-kinase interacting protein 1:fatm_description~MYB-related:PlnTFDB~MYB_related:PlantTFDB~
GRMZM2G097103	203.116	766.952	0.136345	0.0185899	-2.51615	Protein FAM192A:fatm_description~
GRMZM2G085249	603.574	4001.44	0.104804	0.0109839	-2.51608	adenosine 5'-phosphosulfate reductase-like5 :description~adenylylsulfate reductase-like 4:fatm_description~
GRMZM2G015869	1126.81	11673	0.0958825	0.00919345	-2.51589	Cystinosin homolog:fatm_description~cystinosin (LOC100283468), mRNA:description~
GRMZM2G017923	705.374	5188.92	0.102122	0.0104289	-2.51582	with G patch domain-containing protein:fatm_description~C3H:PlnTFDB~C3H:PlantTFDB~
GRMZM2G092704	45.9033	121.95	0.240572	0.0578751	-2.51565	Syntaxin-32:fatm_description~
GRMZM2G062914	2362.71	45293.7	0.0900761	0.0081137	-2.51564	MPK14 - putative MAPK :description~activated protein kinase:fatm_description~
GRMZM2G093344	73.9347	211.206	0.196564	0.0386375	-2.51555
GRMZM2G023992	75.5847	216.844	0.194823	0.0379559	-2.51531	Reticulon-like protein B16:fatm_description~seed maturation protein :description~
GRMZM2G106653	354.421	1722.22	0.117091	0.0137104	-2.51459	FAR1-RELATED SEQUENCE:fatm_description~FAR1:PlantTFDB~FAR1:PlnTFDB~
GRMZM2G353213	953.431	8708.45	0.0978772	0.00957994	-2.51429	translocon Tic40 (LOC100285102), mRNA:description~TIC 40, chloroplastic:fatm_description~
GRMZM2G139683	660.402	4651.68	0.103275	0.0106658	-2.51419	of RNA polymerase II transcription subunit 31:fatm_description~SOH1:PlnTFDB~
GRMZM2G017741	288.929	1269.98	0.123341	0.015213	-2.51348
GRMZM2G153162	3579.2	99798.4	0.0882624	0.00779025	-2.51348	Eukaryotic translation initiation factor 4G:fatm_description~
GRMZM2G062230	76.3028	219.627	0.194224	0.0377229	-2.51313
GRMZM2G455687	464.524	2625.52	0.110306	0.0121674	-2.51268
GRMZM2G112003	212.174	816.933	0.134711	0.0181469	-2.51245
GRMZM2G314661	714.385	5313.73	0.102039	0.010412	-2.51239	DDT:PlnTFDB~Nucleosome-remodeling factor subunit BPTF:fatm_description~
GRMZM2G007757	77.086	222.442	0.193479	0.0374339	-2.51229	Putative 3-oxoacyl-[acyl-carrier-protein] synthase, mitochondrial:fatm_description~
AC217977.3_FG003	194.534	724.615	0.138375	0.0191477	-2.51223	protein aq_1857 :description~sulfur assembly protein IscA-like 2, mitochondrial:fatm_description~
GRMZM2G062289	414.437	2194.97	0.113046	0.0127795	-2.51215	pyruvate carrier 1:fatm_description~brain protein 44-like :description~
GRMZM2G041885	905.561	7974.24	0.0986113	0.0097242	-2.51207	peptide peptidase-like 1:fatm_description~LOC100282700 :description~
GRMZM2G165926	1676.26	23992.6	0.0924052	0.00853873	-2.51204
GRMZM2G097021	319.509	1475.88	0.120238	0.0144572	-2.51178	gb protein :description~
GRMZM2G114220	969.84	8988.16	0.0977542	0.00955587	-2.51168	LOC100282176 :description~fusion degradation protein 1 homolog:fatm_description~
GRMZM2G028346	443.165	2439.03	0.11144	0.012419	-2.51159	Proteasome subunit alpha type-3:fatm_description~
GRMZM5G866100	1709.96	24895.3	0.0922729	0.00851429	-2.51153	Uridine kinase-like protein 2, chloroplastic:fatm_description~LOC100282453 :description~
GRMZM2G005080	607.853	4062.12	0.104852	0.010994	-2.51118	Putative proteasome subunit alpha type-4-B:fatm_description~
GRMZM2G008497	410.299	2164.08	0.11338	0.012855	-2.51004	Probable importin-7 homolog:fatm_description~
GRMZM2G337425	109.924	343.548	0.168616	0.0284315	-2.50994	protein ligase SDIR1:fatm_description~
GRMZM2G032505	1274.85	14613.8	0.0948249	0.00899175	-2.50973	26S protease regulatory subunit:fatm_description~
GRMZM2G126834	642.71	4459.74	0.103906	0.0107964	-2.50972	ARR-B:PlnTFDB~Putative two-component response regulator-like APRR4:fatm_description~ARR-B:PlantTFDB~G2-like:PlnTFDB~response regulator 10 :description~
GRMZM2G051129	1417.23	17693.6	0.0938574	0.00880921	-2.50944	3-dehydroquinate synthase:fatm_description~3-dehydroquinate synthase :description~
GRMZM2G032944	187.513	690.492	0.140136	0.019638	-2.50922	Methyltransferase-like protein 6:fatm_description~
GRMZM2G061629	110.297	345.178	0.168446	0.0283739	-2.50922
GRMZM5G858310	121.619	390.482	0.16248	0.0263997	-2.50918	Probable tRNA (guanine(26)-N(2))-dimethyltransferase 2:fatm_description~
GRMZM2G025366	222.955	877.973	0.132899	0.0176622	-2.50858	regulatory subunit 3, mitochondrial:fatm_description~
GRMZM2G104419	285.597	1252.9	0.123938	0.0153606	-2.50846	energized vacuolar membrane proton pump:fatm_description~
GRMZM2G468932	198.491	746.918	0.137688	0.0189579	-2.50845	ribosome subunit biogenesis protein NIP7 homolog:fatm_description~60S ribosome subunit biogenesis protein NIP7 (LOC100283150), mRNA:description~
GRMZM2G155123	2005.87	33518.4	0.0912722	0.00833061	-2.50843	PHD:PlnTFDB~SUMO-protein ligase SIZ1:fatm_description~
GRMZM2G074386	1564.68	21201.3	0.0930583	0.00865985	-2.5084	Proteasome subunit beta type-1:fatm_description~Proteasome subunit beta type (EC 3.4.25.1):description~
GRMZM2G358491	291.466	1291.19	0.123284	0.015199	-2.50813	of RNA polymerase II transcription subunit 33A:fatm_description~
GRMZM2G106526	49.8676	134.608	0.232657	0.0541294	-2.50794	ATP10 protein :description~
GRMZM2G038279	37.8873	99.0433	0.262675	0.0689983	-2.50755
GRMZM2G081919	595.41	3936.24	0.105372	0.0111032	-2.50742	Myb-related protein 3R-1:fatm_description~MYB:PlantTFDB~MYB:PlnTFDB~LOC100285081 :description~
GRMZM2G097620	85.7989	253.884	0.18571	0.0344882	-2.50683	protein DnaJ:fatm_description~
GRMZM2G137413	394.223	2038.49	0.114528	0.0131167	-2.50682	ARF:PlnTFDB~ARF:PlantTFDB~Auxin response factor:fatm_description~
GRMZM2G063868	50.3514	136.196	0.231777	0.0537206	-2.5068	S-acyltransferase 12:fatm_description~
GRMZM2G087137	654.328	4606.31	0.103724	0.0107588	-2.5061
GRMZM2G040069	318.262	1473.26	0.120602	0.0145448	-2.50592	proteasome complex subunit SEM1:fatm_description~deleted in split hand/splt foot protein 1 :description~
GRMZM2G040587	128.761	421.01	0.159354	0.0253937	-2.5057	membrane translocase subunit TIM14:fatm_description~mitochondrial import inner membrane translocase subunit TIM14 :description~
GRMZM2G155512	212.189	820.875	0.135026	0.0182319	-2.50565	Peptide chain release factor 1:fatm_description~
AC200057.4_FG007	106.987	333.119	0.170596	0.0291029	-2.50561	Transcription factor RF2a:fatm_description~bZIP:PlantTFDB~
GRMZM2G019999	1343.88	16118.8	0.0944726	0.00892506	-2.50527	Probable V-type proton ATPase subunit H:fatm_description~
GRMZM2G180988	1133.49	11883.8	0.0961743	0.0092495	-2.50521	Villin-1:fatm_description~
GRMZM2G029731	119.111	381.417	0.163964	0.0268842	-2.50491	Bifunctional phosphatase IMPL2, chloroplastic:fatm_description~inositol-1-monophosphatase :description~
GRMZM5G824843	126.773	412.958	0.160297	0.0256951	-2.50481
GRMZM5G824597	271.98	1170.42	0.125787	0.0158223	-2.50377
GRMZM5G800853	173.754	625.139	0.143898	0.0207065	-2.50361	polymerase I subunit RPA12:fatm_description~
GRMZM2G029107	1024.65	9953.53	0.0973677	0.00948047	-2.50353	Calmodulin-5/6/7/8:fatm_description~
GRMZM5G821828	655.343	4626.57	0.103791	0.0107726	-2.5035
GRMZM2G353779	277.958	1208.57	0.125071	0.0156428	-2.5032	Bromodomain and PHD finger-containing protein 3:fatm_description~
GRMZM2G057743	229.279	916.954	0.132071	0.0174428	-2.50276	KH domain-containing protein At4g18375:fatm_description~
GRMZM2G377887	312.022	1433.78	0.121354	0.0147268	-2.50252
GRMZM2G022726	77.0682	223.916	0.194163	0.0376993	-2.50236	factor-beta receptor-associated protein 1:fatm_description~
GRMZM2G028774	198.466	750.138	0.138002	0.0190445	-2.502	Transmembrane protein 19:fatm_description~
GRMZM2G025126	101.919	314.488	0.173999	0.0302758	-2.50167
GRMZM2G109818	843.466	7104.56	0.0999312	0.00998624	-2.5016	LOC100283381 :description~SUN domain-containing protein 3:fatm_description~
GRMZM2G402804	165.151	584.879	0.146438	0.021444	-2.50137
GRMZM2G330436	203.126	774.914	0.137044	0.0187811	-2.50134	LEM domain-containing protein 2:fatm_description~
GRMZM2G139296	258.419	1088.99	0.127699	0.016307	-2.50098
GRMZM2G063188	189.859	706.405	0.13999	0.0195971	-2.50086
GRMZM5G837364	440.721	2436.09	0.111991	0.012542	-2.50077	methionine aminopeptidase 1A :description~Methionine aminopeptidase 1:fatm_description~
GRMZM2G133854	269.996	1160.49	0.126172	0.0159193	-2.50072	IPL1-related protein kinase 2:fatm_description~
GRMZM2G434252	186.695	690.559	0.140756	0.0198123	-2.50048
GRMZM2G171628	882.767	7691.87	0.0993505	0.00987052	-2.50037	synthase subunit delta', mitochondrial:fatm_description~ATP synthase delta chain :description~
GRMZM2G152925	647.622	4546	0.10411	0.0108389	-2.50036	oxidase subunit 6b-3:fatm_description~
GRMZM2G368410	532.06	3293.24	0.107858	0.0116333	-2.49977
GRMZM5G864693	68.3469	194.669	0.20414	0.0416733	-2.49955
GRMZM2G021742	546.178	3437.21	0.107342	0.0115223	-2.49934	U2 small nuclear ribonucleoprotein A:fatm_description~
GRMZM2G111204	207.914	801.652	0.136179	0.0185447	-2.49898	HB:PlnTFDB~HB-other:PlantTFDB~
GRMZM2G057865	572.453	3712.34	0.106435	0.0113284	-2.49882	Probable small nuclear ribonucleoprotein G:fatm_description~Putative uncharacterized proteinSmall nuclear ribonucleoprotein G :~
[truncated: 15,264 more rows]

## Sheet: Dataset EV5B
Dataset EV5B. Metabolite level statistics for single-plant dataset. CV = coefficient of variation ; CV2 = squared CV ; normCV = normalized CV.
Metabolite name	Mean	Standard deviation	CV	CV2	normCV
quinolinate	2.1318e+06	4.16993e+06	1.95606	3.82618	5.93877
allantoic acid	253516	386303	1.52378	2.32192	4.87201
tryptamine	455757	397726	0.872672	0.761557	3.35908
sucrose	1.91556e+08	1.1229e+08	0.586198	0.343628	3.19309
2-isopropylmalate	3.95268e+07	2.43289e+07	0.615503	0.378845	3.07727
X - 17349	3.3486e+07	2.0186e+07	0.602818	0.36339	2.99022
2,3-dihydroxyisovalerate	772520	570013	0.737861	0.544439	2.96069
saccharopine	1.07659e+06	769968	0.715194	0.511502	2.92462
nicotinamide riboside	2.32056e+07	1.37869e+07	0.594122	0.352981	2.88867
homoserine (homoserine lactone)	403624	296736	0.73518	0.540489	2.84464
UDP-glucose/UDP-galactose	1.73604e+06	1.15797e+06	0.667017	0.444912	2.80107
X - 23782	1.07692e+07	6.40132e+06	0.594409	0.353322	2.76525
raffinose	5.39406e+07	2.91611e+07	0.540615	0.292264	2.75349
X - 23193	1.82677e+06	1.17537e+06	0.643413	0.413981	2.7054
citrulline	5.33667e+07	2.81712e+07	0.52788	0.278658	2.68297
X - 23226	1.24156e+06	806154	0.649307	0.4216	2.66893
X - 09789	1.40686e+07	7.91754e+06	0.562783	0.316724	2.65095
X - 13255	1.41955e+07	7.71757e+06	0.543665	0.295571	2.55269
kynurenate	1.65617e+06	1.01055e+06	0.610171	0.372309	2.5364
beta-carotene	1.48547e+07	7.91838e+06	0.533056	0.284149	2.5032
X - 23219	543479	348041	0.640395	0.410106	2.49474
sphinganine	3.27886e+06	1.88955e+06	0.576283	0.332102	2.48256
X - 15754	1.61913e+07	8.44343e+06	0.521481	0.271943	2.45387
X - 13703	1.57287e+08	7.19493e+07	0.457441	0.209252	2.44544
linolenate (18:3n3 or 3n6)	1.65288e+08	7.47894e+07	0.452479	0.204737	2.42204
X - 23900	5.49034e+07	2.55918e+07	0.466124	0.217272	2.32859
glucose 6-phosphate	1.44128e+06	818548	0.56793	0.322544	2.3068
aspartate	5.91149e+08	2.3891e+08	0.404146	0.163334	2.30327
chrysoeriol	5.27093e+06	2.77858e+06	0.527151	0.277889	2.30262
UMP	202705	127662	0.629792	0.396637	2.28623
valine	1.12816e+08	4.96857e+07	0.440413	0.193964	2.28196
3-phosphoglycerate	330978	200333	0.605274	0.366357	2.25137
naringenin	153054	96254.1	0.628892	0.395505	2.23642
benzoate	1.08067e+06	605128	0.559957	0.313552	2.2192
X - 23257	3.25766e+07	1.50084e+07	0.460712	0.212255	2.21003
1-palmitoyl-GPG (16:0)*	2.68437e+07	1.24535e+07	0.463928	0.21523	2.19863
alpha-ketoglutarate	1.90971e+07	8.80081e+06	0.460844	0.212378	2.12403
1-linoleoylglycerol (18:2)	4.68302e+06	2.32726e+06	0.496958	0.246967	2.11321
X - 23208	4.58684e+07	2.00328e+07	0.436746	0.190747	2.11152
X - 23469	83795.2	52038.8	0.621024	0.385671	2.10216
2-linoleoylglycerol (18:2)	5.61563e+06	2.72624e+06	0.485474	0.235685	2.07527
dehydroascorbate	7.78326e+07	3.22729e+07	0.414645	0.171931	2.04765
histidine	1.41093e+07	6.42145e+06	0.455121	0.207135	2.03876
phosphoenolpyruvate (PEP)	1.17208e+06	610507	0.520877	0.271313	2.02365
isoleucine	1.3157e+08	5.20021e+07	0.395244	0.156218	1.99473
X - 23259	1.32806e+07	5.94284e+06	0.447482	0.20024	1.98008
2'-deoxyadenosine	2.70407e+07	1.15318e+07	0.426459	0.181868	1.95684
stachyose	1.64563e+06	821265	0.499058	0.249059	1.95535
4-methyl-2-oxopentanoate	931235	479211	0.514598	0.264811	1.95126
X - 24221	3.83919e+06	1.80035e+06	0.46894	0.219905	1.91346
galacturonate	925563	469496	0.507254	0.257307	1.90879
X - 23959	4.1161e+06	1.91787e+06	0.465943	0.217103	1.90629
beta-hydroxyisovalerate	270083	144669	0.535646	0.286917	1.86569
X - 23944	4.1437e+06	1.87988e+06	0.453671	0.205818	1.83036
X - 23214	1.02199e+06	500911	0.490134	0.240232	1.82584
X - 24223	1.43862e+06	689578	0.479333	0.22976	1.81713
isocitrate	1.76634e+07	7.33399e+06	0.415208	0.172398	1.81045
X - 23228	4.30239e+07	1.68065e+07	0.390633	0.152594	1.77915
glycerophosphoglycerol	5.20344e+06	2.2791e+06	0.437998	0.191843	1.76594
X - 23319	1.25408e+06	593920	0.47359	0.224287	1.76003
cryptochlorogenic acid	1.30442e+06	610856	0.468296	0.219301	1.734
2-oxindole-3-acetate	80687.3	43795.4	0.542779	0.29461	1.70745
glucosamine-6-phosphate	605201	290922	0.480702	0.231075	1.68459
X - 23334	3.25073e+06	1.42031e+06	0.436921	0.1909	1.68235
linoleate (18:2n6)	5.01661e+07	1.87079e+07	0.37292	0.139069	1.67022
X - 23909	5.12673e+07	1.89115e+07	0.36888	0.136073	1.64233
X - 23243	2.12918e+07	8.21908e+06	0.38602	0.149012	1.63051
1-palmitoyl-GPA (16:0)	5.95896e+06	2.44337e+06	0.410033	0.168127	1.59761
tyramine	1.95312e+07	7.48789e+06	0.383381	0.146981	1.59669
N6,N6,N6-trimethyllysine	9.15025e+06	3.63933e+06	0.397731	0.15819	1.57944
3-sulfo-L-alanine	383404	181463	0.473296	0.224009	1.56558
sulfate*	6.10746e+07	2.16511e+07	0.354503	0.125672	1.55607
X - 23250	9.26656e+06	3.6232e+06	0.390998	0.152879	1.53223
phytosphingosine	1.29823e+07	4.8913e+06	0.376767	0.141953	1.48007
leucine	1.16433e+08	3.83552e+07	0.329418	0.108516	1.44921
citramalate	6.4226e+06	2.49e+06	0.387693	0.150306	1.44814
X - 22812	117021	56527.6	0.483056	0.233343	1.43154
tryptophan	1.29604e+07	4.80011e+06	0.370368	0.137172	1.43037
X - 23927	447202	198017	0.44279	0.196063	1.39836
gentisic acid-5-glucoside	4.82245e+07	1.63902e+07	0.339872	0.115513	1.39606
mannose 6-phosphate	288942	128842	0.44591	0.198836	1.34761
1-palmitoleoyl-GPA (16:1)*	1.12781e+07	4.08832e+06	0.362501	0.131407	1.34582
1-linolenoylglycerol (18:3)	2.68714e+06	1.05331e+06	0.391981	0.153649	1.33822
2-piperidinone	1.88881e+08	5.8138e+07	0.307802	0.0947422	1.33204
X - 15666	366640	160410	0.437512	0.191417	1.33147
X - 24686	1.51505e+07	5.27801e+06	0.348372	0.121363	1.27909
X - 19924	469701	198424	0.422447	0.178461	1.27064
UDP-N-acetylglucosamine/galactosamine	269270	116887	0.434089	0.188434	1.25863
asparagine	5.67055e+07	1.81934e+07	0.32084	0.102939	1.25612
phenylalanine	9.35937e+07	2.9063e+07	0.310523	0.0964247	1.24328
X - 23898	1.83154e+06	707167	0.386105	0.149077	1.23232
salicylate	1.23857e+06	487275	0.393417	0.154777	1.22285
2-hydroxypalmitate	3.74729e+08	1.06741e+08	0.284849	0.0811387	1.2198
2-methylcitrate	310338	131177	0.42269	0.178667	1.20492
2-hydroxyadipate	2.93247e+06	1.08883e+06	0.371299	0.137863	1.19602
stearate (18:0)	4.87984e+08	1.35751e+08	0.278187	0.0773882	1.19445
feruloylputrescine	332395	138777	0.417505	0.174311	1.18047
N-acetylphenylalanine	78416	35241	0.449411	0.20197	1.15815
4-guanidinobutanoate	1.1921e+08	3.54201e+07	0.297123	0.0882822	1.15533
p-hydroxybenzaldehyde	1.16089e+06	447511	0.385489	0.148601	1.15358
X - 23330	423546	172796	0.407974	0.166443	1.15324
X - 20295	6.93821e+06	2.41756e+06	0.348441	0.121411	1.1527
1-linoleoyl-GPG (18:2)*	324521	134170	0.413439	0.170932	1.14834
mannose	2.46693e+06	907418	0.367833	0.135301	1.14085
phosphocholine	3.37785e+08	9.40925e+07	0.278558	0.0775944	1.13849
X - 23198	254659	106246	0.417208	0.174062	1.13511
lactate	1.89349e+06	704294	0.371956	0.138351	1.13001
X - 23310	5.37337e+06	1.88266e+06	0.350368	0.122757	1.12705
X - 23557	2.19886e+06	807431	0.367204	0.134839	1.11721
1-linoleoyl-GPS (18:2)*	207236	86867.2	0.41917	0.175703	1.11514
N-alpha-acetylornithine	2.78027e+06	1.00309e+06	0.360787	0.130168	1.10449
glycolate (hydroxyacetate)	382711	154324	0.40324	0.162602	1.10307
X - 23966	859264	328816	0.382672	0.146438	1.0835
X - 23484	223880	92184	0.411757	0.169544	1.07622
2-hydroxystearate	1.76523e+07	5.67089e+06	0.321255	0.103205	1.07012
1,2-dilinoleoyl-GPC (18:2/18:2)	2.3287e+06	836509	0.359216	0.129036	1.06308
1-linoleoyl-GPI* (18:2)*	705733	270077	0.38269	0.146451	1.05164
X - 23852	2.56887e+07	8.00761e+06	0.311718	0.0971678	1.04416
X - 13879	7.78847e+07	2.27866e+07	0.292569	0.0855966	1.04156
1-linoleoyl-GPA (18:2)*	3.19823e+06	1.10865e+06	0.346646	0.120164	1.01189
shikimate	3.8626e+07	1.16245e+07	0.30095	0.090571	1.00904
X - 24225	534443	204699	0.383014	0.1467	1.00888
succinimide	1.92039e+06	682958	0.355635	0.126476	1.00283
1-kestose	1.01255e+06	372573	0.367954	0.13539	0.997029
isomaltose	5.17241e+06	1.72732e+06	0.333949	0.111522	0.982371
uridine 3'-monophosphate (3'-UMP)	409087	157068	0.383948	0.147416	0.972456
X - 23580	2.75189e+07	8.31903e+06	0.302303	0.091387	0.966858
3-hydroxyhexanoate	242931	95592.4	0.393496	0.154839	0.958608
X - 23129	950570	344642	0.362563	0.131452	0.944174
X - 23298	1.36601e+07	4.24273e+06	0.310592	0.0964675	0.931045
X - 13891	7.54683e+06	2.41397e+06	0.319866	0.102314	0.919469
X - 23324	927357	332996	0.35908	0.128939	0.912303
1,2-dilinolenoyl-GPC (18:3/18:3)*	197175	76710.5	0.389049	0.151359	0.891883
X - 23765	8.4565e+06	2.65421e+06	0.313866	0.0985117	0.883334
X - 23439	637312	231138	0.362676	0.131534	0.880075
2-hydroxy-3-methylvalerate	201868	78101.1	0.386892	0.149685	0.879664
malate	9.95426e+08	2.38377e+08	0.239472	0.0573468	0.877953
13-HODE + 9-HODE	1.26179e+08	3.39378e+07	0.268967	0.0723432	0.8773
1-palmitoyl-GPI* (16:0)*	906247	319178	0.352198	0.124043	0.852715
methyl glucopyranoside (alpha + beta)	1.42072e+07	4.2802e+06	0.301269	0.0907632	0.849493
maltose	5.99191e+06	1.89386e+06	0.31607	0.0999	0.847511
X - 23331	87200.9	34907.1	0.400307	0.160245	0.841549
X - 23934	96158.9	38244.7	0.397723	0.158184	0.838768
X - 23428	583267	209127	0.358545	0.128554	0.832609
phenethylamine	930293	324516	0.348832	0.121684	0.829265
agmatine	2.55117e+07	7.36159e+06	0.288558	0.0832657	0.820278
5'- GMP	141366	54507.1	0.385574	0.148667	0.8119
6-oxopiperidine-2-carboxylic acid	358156	130705	0.364938	0.13318	0.804323
X - 23906	2.01545e+07	5.85518e+06	0.290514	0.0843983	0.801449
X - 24222	1.30553e+06	441890	0.338474	0.114565	0.797388
maltotriose	2.16257e+06	709462	0.328064	0.107626	0.7893
threonine	2.37369e+08	5.96727e+07	0.251392	0.0631979	0.785055
1-palmitoyl-2-arachidonoyl-GPE (16:0/20:4)*	318697	115094	0.361139	0.130421	0.755148
gamma-glutamylglutamine	520227	182494	0.350798	0.123059	0.750985
X - 23897	3.78478e+07	1.04196e+07	0.275303	0.0757919	0.748724
X - 23477	1.54848e+06	510267	0.329527	0.108588	0.747832
mannitol/sorbitol	8.5057e+06	2.53882e+06	0.298485	0.0890932	0.739297
arabinose	2.10624e+06	678894	0.322325	0.103894	0.734088
X - 21444	1.11153e+06	370611	0.333425	0.111172	0.727863
deoxycarnitine	1.14387e+06	380425	0.332578	0.110608	0.725189
X - 23303	2.52731e+06	797869	0.315699	0.0996656	0.703778
3'-AMP	59904.7	23312.7	0.389163	0.151448	0.699046
X - 24234	5.28659e+06	1.59496e+06	0.301699	0.0910225	0.69289
phenylpyruvate	571234	195216	0.341744	0.116789	0.690749
X - 23447	586616	199632	0.340312	0.115812	0.682947
2-palmitoylglycerol (16:0)	6.56876e+06	1.93853e+06	0.295113	0.0870918	0.664508
X - 23639	2.06804e+08	5.02337e+07	0.242905	0.059003	0.663556
ribitol	3.06405e+06	937242	0.305883	0.0935647	0.643956
sedoheptulose-7-phosphate	1.40586e+06	448692	0.319159	0.101862	0.639879
X - 23350	585674	196370	0.335288	0.112418	0.639778
X - 21959	682843	226895	0.33228	0.11041	0.638729
2-palmitoleoylglycerol (16:1)*	968295	313301	0.323559	0.10469	0.618769
galactose 1-phosphate	989536	319649	0.32303	0.104348	0.617572
N-acetylaspartate (NAA)	1.027e+06	330300	0.321615	0.103436	0.610954
1-palmitoyl-2-oleoyl-GPC (16:0/18:1)	1.23998e+06	393345	0.31722	0.100628	0.601883
X - 23440	59121	22260.1	0.376517	0.141765	0.601586
glycerol 3-phosphate	1.34051e+07	3.71638e+06	0.277236	0.0768599	0.600168
N-acetylglutamate	1.40955e+07	3.88351e+06	0.275515	0.0759087	0.590368
3-methyl-2-oxovalerate	669246	217955	0.325673	0.106063	0.577504
luteolin 6-C-glucoside	2.84174e+06	848686	0.29865	0.0891917	0.562656
valylglycine	288376	97967.2	0.33972	0.11541	0.56248
X - 17653	284519	96635.1	0.339644	0.115358	0.559644
pentadecanoate (15:0)	5.69002e+07	1.43237e+07	0.251734	0.06337	0.556768
N6-succinyladenosine	173508	60430.5	0.348286	0.121303	0.551735
X - 23323	7.95547e+06	2.23326e+06	0.28072	0.0788034	0.551368
X - 12100	3.07929e+06	911344	0.295959	0.0875919	0.549596
X - 23753	974898	307602	0.315523	0.0995545	0.547303
3-ureidopropionate	389597	129417	0.332182	0.110345	0.546647
luteolin	1.2951e+06	401926	0.310342	0.0963123	0.545711
serine	1.2722e+08	3.04786e+07	0.239574	0.0573958	0.544726
palmitate (16:0)	9.72703e+08	2.07709e+08	0.213538	0.0455984	0.54347
valylglutamine	279374	94323.6	0.337624	0.11399	0.53947
gamma-glutamylalanine	5.92664e+06	1.67316e+06	0.282312	0.0796998	0.519822
3-methyl-2-oxobutyrate	703970	224053	0.31827	0.101296	0.519384
gamma-tocopherol/beta-tocopherol	204860	69876.4	0.341094	0.116345	0.518537
N-acetylglucosamine/N-acetylgalactosamine	6.85666e+06	1.91082e+06	0.278681	0.0776629	0.506171
X - 22851	1.08836e+08	2.59152e+07	0.238112	0.0566971	0.501681
2-hydroxybutyrate/2-hydroxyisobutyrate	378363	123825	0.327267	0.107104	0.498875
X - 23610	2.78362e+06	811787	0.29163	0.0850483	0.490669
gamma-aminobutyrate (GABA)	1.25025e+08	2.93088e+07	0.234424	0.0549545	0.479188
hypoxanthine	543493	172819	0.317979	0.101111	0.474684
4-acetamidobutanoate	2.13379e+06	627901	0.294266	0.0865926	0.473409
phenyllactate (PLA)	242612	80373.1	0.331283	0.109748	0.461822
1,2-dilinoleoyl-GPE (18:2/18:2)*	383965	123480	0.321593	0.103422	0.450802
succinate	2.02182e+07	5.19421e+06	0.256908	0.0660018	0.447253
X - 11308	295330	95730.7	0.324148	0.105072	0.43097
inosine	698066	214874	0.307813	0.094749	0.421624
pyruvate	2.8389e+07	7.09155e+06	0.249799	0.0623994	0.421461
carboxyethyl-GABA	8.74124e+06	2.30193e+06	0.263342	0.0693488	0.382293
ferulate	1.56965e+06	455173	0.289984	0.0840905	0.38119
glutamate, gamma-methyl ester	2.07299e+06	591532	0.285352	0.081426	0.379955
5-oxoproline	2.67069e+06	751279	0.281305	0.0791327	0.379928
N-acetylleucine	206289	66895.6	0.324281	0.105158	0.373817
X - 23275	9.22241e+06	2.40827e+06	0.261133	0.0681903	0.3667
adenosine-2',3'-cyclic monophosphate	2.03198e+06	577189	0.284053	0.080686	0.363535
glycerophosphoinositol*	8.19949e+06	2.1523e+06	0.262492	0.0689022	0.362572
putrescine	2.24973e+06	634575	0.282067	0.0795619	0.359846
arachidate (20:0)	1.04815e+07	2.70609e+06	0.258177	0.0666556	0.354667
X - 23511	4.55941e+06	1.23182e+06	0.270172	0.0729928	0.350363
X - 23280	2.41505e+06	675436	0.279678	0.0782197	0.346828
dimethylarginine (ADMA + SDMA)	4.46005e+06	1.20383e+06	0.269915	0.0728542	0.344038
N-delta-acetylornithine	851270	251554	0.295504	0.0873229	0.33613
xanthurenate	3.76754e+06	1.02074e+06	0.270929	0.0734025	0.327423
X - 23273	1.88004e+06	529238	0.281504	0.0792445	0.324893
X - 24215	3.24957e+07	7.78523e+06	0.239578	0.0573974	0.322879
X - 24216	4.79541e+07	1.1225e+07	0.234079	0.0547928	0.319146
X - 23926	1.56305e+07	3.88087e+06	0.248288	0.0616467	0.306932
X - 23528	2.53131e+07	6.10093e+06	0.241019	0.0580901	0.299578
X - 23315	1.43883e+06	407088	0.282929	0.080049	0.295984
kynurenine	192111	60810.9	0.31654	0.100198	0.292527
X - 12111	368934	112220	0.304174	0.092522	0.283636
quinate	7.41105e+08	1.46854e+08	0.198155	0.0392656	0.283541
5-methylthioadenosine (MTA)	1.15336e+06	328985	0.285242	0.0813627	0.283513
X - 23314	163401	51952.3	0.317943	0.101088	0.27897
phosphate	1.29342e+08	2.8117e+07	0.217384	0.0472559	0.266965
1-palmitoylglycerol (16:0)	1.15439e+07	2.86451e+06	0.24814	0.0615733	0.255943
S-methylmethionine	8.23066e+07	1.8274e+07	0.222024	0.0492946	0.254413
guanosine-2',3'-cyclic monophosphate	1.44417e+06	402212	0.278508	0.0775668	0.251141
X - 14384	54262.9	18173.6	0.334917	0.112169	0.249823
nicotianamine	7.96737e+06	2.01266e+06	0.252613	0.0638133	0.247209
1-stearoyl-2-linoleoyl-GPC (18:0/18:2)*	1.39491e+06	387689	0.277932	0.0772461	0.239522
1-palmitoyl-2-linoleoyl-GPC (16:0/18:2)	1.69496e+07	4.08065e+06	0.240752	0.0579614	0.231172
glutamine	1.68844e+08	3.55205e+07	0.210374	0.0442574	0.215717
X - 23604	788472	224350	0.284538	0.0809617	0.214552
cytidine 2',3'-cyclic monophosphate	2.62764e+06	695479	0.264678	0.0700546	0.201492
X - 23220	800253	225665	0.281992	0.0795197	0.191035
acetylcarnitine (C2)	4.94265e+06	1.2505e+06	0.253001	0.0640094	0.174015
margarate (17:0)	2.47058e+07	5.70296e+06	0.230835	0.0532849	0.171063
cysteinylglycine	977882	270525	0.276644	0.0765319	0.168375
1-linolenoyl-GPA (18:3)*	1.81993e+06	486050	0.267071	0.0713269	0.167745
N-acetylproline	8.01721e+07	1.72794e+07	0.215529	0.0464528	0.164477
uridine-2',3'-cyclic monophosphate	3.9286e+06	1.00235e+06	0.255141	0.0650968	0.160987
dimethylmalonic acid	201262	60641.4	0.301306	0.0907852	0.157773
beta-alanine	8.54122e+06	2.08227e+06	0.24379	0.0594336	0.155939
1-methyladenine	4.12827e+07	9.20684e+06	0.223019	0.0497376	0.155141
X - 23271	1.71854e+08	3.53269e+07	0.205563	0.0422563	0.151836
guanosine 2'-monophosphate (2'-GMP)*	125400	38631.8	0.308068	0.0949061	0.144903
X - 23896	1.31343e+07	3.11249e+06	0.236974	0.0561566	0.144076
glycine	2.55094e+07	5.76674e+06	0.226063	0.0511045	0.115991
xylose	291992	84656.1	0.289926	0.084057	0.107182
erythritol	139362	42058.7	0.301794	0.0910798	0.102696
stachydrine	3.4847e+07	7.69775e+06	0.220901	0.0487973	0.100053
X - 23322	561336	155600	0.277196	0.0768375	0.0838835
1-palmitoyl-2-linoleoyl-GPG (16:0/18:2)	6.82112e+06	1.64035e+06	0.240481	0.0578313	0.0799494
gluconate	7.28161e+07	1.53193e+07	0.210384	0.0442614	0.0791139
1-palmitoyl-2-linoleoyl-GPE (16:0/18:2)	1.8285e+06	472533	0.258427	0.0667846	0.0735781
gulonic acid*	7.41722e+06	1.76751e+06	0.238298	0.0567859	0.0672532
X - 17808	61086.2	19072.4	0.312221	0.0974819	0.0666077
N-acetylmethionine	53425.7	16728.9	0.313125	0.0980472	0.0531658
3-methylcytidine	275451	78569.4	0.285239	0.0813612	0.0506743
X - 23255	143569	42465.5	0.295785	0.0874885	0.0494923
X - 23622	482966	133214	0.275825	0.0760792	0.0451264
2'-O-methyladenosine	565331	154276	0.272894	0.0744714	0.0399118
X - 24464	7.66118e+06	1.80015e+06	0.23497	0.055211	0.0319372
2'-deoxycytidine	3.47927e+07	7.48607e+06	0.215162	0.0462947	0.0238459
X - 23321	967980	253828	0.262225	0.0687618	0.0122661
X - 23229	597559	160949	0.269345	0.0725467	0.0111487
X - 23749	2.66898e+07	5.79912e+06	0.217278	0.0472099	0.00898532
X - 23308	6.33237e+06	1.49191e+06	0.235601	0.0555076	0.00869737
X - 23278	3.50451e+07	7.48684e+06	0.213634	0.0456396	0.00445908
galactinol	4.28951e+06	1.03106e+06	0.240368	0.0577766	0.00317306
X - 23869	1.93684e+06	485855	0.250849	0.0629252	-0.00293942
X - 24219	7.07734e+06	1.65014e+06	0.233158	0.0543626	-0.00329015
X - 24728	263455	73554.2	0.279191	0.0779477	-0.0183993
hydroxyproline	6.42259e+06	1.49317e+06	0.232487	0.0540504	-0.0273837
X - 24678	9.98558e+06	2.26345e+06	0.226672	0.0513802	-0.028727
X - 24230	3.23347e+06	780511	0.241385	0.0582667	-0.0305868
imidazole lactate	1.02279e+06	262897	0.257039	0.0660693	-0.0364078
X - 23969	353962	96556.5	0.272788	0.0744132	-0.0373373
X - 13874	5.07033e+06	1.18996e+06	0.234692	0.0550801	-0.0385918
tricarballylate	3.71995e+06	887679	0.238627	0.0569427	-0.040961
1-palmitoyl-2-linoleoyl-GPA (16:0/18:2)*	7.69109e+06	1.7572e+06	0.228472	0.0521994	-0.0483515
X - 12686	668638	175235	0.262078	0.0686848	-0.049498
X - 23965	7.13062e+07	1.43468e+07	0.2012	0.0404813	-0.0530858
4-hydroxyglutamate	258161	71294.4	0.276163	0.076266	-0.053167
X - 24207	5.80478e+08	1.03647e+08	0.178554	0.0318816	-0.0567168
1-linoleoyl-2-linolenoyl-GPC (18:2/18:3)*	1.21225e+06	306376	0.252733	0.0638738	-0.0575327
2-dimethylaminoethanol	2.12641e+06	520495	0.244776	0.0599152	-0.0584755
X - 23217	107904	31242.7	0.28954	0.0838334	-0.0585029
fumarate	2.64039e+06	638319	0.241752	0.0584439	-0.0591492
N-acetylglycine	750453	193619	0.258003	0.0665655	-0.0759473
guanine	501375	132281	0.263836	0.0696094	-0.0770102
2-hydroxyglutarate	3.07554e+06	731747	0.237925	0.0566083	-0.0803853
3-hydroxy-3-methylglutarate	1.28485e+07	2.78782e+06	0.216975	0.0470783	-0.113894
vanillate	2.32529e+06	554368	0.238408	0.0568383	-0.119997
X - 20185	221146	59939.5	0.271041	0.073463	-0.132348
X - 23911	3.03223e+07	6.22429e+06	0.205271	0.0421362	-0.134299
X - 23240	4.87262e+06	1.10731e+06	0.227252	0.0516437	-0.137999
trimethylamine N-oxide	2.06037e+06	488252	0.236973	0.056156	-0.157086
pyroglutamine*	292749	77096.7	0.263354	0.0693553	-0.16976
X - 23207	71221.1	20310.8	0.285179	0.0813272	-0.169833
tyrosine	1.04897e+08	1.98168e+07	0.188916	0.0356893	-0.172094
X - 23534	1.02272e+06	250731	0.245161	0.060104	-0.172937
tartronate (hydroxymalonate)	5.02547e+06	1.12462e+06	0.223785	0.0500795	-0.177348
X - 23919	88711	24846.1	0.280079	0.078444	-0.186207
N6-formyllysine	137222	37437.8	0.272827	0.0744347	-0.190977
3'-CMP	2.85001e+06	654420	0.22962	0.0527254	-0.195284
syringic acid	2.31428e+06	537162	0.232108	0.0538739	-0.198046
8-hydroxyoctanoate	5.00083e+06	1.11034e+06	0.222032	0.0492982	-0.200832
guanosine 3'-monophosphate (3'-GMP)	280353	73025.3	0.260476	0.0678478	-0.208498
X - 23939	2.89061e+06	659916	0.228297	0.0521194	-0.209662
X - 23233	525580	131881	0.250925	0.0629636	-0.214111
X - 24694	1.17051e+06	280704	0.239813	0.0575101	-0.214638
2,4,6-trihydroxybenzoate	555723	138957	0.250048	0.0625238	-0.215155
X - 23910	3.39989e+07	6.72796e+06	0.197887	0.0391594	-0.221395
N-methylproline	1.63476e+06	383258	0.234443	0.0549637	-0.225665
sedoheptulose	1.80971e+07	3.69914e+06	0.204405	0.0417816	-0.230403
orotate	3.46943e+07	6.82333e+06	0.19667	0.0386792	-0.235904
X - 23202	79464.7	22008.6	0.276961	0.0767074	-0.2364
glycylleucine	198918	52276.6	0.262805	0.0690665	-0.238603
palmitoylcholine	156414	41489.6	0.265255	0.0703604	-0.250907
ribulose/xylulose	3.2781e+06	731641	0.223191	0.0498142	-0.254474
1-palmitoyl-2-alpha-linolenoyl-GPC (16:0/18:3n3)*	5.32299e+06	1.15565e+06	0.217105	0.0471344	-0.255436
pseudouridine	661274	160243	0.242325	0.0587215	-0.2774
X - 22775	271790	69135.6	0.254371	0.0647046	-0.281973
X - 23354	1.92919e+07	3.84215e+06	0.199158	0.0396641	-0.295044
stigmasterol	242164	61641.7	0.254545	0.0647933	-0.298761
1,2-dilinoleoyl-GPA (18:2/18:2)*	6.38312e+06	1.33479e+06	0.209113	0.0437282	-0.334127
X - 23594	965076	224295	0.232412	0.0540152	-0.336464
X - 21838	1.72648e+06	387821	0.224631	0.0504589	-0.340161
aesculetin	208040	52643.2	0.253043	0.064031	-0.340529
X - 23899	8.47023e+07	1.52571e+07	0.180126	0.0324455	-0.344335
ethylmalonate	1.09045e+06	250636	0.229848	0.0528299	-0.348619
X - 24753	4.56434e+07	8.49037e+06	0.186015	0.0346017	-0.352028
X - 23467	246900	61588.8	0.249448	0.0622245	-0.353976
salidroside	511166	122120	0.238904	0.0570753	-0.360283
X - 23267	4.76556e+07	8.81513e+06	0.184976	0.0342161	-0.361181
X - 23568	880457	203312	0.230916	0.0533222	-0.370013
nonadecanoate (19:0)	2.39202e+06	521668	0.218087	0.0475618	-0.372458
X - 23512	4.27332e+06	901315	0.210917	0.0444858	-0.374581
X - 23728	1.3455e+07	2.65827e+06	0.197567	0.0390329	-0.376768
glycerate	4.82024e+08	7.78363e+07	0.161478	0.0260752	-0.376978
citraconate/glutaconate	4.80544e+06	1.00492e+06	0.209122	0.0437319	-0.380162
N-acetylthreonine	1.57515e+06	350685	0.222635	0.0495664	-0.38082
X - 12450	325793	79143.8	0.242927	0.0590133	-0.385338
glutarate (pentanedioate)	494458	117285	0.237198	0.0562631	-0.386362
X - 19561	57090.1	15269.7	0.267467	0.0715388	-0.390801
X - 23231	468816	110997	0.23676	0.0560553	-0.400359
X - 23256	6.37058e+06	1.30109e+06	0.204234	0.0417116	-0.402561
X - 23517	1.69912e+06	372690	0.219343	0.0481114	-0.41149
vanillin	5.07928e+06	1.04568e+06	0.205871	0.0423829	-0.416355
X - 18410	4.44403e+06	921079	0.207262	0.0429577	-0.418643
dodecanedioate (C12)	203439	50156.8	0.246545	0.0607845	-0.419232
galactonate	6.70065e+07	1.19059e+07	0.177682	0.0315709	-0.421855
X - 24231	8.31023e+06	1.65563e+06	0.199228	0.0396916	-0.430964
N-acetylhistidine	1.17463e+06	261092	0.222276	0.0494066	-0.433181
pyridoxate	2.05085e+06	441549	0.2153	0.0463542	-0.43458
X - 14904	1.18223e+07	2.30368e+06	0.194859	0.0379701	-0.437627
4-imidazoleacetate	2.92741e+06	616300	0.210528	0.044322	-0.441403
X - 24027	9.65231e+07	1.66695e+07	0.1727	0.0298251	-0.444585
X - 17812	89422.5	22882.6	0.255894	0.0654815	-0.445484
X - 13007	1.08009e+07	2.08717e+06	0.193239	0.0373415	-0.4764
prolylglycine	203166	49089.3	0.241622	0.0583811	-0.477653
X - 19438	567333	129323	0.227948	0.0519603	-0.47879
galactitol (dulcitol)	4.62991e+06	936852	0.202348	0.0409446	-0.481222
X - 23972	5.68961e+07	9.99306e+06	0.175637	0.0308484	-0.48185
fructose	1.79717e+08	2.95829e+07	0.164608	0.0270959	-0.481982
1-methyladenosine	1.31179e+06	284748	0.217068	0.0471184	-0.483638
X - 23245	92719.4	23355.8	0.251898	0.0634527	-0.485004
X - 18779	109488	27148.6	0.247959	0.0614838	-0.503452
X - 23302	2.56229e+07	4.67171e+06	0.182325	0.0332426	-0.503705
X - 23368	7.12838e+06	1.39544e+06	0.195759	0.0383215	-0.506583
X - 23974	1.61577e+07	3.02003e+06	0.186909	0.0349349	-0.507028
X - 23347	1.86092e+06	392038	0.210669	0.0443812	-0.513129
13-HOTrE	4.66528e+06	933109	0.200011	0.0400046	-0.513495
suberate (octanedioate)	577399	129578	0.224416	0.0503626	-0.520989
erythronate*	7.78842e+07	1.32492e+07	0.170114	0.0289388	-0.522988
X - 23942	2.34846e+07	4.27083e+06	0.181857	0.0330719	-0.525297
glucose	2.62405e+08	4.15895e+07	0.158494	0.0251202	-0.52967
X - 24253	5.50508e+06	1.08201e+06	0.196548	0.0386312	-0.536984
FMN	127589	30978.9	0.242802	0.058953	-0.53922
X - 23196	2.0604e+06	427591	0.207528	0.0430678	-0.539915
X - 23552	267411	62251.1	0.232792	0.0541919	-0.540405
2'-deoxyuridine	113840	27806.8	0.244262	0.0596641	-0.54046
X - 14141	257808	60107	0.233146	0.0543571	-0.54196
X - 23312	1.64063e+06	343343	0.209275	0.0437961	-0.552761
X - 23238	6.88871e+06	1.32665e+06	0.192583	0.0370883	-0.559334
pyridoxine (Vitamin B6)	2.04279e+06	419991	0.205597	0.04227	-0.568286
X - 17137	62615.4	15632	0.24965	0.0623252	-0.574691
gamma-glutamylglutamate	1.13985e+06	241452	0.211827	0.0448707	-0.576995
X - 12879	794173	171556	0.216018	0.0466639	-0.579211
N-acetylvaline	130252	31104.6	0.238804	0.0570273	-0.583775
undecanedioate	787591	169717	0.215489	0.0464356	-0.587639
2-aminoadipate	4.61431e+06	899153	0.194862	0.0379711	-0.590544
apigenin	288542	65533.8	0.227121	0.0515838	-0.599201
arabitol/xylitol	3.57624e+06	703513	0.196718	0.0386981	-0.604614
leucylglycine	634384	137443	0.216656	0.0469397	-0.607231
methionine sulfone	693457	148962	0.21481	0.0461435	-0.617436
X - 24752	2.15905e+07	3.8171e+06	0.176795	0.0312565	-0.620418
arabonate/xylonate	2.7043e+07	4.6917e+06	0.17349	0.0300988	-0.638263
pantothenate (Vitamin B5)	5.81644e+07	9.63279e+06	0.165613	0.0274277	-0.647825
X - 24023	436472	95192.8	0.218096	0.0475658	-0.648906
X - 23305	827867	173292	0.209324	0.0438165	-0.663287
X - 23536	246826	55262.5	0.223893	0.0501279	-0.665892
X - 23247	1.09933e+07	1.98458e+06	0.180526	0.0325895	-0.669901
pipecolate	5.14212e+07	8.50353e+06	0.16537	0.0273473	-0.672094
alanine	1.1479e+09	1.58921e+08	0.138446	0.0191672	-0.679953
5-methyluridine (ribothymidine)	71720	17096.9	0.238384	0.0568268	-0.685864
orotidine	522772	111404	0.213103	0.0454129	-0.686396
X - 23307	148059	33811.8	0.228367	0.0521517	-0.691881
X - 24229	1.06389e+07	1.90831e+06	0.179371	0.0321739	-0.693744
X - 23277	9.30509e+06	1.67959e+06	0.180502	0.0325809	-0.697388
citrate	1.74981e+08	2.67623e+07	0.152944	0.0233918	-0.698393
X - 13838	228852	50859.8	0.222239	0.0493902	-0.699573
X - 13737	1.58592e+06	314828	0.198514	0.0394079	-0.71059
X - 23470	120108	27572.4	0.229563	0.0526991	-0.710829
maleate	1.98995e+06	389911	0.19594	0.0383926	-0.711353
X - 24209	5.32359e+06	983201	0.184688	0.0341095	-0.722025
N-acetylserine	2.00803e+06	390056	0.194248	0.0377323	-0.734911
betaine	3.85354e+08	5.55489e+07	0.14415	0.0207794	-0.740895
glycerol	2.20894e+07	3.73308e+06	0.168998	0.0285604	-0.746846
thymidine	1.06845e+07	1.87547e+06	0.175532	0.0308114	-0.755475
X - 21327	454856	95210.3	0.20932	0.0438147	-0.76071
X - 24213	2.6096e+06	494587	0.189526	0.0359202	-0.763311
X - 23283	4.24812e+06	782252	0.184141	0.0339079	-0.767267
FAD	170870	37584.8	0.219962	0.0483832	-0.776793
X - 23326	1.03596e+06	205655	0.198517	0.039409	-0.779784
X - 24295	1.57538e+06	302489	0.19201	0.0368679	-0.807796
isovitexin	2.27321e+06	427443	0.188035	0.0353572	-0.80854
cis-aconitate	8.48902e+07	1.2999e+07	0.153128	0.023448	-0.812524
X - 22850	4.78543e+08	6.62425e+07	0.138425	0.0191616	-0.822616
X - 23907	1.4205e+06	270374	0.190338	0.0362284	-0.849865
AMP	170574	36581	0.214458	0.0459922	-0.850191
threonate	5.11282e+08	6.96712e+07	0.136268	0.0185689	-0.857189
ribonate (ribonolactone)	3.81558e+07	6.00619e+06	0.157412	0.0247786	-0.862907
adenine	3.07671e+08	4.30552e+07	0.139939	0.0195829	-0.863053
cys-gly, oxidized	2.94168e+06	534677	0.181759	0.0330362	-0.864584
nicotinamide	8.21367e+07	1.22722e+07	0.149412	0.0223239	-0.888764
N-acetylputrescine	2.74119e+07	4.35409e+06	0.158839	0.02523	-0.890627
X - 11357	109499	23721.8	0.216639	0.0469323	-0.893062
X - 23301	5.29347e+06	917505	0.173328	0.0300425	-0.906116
N-acetylglutamine	424002	84660.1	0.199669	0.0398677	-0.908324
X - 13847	119037	25365.5	0.213089	0.0454068	-0.927157
X - 23254	3.92485e+06	685594	0.174681	0.0305133	-0.932318
trehalose	780450	149151	0.191109	0.0365228	-0.935554
1-palmitoyl-2-linolenoyl-GPA (16:0/18:3)*	8.04607e+06	1.34536e+06	0.167207	0.0279581	-0.941782
syringaldehyde	5.11236e+06	872666	0.170697	0.0291376	-0.955901
N-acetylglucosaminylasparagine	1.41958e+06	260245	0.183325	0.0336081	-0.958279
4-hydroxybenzoate	348074	68631.4	0.197175	0.038878	-0.976671
1-palmitoyl-2-linolenoyl-GPG (16:0/18:3)*	7.7947e+06	1.2875e+06	0.165176	0.0272831	-0.982202
dimethylglycine	2.94265e+06	511674	0.173882	0.0302349	-0.992364
N-acetyltyrosine	265039	52630.1	0.198575	0.0394319	-1.00057
methylsuccinate	794345	148184	0.186548	0.0348003	-1.00238
5-methyl-2'-deoxycytidine	4.28669e+07	6.38649e+06	0.148984	0.0221963	-1.00275
X - 23215	1.24834e+08	1.74733e+07	0.139972	0.0195922	-1.00902
X - 23947	2.03929e+07	3.15822e+06	0.154868	0.0239842	-1.01177
X - 23216	1.45016e+06	260434	0.17959	0.0322526	-1.01421
N-acetyl-glucosamine 1-phosphate	320412	62360.6	0.194626	0.0378793	-1.02768
glycylvaline	318690	61812.6	0.193959	0.0376199	-1.03847
adenosine	6.40683e+06	1.04695e+06	0.163411	0.0267032	-1.04508
X - 11787	2.86671e+06	489534	0.170765	0.0291608	-1.0488
dihydroorotate	586135	109110	0.186152	0.0346525	-1.05794
X - 17206	7.88996e+06	1.26606e+06	0.160465	0.0257489	-1.06373
X - 23213	795392	145122	0.182453	0.0332891	-1.06622
campesterol	348662	66393.6	0.190424	0.0362612	-1.07692
1-methylguanidine	173461	34327	0.197894	0.0391622	-1.07939
X - 23356	1.80575e+07	2.74053e+06	0.151767	0.0230332	-1.08991
N6-methyladenosine	1.13198e+06	200437	0.177068	0.031353	-1.09529
alpha-hydroxyisovalerate	379738	71443.9	0.18814	0.0353966	-1.09786
homocitrate	1.47966e+06	254534	0.172022	0.0295915	-1.13517
X - 23585	1.10534e+07	1.69455e+06	0.153306	0.0235027	-1.14059
sebacate (decanedioate)	536570	97510.4	0.181729	0.0330255	-1.14169
erythrulose	7.57437e+06	1.18169e+06	0.156011	0.0243395	-1.15157
X - 23531	959219	167897	0.175035	0.0306373	-1.15553
nicotinate	6.44449e+07	8.88341e+06	0.137845	0.0190013	-1.16069
X - 23249	1.9255e+06	322678	0.167582	0.0280837	-1.1678
ribose	1.75342e+07	2.5879e+06	0.147591	0.0217832	-1.17519
X - 18938	1.04622e+07	1.58614e+06	0.151606	0.0229845	-1.1817
X - 24260	5.6447e+06	884750	0.15674	0.0245674	-1.18593
X - 22776	4.38195e+06	695560	0.158733	0.0251962	-1.19064
X - 23311	1.46435e+07	2.16845e+06	0.148083	0.0219287	-1.19488
alpha-tocopherol	5.64201e+06	878645	0.155733	0.0242527	-1.20461
methylphosphate	2.64643e+07	3.75924e+06	0.142049	0.0201781	-1.2187
cysteine	984485	167445	0.170084	0.0289286	-1.2341
X - 23895	4.6204e+06	715280	0.154809	0.0239659	-1.25425
X - 23340	1.48933e+07	2.14249e+06	0.143857	0.0206947	-1.27569
X - 23527	1.34609e+06	221481	0.164536	0.0270721	-1.27892
beta-sitosterol	2.0024e+06	320895	0.160255	0.0256817	-1.29042
N-acetylarginine	1.67423e+07	2.38037e+06	0.142177	0.0202144	-1.29054
glucuronate	2.07229e+06	331109	0.159779	0.0255294	-1.29343
X - 23223	7.36602e+06	1.09477e+06	0.148625	0.0220894	-1.29605
lysine	7.05372e+07	9.22745e+06	0.130817	0.017113	-1.29701
X - 23230	193912	35145.9	0.181247	0.0328505	-1.31482
X - 13772	6.81503e+07	8.83879e+06	0.129696	0.0168209	-1.32744
N-acetylisoleucine	528201	89556.6	0.16955	0.0287473	-1.34439
nicotinate ribonucleoside	2.86506e+08	3.40118e+07	0.118712	0.0140926	-1.34929
X - 20172	146381	26616.9	0.181833	0.0330633	-1.35122
X - 16071	973256	158911	0.163278	0.0266596	-1.3538
pyridoxamine	2.00492e+06	313987	0.156608	0.0245261	-1.35664
X - 23209	1.12186e+06	181394	0.161689	0.0261435	-1.35891
methylmalonate (MMA)	2.32213e+06	359054	0.154623	0.0239082	-1.36958
1,2-dipalmitoyl-GPG (16:0/16:0)	1.11379e+07	1.57464e+06	0.141377	0.0199875	-1.37309
X - 23908	2.01641e+06	312765	0.15511	0.024059	-1.38346
X - 23320	2.9073e+06	441628	0.151903	0.0230745	-1.38425
oxalate (ethanedioate)	1.12167e+07	1.57833e+06	0.140712	0.0197999	-1.38554
X - 13723	1.74931e+06	273040	0.156085	0.0243624	-1.38848
X - 24432	4.04807e+06	601519	0.148594	0.0220802	-1.39398
azelate (nonanedioate; C9)	7.81474e+06	1.11157e+06	0.14224	0.0202321	-1.41314
2-pyrrolidinone	830070	133850	0.161252	0.0260021	-1.4157
X - 24640	1.51969e+07	2.06984e+06	0.136201	0.0185506	-1.4302
N-acetylalanine	1.09905e+06	172883	0.157302	0.0247439	-1.44162
thiamin (Vitamin B1)	7.3647e+06	1.03839e+06	0.140996	0.0198797	-1.44814
4-hydroxycinnamate	3.11052e+06	460348	0.147997	0.0219032	-1.44842
vitexin	1.2362e+06	192450	0.155679	0.024236	-1.45242
X - 23901	2.51912e+07	3.30552e+06	0.131217	0.0172179	-1.45559
X - 24431	7.04825e+06	987784	0.140146	0.0196409	-1.47271
X - 23329	2.98785e+06	435091	0.14562	0.0212052	-1.50169
N6-acetyllysine	5.92242e+06	816363	0.137843	0.0190006	-1.54882
leucylalanine	1.46055e+06	216863	0.14848	0.0220464	-1.56192
O-sulfo-L-tyrosine	1.69484e+06	249163	0.147013	0.0216127	-1.5664
1-palmitoyl-2-linoleoyl-GPI (16:0/18:2)	9.69246e+06	1.28509e+06	0.132587	0.0175792	-1.58091
X - 22085	121491	20588.5	0.169465	0.0287185	-1.58477
X - 24329	499748	77036.3	0.15415	0.0237623	-1.62815
X - 12695	1.69533e+06	243848	0.143835	0.0206885	-1.6294
valylleucine	827425	123786	0.149604	0.0223814	-1.63255
isovitexin 7-O-beta-D-glucopyranoside	2.99475e+06	414519	0.138415	0.0191587	-1.64773
X - 21796	2.17427e+06	305168	0.140355	0.0196994	-1.65963
X - 23529	52108.7	8991.92	0.172561	0.0297773	-1.67016
3-(4-hydroxyphenyl)propionate	410180	62677.7	0.152805	0.0233495	-1.68554
X - 17299	6.43511e+07	7.39546e+06	0.114923	0.0132074	-1.68568
pheophorbide A	1.40152e+07	1.74638e+06	0.124606	0.0155267	-1.70007
sinapate	237615	36893.8	0.155268	0.024108	-1.72818
malonate	1.69202e+08	1.8076e+07	0.106831	0.0114128	-1.7392
myo-inositol	8.13047e+07	8.98494e+06	0.11051	0.0122124	-1.76067
N-methylpipecolate	9.18958e+06	1.14742e+06	0.124861	0.0155903	-1.7628
X - 24212	8.75414e+06	1.08089e+06	0.123471	0.0152452	-1.80298
1-linoleoyl-2-linolenoyl-GPA (18:2/18:3)*	6.07392e+06	764003	0.125784	0.0158217	-1.80886
2'-deoxyguanosine	5.67391e+07	6.28078e+06	0.110696	0.0122536	-1.81429
cysteine sulfinic acid	448431	64258.1	0.143295	0.0205335	-1.85645
X - 12906	5.53664e+06	685913	0.123886	0.0153478	-1.86779
cytidine	6.46192e+07	6.91073e+06	0.106945	0.0114373	-1.8926
glutamate	1.76415e+09	1.55716e+08	0.0882667	0.00779102	-1.90884
methionine sulfoxide	1.44524e+07	1.66874e+06	0.115465	0.0133321	-1.91493
alanylleucine	989264	132508	0.133946	0.0179417	-1.92249
X - 24217	3.65755e+06	453372	0.123955	0.0153648	-1.93359
X - 21963	7.50834e+06	892778	0.118905	0.0141384	-1.93668
trans-aconitate	4.41608e+07	4.75082e+06	0.10758	0.0115735	-1.93741
ascorbate (Vitamin C)	4.82164e+06	586920	0.121726	0.0148173	-1.94102
guanosine	7.36417e+07	7.64452e+06	0.103807	0.0107759	-1.9573
X - 21283	6.68809e+06	793465	0.118639	0.0140751	-1.96196
X - 23549	350888	49068.1	0.13984	0.0195552	-1.96676
N-acetylmethionine sulfoxide	1.60644e+06	206080	0.128283	0.0164566	-1.96832
X - 14774	1.62274e+06	206756	0.127411	0.0162337	-1.98636
X - 23204	183068	25825.7	0.141072	0.0199012	-2.04723
1,2-dilinolenoyl-digalactosylglycerol (18:3/18:3)	2.14995e+07	2.30969e+06	0.10743	0.0115412	-2.05847
beta-guanidinopropanoate	1.63079e+06	200110	0.122707	0.0150571	-2.0941
cytosine	1.71568e+06	208484	0.121517	0.0147664	-2.11398
trigonelline (N'-methylnicotinate)	1.52438e+09	1.2576e+08	0.0824994	0.00680615	-2.12756
N-acetylasparagine	574777	73870	0.128519	0.0165172	-2.13011
indole-3-carboxylic acid	538321	69070.8	0.128308	0.0164629	-2.14551
X - 17438	153329	21052.7	0.137304	0.0188525	-2.15415
X - 24214	2.96765e+08	2.61343e+07	0.0880642	0.00775531	-2.20526
1-linoleoyl-2-linolenoyl-digalactosylglycerol (18;2/18:3)*	4.6744e+06	519728	0.111186	0.0123623	-2.20739
X - 24699	4.81881e+07	4.65837e+06	0.0966706	0.00934521	-2.23175
hydroquinone beta-D-glucopyranoside	1.08874e+06	128825	0.118325	0.0140007	-2.26473
X - 23203	1.25067e+06	145986	0.116727	0.0136251	-2.28142
N6-carbamoylthreonyladenosine	392744	48584.9	0.123706	0.0153032	-2.30216
pyridoxal	2.05777e+07	2.0216e+06	0.0982422	0.00965153	-2.32356
X - 23266	1.30596e+06	145940	0.111749	0.0124878	-2.40013
X - 23318	1.13216e+07	1.09001e+06	0.0962774	0.00926934	-2.47899
phenylalanylalanine	1.16718e+06	126913	0.108735	0.0118232	-2.49729
X - 23925	425259	48713.7	0.114551	0.0131218	-2.51109
X - 23201	2.18795e+07	1.99699e+06	0.0912726	0.00833068	-2.52591
X - 24208	2.30412e+07	2.08731e+06	0.0905903	0.00820659	-2.53915
proline	3.02919e+08	2.34764e+07	0.0775005	0.00600633	-2.57062
leucylglutamine*	1.98594e+06	201849	0.101639	0.0103305	-2.6056
choline	1.81376e+09	1.22194e+08	0.0673707	0.00453881	-2.68383
uridine	8.10628e+07	6.29825e+06	0.0776959	0.00603666	-2.77767
X - 23344	1.39236e+06	129518	0.0930201	0.00865274	-2.91901
isoleucylglycine	2.21424e+06	187827	0.084827	0.00719562	-3.10963
3-deoxyoctulosonate	2.32166e+07	1.65607e+06	0.0713314	0.00508817	-3.22755
riboflavin (Vitamin B2)	2.14422e+06	169697	0.0791416	0.0062634	-3.31502
