# Supplementary material for: Using single‐plant‐omics in the field to link maize genes to functions and phenotypes
Source: Mol Syst Biol. 2020 Dec 21;16(12):e9667. doi: 10.15252/msb.20209667 (PMC7751767; doi:10.15252/msb.20209667)
Supplement: Supplementary file 8 — Dataset EV6 [file MSB-16-e9667-s008.xlsx]

## Sheet: Dataset EV6A
Dataset EV6A. GO Biological Process categories found more towards the top of the normCV-ranked gene list than expected by chance. Genes were ranked in order of descending normalized CV in the single-plant transcriptome dataset. W = Mann–Whitney U test statistic
GO ID	GO name	W	p-value	q-value
15979	photosynthesis	3.44536e+06	1.43967e-45	4.44714e-42
55114	oxidation-reduction process	12059859	1.20108e-32	3.37285e-30
19684	photosynthesis, light reaction	1912728	9.99666e-31	2.05865e-28
44710	single-organism metabolic process	30851622	1.702e-26	2.19061e-24
9628	response to abiotic stimulus	1.79672e+07	2.53926e-25	3.01684e-23
44711	single-organism biosynthetic process	13916482	1.06116e-23	1.17068e-21
1901700	response to oxygen-containing compound	12835008	7.31318e-21	7.28723e-19
9416	response to light stimulus	7491178	1.11774e-19	1.0155e-17
80167	response to karrikin	1.64925e+06	1.32762e-19	1.17172e-17
44262	cellular carbohydrate metabolic process	3736198	8.56848e-19	7.35223e-17
9607	response to biotic stimulus	8.99666e+06	1.23253e-18	1.02899e-16
9314	response to radiation	7626878	3.85182e-18	2.97457e-16
9642	response to light intensity	2050556	6.81592e-18	5.01295e-16
5976	polysaccharide metabolic process	2995959	1.24622e-17	8.9525e-16
5975	carbohydrate metabolic process	8378113	1.61235e-17	1.10679e-15
19748	secondary metabolic process	2.31901e+06	1.7885e-17	1.20101e-15
42221	response to chemical	21516492	2.08293e-17	1.36897e-15
44550	secondary metabolite biosynthetic process	1772064	2.53099e-17	1.59556e-15
16051	carbohydrate biosynthetic process	3166713	2.89244e-17	1.78695e-15
43207	response to external biotic stimulus	8.75141e+06	3.32114e-17	1.93566e-15
51707	response to other organism	8.75141e+06	3.32114e-17	1.93566e-15
9611	response to wounding	2665850	3.76037e-17	2.15107e-15
6979	response to oxidative stress	4.29116e+06	3.88477e-17	2.18183e-15
9767	photosynthetic electron transport chain	865271	4.50716e-17	2.48618e-15
71554	cell wall organization or biogenesis	3.46128e+06	8.81738e-17	4.69602e-15
9719	response to endogenous stimulus	1.27393e+07	1.02205e-16	5.35105e-15
44264	cellular polysaccharide metabolic process	2526429	3.13715e-16	1.58863e-14
71555	cell wall organization	2327696	2.39018e-15	1.17195e-13
6073	cellular glucan metabolic process	2.01357e+06	2.78478e-15	1.32341e-13
44042	glucan metabolic process	2.01357e+06	2.78478e-15	1.32341e-13
34637	cellular carbohydrate biosynthetic process	2.39166e+06	4.72774e-15	2.1797e-13
45229	external encapsulating structure organization	2538295	6.49653e-15	2.90837e-13
10200	response to chitin	1.19212e+06	2.14784e-14	9.34461e-13
9605	response to external stimulus	11217847	2.62007e-14	1.12408e-12
10243	response to organonitrogen compound	1.60523e+06	3.71787e-14	1.57322e-12
42440	pigment metabolic process	2.16845e+06	6.00189e-14	2.47198e-12
9414	response to water deprivation	3.61671e+06	8.90288e-14	3.61855e-12
9644	response to high light intensity	1276633	1.04109e-13	4.17652e-12
9266	response to temperature stimulus	5950270	1.08644e-13	4.30259e-12
10033	response to organic substance	14622242	1.19701e-13	4.68046e-12
9415	response to water	3.66157e+06	2.55959e-13	9.86411e-12
10035	response to inorganic substance	9.60358e+06	2.58657e-13	9.86411e-12
6091	generation of precursor metabolites and energy	3.75133e+06	4.28428e-13	1.61392e-11
9765	photosynthesis, light harvesting	604278	1.03417e-12	3.84884e-11
6721	terpenoid metabolic process	1174874	1.51748e-12	5.45057e-11
1101	response to acid chemical	9437434	2.11259e-12	7.5009e-11
9698	phenylpropanoid metabolic process	1255564	2.1834e-12	7.66424e-11
46148	pigment biosynthetic process	1.69444e+06	2.28659e-12	7.93625e-11
9725	response to hormone	1.18339e+07	2.83528e-12	9.62438e-11
16114	terpenoid biosynthetic process	1.01047e+06	4.32368e-12	1.45172e-10
50896	response to stimulus	39316297	6.49973e-12	2.11344e-10
9409	response to cold	4161641	7.56852e-12	2.43533e-10
9699	phenylpropanoid biosynthetic process	998050	2.93433e-11	9.09647e-10
10218	response to far red light	805532	3.94024e-11	1.20509e-09
71669	plant-type cell wall organization or biogenesis	1.76212e+06	8.59923e-11	2.52981e-09
6950	response to stress	2.37758e+07	1.09541e-10	3.19218e-09
6820	anion transport	2.26924e+06	1.3559e-10	3.87813e-09
6720	isoprenoid metabolic process	1544925	2.00655e-10	5.48517e-09
8299	isoprenoid biosynthetic process	1402461	2.49963e-10	6.65635e-09
6952	defense response	8919029	2.82895e-10	7.46891e-09
6857	oligopeptide transport	653972	2.91847e-10	7.51263e-09
15833	peptide transport	653972	2.91847e-10	7.51263e-09
9617	response to bacterium	4160321	3.53391e-10	8.94774e-09
9620	response to fungus	3186600	5.53237e-10	1.38939e-08
80027	response to herbivore	322550	6.25939e-10	1.55929e-08
33692	cellular polysaccharide biosynthetic process	1865991	1.01743e-09	2.49433e-08
42592	homeostatic process	4.99201e+06	1.29723e-09	3.15524e-08
9657	plastid organization	2.45489e+06	1.46637e-09	3.51134e-08
44723	single-organism carbohydrate metabolic process	5.75004e+06	1.72097e-09	4.05807e-08
302	response to reactive oxygen species	2.06526e+06	1.76677e-09	4.13452e-08
51704	multi-organism process	11519192	1.98731e-09	4.61563e-08
271	polysaccharide biosynthetic process	2.02463e+06	2.053e-09	4.73263e-08
98542	defense response to other organism	5959593	2.08326e-09	4.7668e-08
42742	defense response to bacterium	3557484	3.65324e-09	8.17743e-08
43436	oxoacid metabolic process	8780945	3.8668e-09	8.55179e-08
32787	monocarboxylic acid metabolic process	4.7481e+06	3.87585e-09	8.55179e-08
9637	response to blue light	1.04423e+06	4.70386e-09	1.02325e-07
44283	small molecule biosynthetic process	5736191	5.44769e-09	1.16875e-07
6970	response to osmotic stress	6361971	6.27617e-09	1.33704e-07
9813	flavonoid biosynthetic process	928884	6.78912e-09	1.42664e-07
6082	organic acid metabolic process	9679688	6.85521e-09	1.43079e-07
48878	chemical homeostasis	3338377	7.60445e-09	1.55234e-07
22900	electron transport chain	1.26228e+06	7.63856e-09	1.55234e-07
42546	cell wall biogenesis	1648007	8.18096e-09	1.64097e-07
9832	plant-type cell wall biogenesis	1.38122e+06	8.29165e-09	1.65245e-07
16108	tetraterpenoid metabolic process	491494	1.40261e-08	2.72495e-07
16116	carotenoid metabolic process	491494	1.40261e-08	2.72495e-07
42886	amide transport	705328	1.49882e-08	2.8757e-07
9773	photosynthetic electron transport in photosystem I	298844	1.50865e-08	2.87667e-07
5984	disaccharide metabolic process	788620	1.56302e-08	2.96207e-07
42214	terpene metabolic process	367309	1.91287e-08	3.55955e-07
65008	regulation of biological quality	8.08444e+06	2.40772e-08	4.45356e-07
9735	response to cytokinin	2618541	2.60308e-08	4.75793e-07
10114	response to red light	760290	4.63972e-08	8.18977e-07
6811	ion transport	6.01359e+06	4.66806e-08	8.19298e-07
9624	response to nematode	1.2055e+06	4.93795e-08	8.6177e-07
50832	defense response to fungus	2.44654e+06	5.38067e-08	9.33757e-07
15698	inorganic anion transport	912950	5.48493e-08	9.46534e-07
10817	regulation of hormone levels	1950085	9.99948e-08	1.66067e-06
19752	carboxylic acid metabolic process	8475255	1.00612e-07	1.66198e-06
15977	carbon fixation	336603	1.16312e-07	1.91111e-06
44036	cell wall macromolecule metabolic process	1.13755e+06	1.20753e-07	1.97357e-06
6855	drug transmembrane transport	532891	1.36746e-07	2.22321e-06
46246	terpene biosynthetic process	301330	1.47985e-07	2.39333e-06
5992	trehalose biosynthetic process	277666	1.69087e-07	2.72036e-06
9250	glucan biosynthetic process	1.29255e+06	1.71829e-07	2.74345e-06
15893	drug transport	583964	1.86675e-07	2.92711e-06
42493	response to drug	583964	1.86675e-07	2.92711e-06
10214	seed coat development	708402	2.0521e-07	3.20149e-06
16109	tetraterpenoid biosynthetic process	411408	2.22106e-07	3.37972e-06
16117	carotenoid biosynthetic process	411408	2.22106e-07	3.37972e-06
9812	flavonoid metabolic process	1.11193e+06	2.24655e-07	3.38855e-06
5991	trehalose metabolic process	299558	2.2488e-07	3.38855e-06
19725	cellular homeostasis	3283827	2.26251e-07	3.39266e-06
46942	carboxylic acid transport	1002046	2.28286e-07	3.40665e-06
55085	transmembrane transport	7205955	2.9754e-07	4.39761e-06
42445	hormone metabolic process	1.08926e+06	3.03578e-07	4.46549e-06
6865	amino acid transport	756410	3.25041e-07	4.73609e-06
9651	response to salt stress	5.70581e+06	4.2212e-07	6.03671e-06
6629	lipid metabolic process	7.51526e+06	4.29537e-07	6.11447e-06
16128	phytosteroid metabolic process	341594	4.5111e-07	6.30533e-06
16131	brassinosteroid metabolic process	341594	4.5111e-07	6.30533e-06
19253	reductive pentose-phosphate cycle	273616	4.5552e-07	6.33829e-06
15994	chlorophyll metabolic process	1014585	5.25028e-07	7.05848e-06
6334	nucleosome assembly	842288	6.55855e-07	8.69501e-06
16053	organic acid biosynthetic process	4.55028e+06	8.21851e-07	1.06222e-05
44281	small molecule metabolic process	14867017	9.46037e-07	1.2026e-05
9768	photosynthesis, light harvesting in photosystem I	258930	9.76768e-07	1.22652e-05
9639	response to red or far red light	2167801	1.00684e-06	1.25916e-05
44699	single-organism process	5.98274e+07	1.06259e-06	1.3203e-05
19685	photosynthesis, dark reaction	281424	1.06428e-06	1.3203e-05
46351	disaccharide biosynthetic process	498221	1.24517e-06	1.53854e-05
6468	protein phosphorylation	8.59116e+06	1.31966e-06	1.61924e-05
2000068	regulation of defense response to insect	211052	1.32097e-06	1.61924e-05
30243	cellulose metabolic process	724610	1.4319e-06	1.72107e-05
51273	beta-glucan metabolic process	875656	1.46374e-06	1.75252e-05
10410	hemicellulose metabolic process	549162	1.56309e-06	1.85707e-05
33993	response to lipid	6.14926e+06	1.58366e-06	1.86714e-05
16052	carbohydrate catabolic process	1.69189e+06	1.94729e-06	2.25287e-05
9834	plant-type secondary cell wall biogenesis	536877	2.06463e-06	2.37087e-05
10191	mucilage metabolic process	578192	2.12876e-06	2.43283e-05
10192	mucilage biosynthetic process	514647	2.53445e-06	2.82632e-05
9311	oligosaccharide metabolic process	1.08839e+06	2.54764e-06	2.83082e-05
5982	starch metabolic process	879975	2.76875e-06	3.06547e-05
9658	chloroplast organization	1772916	2.8527e-06	3.14714e-05
51552	flavone metabolic process	276531	3.16308e-06	3.45256e-05
51553	flavone biosynthetic process	276531	3.16308e-06	3.45256e-05
1901698	response to nitrogen compound	2.48052e+06	3.18751e-06	3.46698e-05
10207	photosystem II assembly	341763	3.92916e-06	4.17085e-05
272	polysaccharide catabolic process	562650	4.45215e-06	4.67779e-05
9408	response to heat	2.28645e+06	4.67863e-06	4.89908e-05
1901617	organic hydroxy compound biosynthetic process	1265604	5.36246e-06	5.54001e-05
51554	flavonol metabolic process	261404	7.38565e-06	7.35944e-05
51555	flavonol biosynthetic process	261404	7.38565e-06	7.35944e-05
6778	porphyrin-containing compound metabolic process	1.15441e+06	7.99413e-06	7.86429e-05
30244	cellulose biosynthetic process	608787	8.78453e-06	8.58715e-05
51274	beta-glucan biosynthetic process	759832	8.89655e-06	8.66922e-05
15849	organic acid transport	828467	9.9854e-06	9.66925e-05
16101	diterpenoid metabolic process	325710	1.03856e-05	0.000100253
71370	cellular response to gibberellin stimulus	400301	1.08967e-05	0.00010486
9833	plant-type primary cell wall biogenesis	236138	1.36446e-05	0.000129414
9737	response to abscisic acid	5025125	1.42758e-05	0.000134856
33013	tetrapyrrole metabolic process	1176267	1.5132e-05	0.000142509
45491	xylan metabolic process	460910	1.54198e-05	0.000144196
9668	plastid membrane organization	502257	1.54512e-05	0.000144196
10027	thylakoid membrane organization	502257	1.54512e-05	0.000144196
34728	nucleosome organization	853900	1.56243e-05	0.000145372
15711	organic anion transport	1117395	1.621e-05	0.000150368
10120	camalexin biosynthetic process	257488	1.69204e-05	0.000156021
52317	camalexin metabolic process	257488	1.69204e-05	0.000156021
9312	oligosaccharide biosynthetic process	541615	1.93448e-05	0.000177782
18298	protein-chromophore linkage	510896	1.93955e-05	0.000177782
15706	nitrate transport	234364	2.01515e-05	0.000183083
42446	hormone biosynthetic process	581649	2.1042e-05	0.000190242
97305	response to alcohol	5.05879e+06	2.26687e-05	0.000204151
10383	cell wall polysaccharide metabolic process	761176	2.31126e-05	0.000206941
10118	stomatal movement	1.52522e+06	2.36968e-05	0.000211559
46394	carboxylic acid biosynthetic process	4.07074e+06	2.40432e-05	0.000213418
9808	lignin metabolic process	600538	2.48779e-05	0.00021894
10476	gibberellin mediated signaling pathway	373761	2.6287e-05	0.00022938
9753	response to jasmonic acid	1.78879e+06	2.65218e-05	0.000230777
8610	lipid biosynthetic process	4350302	2.8586e-05	0.000247345
2213	defense response to insect	330119	3.22187e-05	0.000267601
50801	ion homeostasis	1.95518e+06	3.22264e-05	0.000267601
31497	chromatin assembly	875606	3.41521e-05	0.000281322
55082	cellular chemical homeostasis	1794038	3.49751e-05	0.000284311
90332	stomatal closure	526806	3.54801e-05	0.000287267
98656	anion transmembrane transport	727276	3.61985e-05	0.000291191
16122	xanthophyll metabolic process	174853	3.66288e-05	0.000293887
42430	indole-containing compound metabolic process	726550	3.91428e-05	0.000312434
72330	monocarboxylic acid biosynthetic process	2164427	4.64945e-05	0.000366381
15995	chlorophyll biosynthetic process	694528	5.00842e-05	0.000392665
30397	membrane disassembly	150071	5.23348e-05	0.000408238
1900366	negative regulation of defense response to insect	150071	5.23348e-05	0.000408238
9740	gibberellic acid mediated signaling pathway	348324	5.31174e-05	0.000412507
10193	response to ozone	654048	5.42435e-05	0.000416812
80168	abscisic acid transport	218555	5.47014e-05	0.000419287
15800	acidic amino acid transport	218416	5.63481e-05	0.00043084
10315	auxin efflux	207022	5.90218e-05	0.00044906
30001	metal ion transport	2716585	6.13221e-05	0.000463492
9664	plant-type cell wall organization	742058	6.13688e-05	0.000463492
1901615	organic hydroxy compound metabolic process	1.81287e+06	6.39349e-05	0.000480523
1902222	erythrose 4-phosphate/phosphoenolpyruvate family amino acid catabolic process	149244	6.5385e-05	0.000490229
44765	single-organism transport	9.82083e+06	7.29283e-05	0.000544144
9772	photosynthetic electron transport in photosystem II	136982	7.31548e-05	0.000544518
16998	cell wall macromolecule catabolic process	334978	8.36061e-05	0.000614903
9685	gibberellin metabolic process	238396	8.65379e-05	0.000634954
6323	DNA packaging	942199	9.71053e-05	0.000705784
16102	diterpenoid biosynthetic process	248328	0.000104196	0.000753773
6559	L-phenylalanine catabolic process	181354	0.000119452	0.000860108
98771	inorganic ion homeostasis	1810795	0.000129551	0.000926351
55062	phosphate ion homeostasis	310978	0.000134455	0.000956982
72506	trivalent inorganic anion homeostasis	310978	0.000134455	0.000956982
10038	response to metal ion	5.38826e+06	0.000144521	0.00101691
9269	response to desiccation	310386	0.000148019	0.0010368
9809	lignin biosynthetic process	514126	0.000172459	0.00119714
16119	carotene metabolic process	145431	0.000176421	0.00121916
9251	glucan catabolic process	329484	0.000197798	0.00135477
42542	response to hydrogen peroxide	798208	0.000204715	0.00139287
1902221	erythrose 4-phosphate/phosphoenolpyruvate family amino acid metabolic process	200730	0.000223532	0.00151756
10345	suberin biosynthetic process	233341	0.000227304	0.00153555
30104	water homeostasis	318141	0.000227673	0.00153555
16129	phytosteroid biosynthetic process	178282	0.000236659	0.00157892
16132	brassinosteroid biosynthetic process	178282	0.000236659	0.00157892
45492	xylan biosynthetic process	390138	0.000237503	0.00158113
10232	vascular transport	167003	0.00023954	0.00158785
10233	phloem transport	167003	0.00023954	0.00158785
51761	sesquiterpene metabolic process	96475	0.000251796	0.00165842
51762	sesquiterpene biosynthetic process	96475	0.000251796	0.00165842
16106	sesquiterpenoid biosynthetic process	132280	0.000260869	0.00171452
71214	cellular response to abiotic stimulus	2.03009e+06	0.000280292	0.00183049
1902578	single-organism localization	9970042	0.000283089	0.00184486
9686	gibberellin biosynthetic process	221172	0.000292995	0.00190154
9739	response to gibberellin	841966	0.00031005	0.00200365
9962	regulation of flavonoid biosynthetic process	274144	0.000314928	0.00202883
10268	brassinosteroid homeostasis	165781	0.00031526	0.00202883
71103	DNA conformation change	1156681	0.000329085	0.00209165
42126	nitrate metabolic process	397854	0.000331474	0.0020982
42128	nitrate assimilation	397854	0.000331474	0.0020982
6022	aminoglycan metabolic process	241070	0.000390159	0.00245459
9072	aromatic amino acid family metabolic process	847470	0.000441321	0.00274294
44275	cellular carbohydrate catabolic process	495440	0.000474033	0.00291111
52314	phytoalexin metabolic process	364290	0.000495602	0.00303677
9404	toxin metabolic process	495031	0.000496461	0.00303677
46864	isoprenoid transport	163529	0.000516566	0.00312877
46865	terpenoid transport	163529	0.000516566	0.00312877
32544	plastid translation	174424	0.000536896	0.00323921
70271	protein complex biogenesis	3492038	0.00054534	0.00327735
44247	cellular polysaccharide catabolic process	332691	0.000562475	0.00337376
10413	glucuronoxylan metabolic process	259610	0.000605198	0.00360204
10417	glucuronoxylan biosynthetic process	259610	0.000605198	0.00360204
9992	cellular water homeostasis	227867	0.000608532	0.00360798
6063	uronic acid metabolic process	352468	0.000617043	0.00364445
9636	response to toxic substance	948518	0.000621842	0.00366578
43090	amino acid import	151266	0.000657164	0.00384776
6333	chromatin assembly or disassembly	919184	0.000657695	0.00384776
45338	farnesyl diphosphate metabolic process	128122	0.000742943	0.00426571
9817	defense response to fungus, incompatible interaction	550102	0.000780699	0.00446589
3333	amino acid transmembrane transport	370718	0.000807801	0.00461238
44763	single-organism cellular process	4.35323e+07	0.000841959	0.00479855
10215	cellulose microfibril organization	150088	0.000851151	0.004842
10206	photosystem II repair	193860	0.000852941	0.00484326
10119	regulation of stomatal movement	963224	0.000863264	0.00488617
15804	neutral amino acid transport	204518	0.000866304	0.00488617
6026	aminoglycan catabolic process	172040	0.000871571	0.00488617
6030	chitin metabolic process	172040	0.000871571	0.00488617
6032	chitin catabolic process	172040	0.000871571	0.00488617
46348	amino sugar catabolic process	172040	0.000871571	0.00488617
1901072	glucosamine-containing compound catabolic process	172040	0.000871571	0.00488617
6779	porphyrin-containing compound biosynthetic process	800091	0.000931279	0.00520203
15807	L-amino acid transport	127152	0.000938237	0.00521533
15813	L-glutamate transport	127152	0.000938237	0.00521533
70726	cell wall assembly	182535	0.000940413	0.00521533
71668	plant-type cell wall assembly	182535	0.000940413	0.00521533
80086	stamen filament development	160580	0.000962577	0.00531914
55081	anion homeostasis	399302	0.00098688	0.0054437
1901565	organonitrogen compound catabolic process	2436901	0.00101379	0.00556236
6461	protein complex assembly	3420750	0.00102862	0.00563368
71482	cellular response to light stimulus	1271388	0.00105523	0.00576081
15718	monocarboxylic acid transport	408748	0.00105556	0.00576081
45454	cell redox homeostasis	1.4674e+06	0.00106113	0.00578103
16123	xanthophyll biosynthetic process	103538	0.00107573	0.00585025
9308	amine metabolic process	979126	0.00108188	0.00587332
33014	tetrapyrrole biosynthetic process	845582	0.00112116	0.00604409
55076	transition metal ion homeostasis	816752	0.00113803	0.0061163
15772	oligosaccharide transport	234686	0.00114248	0.0061163
34220	ion transmembrane transport	2.78966e+06	0.00118054	0.00629825
6884	cell volume homeostasis	234354	0.00120525	0.00638469
9963	positive regulation of flavonoid biosynthetic process	103078	0.00121654	0.0064063
9403	toxin biosynthetic process	296402	0.0012225	0.0064063
52315	phytoalexin biosynthetic process	296402	0.0012225	0.0064063
71705	nitrogen compound transport	2469248	0.00122319	0.0064063
15766	disaccharide transport	223523	0.00127111	0.00663253
15770	sucrose transport	223523	0.00127111	0.00663253
9700	indole phytoalexin biosynthetic process	275542	0.00127753	0.00663264
46217	indole phytoalexin metabolic process	275542	0.00127753	0.00663264
2229	defense response to oomycetes	525647	0.00127757	0.00663264
1901071	glucosamine-containing compound metabolic process	191430	0.00133097	0.00689825
16310	phosphorylation	1.09878e+07	0.00145185	0.00746218
6790	sulfur compound metabolic process	2.47367e+06	0.00150006	0.00768437
19585	glucuronate metabolic process	335474	0.00151765	0.00772297
52695	cellular glucuronidation	335474	0.00151765	0.00772297
52696	flavonoid glucuronidation	335474	0.00151765	0.00772297
10304	PSII associated light-harvesting complex II catabolic process	124958	0.00156887	0.00791867
7623	circadian rhythm	1338975	0.00163195	0.00814394
19740	nitrogen utilization	190274	0.00163665	0.00814853
9682	induced systemic resistance	344956	0.00163815	0.00814853
1903825	organic acid transmembrane transport	394800	0.00167996	0.00831437
1905039	carboxylic acid transmembrane transport	394800	0.00167996	0.00831437
71478	cellular response to radiation	1.3105e+06	0.00168225	0.00831437
42744	hydrogen peroxide catabolic process	324500	0.00169692	0.00837346
6633	fatty acid biosynthetic process	1542472	0.00171565	0.0084521
30091	protein repair	273474	0.00172143	0.00845389
9313	oligosaccharide catabolic process	200401	0.00178262	0.00872662
46686	response to cadmium ion	4306445	0.00190677	0.00927559
10196	nonphotochemical quenching	157143	0.00192082	0.00931462
1990066	energy quenching	157143	0.00192082	0.00931462
6631	fatty acid metabolic process	2239010	0.00195726	0.00946163
42435	indole-containing compound biosynthetic process	462427	0.00199926	0.00964955
9694	jasmonic acid metabolic process	452464	0.00202745	0.00972481
10236	plastoquinone biosynthetic process	100964	0.00210685	0.0100124
10258	NADH dehydrogenase complex (plastoquinone) assembly	77374.5	0.00213715	0.0101092
44724	single-organism carbohydrate catabolic process	1203512	0.00219052	0.0103306
7167	enzyme linked receptor protein signaling pathway	362308	0.00227287	0.0106056
7169	transmembrane receptor protein tyrosine kinase signaling pathway	362308	0.00227287	0.0106056
32973	amino acid export	100532	0.00235085	0.0109529
6873	cellular ion homeostasis	1.24808e+06	0.00247758	0.0114741
9687	abscisic acid metabolic process	311238	0.00254722	0.0117614
15692	lead ion transport	198232	0.00256571	0.0118115
46323	glucose import	331242	0.00258098	0.0118464
1990267	response to transition metal nanoparticle	1200695	0.00259806	0.0119057
43467	regulation of generation of precursor metabolites and energy	331134	0.00261508	0.0119497
10043	response to zinc ion	691264	0.00271445	0.0123308
10143	cutin biosynthetic process	144410	0.00277007	0.0125466
6782	protoporphyrinogen IX biosynthetic process	165950	0.00278809	0.0125913
46501	protoporphyrinogen IX metabolic process	165950	0.00278809	0.0125913
16120	carotene biosynthetic process	88185	0.0028694	0.0129206
44272	sulfur compound biosynthetic process	1086834	0.00290489	0.0130235
19676	ammonia assimilation cycle	99667.5	0.00291666	0.0130573
6536	glutamate metabolic process	197434	0.00292544	0.0130777
70592	cell wall polysaccharide biosynthetic process	575134	0.00294376	0.0131406
9769	photosynthesis, light harvesting in photosystem II	76288.5	0.00294872	0.0131437
8202	steroid metabolic process	908252	0.00295584	0.0131565
45036	protein targeting to chloroplast	584648	0.00297654	0.0131727
72596	establishment of protein localization to chloroplast	584648	0.00297654	0.0131727
9645	response to low light intensity stimulus	228488	0.00300009	0.0132246
6558	L-phenylalanine metabolic process	269484	0.00300112	0.0132246
48511	rhythmic process	1365145	0.00305996	0.0134456
10037	response to carbon dioxide	110773	0.00308042	0.0135162
42549	photosystem II stabilization	76095.5	0.00311945	0.013668
6833	water transport	289296	0.00319229	0.013928
42044	fluid transport	289296	0.00319229	0.013928
2001057	reactive nitrogen species metabolic process	428286	0.00325513	0.0141821
9225	nucleotide-sugar metabolic process	476720	0.00339605	0.0146514
89711	L-glutamate transmembrane transport	98944.5	0.00348281	0.014963
98712	L-glutamate import across plasma membrane	98944.5	0.00348281	0.014963
1990123	L-glutamate import into cell	98944.5	0.00348281	0.014963
6817	phosphate ion transport	237743	0.00349513	0.0149951
2239	response to oomycetes	582636	0.00354752	0.0151988
44255	cellular lipid metabolic process	5.45871e+06	0.00368338	0.0156937
51186	cofactor metabolic process	4014765	0.0037255	0.0157861
6812	cation transport	3.75364e+06	0.00374659	0.0158516
9900	dehiscence	308070	0.003786	0.0159767
10109	regulation of photosynthesis	494975	0.00380131	0.0160194
9063	cellular amino acid catabolic process	667019	0.00410242	0.0170787
41	transition metal ion transport	742308	0.00433504	0.0179574
30198	extracellular matrix organization	464438	0.00434781	0.0179574
43062	extracellular structure organization	464438	0.00434781	0.0179574
42548	regulation of photosynthesis, light reaction	316880	0.00437234	0.0180323
9627	systemic acquired resistance	636756	0.00468299	0.0192108
71484	cellular response to light intensity	162728	0.00493905	0.0201542
8152	metabolic process	75550341	0.00503924	0.0204281
9851	auxin biosynthetic process	355260	0.00507466	0.0205178
15758	glucose transport	355241	0.00508526	0.0205338
5983	starch catabolic process	204234	0.00515082	0.0207714
1901606	alpha-amino acid catabolic process	568476	0.00523805	0.0210681
9751	response to salicylic acid	1.40126e+06	0.00524833	0.0210821
9743	response to carbohydrate	1.54752e+06	0.00551569	0.0219746
43650	dicarboxylic acid biosynthetic process	214053	0.00552464	0.0219746
55065	metal ion homeostasis	1317082	0.00557003	0.0221154
1905156	negative regulation of photosynthesis	203646	0.00562473	0.0222754
55080	cation homeostasis	1.52821e+06	0.00577373	0.0227778
48653	anther development	432162	0.00587377	0.0231216
10540	basipetal auxin transport	314364	0.00587583	0.0231216
55088	lipid homeostasis	294388	0.0059223	0.0232748
10025	wax biosynthetic process	363598	0.00597504	0.0234031
10166	wax metabolic process	363598	0.00597504	0.0234031
72598	protein localization to chloroplast	585871	0.00604907	0.023565
34605	cellular response to heat	284194	0.0060701	0.0236153
15740	C4-dicarboxylate transport	161510	0.00608505	0.0236437
42026	protein refolding	150793	0.00624774	0.0241543
2832	negative regulation of response to biotic stimulus	323446	0.00646106	0.0248546
32102	negative regulation of response to external stimulus	323446	0.00646106	0.0248546
43901	negative regulation of multi-organism process	323446	0.00646106	0.0248546
71277	cellular response to calcium ion	73501.5	0.00647008	0.0248583
90333	regulation of stomatal closure	283542	0.00657212	0.0251254
1901684	arsenate ion transmembrane transport	73430.5	0.00659594	0.0251577
34484	raffinose catabolic process	84798	0.00685175	0.0259694
51258	protein polymerization	792328	0.00692833	0.026191
9755	hormone-mediated signaling pathway	4602610	0.0069681	0.0262814
9814	defense response, incompatible interaction	1734048	0.00724588	0.0271963
43692	monoterpene metabolic process	95809.5	0.00727841	0.0272521
43693	monoterpene biosynthetic process	95809.5	0.00727841	0.0272521
9695	jasmonic acid biosynthetic process	381164	0.00737043	0.0275544
44092	negative regulation of molecular function	592938	0.00737699	0.0275544
6537	glutamate biosynthetic process	72868.5	0.00767241	0.0285504
10190	cytochrome b6f complex assembly	117486	0.00776724	0.0288096
9074	aromatic amino acid family catabolic process	231951	0.00779747	0.0288806
6576	cellular biogenic amine metabolic process	591686	0.00814243	0.0300143
80170	hydrogen peroxide transmembrane transport	72628.5	0.00817825	0.0301104
31113	regulation of microtubule polymerization	84019	0.00828675	0.0304012
31116	positive regulation of microtubule polymerization	84019	0.00828675	0.0304012
6714	sesquiterpenoid metabolic process	149088	0.00839508	0.030653
15696	ammonium transport	83926	0.00847491	0.0309079
9704	de-etiolation	159386	0.00866508	0.0314529
10224	response to UV-B	751357	0.00872778	0.0316433
44106	cellular amine metabolic process	675966	0.00876222	0.031731
51262	protein tetramerization	169664	0.00885101	0.0320149
9901	anther dehiscence	250777	0.00922458	0.0332882
6775	fat-soluble vitamin metabolic process	158928	0.00933413	0.033605
42362	fat-soluble vitamin biosynthetic process	158928	0.00933413	0.033605
71229	cellular response to acid chemical	3318721	0.00957866	0.0343254
19252	starch biosynthetic process	465469	0.00961228	0.0343661
43086	negative regulation of catalytic activity	465421	0.00965285	0.0344713
15802	basic amino acid transport	105499	0.00972374	0.0346843
44038	cell wall macromolecule biosynthetic process	589298	0.00980196	0.0348426
70589	cellular component macromolecule biosynthetic process	589298	0.00980196	0.0348426
1901605	alpha-amino acid metabolic process	2470988	0.00988468	0.0350963
9914	hormone transport	889616	0.00996964	0.0353168
6826	iron ion transport	299612	0.0101982	0.0360849
60918	auxin transport	870240	0.0104337	0.0368441
8272	sulfate transport	168508	0.0105949	0.0373344
10411	xyloglucan metabolic process	115896	0.0105996	0.0373344
8646	high-affinity hexose transport	126587	0.0106148	0.0373453
71483	cellular response to blue light	348269	0.0106345	0.0373719
6835	dicarboxylic acid transport	219434	0.0107372	0.0376901
34644	cellular response to UV	178694	0.0107844	0.0377469
15808	L-alanine transport	82830	0.0109979	0.0382273
15810	aspartate transport	82830	0.0109979	0.0382273
32328	alanine transport	82830	0.0109979	0.0382273
70778	L-aspartate transport	82830	0.0109979	0.0382273
89712	L-aspartate transmembrane transport	82830	0.0109979	0.0382273
18958	phenol-containing compound metabolic process	115696	0.011014	0.0382273
46189	phenol-containing compound biosynthetic process	115696	0.011014	0.0382273
9738	abscisic acid-activated signaling pathway	1851695	0.0110877	0.0383968
8645	hexose transport	357472	0.0112333	0.038814
15749	monosaccharide transport	357472	0.0112333	0.038814
48359	mucilage metabolic process involved in seed coat development	298608	0.0113955	0.0393303
32273	positive regulation of protein polymerization	386426	0.0114227	0.0393803
34599	cellular response to oxidative stress	775394	0.0114598	0.0394201
9850	auxin metabolic process	558360	0.0118628	0.0407609
71822	protein complex subunit organization	3.67756e+06	0.0124234	0.0422177
71941	nitrogen cycle metabolic process	472038	0.0124587	0.0422448
10205	photoinhibition	177610	0.0126502	0.0427532
43155	negative regulation of photosynthesis, light reaction	177610	0.0126502	0.0427532
42938	dipeptide transport	104176	0.0127148	0.0428778
98657	import into cell	167216	0.0129	0.0434075
98739	import across plasma membrane	167216	0.0129	0.0434075
5996	monosaccharide metabolic process	1.45588e+06	0.0130929	0.0440086
5985	sucrose metabolic process	375134	0.0133125	0.0446497
16143	S-glycoside metabolic process	135676	0.0137464	0.0458031
42343	indole glucosinolate metabolic process	135676	0.0137464	0.0458031
98661	inorganic anion transmembrane transport	287030	0.0137897	0.0458433
70887	cellular response to chemical stimulus	7.2155e+06	0.013802	0.0458433
48564	photosystem I assembly	114444	0.0139508	0.0462878
9610	response to symbiotic fungus	176920	0.0139837	0.0463474
71396	cellular response to lipid	2.74003e+06	0.0141031	0.0466929
42538	hyperosmotic salinity response	593661	0.0143634	0.0473569
44002	acquisition of nutrients from host	81645	0.014457	0.0473569
44115	development of symbiont involved in interaction with host	81645	0.014457	0.0473569
51816	acquisition of nutrients from other organism during symbiotic interaction	81645	0.014457	0.0473569
52093	formation of specialized structure for nutrient acquisition from host	81645	0.014457	0.0473569
52095	formation of specialized structure for nutrient acquisition from other organism involved in symbiotic interaction	81645	0.014457	0.0473569
52096	formation by symbiont of syncytium involving giant cell for nutrient acquisition from host	81645	0.014457	0.0473569
1900376	regulation of secondary metabolite biosynthetic process	124841	0.0145108	0.0474829
19318	hexose metabolic process	1.15959e+06	0.0151397	0.0491762
71491	cellular response to red light	135074	0.0152071	0.0493431
9750	response to fructose	295866	0.0153303	0.0494829
23	maltose metabolic process	113928	0.0153497	0.0494939
19747	regulation of isoprenoid metabolic process	92377.5	0.0153685	0.049503
34219	carbohydrate transmembrane transport	373582	0.0154068	0.0495745
71248	cellular response to metal ion	488456	0.0155081	0.0498487

## Sheet: Dataset EV6B
Dataset EV6B. GO Biological Process categories found more towards the bottom of the normCV-ranked gene list than expected by chance. Genes were ranked in order of descending normalized CV in the single-plant transcriptome dataset. W = Mann–Whitney U test statistic
GO ID	GO name	W	p-value	q-value
8104	protein localization	4.59379e+06	7.06563e-37	1.09129e-33
43632	modification-dependent macromolecule catabolic process	1702405	3.04893e-35	3.13938e-32
19941	modification-dependent protein catabolic process	1.67428e+06	7.18912e-35	5.5518e-32
6511	ubiquitin-dependent protein catabolic process	1648921	2.47786e-34	1.53082e-31
45184	establishment of protein localization	4.30899e+06	4.65807e-34	2.39813e-31
15031	protein transport	4.291e+06	1.35626e-33	5.62378e-31
16071	mRNA metabolic process	1926354	1.56646e-33	5.62378e-31
6397	mRNA processing	1.49114e+06	1.63852e-33	5.62378e-31
16192	vesicle-mediated transport	2.25255e+06	4.97889e-33	1.53798e-30
6396	RNA processing	3992795	3.4548e-32	8.89322e-30
46907	intracellular transport	3.56215e+06	2.22931e-31	5.29719e-29
44265	cellular macromolecule catabolic process	2659181	5.66208e-31	1.2493e-28
34613	cellular protein localization	3206237	1.39125e-30	2.60492e-28
51603	proteolysis involved in cellular protein catabolic process	1.97389e+06	1.43359e-30	2.60492e-28
33036	macromolecule localization	6.17089e+06	2.06406e-29	3.54216e-27
51641	cellular localization	4623553	3.43618e-29	5.5865e-27
51649	establishment of localization in cell	3.92034e+06	2.60585e-28	4.02474e-26
70727	cellular macromolecule localization	3.47067e+06	7.49573e-28	1.10259e-25
30163	protein catabolic process	2270781	1.76211e-27	2.47417e-25
44257	cellular protein catabolic process	2.11049e+06	3.14623e-27	4.22553e-25
8380	RNA splicing	1090124	8.19013e-26	1.01197e-23
6886	intracellular protein transport	2.92831e+06	3.33653e-25	3.81724e-23
398	mRNA splicing, via spliceosome	490766	8.21409e-22	8.74942e-20
90304	nucleic acid metabolic process	18120499	5.51198e-21	5.6755e-19
9057	macromolecule catabolic process	3.52505e+06	1.00917e-20	9.74167e-19
16569	covalent chromatin modification	1140159	2.15474e-20	2.01696e-18
375	RNA splicing, via transesterification reactions	613636	1.40419e-18	1.11219e-16
377	RNA splicing, via transesterification reactions with bulged adenosine as nucleophile	613636	1.40419e-18	1.11219e-16
6508	proteolysis	5.04087e+06	4.91795e-18	3.70525e-16
48193	Golgi vesicle transport	562150	1.5481e-17	1.08684e-15
10467	gene expression	2.05624e+07	2.41667e-17	1.55523e-15
6974	cellular response to DNA damage stimulus	1.61212e+06	3.23436e-17	1.93566e-15
6139	nucleobase-containing compound metabolic process	2.25257e+07	5.22956e-17	2.83406e-15
16070	RNA metabolic process	1.57395e+07	2.00028e-16	1.02981e-14
6281	DNA repair	1510818	1.63017e-15	8.12194e-14
6413	translational initiation	422812	3.18529e-15	1.49081e-13
6352	DNA-templated transcription, initiation	277658	5.47383e-15	2.48657e-13
16570	histone modification	819059	8.57216e-15	3.78277e-13
6259	DNA metabolic process	3293924	5.06703e-14	2.11514e-12
70646	protein modification by small protein removal	268457	1.17014e-12	4.30306e-11
6366	transcription from RNA polymerase II promoter	760463	1.3914e-12	5.0565e-11
70647	protein modification by small protein conjugation or removal	3180799	2.51425e-12	8.62946e-11
32268	regulation of cellular protein metabolic process	1729261	4.57559e-12	1.51979e-10
34641	cellular nitrogen compound metabolic process	30205651	4.90056e-12	1.61041e-10
33365	protein localization to organelle	1.56511e+06	1.02e-11	3.24821e-10
7049	cell cycle	2.66322e+06	2.50569e-11	7.89804e-10
43414	macromolecule methylation	901599	2.94479e-11	9.09647e-10
10498	proteasomal protein catabolic process	627730	6.15236e-11	1.8632e-09
51246	regulation of protein metabolic process	1989572	6.29188e-11	1.88695e-09
46483	heterocycle metabolic process	2.5137e+07	8.1488e-11	2.42035e-09
43161	proteasome-mediated ubiquitin-dependent protein catabolic process	626904	1.34689e-10	3.87813e-09
51276	chromosome organization	2915618	1.4616e-10	4.1421e-09
71702	organic substance transport	8307985	1.6838e-10	4.72841e-09
18205	peptidyl-lysine modification	594562	1.99218e-10	5.48517e-09
6996	organelle organization	9790828	1.99838e-10	5.48517e-09
44267	cellular protein metabolic process	2.37268e+07	2.20341e-10	5.97047e-09
6888	ER to Golgi vesicle-mediated transport	195247	2.36418e-10	6.35041e-09
44260	cellular macromolecule metabolic process	41513927	2.86844e-10	7.50899e-09
40029	regulation of gene expression, epigenetic	1041094	2.97084e-10	7.58424e-09
22618	ribonucleoprotein complex assembly	704682	6.61921e-10	1.63574e-08
6325	chromatin organization	2.25625e+06	1.42706e-09	3.44389e-08
43170	macromolecule metabolic process	44978872	1.65455e-09	3.93147e-08
6357	regulation of transcription from RNA polymerase II promoter	679585	2.34084e-09	5.31681e-08
209	protein polyubiquitination	158856	3.48542e-09	7.85872e-08
71826	ribonucleoprotein complex subunit organization	751128	4.58933e-09	1.00542e-07
43933	macromolecular complex subunit organization	5.87803e+06	5.44836e-09	1.16875e-07
6367	transcription initiation from RNA polymerase II promoter	82739.5	6.63783e-09	1.4044e-07
51726	regulation of cell cycle	748289	7.4179e-09	1.53785e-07
36503	ERAD pathway	83286.5	7.52659e-09	1.54998e-07
30433	ER-associated ubiquitin-dependent protein catabolic process	77652	7.87351e-09	1.58963e-07
19538	protein metabolic process	26632423	8.35049e-09	1.6535e-07
6605	protein targeting	1537420	1.32222e-08	2.60149e-07
1902580	single-organism cellular localization	1.10446e+06	1.41155e-08	2.72517e-07
16579	protein deubiquitination	226376	1.84004e-08	3.46578e-07
72594	establishment of protein localization to organelle	1.41186e+06	1.90998e-08	3.55955e-07
956	nuclear-transcribed mRNA catabolic process	261525	2.44566e-08	4.49682e-07
7005	mitochondrion organization	607618	2.9053e-08	5.2791e-07
48285	organelle fission	1196498	3.0392e-08	5.49011e-07
6913	nucleocytoplasmic transport	1002137	3.65231e-08	6.52138e-07
51169	nuclear transport	1002137	3.65231e-08	6.52138e-07
34248	regulation of cellular amide metabolic process	1.04231e+06	4.57996e-08	8.13074e-07
16458	gene silencing	1068370	6.17823e-08	1.06003e-06
6417	regulation of translation	1038205	6.21125e-08	1.06003e-06
6807	nitrogen compound metabolic process	3.40658e+07	6.91627e-08	1.17387e-06
1902582	single-organism intracellular transport	1.07802e+06	7.40394e-08	1.24977e-06
280	nuclear division	934900	7.50824e-08	1.26049e-06
17038	protein import	832568	9.45244e-08	1.5783e-06
6725	cellular aromatic compound metabolic process	26315272	1.72298e-07	2.74345e-06
6446	regulation of translational initiation	180572	1.80184e-07	2.8543e-06
6310	DNA recombination	545310	2.10028e-07	3.26018e-06
6338	chromatin remodeling	149098	2.1718e-07	3.35434e-06
44248	cellular catabolic process	6.73654e+06	2.19862e-07	3.37887e-06
43484	regulation of RNA splicing	75798.5	2.87737e-07	4.27317e-06
22402	cell cycle process	1830486	3.24454e-07	4.73609e-06
16568	chromatin modification	177778	3.4326e-07	4.97807e-06
43412	macromolecule modification	1.71172e+07	3.49558e-07	5.04573e-06
34660	ncRNA metabolic process	2259137	4.15925e-07	5.97578e-06
10608	posttranscriptional regulation of gene expression	1.42221e+06	4.36133e-07	6.17989e-06
6661	phosphatidylinositol biosynthetic process	120994	4.4359e-07	6.25685e-06
10605	negative regulation of macromolecule metabolic process	2.72974e+06	4.82249e-07	6.68012e-06
1901360	organic cyclic compound metabolic process	27095300	4.96412e-07	6.84561e-06
18193	peptidyl-amino acid modification	1.56406e+06	5.08185e-07	6.97682e-06
31047	gene silencing by RNA	730882	5.1772e-07	7.05848e-06
6606	protein import into nucleus	247672	5.25558e-07	7.05848e-06
44744	protein targeting to nucleus	247672	5.25558e-07	7.05848e-06
1902593	single-organism nuclear import	247672	5.25558e-07	7.05848e-06
16197	endosomal transport	193942	5.55277e-07	7.42533e-06
7033	vacuole organization	366857	5.74685e-07	7.65174e-06
22406	membrane docking	304746	6.76296e-07	8.92769e-06
43603	cellular amide metabolic process	6.68713e+06	6.80469e-07	8.94454e-06
6914	autophagy	298460	7.43709e-07	9.7344e-06
6479	protein methylation	491426	7.69477e-07	9.98704e-06
8213	protein alkylation	491426	7.69477e-07	9.98704e-06
16050	vesicle organization	327382	8.38951e-07	1.0798e-05
31053	primary miRNA processing	40136	9.00794e-07	1.15459e-05
10256	endomembrane system organization	370597	9.23247e-07	1.17847e-05
90305	nucleic acid phosphodiester bond hydrolysis	370851	9.53171e-07	1.2067e-05
51028	mRNA transport	342650	9.75963e-07	1.22652e-05
7034	vacuolar transport	569872	1.3552e-06	1.65188e-05
34504	protein localization to nucleus	281910	1.35829e-06	1.65188e-05
6518	peptide metabolic process	6356339	1.39843e-06	1.69402e-05
60255	regulation of macromolecule metabolic process	1.48879e+07	1.41279e-06	1.70473e-05
338	protein deneddylation	42287	1.55296e-06	1.85217e-05
16571	histone methylation	360612	1.57477e-06	1.86378e-05
7031	peroxisome organization	180513	1.62527e-06	1.90892e-05
1990542	mitochondrial transmembrane transport	115635	1.79068e-06	2.09524e-05
43604	amide biosynthetic process	6.2082e+06	1.79856e-06	2.09651e-05
6401	RNA catabolic process	448166	1.81914e-06	2.11253e-05
43043	peptide biosynthetic process	6.01445e+06	1.96494e-06	2.26482e-05
7126	meiotic nuclear division	456876	2.14222e-06	2.43283e-05
1903046	meiotic cell cycle process	456876	2.14222e-06	2.43283e-05
6891	intra-Golgi vesicle-mediated transport	142589	2.19003e-06	2.47803e-05
70925	organelle assembly	649418	2.32412e-06	2.62015e-05
32446	protein modification by small protein conjugation	2912342	2.35142e-06	2.64129e-05
6403	RNA localization	450953	2.49509e-06	2.79251e-05
42157	lipoprotein metabolic process	171095	3.08926e-06	3.39598e-05
6412	translation	5.96329e+06	3.22519e-06	3.49565e-05
50657	nucleic acid transport	425358	3.70309e-06	3.95814e-05
50658	RNA transport	425358	3.70309e-06	3.95814e-05
51236	establishment of RNA localization	425358	3.70309e-06	3.95814e-05
51123	RNA polymerase II transcriptional preinitiation complex assembly	18448.5	3.71596e-06	3.95814e-05
70897	DNA-templated transcriptional preinitiation complex assembly	18448.5	3.71596e-06	3.95814e-05
90174	organelle membrane fusion	173247	4.37139e-06	4.62439e-05
16236	macroautophagy	88761.5	4.44826e-06	4.67779e-05
6497	protein lipidation	140514	4.76464e-06	4.95555e-05
42158	lipoprotein biosynthetic process	140514	4.76464e-06	4.95555e-05
9892	negative regulation of metabolic process	3.0812e+06	5.11206e-06	5.29904e-05
6402	mRNA catabolic process	356498	5.51614e-06	5.67978e-05
44801	single-organism membrane fusion	188767	5.98884e-06	6.14603e-05
35601	protein deacylation	96635	6.08232e-06	6.20075e-05
98732	macromolecule deacylation	96635	6.08232e-06	6.20075e-05
51052	regulation of DNA metabolic process	429842	6.13846e-06	6.23741e-05
15931	nucleobase-containing compound transport	735100	6.19336e-06	6.27255e-05
10629	negative regulation of gene expression	2.39716e+06	6.84371e-06	6.90857e-05
1731	formation of translation preinitiation complex	91030.5	6.97735e-06	7.00592e-05
6289	nucleotide-excision repair	110125	6.98551e-06	7.00592e-05
32259	methylation	1.8419e+06	7.51715e-06	7.46639e-05
42147	retrograde transport, endosome to Golgi	37383	7.68444e-06	7.60808e-05
1903311	regulation of mRNA metabolic process	104294	7.78735e-06	7.68535e-05
22613	ribonucleoprotein complex biogenesis	2.64069e+06	8.08653e-06	7.92993e-05
10564	regulation of cell cycle process	382842	9.58053e-06	9.30637e-05
45787	positive regulation of cell cycle	186086	1.12512e-05	0.000107935
35196	production of miRNAs involved in gene silencing by miRNA	179372	1.14264e-05	0.000109276
1901575	organic substance catabolic process	8073194	1.30817e-05	0.000124721
51321	meiotic cell cycle	805106	1.36578e-05	0.000129414
48278	vesicle docking	280919	1.96692e-05	0.000179404
51128	regulation of cellular component organization	1707926	1.96885e-05	0.000179404
51172	negative regulation of nitrogen compound metabolic process	2.195e+06	2.10627e-05	0.000190242
50684	regulation of mRNA processing	65790	2.29332e-05	0.000205932
61025	membrane fusion	261094	2.38136e-05	0.000211989
7264	small GTPase mediated signal transduction	927521	2.42667e-05	0.000214785
16482	cytosolic transport	450004	2.44181e-05	0.000215507
245	spliceosomal complex assembly	78733	2.54916e-05	0.000223442
34976	response to endoplasmic reticulum stress	333312	2.55342e-05	0.000223442
6906	vesicle fusion	164466	2.66531e-05	0.000231268
1902589	single-organism organelle organization	2.21748e+06	2.92992e-05	0.000252808
6260	DNA replication	738072	2.96246e-05	0.000254626
31327	negative regulation of cellular biosynthetic process	2.08964e+06	2.96748e-05	0.000254626
51170	nuclear import	312977	2.98986e-05	0.000255836
45898	regulation of RNA polymerase II transcriptional preinitiation complex assembly	15368.5	3.08807e-05	0.000259919
45899	positive regulation of RNA polymerase II transcriptional preinitiation complex assembly	15368.5	3.08807e-05	0.000259919
60260	regulation of transcription initiation from RNA polymerase II promoter	15368.5	3.08807e-05	0.000259919
60261	positive regulation of transcription initiation from RNA polymerase II promoter	15368.5	3.08807e-05	0.000259919
2000142	regulation of DNA-templated transcription, initiation	15368.5	3.08807e-05	0.000259919
2000144	positive regulation of DNA-templated transcription, initiation	15368.5	3.08807e-05	0.000259919
34470	ncRNA processing	1.67637e+06	3.14376e-05	0.000263888
6476	protein deacetylation	92553	3.16308e-05	0.000264074
16575	histone deacetylation	92553	3.16308e-05	0.000264074
6505	GPI anchor metabolic process	86319.5	3.25964e-05	0.000269947
48024	regulation of mRNA splicing, via spliceosome	37711.5	3.40791e-05	0.000281322
31050	dsRNA fragmentation	386985	3.45511e-05	0.000281606
43331	response to dsRNA	386985	3.45511e-05	0.000281606
70918	production of small RNA involved in gene silencing by RNA	386985	3.45511e-05	0.000281606
71359	cellular response to dsRNA	386985	3.45511e-05	0.000281606
45	autophagosome assembly	80432	3.56178e-05	0.000287267
1905037	autophagosome organization	80432	3.56178e-05	0.000287267
9451	RNA modification	855973	3.72106e-05	0.000297781
16441	posttranscriptional gene silencing	574454	3.96112e-05	0.000315359
10388	cullin deneddylation	32883	4.24921e-05	0.000337424
35195	gene silencing by miRNA	265804	4.35013e-05	0.000344553
6399	tRNA metabolic process	1013084	4.39705e-05	0.000347379
9846	pollen germination	309662	4.75691e-05	0.000373896
9890	negative regulation of biosynthetic process	2125122	5.32748e-05	0.000412507
6506	GPI anchor biosynthetic process	69883	5.32827e-05	0.000412507
2000113	negative regulation of cellular macromolecule biosynthetic process	1.97299e+06	5.34887e-05	0.000412601
10558	negative regulation of macromolecule biosynthetic process	2013035	5.35621e-05	0.000412601
16567	protein ubiquitination	2819561	5.65591e-05	0.000431386
6302	double-strand break repair	340746	6.00068e-05	0.000455432
31399	regulation of protein modification process	617581	6.36233e-05	0.000479348
6839	mitochondrial transport	482395	6.70931e-05	0.000501817
18342	protein prenylation	23845	7.40977e-05	0.000548891
97354	prenylation	23845	7.40977e-05	0.000548891
35194	posttranscriptional gene silencing by RNA	498924	7.77222e-05	0.000574364
80090	regulation of primary metabolic process	1.49677e+07	7.81031e-05	0.000575801
6626	protein targeting to mitochondrion	194003	9.6421e-05	0.000702463
70585	protein localization to mitochondrion	194003	9.6421e-05	0.000702463
72655	establishment of protein localization to mitochondrion	194003	9.6421e-05	0.000702463
31324	negative regulation of cellular metabolic process	2557786	0.000101895	0.000738858
6354	DNA-templated transcription, elongation	153540	0.000114384	0.000825539
422	mitophagy	43343.5	0.000127622	0.000914673
61726	mitochondrion disassembly	43343.5	0.000127622	0.000914673
51171	regulation of nitrogen compound metabolic process	1.39263e+07	0.000135843	0.000964644
32880	regulation of protein localization	94268.5	0.000140863	0.000997996
32269	negative regulation of cellular protein metabolic process	596448	0.000141917	0.00100087
51248	negative regulation of protein metabolic process	596448	0.000141917	0.00100087
34645	cellular macromolecule biosynthetic process	20027525	0.000146478	0.00102834
9910	negative regulation of flower development	327464	0.000157306	0.00109936
43248	proteasome assembly	44415.5	0.000162359	0.00113212
8033	tRNA processing	522631	0.000171878	0.00119579
44786	cell cycle DNA replication	198314	0.00017307	0.00119868
10468	regulation of gene expression	1.38072e+07	0.000179054	0.00123459
10604	positive regulation of macromolecule metabolic process	1908781	0.000180823	0.00124402
34968	histone lysine methylation	314617	0.000192408	0.00132078
32784	regulation of DNA-templated transcription, elongation	45398.5	0.000201864	0.00137955
1510	RNA methylation	199565	0.000204334	0.00139287
18022	peptidyl-lysine methylation	353014	0.000226722	0.00153555
9247	glycolipid biosynthetic process	214725	0.000230783	0.00155314
31086	nuclear-transcribed mRNA catabolic process, deadenylation-independent decay	40006	0.000232313	0.00155665
31087	deadenylation-independent decapping of nuclear-transcribed mRNA	40006	0.000232313	0.00155665
33044	regulation of chromosome organization	376282	0.0002508	0.00165842
19222	regulation of metabolic process	1.69493e+07	0.000265996	0.0017445
51168	nuclear export	347564	0.000278036	0.00181961
2000242	negative regulation of reproductive process	430274	0.000293018	0.00190154
45944	positive regulation of transcription from RNA polymerase II promoter	139300	0.000297811	0.00192859
31323	regulation of cellular metabolic process	1.56334e+07	0.000316237	0.00203089
42023	DNA endoreduplication	174696	0.000321743	0.00206196
46488	phosphatidylinositol metabolic process	522382	0.000327979	0.00209165
381	regulation of alternative mRNA splicing, via spliceosome	35556.5	0.000328302	0.00209165
6261	DNA-dependent DNA replication	454135	0.000329047	0.00209165
16043	cellular component organization	1.68377e+07	0.000383864	0.00242486
18344	protein geranylgeranylation	13641.5	0.000389615	0.00245459
9059	macromolecule biosynthetic process	2.03552e+07	0.000395667	0.00248418
6368	transcription elongation from RNA polymerase II promoter	87351.5	0.000421532	0.0026412
6890	retrograde vesicle-mediated transport, Golgi to ER	74295.5	0.000425901	0.00266129
7006	mitochondrial membrane organization	94058	0.000426461	0.00266129
46467	membrane lipid biosynthetic process	411881	0.000435057	0.00270945
288	nuclear-transcribed mRNA catabolic process, deadenylation-dependent decay	107724	0.000443508	0.002751
42787	protein ubiquitination involved in ubiquitin-dependent protein catabolic process	374888	0.000458818	0.00284026
6464	cellular protein modification process	1.57906e+07	0.000461185	0.00284351
36211	protein modification process	1.57906e+07	0.000461185	0.00284351
7059	chromosome segregation	405068	0.00046544	0.00286403
2098	tRNA wobble uridine modification	49654.5	0.000501624	0.00306229
60968	regulation of gene silencing	272176	0.0005164	0.00312877
2001020	regulation of response to DNA damage stimulus	68855	0.0005165	0.00312877
725	recombinational repair	250270	0.000518605	0.00313497
90151	establishment of protein localization to mitochondrial membrane	62658.5	0.000540302	0.0032534
33554	cellular response to stress	5611375	0.000568665	0.00340427
2097	tRNA wobble base modification	56736	0.000589771	0.0035238
44804	nucleophagy	50580.5	0.000607219	0.00360711
30150	protein import into mitochondrial matrix	50606.5	0.000610463	0.00361249
7127	meiosis I	215596	0.000628256	0.00369654
51788	response to misfolded protein	10075	0.00063432	0.00372512
10387	COP9 signalosome assembly	21046	0.000662039	0.00386586
724	double-strand break repair via homologous recombination	245152	0.000666132	0.00388242
6400	tRNA modification	216176	0.000673942	0.00389276
6475	internal protein amino acid acetylation	158984	0.000674208	0.00389276
16573	histone acetylation	158984	0.000674208	0.00389276
18393	internal peptidyl-lysine acetylation	158984	0.000674208	0.00389276
18394	peptidyl-lysine acetylation	158984	0.000674208	0.00389276
45292	mRNA cis splicing, via spliceosome	45077	0.000705705	0.00406702
16558	protein import into peroxisome matrix	64098.5	0.000710855	0.00408907
90329	regulation of DNA-dependent DNA replication	111198	0.00076764	0.00439933
6473	protein acetylation	204224	0.000913064	0.00510952
33962	cytoplasmic mRNA processing body assembly	59195	0.000951636	0.00526811
6378	mRNA polyadenylation	126731	0.000996296	0.00547608
43631	RNA polyadenylation	126731	0.000996296	0.00547608
34655	nucleobase-containing compound catabolic process	1.37433e+06	0.00109924	0.00594051
35437	maintenance of protein localization in endoplasmic reticulum	23037	0.00110002	0.00594051
51220	cytoplasmic sequestering of protein	23037	0.00110002	0.00594051
44088	regulation of vacuole organization	17509.5	0.00113911	0.0061163
19220	regulation of phosphate metabolic process	599306	0.00114127	0.0061163
48507	meristem development	1.40751e+06	0.00116084	0.00620385
6275	regulation of DNA replication	149078	0.00119584	0.00636886
45324	late endosome to vacuole transport	53986.5	0.00120002	0.00638015
6623	protein targeting to vacuole	228440	0.00120914	0.00638469
72665	protein localization to vacuole	228440	0.00120914	0.00638469
72666	establishment of protein localization to vacuole	228440	0.00120914	0.00638469
33043	regulation of organelle organization	1.13631e+06	0.00122361	0.0064063
45934	negative regulation of nucleobase-containing compound metabolic process	1.7015e+06	0.00139181	0.00720062
10556	regulation of macromolecule biosynthetic process	1.33538e+07	0.00139397	0.00720062
380	alternative mRNA splicing, via spliceosome	61369	0.0014331	0.00739041
43574	peroxisomal transport	101612	0.00145065	0.00746218
90068	positive regulation of cell cycle process	122470	0.00147423	0.0075646
51174	regulation of phosphorus metabolic process	618682	0.00151722	0.00772297
16926	protein desumoylation	18602.5	0.00152009	0.00772297
1901987	regulation of cell cycle phase transition	115745	0.00152547	0.00773755
44770	cell cycle phase transition	150938	0.00153441	0.00777016
31124	mRNA 3'-end processing	158154	0.0015532	0.00785244
2000011	regulation of adaxial/abaxial pattern formation	13218	0.00158281	0.00797602
71840	cellular component organization or biogenesis	18980435	0.00158968	0.00799758
7032	endosome organization	49069	0.0015985	0.00801295
44090	positive regulation of vacuole organization	13261	0.00160205	0.00801295
17148	negative regulation of translation	464666	0.00160311	0.00801295
34249	negative regulation of cellular amide metabolic process	464666	0.00160311	0.00801295
2000112	regulation of cellular macromolecule biosynthetic process	1.33478e+07	0.00166199	0.00825386
45814	negative regulation of gene expression, epigenetic	434824	0.00171833	0.0084521
8535	respiratory chain complex IV assembly	19166.5	0.0017597	0.0086281
44728	DNA methylation or demethylation	374752	0.00186848	0.00913249
60	protein import into nucleus, translocation	25222	0.00187961	0.00917236
7029	endoplasmic reticulum organization	43598.5	0.00189987	0.00925664
7030	Golgi organization	181448	0.00192969	0.00934295
1902275	regulation of chromatin organization	255194	0.00200959	0.00968427
6304	DNA modification	383246	0.00202204	0.00972481
48284	organelle fusion	498370	0.00202501	0.00972481
42325	regulation of phosphorylation	337869	0.00205138	0.00981062
31401	positive regulation of protein modification process	233178	0.00205169	0.00981062
71806	protein transmembrane transport	584061	0.00208065	0.00993374
70972	protein localization to endoplasmic reticulum	132019	0.00210422	0.0100124
31123	RNA 3'-end processing	292965	0.00210648	0.0100124
33619	membrane protein proteolysis	14275	0.0021229	0.010069
48523	negative regulation of cellular process	4.00963e+06	0.00212527	0.010069
42176	regulation of protein catabolic process	146338	0.00214032	0.0101092
71166	ribonucleoprotein complex localization	293398	0.00219863	0.0103373
71426	ribonucleoprotein complex export from nucleus	293398	0.00219863	0.0103373
6664	glycolipid metabolic process	331122	0.0022133	0.0103904
31326	regulation of cellular biosynthetic process	1.38372e+07	0.00222318	0.010421
7067	mitotic nuclear division	569646	0.00226546	0.0106031
32875	regulation of DNA endoreduplication	97988.5	0.0023911	0.011105
7131	reciprocal meiotic recombination	175981	0.00239428	0.011105
35825	reciprocal DNA recombination	175981	0.00239428	0.011105
44772	mitotic cell cycle phase transition	140426	0.00251193	0.0116158
1903509	liposaccharide metabolic process	347876	0.00256557	0.0118115
1901990	regulation of mitotic cell cycle phase transition	112382	0.00257901	0.0118464
6643	membrane lipid metabolic process	681140	0.00260161	0.0119057
51247	positive regulation of protein metabolic process	486192	0.00262056	0.011957
7205	protein kinase C-activating G-protein coupled receptor signaling pathway	64863	0.00269461	0.0122768
59	protein import into nucleus, docking	91928	0.00271241	0.0123308
60341	regulation of cellular localization	98913.5	0.00275137	0.0124801
278	mitotic cell cycle	1353021	0.00284248	0.0128181
9056	catabolic process	8918965	0.00287829	0.0129418
10212	response to ionizing radiation	141506	0.00289581	0.0130017
6305	DNA alkylation	341887	0.00296787	0.0131721
6306	DNA methylation	341887	0.00296787	0.0131721
1900150	regulation of defense response to fungus	78884	0.00298627	0.0131968
34497	protein localization to pre-autophagosomal structure	15593	0.00303155	0.0133397
387	spliceosomal snRNP assembly	65709	0.00312434	0.0136701
6625	protein targeting to peroxisome	100094	0.00328278	0.0142423
72662	protein localization to peroxisome	100094	0.00328278	0.0142423
72663	establishment of protein localization to peroxisome	100094	0.00328278	0.0142423
6900	membrane budding	121155	0.00329822	0.0142892
6621	protein retention in ER lumen	21698.5	0.00332425	0.0143818
6376	mRNA splice site selection	27712	0.00336783	0.01455
6406	mRNA export from nucleus	150377	0.00360041	0.0153827
71427	mRNA-containing ribonucleoprotein complex export from nucleus	150377	0.00360041	0.0153827
65002	intracellular protein transmembrane transport	576329	0.00366927	0.0156552
43543	protein acylation	253647	0.00369865	0.0157159
10332	response to gamma radiation	53445	0.00369877	0.0157159
6405	RNA export from nucleus	268660	0.00370534	0.0157223
6607	NLS-bearing protein import into nucleus	22195.5	0.00375123	0.0158516
7346	regulation of mitotic cell cycle	253974	0.00382289	0.0160884
32877	positive regulation of DNA endoreduplication	16525	0.00387478	0.0162404
45740	positive regulation of DNA replication	16525	0.00387478	0.0162404
2000105	positive regulation of DNA-dependent DNA replication	16525	0.00387478	0.0162404
1902115	regulation of organelle assembly	16531	0.00388083	0.0162438
9790	embryo development	4305984	0.00403525	0.0168519
35966	response to topologically incorrect protein	129752	0.00403704	0.0168519
266	mitochondrial fission	34699.5	0.00405122	0.0168883
70192	chromosome organization involved in meiotic cell cycle	123040	0.00426471	0.0177304
7007	inner mitochondrial membrane organization	67588	0.00431049	0.0178966
1903047	mitotic cell cycle process	1297232	0.00434837	0.0179574
44743	intracellular protein transmembrane import	547872	0.00448818	0.0184853
7062	sister chromatid cohesion	102292	0.00452831	0.0186257
1903827	regulation of cellular protein localization	74800.5	0.00463893	0.0190554
45017	glycerolipid biosynthetic process	556610	0.00478597	0.0196072
44271	cellular nitrogen compound biosynthetic process	20673366	0.0048006	0.0196411
32270	positive regulation of cellular protein metabolic process	447816	0.00491934	0.0201003
80135	regulation of cellular response to stress	370746	0.00497745	0.0202518
16574	histone ubiquitination	17502	0.00498263	0.0202518
33523	histone H2B ubiquitination	17502	0.00498263	0.0202518
184	nuclear-transcribed mRNA catabolic process, nonsense-mediated decay	117114	0.00500326	0.0203089
6342	chromatin silencing	409440	0.00504858	0.0204391
10048	vernalization response	89329.5	0.00523599	0.0210681
6897	endocytosis	456780	0.00539287	0.0216345
44030	regulation of DNA methylation	55633	0.0055021	0.0219746
48519	negative regulation of biological process	6.11136e+06	0.00550407	0.0219746
16560	protein import into peroxisome matrix, docking	23827.5	0.00552696	0.0219746
22615	protein to membrane docking	23827.5	0.00552696	0.0219746
45039	protein import into mitochondrial inner membrane	36188.5	0.00552745	0.0219746
51783	regulation of nuclear division	175902	0.00560573	0.0222286
45185	maintenance of protein location	69226	0.00566295	0.022398
90407	organophosphate biosynthetic process	2332227	0.00571059	0.0225576
19827	stem cell population maintenance	388386	0.00598526	0.0234031
98727	maintenance of cell number	388386	0.00598526	0.0234031
61024	membrane organization	1369090	0.00604788	0.023565
6998	nuclear envelope organization	18272	0.00604954	0.023565
51253	negative regulation of RNA metabolic process	1515950	0.00620827	0.0240922
1902679	negative regulation of RNA biosynthetic process	1499801	0.00624193	0.0241543
1903507	negative regulation of nucleic acid-templated transcription	1499801	0.00624193	0.0241543
45892	negative regulation of transcription, DNA-templated	1.45976e+06	0.00641384	0.0247655
9793	embryo development ending in seed dormancy	4107949	0.00654455	0.0251132
32447	protein urmylation	12860.5	0.00656204	0.0251179
34227	tRNA thio-modification	12860.5	0.00656204	0.0251179
50789	regulation of biological process	29177469	0.00659688	0.0251577
50794	regulation of cellular process	25871315	0.00670678	0.0255453
46786	viral replication complex formation and maintenance	30852	0.00674299	0.0256516
9888	tissue development	3776633	0.00676183	0.0256916
51604	protein maturation	452112	0.00681985	0.0258802
7051	spindle organization	77303.5	0.00690357	0.0261337
9889	regulation of biosynthetic process	1.40828e+07	0.00693565	0.026191
16485	protein processing	405832	0.00700364	0.0263832
70676	intralumenal vesicle formation	31167	0.00721112	0.0271172
9894	regulation of catabolic process	437290	0.00721603	0.0271172
51223	regulation of protein transport	71036	0.00759302	0.0282929
70201	regulation of establishment of protein localization	71036	0.00759302	0.0282929
19219	regulation of nucleobase-containing compound metabolic process	12848950	0.00768059	0.0285504
98813	nuclear chromosome segregation	360722	0.00776898	0.0288096
48522	positive regulation of cellular process	3.45814e+06	0.00785504	0.029059
46474	glycerophospholipid biosynthetic process	415319	0.00800458	0.0295767
16246	RNA interference	315042	0.00807803	0.0298125
1932	regulation of protein phosphorylation	307630	0.00825469	0.0303556
7041	lysosomal transport	19565	0.00831082	0.0304172
8333	endosome to lysosome transport	19565	0.00831082	0.0304172
10603	regulation of cytoplasmic mRNA processing body assembly	13776.5	0.00838659	0.030653
48280	vesicle fusion with Golgi apparatus	25716.5	0.00850453	0.0309605
34243	regulation of transcription elongation from RNA polymerase II promoter	13831.5	0.00850937	0.0309605
6206	pyrimidine nucleobase metabolic process	142898	0.00854357	0.0310483
45935	positive regulation of nucleobase-containing compound metabolic process	1.40281e+06	0.00913894	0.0330177
72657	protein localization to membrane	347626	0.00940596	0.0337849
90150	establishment of protein localization to membrane	347626	0.00940596	0.0337849
6379	mRNA cleavage	58826	0.00956521	0.034317
31060	regulation of histone methylation	114869	0.0096015	0.0343661
1903008	organelle disassembly	107810	0.00974177	0.0347086
2000036	regulation of stem cell population maintenance	14433.5	0.00996206	0.0353168
71407	cellular response to organic cyclic compound	1251273	0.0104366	0.0368441
6892	post-Golgi vesicle-mediated transport	115742	0.0107504	0.0376935
6887	exocytosis	403681	0.0107901	0.0377469
6904	vesicle docking involved in exocytosis	212012	0.0110522	0.0383167
70085	glycosylation	848941	0.0114452	0.039414
6414	translational elongation	601934	0.0119145	0.0408932
90501	RNA phosphodiester bond hydrolysis	212836	0.0119951	0.0411243
50792	regulation of viral process	81066.5	0.0121908	0.0417489
9452	7-methylguanosine RNA capping	33757	0.0123069	0.042053
36260	RNA capping	33757	0.0123069	0.042053
18126	protein hydroxylation	27436.5	0.012387	0.0421402
18401	peptidyl-proline hydroxylation to 4-hydroxy-L-proline	27436.5	0.012387	0.0421402
19471	4-hydroxyproline metabolic process	27436.5	0.012387	0.0421402
19511	peptidyl-proline hydroxylation	27436.5	0.012387	0.0421402
45116	protein neddylation	27459.5	0.0124481	0.0422448
48509	regulation of meristem development	658395	0.0124946	0.0423198
51050	positive regulation of transport	95505.5	0.0127131	0.0428778
9893	positive regulation of metabolic process	2.34872e+06	0.0131908	0.0442895
51179	localization	18561168	0.0134362	0.0450158
45931	positive regulation of mitotic cell cycle	60894	0.0134582	0.0450327
18410	C-terminal protein amino acid modification	15618.5	0.0134806	0.0450327
51130	positive regulation of cellular component organization	707607	0.013485	0.0450327
1709	cell fate determination	27930.5	0.0137602	0.0458031
7135	meiosis II	41065.5	0.014348	0.0473569
7064	mitotic sister chromatid cohesion	21907	0.0143914	0.0473569
51225	spindle assembly	68217.5	0.0144	0.0473569
6810	transport	1.77291e+07	0.0145488	0.047524
51568	histone H3-K4 methylation	68286.5	0.0145541	0.047524
1901988	negative regulation of cell cycle phase transition	22056	0.0148861	0.0485056
1901991	negative regulation of mitotic cell cycle phase transition	22056	0.0148861	0.0485056
48518	positive regulation of biological process	5.06933e+06	0.0150572	0.0489637
43549	regulation of kinase activity	299305	0.0150584	0.0489637
77	DNA damage checkpoint	28424.5	0.0152662	0.0494172
9593	detection of chemical stimulus	200202	0.0152848	0.0494172
6119	oxidative phosphorylation	177662	0.0152939	0.0494172
42773	ATP synthesis coupled electron transport	177662	0.0152939	0.0494172
