# Supplementary material for: Using single‐plant‐omics in the field to link maize genes to functions and phenotypes
Source: Mol Syst Biol. 2020 Dec 21;16(12):e9667. doi: 10.15252/msb.20209667 (PMC7751767; doi:10.15252/msb.20209667)
Supplement: Supplementary file 9 — Dataset EV7 [file MSB-16-e9667-s009.xlsx]

## Sheet: Dataset EV7A
Dataset EV7A. Clusters of genes and metabolites derived from hierarchical clustering
Cluster ID	Gene or metabolite ID
1	gene_GRMZM2G041613
1	gene_GRMZM2G135470
1	gene_GRMZM2G047431
1	gene_GRMZM2G145578
1	gene_GRMZM2G126010
1	gene_GRMZM2G063851
1	gene_GRMZM2G166383
1	gene_GRMZM2G075488
1	gene_GRMZM2G034083
1	gene_GRMZM2G145870
1	gene_GRMZM2G112149
1	gene_GRMZM2G115750
1	gene_GRMZM2G041275
1	gene_GRMZM2G134256
1	gene_GRMZM2G052088
1	gene_GRMZM2G012160
1	gene_GRMZM2G047564
1	gene_GRMZM2G128056
1	gene_GRMZM2G076826
1	gene_GRMZM2G097821
1	gene_GRMZM2G165357
1	gene_GRMZM2G041463
1	gene_GRMZM2G146374
1	gene_GRMZM2G056929
1	gene_GRMZM2G166759
1	gene_GRMZM2G438551
1	gene_GRMZM2G177203
1	gene_GRMZM2G067789
1	gene_GRMZM2G025242
1	gene_GRMZM5G875564
1	gene_GRMZM2G129860
1	gene_GRMZM2G338131
1	gene_GRMZM2G154881
1	gene_GRMZM2G012200
1	gene_GRMZM2G036070
1	gene_GRMZM2G162788
1	gene_GRMZM2G108277
1	gene_GRMZM2G319747
1	gene_GRMZM2G158766
1	gene_GRMZM2G015784
1	gene_GRMZM2G169694
1	gene_GRMZM2G148387
1	gene_GRMZM2G016189
1	gene_GRMZM2G112079
1	gene_GRMZM2G145449
1	gene_GRMZM2G018728
1	gene_GRMZM2G079746
1	gene_GRMZM2G109315
1	gene_GRMZM2G068489
1	gene_GRMZM2G176396
1	gene_GRMZM2G109743
1	gene_GRMZM5G806449
1	gene_GRMZM2G002959
1	gene_GRMZM2G090779
1	gene_GRMZM2G149105
1	gene_GRMZM2G146965
1	gene_GRMZM5G850355
1	gene_GRMZM2G175818
1	gene_GRMZM2G122810
1	gene_GRMZM2G106960
1	gene_GRMZM2G140867
1	gene_GRMZM2G074549
1	gene_GRMZM2G022859
1	gene_GRMZM2G322328
1	gene_GRMZM2G080652
1	gene_GRMZM6G073656
1	gene_GRMZM2G105307
1	gene_GRMZM2G161418
1	gene_GRMZM2G145879
1	gene_GRMZM2G056695
1	gene_GRMZM2G579432
1	gene_GRMZM2G122061
1	gene_GRMZM2G386802
1	gene_GRMZM2G161553
1	gene_GRMZM2G092129
1	gene_GRMZM2G074102
1	gene_GRMZM2G335738
1	gene_GRMZM2G035153
1	gene_GRMZM2G161493
1	gene_GRMZM5G831408
1	gene_GRMZM2G393334
1	gene_GRMZM2G033029
1	gene_GRMZM2G074567
1	gene_GRMZM2G019144
1	gene_GRMZM2G030880
1	gene_GRMZM2G178916
1	gene_GRMZM2G069970
1	gene_GRMZM2G002786
1	gene_GRMZM2G008175
1	gene_GRMZM2G100518
1	gene_GRMZM2G060856
1	gene_GRMZM2G451281
1	gene_GRMZM2G160801
1	gene_GRMZM5G832380
1	gene_GRMZM2G046348
1	gene_GRMZM2G073404
1	gene_GRMZM2G173035
1	gene_GRMZM2G027741
1	gene_AC210013.4_FG009
1	gene_GRMZM2G154278
1	gene_GRMZM2G078656
1	metab_N-acetyltyrosine
1	gene_GRMZM2G044011
1	gene_GRMZM2G143499
1	gene_GRMZM2G126517
1	gene_GRMZM2G179220
1	gene_GRMZM2G161337
1	gene_GRMZM2G045185
1	gene_GRMZM5G834894
1	gene_GRMZM2G138494
1	gene_GRMZM2G074169
1	gene_GRMZM2G023080
1	metab_leucylglutamine*
1	gene_GRMZM2G053557
1	gene_GRMZM2G063729
1	gene_GRMZM2G052471
1	metab_erythrulose
1	metab_erythritol
1	gene_GRMZM5G800853
1	gene_GRMZM2G128895
1	gene_GRMZM5G856338
1	gene_GRMZM5G823750
1	gene_GRMZM2G001814
1	gene_GRMZM5G814945
1	gene_GRMZM2G052166
1	gene_GRMZM2G056373
1	gene_GRMZM2G369047
1	gene_GRMZM2G112793
1	metab_malonate
1	gene_GRMZM2G032337
1	gene_GRMZM2G122198
1	gene_GRMZM2G110932
1	gene_GRMZM2G173542
1	gene_GRMZM2G432774
1	gene_GRMZM2G023291
1	gene_GRMZM2G178254
1	gene_GRMZM2G341479
1	gene_GRMZM2G019812
1	gene_GRMZM2G341304
1	gene_GRMZM2G034804
1	gene_GRMZM2G141941
1	gene_GRMZM2G140394
1	gene_GRMZM2G151414
1	gene_GRMZM2G106558
1	gene_GRMZM5G845163
1	gene_GRMZM2G145944
1	gene_GRMZM2G044143
1	gene_GRMZM2G133621
1	gene_GRMZM2G010052
1	gene_GRMZM2G061791
1	gene_GRMZM2G173119
1	gene_GRMZM5G861997
1	gene_GRMZM2G051534
1	gene_GRMZM2G119627
1	gene_GRMZM2G034748
1	gene_GRMZM2G021223
1	gene_GRMZM5G895435
1	gene_GRMZM2G121123
1	gene_GRMZM2G145226
1	gene_GRMZM2G099466
1	gene_GRMZM2G303149
1	gene_GRMZM2G059021
1	gene_GRMZM2G100318
1	gene_GRMZM2G058404
1	gene_GRMZM2G005865
1	gene_GRMZM2G309933
1	gene_GRMZM2G116004
1	gene_GRMZM2G312693
1	gene_GRMZM2G020201
1	gene_GRMZM2G080722
1	gene_GRMZM2G076524
1	gene_GRMZM2G022563
1	gene_GRMZM2G102471
1	gene_GRMZM2G035502
1	gene_GRMZM2G161780
1	gene_GRMZM2G154344
1	gene_GRMZM5G813055
1	gene_GRMZM2G375197
1	gene_GRMZM2G120572
1	gene_GRMZM2G072506
1	gene_GRMZM2G123128
1	gene_GRMZM2G037150
1	metab_X - 23440
1	gene_GRMZM2G120942
1	gene_GRMZM2G143878
1	gene_GRMZM2G135691
1	gene_GRMZM2G161988
1	gene_GRMZM2G109967
1	gene_GRMZM2G075257
1	gene_GRMZM2G131667
1	gene_GRMZM2G057529
1	metab_4-hydroxyglutamate
1	gene_GRMZM2G035338
1	gene_GRMZM2G144362
1	gene_GRMZM2G099080
1	gene_GRMZM2G112609
1	gene_GRMZM2G104255
1	gene_GRMZM2G031954
1	gene_GRMZM2G053764
1	gene_GRMZM2G126471
1	gene_GRMZM2G045714
1	gene_GRMZM2G156016
1	gene_GRMZM2G051103
1	gene_GRMZM2G101125
1	gene_GRMZM2G077673
1	gene_GRMZM2G114220
1	gene_GRMZM2G011559
1	gene_GRMZM2G449165
1	gene_GRMZM2G029546
1	gene_GRMZM2G144982
1	gene_GRMZM2G369340
1	gene_GRMZM2G125838
1	gene_GRMZM5G836182
1	gene_GRMZM2G043749
1	gene_GRMZM2G151576
1	gene_GRMZM2G104133
1	metab_2-dimethylaminoethanol
1	gene_GRMZM5G836429
1	gene_GRMZM2G013892
1	gene_GRMZM2G144020
1	gene_GRMZM2G136887
1	gene_GRMZM2G168959
1	gene_GRMZM5G848768
1	gene_GRMZM2G109785
1	gene_GRMZM2G112176
1	gene_GRMZM2G016827
1	gene_GRMZM5G891834
1	gene_GRMZM2G039824
1	gene_GRMZM2G390374
1	gene_GRMZM2G400604
1	gene_GRMZM2G026083
1	gene_GRMZM2G135756
1	gene_GRMZM2G113619
1	gene_GRMZM2G106137
1	gene_GRMZM2G035298
1	gene_GRMZM2G174170
1	gene_GRMZM2G432801
1	gene_GRMZM2G051577
1	gene_GRMZM2G095511
1	gene_GRMZM2G031213
1	gene_GRMZM2G138349
1	gene_GRMZM2G090619
1	gene_GRMZM2G431114
1	gene_GRMZM2G094390
1	gene_GRMZM2G155974
1	gene_GRMZM2G016457
1	gene_GRMZM2G152025
1	gene_GRMZM2G151041
1	gene_GRMZM2G006130
1	gene_GRMZM2G124365
1	gene_GRMZM2G049588
1	gene_GRMZM2G128189
1	gene_GRMZM2G421857
1	gene_GRMZM2G005887
1	gene_GRMZM2G446108
1	gene_GRMZM2G320497
1	gene_GRMZM2G146677
1	gene_GRMZM2G094497
1	gene_GRMZM5G864319
1	gene_GRMZM2G128877
1	gene_GRMZM2G467059
1	gene_GRMZM2G088974
1	gene_GRMZM2G066051
1	gene_GRMZM2G009253
1	gene_GRMZM5G827505
1	gene_GRMZM2G061277
1	gene_GRMZM2G085970
1	gene_GRMZM2G010406
1	gene_GRMZM2G133213
1	gene_GRMZM2G110185
1	gene_GRMZM2G051771
1	gene_GRMZM2G109472
1	gene_GRMZM2G015132
1	gene_GRMZM5G887647
1	gene_GRMZM2G079538
1	gene_GRMZM2G095400
1	gene_GRMZM2G044989
1	gene_GRMZM2G462140
1	gene_GRMZM2G003875
1	gene_GRMZM2G134738
1	gene_GRMZM2G062481
1	gene_GRMZM2G117642
1	gene_GRMZM2G016511
1	gene_GRMZM2G446253
1	gene_GRMZM2G085747
1	gene_GRMZM2G084863
1	gene_GRMZM2G128080
1	gene_GRMZM2G113873
1	gene_GRMZM2G043948
1	gene_GRMZM2G179981
1	gene_GRMZM2G002807
1	gene_GRMZM2G021331
1	gene_GRMZM2G143955
1	gene_GRMZM2G136219
1	gene_GRMZM2G039251
1	gene_GRMZM2G070422
1	gene_GRMZM2G024310
1	gene_GRMZM2G396397
1	gene_GRMZM2G321725
1	gene_GRMZM2G143651
1	gene_GRMZM2G125893
1	gene_GRMZM2G061830
1	gene_GRMZM2G173251
1	gene_GRMZM2G094712
1	gene_GRMZM2G157596
1	gene_GRMZM2G039186
1	gene_GRMZM2G169316
1	gene_GRMZM2G181018
1	gene_GRMZM2G102231
1	gene_GRMZM2G140885
1	gene_GRMZM2G104918
1	gene_GRMZM2G166999
1	gene_GRMZM2G037104
1	gene_GRMZM2G161643
1	gene_GRMZM2G010044
1	gene_GRMZM2G171236
1	gene_GRMZM2G039982
1	gene_GRMZM2G073023
1	gene_AC195340.3_FG002
1	gene_GRMZM2G152925
1	gene_GRMZM2G123624
1	metab_valylglycine
1	gene_GRMZM2G158489
1	gene_GRMZM2G151977
1	gene_GRMZM2G082707
1	gene_GRMZM2G023293
1	gene_GRMZM2G335657
1	gene_GRMZM2G173878
1	gene_GRMZM2G165747
1	gene_GRMZM2G135978
1	gene_GRMZM2G132154
1	gene_GRMZM2G159008
1	gene_GRMZM2G122296
1	gene_GRMZM2G074158
1	gene_GRMZM2G015219
1	gene_GRMZM2G132218
1	gene_GRMZM2G060906
1	gene_GRMZM5G897818
1	gene_GRMZM2G059669
1	gene_GRMZM2G071714
1	gene_GRMZM2G005036
1	gene_GRMZM2G082214
1	gene_GRMZM2G068862
1	gene_GRMZM2G140614
1	gene_GRMZM2G027875
1	gene_GRMZM2G368908
1	gene_GRMZM5G874277
1	gene_GRMZM2G438673
1	gene_GRMZM2G155626
1	gene_GRMZM2G019838
1	gene_GRMZM2G353213
1	gene_GRMZM2G092447
1	gene_GRMZM2G151529
1	gene_GRMZM2G124509
1	gene_GRMZM2G063162
1	gene_GRMZM2G049349
1	gene_GRMZM2G315902
1	gene_GRMZM2G053397
1	gene_GRMZM2G034069
1	gene_GRMZM2G360681
1	gene_GRMZM2G310431
1	gene_AC209784.3_FG007
1	gene_GRMZM2G009627
1	gene_GRMZM2G167932
1	gene_GRMZM2G128902
1	gene_GRMZM5G828229
1	gene_GRMZM2G030646
1	gene_GRMZM2G146670
1	gene_GRMZM2G104613
1	gene_GRMZM2G110141
1	gene_GRMZM2G048928
1	gene_GRMZM2G158279
1	gene_GRMZM2G021605
1	gene_GRMZM2G000531
1	metab_1-kestose
1	gene_GRMZM2G050003
1	gene_GRMZM2G093323
1	gene_GRMZM2G037624
1	gene_GRMZM6G191662
1	gene_GRMZM2G092923
1	gene_GRMZM2G145715
1	gene_GRMZM2G097282
1	gene_GRMZM2G055025
1	gene_GRMZM2G152827
1	gene_GRMZM2G015401
1	gene_GRMZM5G836674
1	gene_GRMZM2G157588
1	gene_GRMZM2G042078
1	gene_GRMZM2G003853
1	gene_GRMZM2G153569
1	gene_GRMZM2G145396
1	gene_GRMZM2G035620
1	gene_GRMZM2G061472
1	gene_GRMZM2G027851
1	gene_GRMZM2G025992
1	gene_GRMZM2G117410
1	gene_GRMZM2G409726
1	gene_GRMZM2G019446
1	gene_GRMZM2G169929
1	gene_GRMZM2G134917
1	gene_GRMZM2G095670
1	gene_GRMZM2G146331
1	gene_GRMZM2G076636
1	gene_GRMZM2G153766
1	gene_GRMZM2G112865
1	gene_GRMZM2G048287
1	gene_GRMZM2G420469
1	gene_GRMZM2G119175
1	gene_GRMZM2G126913
1	gene_GRMZM2G137495
1	gene_GRMZM2G008623
1	gene_GRMZM2G059018
1	gene_AC234203.1_FG004
1	gene_GRMZM2G455171
1	gene_GRMZM2G114107
1	gene_GRMZM2G412937
1	gene_GRMZM2G372077
1	gene_GRMZM2G161212
1	gene_GRMZM2G106703
1	gene_AC208023.3_FG001
1	gene_GRMZM2G046537
1	gene_GRMZM2G015880
1	gene_GRMZM2G121625
1	gene_GRMZM2G052654
1	gene_GRMZM2G078275
1	gene_AC233878.1_FG004
1	gene_GRMZM5G856881
1	gene_GRMZM2G065494
1	gene_GRMZM2G139024
1	gene_GRMZM2G139903
1	gene_GRMZM2G093945
1	gene_GRMZM2G374088
1	gene_GRMZM2G119890
1	gene_GRMZM2G154165
1	gene_GRMZM2G050765
1	gene_GRMZM2G468299
1	gene_GRMZM2G115939
1	gene_GRMZM2G136067
1	gene_GRMZM2G003190
1	gene_GRMZM2G029731
1	gene_GRMZM2G077797
1	gene_GRMZM2G040627
1	gene_GRMZM2G032104
1	gene_GRMZM2G093900
1	gene_GRMZM2G009849
1	gene_GRMZM2G080380
1	metab_trigonelline (N'-methylnicotinate)
1	gene_GRMZM2G102156
1	gene_GRMZM2G158627
1	gene_GRMZM2G150030
1	gene_GRMZM2G164835
1	gene_GRMZM2G103740
1	gene_GRMZM2G147450
1	gene_GRMZM2G047434
1	gene_GRMZM2G003897
1	gene_GRMZM2G090722
1	gene_GRMZM2G041881
1	gene_GRMZM2G092284
1	gene_GRMZM2G085932
1	gene_GRMZM5G807823
1	gene_GRMZM2G320099
1	gene_GRMZM2G061735
1	gene_GRMZM5G855860
1	gene_GRMZM2G155580
1	gene_GRMZM2G046576
1	gene_GRMZM5G852779
1	gene_GRMZM2G047143
1	gene_GRMZM2G343080
1	gene_GRMZM2G076885
1	gene_GRMZM2G117771
1	gene_GRMZM2G079256
1	gene_GRMZM2G069762
1	gene_GRMZM2G069726
1	gene_GRMZM2G134862
1	gene_GRMZM2G081037
1	gene_GRMZM2G031298
1	gene_GRMZM2G171628
1	gene_GRMZM2G112795
1	gene_GRMZM5G801031
1	gene_GRMZM2G157758
1	gene_GRMZM2G009448
1	gene_GRMZM2G105428
1	metab_sulfate*
1	gene_GRMZM5G895554
1	gene_GRMZM2G158232
1	gene_GRMZM2G084489
1	gene_GRMZM2G458824
1	gene_GRMZM2G008622
1	gene_GRMZM2G077757
1	gene_GRMZM2G067575
1	gene_GRMZM5G891969
1	gene_GRMZM2G170805
1	gene_GRMZM2G059618
1	gene_GRMZM2G117369
1	gene_GRMZM2G079468
1	gene_GRMZM2G130356
1	gene_GRMZM2G060522
1	gene_GRMZM2G017249
1	gene_GRMZM2G017229
1	gene_GRMZM2G081519
1	gene_GRMZM2G018080
1	gene_GRMZM2G170742
1	gene_GRMZM2G085711
1	gene_GRMZM2G443453
1	gene_GRMZM2G022252
1	gene_GRMZM2G078252
1	gene_GRMZM2G045699
1	gene_GRMZM2G420723
1	gene_GRMZM2G081554
1	gene_GRMZM2G003724
1	metab_X - 13847
1	gene_GRMZM5G837841
1	gene_GRMZM2G091228
1	gene_GRMZM2G115105
1	gene_GRMZM2G014400
1	gene_GRMZM2G181507
1	gene_GRMZM2G001668
1	gene_GRMZM2G105415
1	gene_GRMZM2G473511
1	gene_GRMZM2G090149
1	gene_GRMZM2G026922
1	gene_GRMZM2G177532
1	gene_GRMZM2G088501
1	gene_GRMZM2G134625
1	gene_GRMZM2G010353
1	gene_GRMZM2G324860
1	gene_GRMZM2G003076
1	gene_GRMZM2G423851
1	gene_GRMZM2G162798
1	gene_GRMZM2G138566
1	gene_GRMZM2G062420
1	gene_GRMZM2G064023
1	gene_GRMZM2G174204
1	gene_GRMZM2G161969
1	gene_GRMZM2G109720
1	gene_GRMZM2G099086
1	gene_GRMZM2G114702
1	gene_GRMZM2G030072
1	gene_GRMZM2G419694
1	gene_GRMZM2G069260
1	gene_GRMZM2G178522
1	gene_GRMZM2G178571
1	gene_GRMZM2G067489
1	gene_GRMZM2G362726
1	gene_GRMZM2G074241
1	gene_GRMZM2G040991
1	gene_GRMZM2G408242
1	gene_GRMZM2G129907
1	gene_GRMZM2G106412
1	gene_GRMZM2G024933
1	gene_GRMZM2G113640
1	gene_GRMZM2G007957
1	gene_GRMZM2G381129
1	gene_GRMZM2G120816
1	gene_GRMZM5G800096
1	gene_GRMZM2G082019
1	gene_GRMZM2G019999
1	gene_GRMZM2G137724
1	gene_GRMZM2G459291
1	gene_GRMZM2G106427
1	gene_GRMZM2G160184
1	gene_GRMZM2G107968
1	gene_GRMZM5G877388
1	gene_GRMZM2G044265
1	gene_GRMZM2G046966
1	gene_GRMZM2G341366
1	gene_GRMZM2G040843
1	gene_GRMZM2G031057
1	gene_GRMZM2G127374
1	gene_GRMZM2G062476
1	gene_GRMZM2G066496
1	gene_GRMZM2G460406
1	gene_GRMZM2G048324
1	gene_GRMZM2G172883
1	gene_GRMZM5G847615
1	gene_GRMZM2G140737
1	gene_GRMZM2G101698
1	gene_GRMZM2G161932
1	gene_GRMZM2G142984
1	gene_GRMZM2G003057
1	gene_GRMZM2G049031
1	gene_GRMZM2G008607
1	gene_GRMZM2G098039
1	gene_GRMZM2G053531
1	gene_GRMZM2G150867
1	gene_GRMZM2G061446
1	gene_GRMZM2G141799
1	gene_GRMZM2G049547
1	gene_AC149818.2_FG006
1	gene_GRMZM2G144030
1	gene_GRMZM2G113696
1	gene_GRMZM2G315806
1	gene_GRMZM2G083813
1	gene_GRMZM2G340749
1	gene_GRMZM2G121785
1	gene_GRMZM2G092599
1	gene_GRMZM2G073950
1	gene_GRMZM2G077215
1	gene_GRMZM2G169095
1	gene_GRMZM2G134426
1	gene_GRMZM2G426200
1	gene_GRMZM2G032936
1	gene_GRMZM2G032222
1	gene_GRMZM2G459811
1	gene_GRMZM2G174667
1	gene_GRMZM2G071162
1	gene_GRMZM2G035948
1	gene_GRMZM2G062357
1	gene_GRMZM2G027431
1	gene_GRMZM2G050371
1	gene_GRMZM5G813217
1	gene_GRMZM2G005938
1	gene_GRMZM2G104373
1	gene_GRMZM2G057237
1	gene_GRMZM2G105827
1	gene_GRMZM2G028914
1	gene_GRMZM2G027115
1	gene_GRMZM2G102243
1	gene_GRMZM2G033680
1	gene_GRMZM2G133203
1	gene_GRMZM2G029113
1	gene_GRMZM2G131489
1	gene_GRMZM2G018074
1	gene_GRMZM2G468610
1	gene_GRMZM2G030784
1	gene_GRMZM2G359397
1	gene_GRMZM2G079796
1	gene_GRMZM2G096424
1	gene_GRMZM2G035807
1	gene_GRMZM2G092327
1	gene_GRMZM2G083367
1	gene_GRMZM2G093950
1	gene_GRMZM2G083410
1	gene_GRMZM2G146486
1	gene_GRMZM2G091900
1	gene_GRMZM2G148985
1	gene_GRMZM2G000829
1	gene_GRMZM2G169372
1	gene_GRMZM2G108780
1	gene_GRMZM2G123305
1	gene_GRMZM2G090068
1	gene_GRMZM2G176397
1	gene_GRMZM2G133919
1	gene_GRMZM2G040762
1	gene_GRMZM2G093101
1	gene_GRMZM2G479423
1	gene_GRMZM2G377341
1	gene_GRMZM2G168335
1	gene_GRMZM2G145854
1	gene_GRMZM2G166931
1	gene_GRMZM2G041159
1	gene_GRMZM2G108546
1	gene_GRMZM2G007871
1	gene_GRMZM5G824944
1	gene_GRMZM2G158479
1	gene_GRMZM2G024484
1	gene_GRMZM2G073743
1	gene_GRMZM2G173649
1	gene_GRMZM2G058498
1	gene_GRMZM2G154087
1	gene_GRMZM2G120857
1	gene_GRMZM2G446426
1	gene_GRMZM2G135045
1	gene_GRMZM2G092975
1	gene_GRMZM2G080588
1	gene_GRMZM2G038126
1	gene_GRMZM2G171410
1	gene_GRMZM2G030384
1	gene_GRMZM2G181359
1	gene_GRMZM2G091155
1	gene_GRMZM2G102499
1	gene_GRMZM2G078641
1	gene_GRMZM5G823017
1	gene_GRMZM2G369485
1	gene_GRMZM5G824831
1	gene_GRMZM2G085827
1	gene_GRMZM2G060357
1	gene_GRMZM2G165998
1	gene_GRMZM2G124593
1	gene_GRMZM2G165926
1	gene_GRMZM2G147671
1	gene_GRMZM2G071208
1	gene_GRMZM2G033626
1	gene_GRMZM2G574782
1	gene_GRMZM2G151440
1	gene_GRMZM2G095114
1	gene_GRMZM2G084192
1	gene_GRMZM2G050596
1	gene_GRMZM2G176358
1	gene_GRMZM2G036505
1	gene_GRMZM2G135095
1	gene_GRMZM2G061745
1	gene_GRMZM2G107741
1	gene_GRMZM2G074589
1	gene_GRMZM2G099696
1	gene_GRMZM2G038791
1	gene_GRMZM2G047855
1	gene_GRMZM5G861603
1	gene_GRMZM2G074386
1	gene_GRMZM2G114739
1	gene_GRMZM2G060765
1	gene_GRMZM2G091143
1	gene_GRMZM2G015238
1	gene_GRMZM2G173085
1	gene_GRMZM2G081541
1	gene_GRMZM2G011169
1	gene_GRMZM2G348959
1	gene_GRMZM2G067067
1	gene_GRMZM2G156162
1	gene_GRMZM2G415359
1	gene_GRMZM2G161587
1	gene_GRMZM2G098819
1	gene_GRMZM2G048804
1	gene_GRMZM2G558539
1	gene_GRMZM2G031028
1	gene_GRMZM2G448174
1	gene_GRMZM2G100043
1	gene_GRMZM2G481548
1	gene_GRMZM2G137715
1	gene_GRMZM2G070389
1	gene_GRMZM2G180704
1	gene_GRMZM2G118286
1	gene_GRMZM2G078569
1	gene_GRMZM2G107089
1	gene_GRMZM2G029055
1	gene_GRMZM2G002879
1	gene_GRMZM2G164714
1	gene_GRMZM2G027059
1	gene_GRMZM2G061672
1	gene_GRMZM2G044819
1	gene_GRMZM2G114954
1	gene_GRMZM2G156068
1	gene_GRMZM2G021110
1	gene_GRMZM2G154648
1	gene_GRMZM2G001755
1	gene_GRMZM2G143525
1	gene_GRMZM2G125310
1	gene_GRMZM2G062788
2	gene_GRMZM2G102745
2	gene_GRMZM2G474462
2	gene_GRMZM2G453832
2	gene_GRMZM2G144818
2	gene_AC208327.4_FG006
2	gene_GRMZM2G176028
2	gene_GRMZM2G151993
2	gene_GRMZM2G467576
2	gene_GRMZM2G057630
2	gene_GRMZM2G333833
2	gene_GRMZM2G125044
2	gene_GRMZM5G871418
2	gene_GRMZM2G103465
2	gene_GRMZM2G040881
2	gene_GRMZM2G016774
2	gene_GRMZM2G024563
2	gene_AC217358.3_FG010
2	gene_GRMZM5G838435
2	gene_GRMZM2G354604
2	gene_GRMZM2G097421
2	gene_GRMZM2G001296
2	gene_GRMZM2G057412
2	gene_GRMZM2G037185
2	gene_GRMZM2G327686
2	gene_GRMZM5G899308
2	gene_GRMZM2G319357
2	gene_GRMZM2G056247
2	gene_GRMZM5G878070
2	gene_GRMZM2G408706
2	gene_GRMZM2G116689
2	gene_GRMZM2G021598
2	gene_GRMZM5G830695
2	gene_GRMZM2G003692
2	gene_GRMZM5G860226
2	gene_GRMZM2G117755
2	gene_GRMZM2G124103
2	gene_GRMZM2G117609
2	gene_GRMZM5G841619
2	gene_GRMZM2G013450
2	gene_GRMZM5G818887
2	gene_GRMZM2G129428
2	gene_GRMZM2G144372
2	gene_GRMZM2G108125
2	gene_GRMZM2G070360
2	gene_GRMZM2G126795
2	gene_GRMZM2G064799
2	gene_GRMZM2G336448
2	gene_GRMZM2G004528
2	gene_GRMZM2G089121
2	gene_GRMZM2G069816
2	gene_GRMZM2G168332
2	gene_GRMZM2G098011
2	gene_GRMZM2G040207
2	gene_GRMZM2G030097
2	gene_GRMZM2G160273
2	gene_GRMZM2G070218
2	gene_GRMZM6G729818
2	gene_GRMZM2G104443
2	gene_GRMZM2G440313
2	gene_GRMZM2G025680
2	gene_GRMZM2G016602
2	gene_GRMZM2G072744
2	gene_GRMZM2G059252
2	gene_GRMZM2G101130
2	gene_GRMZM2G157010
2	gene_GRMZM2G394403
2	gene_GRMZM2G126128
2	gene_GRMZM2G138342
2	gene_GRMZM2G023059
2	gene_GRMZM2G008242
2	gene_GRMZM2G072071
2	gene_GRMZM2G006219
2	gene_GRMZM2G167836
2	gene_GRMZM2G095206
2	gene_GRMZM2G101001
2	gene_GRMZM2G083418
2	gene_GRMZM2G046418
2	gene_GRMZM5G866947
2	gene_GRMZM2G337819
2	gene_GRMZM2G037342
2	gene_GRMZM2G350802
2	gene_GRMZM2G103897
2	gene_GRMZM2G025243
2	gene_GRMZM2G004377
2	gene_GRMZM2G168428
2	gene_GRMZM2G094452
2	gene_GRMZM2G021517
2	gene_GRMZM2G171420
2	gene_GRMZM2G087206
2	gene_GRMZM2G062129
2	gene_GRMZM2G048806
2	gene_GRMZM2G420436
2	gene_GRMZM2G318992
2	gene_GRMZM2G049510
2	gene_GRMZM2G103841
2	gene_GRMZM2G084940
2	gene_GRMZM2G057820
2	gene_GRMZM2G018943
2	gene_GRMZM2G104147
2	gene_GRMZM2G366392
2	gene_GRMZM2G117754
2	gene_GRMZM2G432850
2	gene_GRMZM2G113228
2	gene_GRMZM2G300348
2	gene_GRMZM2G092379
2	gene_GRMZM5G837869
2	gene_GRMZM2G157369
2	gene_GRMZM2G032821
2	gene_GRMZM2G116327
2	gene_GRMZM2G065896
2	gene_GRMZM2G116714
2	gene_GRMZM2G069569
2	gene_GRMZM2G048205
2	gene_GRMZM2G093072
2	gene_GRMZM2G444029
2	gene_GRMZM2G057451
2	gene_GRMZM2G090905
2	gene_GRMZM2G077202
2	gene_GRMZM2G024550
2	gene_GRMZM2G054109
2	gene_GRMZM2G114182
2	gene_GRMZM2G105570
2	gene_GRMZM2G179133
2	gene_GRMZM2G046498
2	gene_GRMZM2G021074
2	gene_GRMZM2G146378
2	gene_GRMZM2G443668
2	gene_GRMZM5G895188
2	gene_GRMZM2G099036
2	gene_GRMZM2G147454
2	gene_GRMZM2G175019
2	gene_GRMZM2G003417
2	gene_GRMZM2G170137
2	gene_GRMZM2G411956
2	gene_GRMZM2G124644
2	gene_GRMZM2G138190
2	gene_GRMZM2G346207
2	gene_GRMZM2G121494
2	gene_GRMZM5G807064
2	gene_GRMZM2G077436
2	gene_GRMZM2G088356
2	gene_GRMZM2G017045
2	gene_GRMZM2G179633
2	gene_GRMZM2G388855
2	gene_GRMZM2G070315
2	gene_GRMZM2G011269
2	gene_GRMZM2G001724
2	gene_AC210013.4_FG018
2	gene_GRMZM2G119272
2	gene_GRMZM5G875238
2	gene_GRMZM2G006363
2	gene_GRMZM2G170120
2	gene_GRMZM2G412229
2	gene_GRMZM2G125140
2	gene_AC148152.3_FG008
2	gene_GRMZM2G155242
2	gene_GRMZM2G100794
2	gene_GRMZM5G852502
2	gene_GRMZM2G004534
2	gene_GRMZM2G146514
2	gene_GRMZM2G420926
2	gene_GRMZM2G075336
2	gene_GRMZM2G023528
2	gene_GRMZM2G168143
2	gene_GRMZM2G397247
2	gene_GRMZM2G031169
2	gene_GRMZM2G108147
2	gene_GRMZM2G083150
2	gene_GRMZM2G365515
2	gene_GRMZM2G049549
2	gene_GRMZM2G417770
2	gene_GRMZM2G118479
2	gene_GRMZM2G109527
2	gene_AC194965.4_FG004
2	gene_GRMZM2G158831
2	gene_GRMZM2G146028
2	gene_GRMZM2G107901
2	gene_GRMZM2G100158
2	gene_GRMZM2G144997
2	gene_GRMZM2G460566
2	gene_GRMZM2G009804
2	gene_GRMZM2G048537
2	gene_GRMZM2G124423
2	gene_GRMZM2G115480
2	gene_GRMZM2G146614
2	gene_GRMZM2G026188
2	gene_GRMZM2G388018
2	gene_GRMZM2G083711
2	gene_GRMZM2G000489
2	gene_GRMZM2G455128
2	gene_GRMZM2G169654
2	gene_GRMZM2G105901
2	gene_GRMZM2G396553
2	gene_GRMZM2G109869
2	gene_GRMZM2G020859
2	gene_GRMZM2G060079
2	gene_GRMZM2G143235
2	gene_GRMZM2G018441
2	gene_GRMZM2G129291
2	gene_GRMZM2G165192
2	gene_GRMZM2G024267
2	gene_GRMZM2G022242
2	gene_GRMZM2G146012
2	gene_GRMZM2G068361
2	gene_GRMZM2G051984
2	gene_GRMZM2G128466
2	gene_GRMZM2G481843
2	gene_AC191097.3_FG007
2	gene_AC217050.4_FG001
2	gene_GRMZM2G126812
2	gene_GRMZM2G110345
2	gene_GRMZM2G050364
2	gene_GRMZM2G007939
2	gene_GRMZM2G113052
2	gene_GRMZM2G069092
2	gene_GRMZM2G136139
2	gene_GRMZM2G457125
2	gene_GRMZM2G037792
2	gene_GRMZM2G048192
2	gene_GRMZM2G338465
2	gene_GRMZM2G007477
2	gene_GRMZM2G040481
2	gene_GRMZM2G027098
2	gene_GRMZM2G108103
2	gene_GRMZM2G011896
2	gene_GRMZM2G165063
2	gene_GRMZM2G177110
2	gene_GRMZM2G068510
2	gene_GRMZM2G028736
2	gene_GRMZM2G175401
2	gene_GRMZM2G150906
2	gene_GRMZM2G038003
2	gene_GRMZM2G476914
2	gene_GRMZM2G035665
2	gene_GRMZM2G422175
2	gene_GRMZM2G106443
2	gene_GRMZM2G472266
2	gene_GRMZM2G178074
2	gene_GRMZM2G089721
2	gene_GRMZM2G072518
2	gene_AC215260.3_FG003
2	gene_GRMZM2G176304
2	gene_GRMZM2G133428
2	gene_GRMZM2G094543
2	gene_GRMZM2G079559
2	gene_GRMZM2G417208
2	gene_GRMZM2G029547
2	gene_GRMZM2G459824
2	gene_GRMZM2G029850
2	gene_GRMZM2G086389
2	gene_GRMZM5G832939
2	gene_GRMZM2G104942
2	gene_AC189750.4_FG004
2	gene_GRMZM2G178038
2	gene_GRMZM5G836174
2	gene_GRMZM2G389944
2	gene_GRMZM2G069203
2	gene_GRMZM2G062452
2	gene_GRMZM2G136960
2	gene_GRMZM2G086088
2	gene_GRMZM2G099052
2	gene_GRMZM2G025518
2	gene_GRMZM2G467695
2	gene_GRMZM2G015159
2	gene_GRMZM2G097981
2	gene_GRMZM2G019200
2	gene_GRMZM2G305027
2	gene_GRMZM2G057852
2	gene_GRMZM2G153178
2	gene_GRMZM2G169593
2	gene_GRMZM2G077942
2	gene_GRMZM2G124553
2	gene_GRMZM2G464328
2	gene_GRMZM2G344205
2	gene_GRMZM2G363554
2	gene_GRMZM2G095689
2	gene_GRMZM2G076771
2	gene_GRMZM2G394968
2	gene_GRMZM2G105991
2	gene_GRMZM2G460383
2	gene_GRMZM2G425728
2	gene_GRMZM2G144653
2	gene_GRMZM2G308687
2	gene_GRMZM2G136857
2	gene_GRMZM2G159643
2	gene_AC155434.2_FG001
2	gene_GRMZM5G886257
2	gene_GRMZM2G076370
2	gene_GRMZM2G013617
2	gene_GRMZM2G100650
2	gene_GRMZM2G170625
2	gene_GRMZM2G151230
2	gene_GRMZM2G056335
2	gene_GRMZM2G036286
2	gene_GRMZM2G028556
2	gene_GRMZM2G408768
2	gene_GRMZM2G044576
2	gene_GRMZM5G872256
2	gene_GRMZM2G118312
2	gene_GRMZM2G009188
2	gene_GRMZM2G442404
2	gene_GRMZM2G173413
2	gene_GRMZM2G470438
2	gene_GRMZM2G120954
2	gene_GRMZM2G043493
2	gene_GRMZM2G072586
2	gene_GRMZM2G526748
2	gene_GRMZM2G005155
2	gene_GRMZM2G339699
2	gene_GRMZM2G137868
2	gene_GRMZM2G531230
2	gene_GRMZM2G082032
2	gene_GRMZM5G839794
2	gene_GRMZM5G881044
2	gene_GRMZM2G146878
2	gene_GRMZM2G055116
2	gene_GRMZM2G170035
2	gene_AC207265.3_FG002
2	gene_GRMZM2G064584
2	gene_GRMZM2G117608
2	gene_GRMZM2G049695
2	gene_GRMZM2G132130
2	gene_GRMZM2G123815
2	gene_GRMZM2G174596
2	gene_GRMZM2G142870
2	gene_GRMZM2G123428
2	gene_GRMZM2G171677
2	gene_GRMZM2G181104
2	gene_GRMZM2G096946
2	gene_GRMZM2G085189
2	gene_GRMZM2G151195
2	gene_GRMZM2G058525
2	gene_GRMZM2G423900
2	gene_GRMZM2G131727
2	gene_GRMZM5G821611
2	gene_GRMZM2G150323
2	gene_GRMZM2G014720
2	gene_GRMZM2G073571
2	gene_GRMZM2G057006
2	gene_GRMZM5G817625
2	gene_GRMZM2G456471
2	gene_GRMZM2G068112
2	gene_GRMZM2G426469
2	gene_AC214635.3_FG002
2	gene_GRMZM2G143128
2	gene_GRMZM2G105189
2	gene_GRMZM2G006377
2	gene_GRMZM2G164797
2	gene_GRMZM2G137046
2	gene_GRMZM2G104920
2	gene_GRMZM2G029530
2	gene_GRMZM2G058866
2	gene_GRMZM5G888860
2	gene_GRMZM2G117459
2	gene_GRMZM2G098999
2	gene_GRMZM2G363052
2	gene_GRMZM2G005622
2	gene_GRMZM2G117633
2	gene_GRMZM2G108138
2	gene_GRMZM2G343972
2	gene_GRMZM2G112598
2	gene_GRMZM2G478798
2	gene_GRMZM2G140355
2	gene_GRMZM2G154223
2	gene_GRMZM2G098460
2	gene_GRMZM2G030038
2	gene_GRMZM2G082633
2	gene_GRMZM2G345493
2	gene_GRMZM2G165960
2	gene_GRMZM2G436947
2	gene_GRMZM2G070563
2	gene_AC208201.3_FG001
2	gene_GRMZM2G455809
2	gene_GRMZM2G403475
2	gene_GRMZM2G072814
2	gene_GRMZM2G167164
2	gene_GRMZM2G015908
2	gene_AC233960.1_FG002
2	gene_GRMZM2G004898
2	gene_GRMZM2G314769
2	gene_GRMZM2G154752
2	gene_GRMZM2G096367
2	gene_GRMZM2G348846
2	gene_GRMZM2G127421
2	gene_GRMZM2G028413
2	gene_GRMZM2G069722
2	gene_GRMZM2G304712
2	gene_GRMZM2G007012
2	gene_GRMZM2G155370
2	gene_GRMZM2G062885
2	gene_GRMZM2G155232
2	gene_GRMZM2G089528
2	gene_GRMZM2G457929
2	gene_GRMZM2G414047
2	gene_GRMZM2G389155
2	gene_GRMZM2G135029
2	gene_GRMZM2G022820
2	gene_GRMZM2G364528
2	gene_GRMZM2G176235
2	gene_GRMZM2G180430
2	gene_AC213432.2_FG004
2	gene_GRMZM2G468479
2	gene_GRMZM2G428356
2	gene_GRMZM2G402027
2	gene_GRMZM2G120257
2	gene_GRMZM2G026780
2	gene_GRMZM2G177098
2	gene_GRMZM2G121871
2	gene_GRMZM2G158191
2	gene_GRMZM2G068179
2	gene_GRMZM2G151992
2	gene_GRMZM2G163683
2	gene_GRMZM2G080871
2	gene_GRMZM2G124179
2	gene_GRMZM2G121070
2	gene_GRMZM2G448523
2	gene_GRMZM2G119300
2	gene_GRMZM2G149317
2	gene_GRMZM2G139689
2	gene_GRMZM2G177400
2	gene_GRMZM2G147961
2	gene_GRMZM2G085602
2	gene_GRMZM2G167728
2	gene_GRMZM2G111898
2	gene_GRMZM2G138861
2	gene_GRMZM2G095185
2	gene_GRMZM2G002529
2	gene_GRMZM2G406977
2	gene_GRMZM2G364285
2	gene_GRMZM2G058573
2	gene_GRMZM2G007867
2	gene_GRMZM2G062342
2	gene_GRMZM2G085948
2	gene_AC233942.1_FG001
2	gene_GRMZM2G084491
2	gene_GRMZM6G945840
2	gene_GRMZM2G156638
2	gene_GRMZM2G099109
2	gene_GRMZM2G033379
2	gene_GRMZM2G142507
2	gene_GRMZM2G010491
2	gene_GRMZM2G169486
2	gene_GRMZM2G139683
2	gene_GRMZM2G121166
2	gene_GRMZM2G422212
2	gene_GRMZM2G147716
2	gene_GRMZM5G830874
2	gene_GRMZM2G059106
2	gene_AC234155.1_FG002
2	gene_GRMZM2G304687
2	gene_GRMZM2G074381
2	gene_GRMZM2G145758
2	gene_GRMZM2G013607
2	gene_AC203966.5_FG002
2	gene_GRMZM2G088320
2	gene_GRMZM2G017254
2	gene_GRMZM2G126601
2	gene_GRMZM2G088313
2	gene_GRMZM2G154628
2	gene_GRMZM2G403740
2	gene_GRMZM2G057907
2	gene_GRMZM2G066867
2	gene_GRMZM2G005710
2	gene_GRMZM2G399901
2	gene_GRMZM2G147614
2	gene_GRMZM2G025833
2	gene_GRMZM2G012891
2	gene_GRMZM2G076844
2	gene_GRMZM2G011006
2	gene_GRMZM2G360352
2	gene_GRMZM2G037012
2	gene_GRMZM2G130348
2	gene_GRMZM2G105004
2	gene_GRMZM2G419239
2	gene_GRMZM2G139369
2	gene_GRMZM2G102365
2	gene_GRMZM2G084583
2	gene_GRMZM2G041714
2	gene_GRMZM2G024806
2	gene_GRMZM2G121510
2	gene_GRMZM2G009591
2	gene_GRMZM2G113382
2	gene_GRMZM2G093744
2	gene_GRMZM2G031329
2	gene_GRMZM2G164141
2	gene_GRMZM2G084859
2	gene_GRMZM2G176910
2	gene_GRMZM5G871572
2	gene_GRMZM2G020574
2	gene_GRMZM2G163398
2	gene_GRMZM2G133969
2	gene_GRMZM2G422644
2	gene_GRMZM2G097995
2	gene_GRMZM2G443985
2	gene_GRMZM2G119769
2	gene_GRMZM2G159975
2	gene_GRMZM5G885744
2	gene_GRMZM2G121468
2	gene_GRMZM2G351330
2	gene_GRMZM2G132442
2	gene_GRMZM2G010447
2	gene_GRMZM2G020594
2	gene_GRMZM2G154463
2	gene_GRMZM2G131087
2	gene_GRMZM2G067028
2	gene_GRMZM2G070716
2	gene_GRMZM2G000650
2	gene_GRMZM5G868273
2	gene_GRMZM2G173718
2	gene_GRMZM2G177231
2	gene_GRMZM2G150950
2	gene_GRMZM2G097640
2	gene_GRMZM2G012399
2	gene_GRMZM2G019468
2	gene_GRMZM2G004468
2	gene_GRMZM2G064870
2	gene_GRMZM2G120596
2	gene_GRMZM2G049382
2	gene_GRMZM2G138976
2	gene_GRMZM2G020814
2	gene_GRMZM2G541193
2	gene_GRMZM2G112672
2	gene_GRMZM2G350626
2	gene_GRMZM2G077546
2	gene_GRMZM2G158252
2	gene_GRMZM2G099797
2	gene_GRMZM2G434317
2	gene_GRMZM2G002492
2	gene_GRMZM5G872216
2	gene_GRMZM2G179281
2	gene_GRMZM2G130910
2	gene_GRMZM5G813892
2	gene_GRMZM2G054354
2	gene_GRMZM2G397836
2	gene_GRMZM2G477146
2	gene_GRMZM2G050684
2	gene_GRMZM2G161452
2	gene_GRMZM2G029478
2	gene_GRMZM2G055575
2	gene_GRMZM2G162347
2	gene_GRMZM2G094698
2	gene_GRMZM2G000039
2	gene_GRMZM2G085960
2	gene_GRMZM2G006790
2	gene_GRMZM2G100431
2	gene_GRMZM2G122274
2	gene_GRMZM2G068690
2	gene_GRMZM2G101760
2	gene_AC209208.3_FG001
2	gene_GRMZM5G820122
2	gene_GRMZM2G446625
2	gene_GRMZM2G365957
2	gene_GRMZM5G877838
2	gene_GRMZM2G127632
2	gene_GRMZM2G181002
2	gene_GRMZM2G129065
2	gene_GRMZM2G104199
2	gene_GRMZM2G023625
2	gene_GRMZM2G068024
2	gene_GRMZM2G035809
2	gene_GRMZM2G070323
2	gene_GRMZM2G077406
2	gene_GRMZM2G008862
2	gene_GRMZM2G323754
2	gene_GRMZM2G162409
2	gene_GRMZM2G110582
2	gene_GRMZM2G108463
2	gene_GRMZM2G078711
2	gene_GRMZM2G055219
2	gene_GRMZM2G024615
2	gene_GRMZM2G097434
2	gene_GRMZM2G054076
2	gene_GRMZM2G072231
2	gene_GRMZM2G012932
2	gene_GRMZM2G143071
2	gene_GRMZM2G138782
2	gene_AC217358.3_FG003
2	gene_GRMZM2G142437
2	gene_GRMZM2G063328
2	gene_GRMZM2G015073
2	gene_GRMZM2G166646
2	gene_GRMZM2G449909
2	gene_GRMZM2G058910
2	gene_GRMZM2G136146
2	gene_GRMZM2G064163
2	gene_GRMZM2G161377
2	gene_GRMZM2G072658
2	gene_GRMZM2G391288
2	gene_GRMZM2G129058
2	gene_GRMZM2G381709
2	gene_GRMZM2G085530
2	gene_GRMZM5G898471
2	gene_GRMZM2G334584
2	gene_GRMZM2G119345
2	gene_GRMZM2G114461
2	gene_GRMZM2G044531
2	gene_GRMZM2G092325
2	gene_GRMZM2G148723
2	gene_GRMZM2G013634
2	gene_GRMZM2G044354
2	gene_AC217271.3_FG001
2	gene_GRMZM2G007347
2	gene_GRMZM2G147587
2	gene_GRMZM2G092256
2	gene_GRMZM2G467134
2	gene_GRMZM2G443340
2	gene_GRMZM2G106647
2	gene_GRMZM2G102596
2	gene_GRMZM2G176047
2	gene_GRMZM2G071638
2	gene_GRMZM5G871861
2	gene_GRMZM5G862331
2	gene_GRMZM2G030341
2	gene_GRMZM2G162413
2	gene_GRMZM2G081173
2	gene_GRMZM2G072029
2	gene_GRMZM2G027804
2	gene_GRMZM2G013546
2	gene_GRMZM2G390345
2	gene_GRMZM2G175870
2	gene_GRMZM2G447535
2	gene_GRMZM2G326248
2	gene_GRMZM2G412304
2	gene_GRMZM2G090576
2	gene_GRMZM2G098797
2	gene_GRMZM2G096877
2	gene_GRMZM2G173321
2	gene_GRMZM5G856201
2	gene_GRMZM2G031398
2	gene_GRMZM2G153863
2	gene_GRMZM2G058013
2	gene_GRMZM2G398736
2	gene_GRMZM5G834758
2	gene_AC197717.3_FG002
2	gene_GRMZM2G056078
2	gene_GRMZM2G024693
2	gene_GRMZM2G016275
2	gene_GRMZM2G036554
2	gene_GRMZM2G015869
2	gene_GRMZM2G428987
2	gene_GRMZM2G098346
2	gene_GRMZM2G027821
2	gene_GRMZM2G168980
2	gene_GRMZM2G036991
2	gene_GRMZM2G042146
2	gene_GRMZM2G012178
2	gene_GRMZM2G012501
2	gene_GRMZM2G009940
2	gene_GRMZM2G347226
2	gene_GRMZM2G004932
2	gene_GRMZM2G073934
2	gene_GRMZM2G108084
2	gene_GRMZM2G035268
2	gene_GRMZM2G134628
2	gene_GRMZM2G117851
2	gene_GRMZM2G332560
2	gene_GRMZM2G140339
2	gene_GRMZM2G416142
2	gene_GRMZM2G159660
2	gene_GRMZM2G151734
2	gene_GRMZM2G041028
2	gene_GRMZM2G130678
2	gene_GRMZM2G056501
2	gene_GRMZM2G092588
2	gene_GRMZM5G862101
2	gene_GRMZM2G003883
2	gene_GRMZM2G090669
2	gene_GRMZM2G034551
2	gene_GRMZM2G062394
2	gene_GRMZM2G059985
2	gene_GRMZM2G040030
2	gene_GRMZM2G178972
2	gene_GRMZM2G041269
2	gene_GRMZM2G105348
2	gene_GRMZM2G072065
2	gene_GRMZM2G180620
2	gene_GRMZM2G048661
2	gene_GRMZM2G042582
2	gene_GRMZM2G145112
2	gene_GRMZM2G027183
2	gene_GRMZM2G104501
2	gene_GRMZM2G081965
2	gene_GRMZM2G043183
2	gene_GRMZM6G041832
2	gene_GRMZM2G047867
2	gene_GRMZM2G011079
2	gene_GRMZM2G137535
2	gene_GRMZM2G101350
2	gene_GRMZM2G056505
2	gene_GRMZM2G098679
2	gene_GRMZM2G092780
2	gene_GRMZM2G108477
2	gene_GRMZM2G115658
2	gene_GRMZM2G408703
2	gene_GRMZM2G142413
2	gene_GRMZM5G813886
2	gene_GRMZM2G116638
2	gene_GRMZM2G466281
2	gene_GRMZM2G001272
2	gene_GRMZM2G144547
2	gene_GRMZM2G464575
2	gene_GRMZM2G113453
2	gene_GRMZM2G095302
2	gene_GRMZM2G024151
2	gene_GRMZM5G881803
2	gene_GRMZM2G007160
2	gene_GRMZM5G825110
2	gene_GRMZM2G076911
2	gene_GRMZM2G147800
2	gene_GRMZM2G018775
2	gene_AC210013.4_FG008
2	gene_GRMZM2G172410
2	gene_GRMZM2G007848
2	gene_GRMZM2G116700
2	gene_GRMZM2G064580
2	gene_GRMZM2G324390
2	gene_GRMZM2G113202
2	gene_GRMZM2G020291
2	gene_GRMZM2G140924
2	gene_GRMZM2G001663
2	gene_GRMZM2G141332
2	gene_GRMZM2G143613
2	gene_GRMZM2G069198
2	gene_GRMZM2G452529
2	gene_GRMZM2G060762
2	gene_GRMZM2G130109
2	gene_GRMZM2G322593
2	gene_GRMZM2G079904
2	gene_GRMZM2G061602
2	gene_GRMZM2G470862
2	gene_GRMZM2G138632
2	gene_GRMZM2G071163
2	gene_GRMZM2G108677
2	gene_GRMZM2G039385
2	gene_GRMZM5G821267
2	gene_GRMZM5G852833
2	gene_GRMZM2G062488
2	gene_GRMZM2G141940
2	gene_GRMZM2G109624
2	gene_GRMZM2G440459
2	gene_GRMZM2G359331
2	gene_GRMZM2G360835
2	gene_GRMZM2G010628
2	gene_GRMZM2G024686
2	gene_GRMZM2G028986
2	gene_GRMZM2G048912
2	gene_GRMZM2G031308
2	gene_GRMZM2G099860
2	gene_GRMZM2G169329
2	gene_GRMZM2G150683
2	gene_GRMZM2G151921
2	gene_GRMZM2G151434
2	gene_GRMZM2G132704
2	gene_GRMZM2G137120
2	gene_GRMZM2G450424
2	gene_GRMZM2G379021
2	gene_GRMZM2G302245
2	gene_GRMZM2G041831
2	gene_GRMZM2G146819
2	gene_GRMZM2G111208
2	gene_GRMZM2G135655
2	gene_GRMZM2G098784
2	gene_GRMZM2G061354
2	gene_GRMZM2G174926
2	gene_GRMZM2G120136
2	gene_GRMZM2G122239
2	gene_GRMZM2G091435
2	gene_GRMZM2G135195
2	gene_GRMZM2G125635
2	gene_GRMZM2G099328
2	gene_GRMZM2G153103
2	gene_GRMZM2G027023
2	gene_GRMZM2G013986
2	gene_GRMZM2G426802
2	gene_GRMZM2G071147
2	gene_GRMZM2G017815
2	gene_GRMZM2G007277
2	gene_GRMZM2G053140
2	gene_GRMZM2G029219
2	gene_GRMZM2G048740
2	gene_GRMZM2G146553
2	gene_GRMZM2G017305
2	gene_GRMZM2G115772
2	gene_GRMZM2G017624
2	gene_GRMZM2G475293
2	gene_GRMZM2G020761
2	gene_GRMZM2G174246
2	gene_GRMZM2G025078
2	gene_GRMZM2G328060
2	gene_GRMZM2G133629
2	gene_GRMZM2G307637
2	gene_GRMZM2G020843
2	gene_GRMZM2G438722
2	gene_GRMZM2G179658
2	gene_GRMZM2G118693
2	gene_GRMZM2G047681
2	gene_GRMZM2G416386
2	gene_GRMZM2G048136
2	gene_GRMZM2G477340
2	gene_GRMZM2G057652
2	gene_GRMZM2G014902
2	gene_GRMZM2G088436
2	gene_GRMZM2G017351
2	gene_GRMZM2G102069
2	gene_GRMZM2G149923
2	gene_GRMZM2G133057
2	gene_GRMZM2G170322
2	gene_GRMZM5G840909
2	gene_GRMZM2G149717
2	gene_GRMZM5G803565
2	gene_GRMZM2G126988
2	gene_GRMZM2G132810
2	gene_GRMZM2G140811
2	gene_GRMZM5G829894
2	gene_GRMZM2G166035
2	gene_GRMZM2G366065
2	gene_GRMZM2G102560
2	gene_GRMZM2G414528
2	gene_GRMZM2G068984
2	gene_GRMZM2G006765
2	gene_GRMZM2G095562
2	gene_GRMZM2G092595
2	gene_GRMZM2G398288
2	gene_GRMZM2G163861
2	gene_GRMZM2G118979
2	gene_GRMZM2G069928
2	gene_GRMZM2G052658
2	gene_GRMZM2G342401
2	gene_GRMZM2G068557
2	gene_GRMZM2G058450
2	gene_GRMZM2G051630
2	gene_GRMZM5G835235
2	gene_GRMZM2G057186
2	gene_GRMZM2G423337
2	gene_GRMZM2G379002
2	gene_GRMZM2G083058
2	gene_GRMZM2G347721
2	gene_GRMZM5G837606
2	gene_GRMZM2G113159
2	gene_GRMZM5G814314
2	gene_GRMZM2G118104
2	gene_GRMZM2G053909
2	gene_GRMZM2G019571
2	gene_GRMZM2G147819
2	gene_AC217975.3_FG001
2	gene_GRMZM2G114575
2	gene_GRMZM2G035664
2	gene_GRMZM2G066489
2	gene_GRMZM2G050329
2	gene_GRMZM2G035805
2	gene_AC234159.1_FG002
2	gene_GRMZM5G823891
2	gene_GRMZM2G171406
2	gene_GRMZM2G064386
3	gene_GRMZM2G126481
3	gene_GRMZM2G070847
3	gene_GRMZM2G429955
3	gene_GRMZM2G120619
3	gene_AC207722.2_FG009
3	gene_GRMZM2G073351
3	gene_GRMZM2G033885
3	gene_GRMZM2G104549
3	gene_GRMZM5G870342
3	gene_GRMZM2G414192
3	gene_GRMZM2G164440
3	gene_GRMZM2G040728
3	gene_GRMZM2G132811
3	gene_GRMZM2G306105
3	gene_AC212023.4_FG004
3	gene_GRMZM2G155216
3	gene_GRMZM2G168665
3	gene_GRMZM2G039996
3	gene_GRMZM2G081462
3	gene_GRMZM6G910544
3	gene_GRMZM2G149428
3	gene_GRMZM2G092311
3	gene_GRMZM2G160268
3	gene_GRMZM2G036880
3	gene_GRMZM2G153184
3	gene_GRMZM2G072280
3	gene_GRMZM2G038519
3	gene_GRMZM2G047954
3	gene_GRMZM2G016677
3	gene_GRMZM5G804323
3	gene_GRMZM2G092427
3	gene_GRMZM2G105644
3	gene_GRMZM2G024150
3	gene_GRMZM5G845611
3	gene_GRMZM2G012397
3	gene_GRMZM2G010884
3	gene_GRMZM2G402936
3	gene_GRMZM2G001653
3	gene_GRMZM2G021617
3	gene_GRMZM5G832229
3	gene_GRMZM2G380414
3	gene_GRMZM2G094224
3	gene_GRMZM2G026015
3	gene_GRMZM2G013342
3	gene_GRMZM2G016622
3	gene_GRMZM2G017290
3	gene_GRMZM2G451224
3	gene_GRMZM2G016066
3	gene_GRMZM2G031981
3	gene_GRMZM2G030809
3	gene_GRMZM2G120530
3	gene_GRMZM2G366622
3	gene_GRMZM2G402675
3	gene_GRMZM2G148864
3	gene_GRMZM2G393673
3	gene_GRMZM2G054465
3	gene_GRMZM2G478779
3	gene_GRMZM2G075431
3	gene_GRMZM2G096037
3	gene_GRMZM2G002578
3	gene_GRMZM2G174975
3	gene_GRMZM2G170044
3	gene_GRMZM2G013970
3	gene_GRMZM2G002915
3	gene_GRMZM2G478568
3	gene_GRMZM2G353195
3	gene_GRMZM2G180406
3	gene_GRMZM2G090568
3	gene_GRMZM2G039723
3	gene_GRMZM2G152056
3	gene_GRMZM2G035790
3	gene_AC183319.3_FG001
3	gene_GRMZM5G821755
3	gene_GRMZM2G128935
3	gene_GRMZM2G022054
3	gene_GRMZM2G014382
3	gene_GRMZM2G343149
3	gene_GRMZM2G023711
3	gene_GRMZM2G000909
3	gene_GRMZM2G066426
3	gene_GRMZM2G042516
3	gene_GRMZM2G468439
3	gene_GRMZM2G001363
3	gene_GRMZM2G426888
3	gene_GRMZM2G105473
3	gene_GRMZM2G337128
3	gene_GRMZM2G148495
3	gene_GRMZM2G362368
3	gene_GRMZM2G154422
3	gene_GRMZM2G144843
3	gene_GRMZM2G063048
3	gene_GRMZM2G441888
3	gene_GRMZM2G036455
3	gene_GRMZM2G164202
3	gene_GRMZM2G122584
3	gene_GRMZM2G128454
3	gene_GRMZM2G107562
3	gene_GRMZM2G341621
3	gene_GRMZM2G014099
3	gene_GRMZM2G132093
3	metab_hydroquinone beta-D-glucopyranoside
3	metab_N6-carbamoylthreonyladenosine
3	gene_GRMZM2G143480
3	gene_GRMZM2G018947
3	gene_GRMZM2G322661
3	gene_GRMZM2G074956
3	gene_GRMZM2G090020
3	gene_GRMZM2G000719
3	gene_GRMZM2G072861
3	gene_GRMZM2G058948
3	gene_GRMZM2G071268
3	gene_GRMZM2G118062
3	gene_GRMZM2G133698
3	gene_AC190628.4_FG007
3	gene_GRMZM2G069458
3	gene_GRMZM2G043602
3	gene_GRMZM2G177461
3	gene_GRMZM2G389233
3	gene_GRMZM2G140432
3	gene_GRMZM6G477257
3	gene_GRMZM2G137409
3	gene_GRMZM5G833389
3	gene_GRMZM2G399952
3	gene_GRMZM2G012863
3	gene_GRMZM2G116434
3	gene_GRMZM2G073912
3	gene_GRMZM2G130586
3	gene_GRMZM2G067176
3	gene_GRMZM5G871336
3	gene_GRMZM2G026952
3	gene_GRMZM2G132607
3	gene_GRMZM2G093359
3	gene_GRMZM2G046924
3	gene_GRMZM2G096814
3	gene_GRMZM5G828630
3	gene_GRMZM2G087041
3	gene_GRMZM2G157296
3	gene_GRMZM5G882446
3	gene_GRMZM2G130605
3	gene_GRMZM2G079658
3	gene_GRMZM2G053676
3	gene_GRMZM2G112228
3	gene_GRMZM2G089507
3	gene_GRMZM2G061988
3	gene_GRMZM2G100511
3	gene_GRMZM2G161658
3	gene_GRMZM2G014839
3	gene_GRMZM2G128146
3	gene_GRMZM2G037350
3	gene_GRMZM5G814851
3	gene_GRMZM5G891783
3	gene_GRMZM2G135111
3	gene_GRMZM2G389582
3	gene_GRMZM2G371793
3	gene_GRMZM2G136453
3	gene_GRMZM2G167549
3	gene_GRMZM2G172491
3	gene_GRMZM2G063756
3	gene_AC217050.4_FG007
3	gene_AC212219.3_FG005
3	gene_GRMZM2G050131
3	gene_GRMZM2G134264
3	gene_GRMZM2G056500
3	gene_GRMZM2G085381
3	gene_GRMZM2G015542
3	gene_GRMZM2G114945
3	gene_GRMZM2G034152
3	gene_GRMZM2G001508
3	gene_GRMZM2G158394
3	gene_GRMZM2G099678
3	gene_GRMZM2G084279
3	gene_GRMZM2G166671
3	gene_GRMZM2G168552
3	gene_GRMZM2G022958
3	gene_GRMZM2G425430
3	gene_GRMZM2G000423
3	gene_GRMZM2G062019
3	gene_GRMZM2G047368
3	gene_GRMZM2G150295
3	gene_GRMZM2G410766
3	gene_GRMZM2G348125
3	gene_GRMZM5G834303
3	gene_GRMZM2G402631
3	gene_GRMZM2G038922
3	gene_GRMZM2G022402
3	gene_GRMZM2G030299
3	gene_GRMZM2G127080
3	gene_GRMZM2G077632
3	gene_GRMZM2G360234
3	gene_GRMZM2G147787
3	gene_GRMZM2G098973
3	gene_GRMZM2G085411
3	gene_GRMZM2G074083
3	gene_GRMZM2G328224
3	gene_GRMZM2G129954
3	gene_GRMZM2G179827
3	gene_GRMZM2G096171
3	gene_GRMZM2G397055
3	gene_GRMZM2G131243
3	gene_GRMZM2G014558
3	gene_GRMZM2G171994
3	gene_GRMZM2G089056
3	gene_GRMZM2G122787
3	gene_GRMZM2G177104
3	gene_GRMZM2G068763
3	gene_GRMZM2G031138
3	gene_GRMZM2G479546
3	gene_GRMZM2G060163
3	gene_GRMZM2G094831
3	gene_GRMZM2G138220
3	gene_GRMZM2G017355
3	metab_uridine
3	metab_methionine sulfone
3	gene_GRMZM2G411084
3	gene_GRMZM2G037627
3	gene_GRMZM5G887716
3	gene_GRMZM2G064831
3	gene_GRMZM2G140809
3	gene_GRMZM5G856598
3	gene_GRMZM2G094255
3	gene_GRMZM2G173910
3	gene_GRMZM2G054537
3	gene_GRMZM2G012999
3	gene_GRMZM2G067514
3	gene_GRMZM2G050971
3	gene_GRMZM2G179616
3	gene_GRMZM2G463227
3	gene_GRMZM2G119527
3	gene_GRMZM2G169321
3	gene_GRMZM2G114588
3	gene_GRMZM2G306104
3	gene_GRMZM2G103546
3	gene_GRMZM2G096693
3	gene_GRMZM2G119393
3	gene_GRMZM2G007683
3	gene_AC208341.4_FG005
3	gene_GRMZM2G399183
3	gene_GRMZM2G091825
3	gene_GRMZM2G163671
3	gene_GRMZM2G157350
3	gene_GRMZM2G149553
3	gene_GRMZM2G105791
3	gene_GRMZM2G092125
3	gene_GRMZM2G008728
3	gene_GRMZM2G050730
3	gene_GRMZM2G170128
3	gene_GRMZM2G119782
3	gene_GRMZM2G148316
3	gene_GRMZM2G090603
3	gene_GRMZM2G102737
3	gene_AC212068.4_FG005
3	gene_GRMZM2G134244
3	gene_AC209374.4_FG002
3	gene_GRMZM2G028492
3	gene_GRMZM2G123246
3	gene_GRMZM2G083504
3	gene_GRMZM2G175827
3	gene_GRMZM2G033971
3	gene_GRMZM2G031660
3	gene_GRMZM2G590971
3	gene_GRMZM2G400167
3	gene_GRMZM2G440855
3	gene_GRMZM5G897776
3	gene_GRMZM5G874903
3	gene_GRMZM2G100380
3	gene_GRMZM2G146192
3	gene_GRMZM2G129405
3	gene_GRMZM2G168214
3	gene_GRMZM2G156255
3	gene_GRMZM2G085054
3	gene_GRMZM2G469224
3	gene_GRMZM2G097989
3	gene_GRMZM2G076723
3	gene_GRMZM2G030494
3	metab_myo-inositol
3	gene_GRMZM2G416667
3	gene_GRMZM2G111954
3	gene_GRMZM2G439203
3	gene_GRMZM2G020295
3	gene_GRMZM2G180384
3	gene_GRMZM2G060726
3	gene_GRMZM2G168281
3	gene_GRMZM2G141992
3	gene_GRMZM2G135893
3	gene_GRMZM2G071401
3	gene_GRMZM2G324467
3	gene_GRMZM2G073244
3	gene_GRMZM2G112640
3	gene_AC200298.4_FG001
3	gene_GRMZM2G334722
3	gene_GRMZM2G037650
3	gene_AC233960.1_FG003
3	gene_GRMZM2G560811
3	gene_GRMZM2G335111
3	gene_GRMZM5G800723
3	gene_GRMZM2G128333
3	gene_GRMZM2G168416
3	gene_GRMZM2G113340
3	gene_GRMZM2G171390
3	gene_GRMZM2G108480
3	gene_GRMZM2G009048
3	gene_GRMZM2G096663
3	gene_GRMZM2G021784
3	gene_GRMZM2G030712
3	gene_GRMZM2G135990
3	gene_GRMZM2G087896
3	gene_GRMZM2G161306
3	gene_GRMZM2G056424
3	gene_GRMZM2G005984
3	gene_GRMZM2G175562
3	gene_GRMZM2G113349
3	gene_GRMZM5G864903
3	gene_GRMZM5G863645
3	gene_GRMZM2G374336
3	gene_GRMZM2G451308
3	gene_GRMZM2G703582
3	gene_GRMZM2G137849
3	gene_GRMZM2G133314
3	gene_GRMZM2G107388
3	gene_GRMZM2G094532
3	gene_GRMZM2G038487
3	gene_GRMZM2G005859
3	gene_GRMZM2G115574
3	gene_GRMZM2G021694
3	gene_GRMZM2G081970
3	gene_GRMZM5G811176
3	gene_GRMZM2G056143
3	gene_GRMZM2G154508
3	gene_GRMZM2G024335
3	gene_GRMZM2G168590
3	gene_GRMZM2G122943
3	gene_GRMZM2G090112
3	gene_GRMZM2G120304
3	gene_GRMZM2G057281
3	gene_GRMZM2G171333
3	gene_GRMZM2G153745
3	gene_GRMZM2G168439
3	gene_GRMZM2G132777
3	gene_GRMZM2G106424
3	gene_GRMZM2G030240
3	gene_GRMZM2G143469
3	gene_GRMZM2G012342
3	gene_GRMZM2G018177
3	gene_GRMZM2G014832
3	gene_GRMZM2G134227
3	gene_GRMZM2G027043
3	gene_GRMZM5G840013
3	gene_GRMZM5G890665
3	gene_GRMZM2G082894
3	gene_GRMZM2G111511
3	gene_GRMZM2G047509
3	gene_GRMZM2G101446
3	gene_GRMZM2G048277
3	gene_GRMZM2G123204
3	gene_GRMZM2G046804
3	gene_GRMZM2G119906
3	gene_GRMZM2G170532
3	gene_GRMZM2G077222
3	gene_GRMZM2G432480
3	gene_GRMZM2G022662
3	gene_GRMZM2G067992
3	gene_GRMZM2G053939
3	gene_GRMZM2G139031
3	gene_GRMZM2G046088
3	gene_AC234161.1_FG010
3	gene_GRMZM2G324297
3	gene_GRMZM2G086669
3	gene_GRMZM5G803556
3	gene_GRMZM2G317098
3	gene_AC198979.4_FG009
3	gene_GRMZM2G115925
3	gene_GRMZM2G105297
3	gene_GRMZM2G181542
3	gene_GRMZM2G178346
3	gene_GRMZM5G854301
3	gene_GRMZM2G079915
3	gene_GRMZM2G018771
3	gene_GRMZM2G036340
3	gene_GRMZM2G062555
3	gene_GRMZM5G801875
3	gene_GRMZM2G163749
3	gene_GRMZM5G825609
3	gene_GRMZM2G093815
3	gene_GRMZM2G047457
3	gene_GRMZM2G015080
3	gene_GRMZM2G079066
3	gene_GRMZM2G074028
3	gene_GRMZM2G367092
3	gene_GRMZM2G134134
3	gene_GRMZM2G307992
3	gene_GRMZM2G018275
3	gene_GRMZM2G043955
3	gene_GRMZM2G302259
3	gene_GRMZM2G088565
3	gene_GRMZM2G050890
3	gene_GRMZM2G019695
3	gene_GRMZM2G021635
3	gene_GRMZM2G101457
3	gene_GRMZM2G082007
3	gene_GRMZM2G137139
3	gene_GRMZM2G138527
3	gene_GRMZM2G068575
3	gene_GRMZM2G467992
3	gene_GRMZM2G079487
3	gene_GRMZM2G031501
3	gene_GRMZM2G123966
[truncated: 16,765 more rows]

## Sheet: Dataset EV7B
Dataset EV7B. GO Biological Process enrichment of hierarchical gene clusters. The 'Genes' column lists genes in the cluster that are annotated to the biological process concerned.
Cluster ID	GO ID	GO name	p-value	q-value	Genes
1	GO:0044281	small molecule metabolic process	2.90164e-20	5.89904e-17	GRMZM2G156068, GRMZM2G027059, GRMZM2G029055, GRMZM2G107089, GRMZM2G078569, GRMZM2G118286, GRMZM2G180704, GRMZM2G415359, GRMZM2G114739, GRMZM2G038791, GRMZM2G099696, GRMZM2G074589, GRMZM2G084192, GRMZM2G151440, GRMZM2G574782, GRMZM2G071208, GRMZM2G124593, GRMZM2G165998, GRMZM2G085827, GRMZM2G120857, GRMZM2G073743, GRMZM2G024484, GRMZM5G824944, GRMZM2G166931, GRMZM2G145854, GRMZM2G377341, GRMZM2G17…
1	GO:0044283	small molecule biosynthetic process	1.52882e-15	3.10657e-12	GRMZM2G078569, GRMZM2G118286, GRMZM2G180704, GRMZM2G099696, GRMZM2G074589, GRMZM2G084192, GRMZM2G574782, GRMZM2G071208, GRMZM2G165998, GRMZM2G085827, GRMZM2G166931, GRMZM2G377341, GRMZM2G090068, GRMZM2G359397, GRMZM2G030784, GRMZM2G027115, GRMZM2G050371, GRMZM2G134426, GRMZM2G077215, GRMZM2G003057, GRMZM2G101698, GRMZM2G074241, GRMZM2G081554, GRMZM2G022252, GRMZM2G079256, GRMZM2G076885, GRMZM2G15…
1	GO:0006082	organic acid metabolic process	3.40019e-15	6.90579e-12	GRMZM2G027059, GRMZM2G029055, GRMZM2G107089, GRMZM2G078569, GRMZM2G118286, GRMZM2G180704, GRMZM2G415359, GRMZM2G114739, GRMZM2G099696, GRMZM2G074589, GRMZM2G151440, GRMZM2G574782, GRMZM2G071208, GRMZM2G124593, GRMZM2G165998, GRMZM2G085827, GRMZM2G120857, GRMZM2G073743, GRMZM2G377341, GRMZM2G176397, GRMZM2G359397, GRMZM2G030784, GRMZM2G050371, GRMZM2G062357, GRMZM2G032222, GRMZM2G134426, GRMZM2G07…
1	GO:0009123	nucleoside monophosphate metabolic process	3.13771e-14	6.36955e-11	GRMZM2G156068, GRMZM2G038791, GRMZM2G124593, GRMZM2G024484, GRMZM2G145854, GRMZM2G030784, GRMZM2G027115, GRMZM2G137724, GRMZM5G800096, GRMZM2G161969, GRMZM2G003724, GRMZM2G420723, GRMZM2G157758, GRMZM2G171628, GRMZM2G090722, GRMZM2G147450, GRMZM2G080380, GRMZM2G119175, GRMZM2G042078, GRMZM2G021605, GRMZM2G155626, GRMZM5G874277, GRMZM2G140614, GRMZM2G152925, GRMZM2G321725, GRMZM2G021331, GRMZM2G00…
1	GO:0009161	ribonucleoside monophosphate metabolic process	5.2916e-14	1.07366e-10	GRMZM2G156068, GRMZM2G038791, GRMZM2G124593, GRMZM2G024484, GRMZM2G145854, GRMZM2G030784, GRMZM2G027115, GRMZM2G137724, GRMZM5G800096, GRMZM2G161969, GRMZM2G003724, GRMZM2G420723, GRMZM2G157758, GRMZM2G171628, GRMZM2G147450, GRMZM2G080380, GRMZM2G119175, GRMZM2G042078, GRMZM2G021605, GRMZM2G155626, GRMZM5G874277, GRMZM2G140614, GRMZM2G152925, GRMZM2G321725, GRMZM2G021331, GRMZM2G002807, GRMZM2G44…
1	GO:0019752	carboxylic acid metabolic process	1.16598e-13	2.36461e-10	GRMZM2G027059, GRMZM2G029055, GRMZM2G107089, GRMZM2G078569, GRMZM2G118286, GRMZM2G180704, GRMZM2G415359, GRMZM2G099696, GRMZM2G074589, GRMZM2G574782, GRMZM2G071208, GRMZM2G124593, GRMZM2G165998, GRMZM2G085827, GRMZM2G120857, GRMZM2G073743, GRMZM2G377341, GRMZM2G176397, GRMZM2G359397, GRMZM2G030784, GRMZM2G050371, GRMZM2G062357, GRMZM2G032222, GRMZM2G134426, GRMZM2G077215, GRMZM2G073950, GRMZM2G10…
1	GO:0043436	oxoacid metabolic process	2.02403e-13	4.1027e-10	GRMZM2G027059, GRMZM2G029055, GRMZM2G107089, GRMZM2G078569, GRMZM2G118286, GRMZM2G180704, GRMZM2G415359, GRMZM2G114739, GRMZM2G099696, GRMZM2G074589, GRMZM2G574782, GRMZM2G071208, GRMZM2G124593, GRMZM2G165998, GRMZM2G085827, GRMZM2G120857, GRMZM2G073743, GRMZM2G377341, GRMZM2G176397, GRMZM2G359397, GRMZM2G030784, GRMZM2G050371, GRMZM2G062357, GRMZM2G032222, GRMZM2G134426, GRMZM2G077215, GRMZM2G07…
1	GO:0006753	nucleoside phosphate metabolic process	3.89659e-12	7.89448e-09	GRMZM2G156068, GRMZM2G038791, GRMZM2G124593, GRMZM2G024484, GRMZM2G166931, GRMZM2G145854, GRMZM2G090068, GRMZM2G030784, GRMZM2G027115, GRMZM2G137724, GRMZM5G800096, GRMZM2G161969, GRMZM2G003724, GRMZM2G420723, GRMZM2G157758, GRMZM2G171628, GRMZM2G090722, GRMZM2G147450, GRMZM2G080380, GRMZM2G119175, GRMZM2G042078, GRMZM2G145715, GRMZM2G092923, GRMZM2G021605, GRMZM2G155626, GRMZM5G874277, GRMZM2G14…
1	GO:0016053	organic acid biosynthetic process	6.46516e-12	1.30919e-08	GRMZM2G078569, GRMZM2G118286, GRMZM2G180704, GRMZM2G099696, GRMZM2G074589, GRMZM2G574782, GRMZM2G071208, GRMZM2G165998, GRMZM2G085827, GRMZM2G377341, GRMZM2G359397, GRMZM2G050371, GRMZM2G134426, GRMZM2G077215, GRMZM2G003057, GRMZM2G101698, GRMZM2G081554, GRMZM2G022252, GRMZM2G079256, GRMZM2G076885, GRMZM2G155580, GRMZM2G090722, GRMZM2G147450, GRMZM2G102156, GRMZM2G029731, GRMZM2G003190, GRMZM2G09…
1	GO:0009126	purine nucleoside monophosphate metabolic process	6.64346e-12	1.34464e-08	GRMZM2G156068, GRMZM2G124593, GRMZM2G024484, GRMZM2G145854, GRMZM2G030784, GRMZM2G137724, GRMZM5G800096, GRMZM2G161969, GRMZM2G003724, GRMZM2G420723, GRMZM2G157758, GRMZM2G171628, GRMZM2G119175, GRMZM2G042078, GRMZM2G021605, GRMZM2G155626, GRMZM5G874277, GRMZM2G140614, GRMZM2G152925, GRMZM2G321725, GRMZM2G021331, GRMZM2G002807, GRMZM2G446253, GRMZM2G003875, GRMZM2G015132, GRMZM5G827505, GRMZM2G12…
1	GO:0009167	purine ribonucleoside monophosphate metabolic process	6.64346e-12	1.34464e-08	GRMZM2G156068, GRMZM2G124593, GRMZM2G024484, GRMZM2G145854, GRMZM2G030784, GRMZM2G137724, GRMZM5G800096, GRMZM2G161969, GRMZM2G003724, GRMZM2G420723, GRMZM2G157758, GRMZM2G171628, GRMZM2G119175, GRMZM2G042078, GRMZM2G021605, GRMZM2G155626, GRMZM5G874277, GRMZM2G140614, GRMZM2G152925, GRMZM2G321725, GRMZM2G021331, GRMZM2G002807, GRMZM2G446253, GRMZM2G003875, GRMZM2G015132, GRMZM5G827505, GRMZM2G12…
1	GO:0046394	carboxylic acid biosynthetic process	1.05785e-11	2.13897e-08	GRMZM2G078569, GRMZM2G118286, GRMZM2G180704, GRMZM2G099696, GRMZM2G074589, GRMZM2G574782, GRMZM2G071208, GRMZM2G165998, GRMZM2G085827, GRMZM2G377341, GRMZM2G359397, GRMZM2G050371, GRMZM2G134426, GRMZM2G077215, GRMZM2G101698, GRMZM2G022252, GRMZM2G079256, GRMZM2G076885, GRMZM2G155580, GRMZM2G090722, GRMZM2G147450, GRMZM2G102156, GRMZM2G029731, GRMZM2G003190, GRMZM2G092923, GRMZM2G000531, GRMZM2G10…
1	GO:0009117	nucleotide metabolic process	1.07993e-11	2.18254e-08	GRMZM2G156068, GRMZM2G038791, GRMZM2G124593, GRMZM2G024484, GRMZM2G166931, GRMZM2G145854, GRMZM2G090068, GRMZM2G030784, GRMZM2G027115, GRMZM5G800096, GRMZM2G161969, GRMZM2G003724, GRMZM2G420723, GRMZM2G157758, GRMZM2G171628, GRMZM2G090722, GRMZM2G147450, GRMZM2G080380, GRMZM2G119175, GRMZM2G042078, GRMZM2G145715, GRMZM2G092923, GRMZM2G021605, GRMZM2G155626, GRMZM5G874277, GRMZM2G140614, GRMZM2G17…
1	GO:1901564	organonitrogen compound metabolic process	2.30523e-11	4.65656e-08	GRMZM2G156068, GRMZM2G114954, GRMZM2G029055, GRMZM2G107089, GRMZM2G156162, GRMZM2G091143, GRMZM2G114739, GRMZM2G038791, GRMZM2G074589, GRMZM2G135095, GRMZM2G050596, GRMZM2G084192, GRMZM2G151440, GRMZM2G574782, GRMZM2G071208, GRMZM2G124593, GRMZM2G165998, GRMZM2G085827, GRMZM2G024484, GRMZM5G824944, GRMZM2G041159, GRMZM2G166931, GRMZM2G145854, GRMZM2G040762, GRMZM2G133919, GRMZM2G090068, GRMZM2G09…
1	GO:0044710	single-organism metabolic process	4.0559e-11	8.18886e-08	GRMZM2G156068, GRMZM2G027059, GRMZM2G029055, GRMZM2G107089, GRMZM2G078569, GRMZM2G118286, GRMZM2G180704, GRMZM2G481548, GRMZM2G448174, GRMZM2G031028, GRMZM2G415359, GRMZM2G156162, GRMZM2G114739, GRMZM2G038791, GRMZM2G099696, GRMZM2G074589, GRMZM2G084192, GRMZM2G151440, GRMZM2G574782, GRMZM2G071208, GRMZM2G124593, GRMZM2G165998, GRMZM2G060357, GRMZM2G085827, GRMZM2G181359, GRMZM2G120857, GRMZM2G07…
1	GO:0046034	ATP metabolic process	7.3669e-11	1.48664e-07	GRMZM2G156068, GRMZM2G124593, GRMZM2G024484, GRMZM2G145854, GRMZM2G030784, GRMZM5G800096, GRMZM2G161969, GRMZM2G003724, GRMZM2G420723, GRMZM2G157758, GRMZM2G171628, GRMZM2G119175, GRMZM2G042078, GRMZM2G021605, GRMZM2G140614, GRMZM2G152925, GRMZM2G321725, GRMZM2G021331, GRMZM2G002807, GRMZM2G446253, GRMZM2G015132, GRMZM5G827505, GRMZM2G128877, GRMZM2G094497, GRMZM2G421857, GRMZM2G432801, GRMZM2G15…
1	GO:0055086	nucleobase-containing small molecule metabolic process	8.47925e-11	1.71026e-07	GRMZM2G156068, GRMZM2G038791, GRMZM2G574782, GRMZM2G124593, GRMZM2G024484, GRMZM2G166931, GRMZM2G145854, GRMZM2G090068, GRMZM2G030784, GRMZM2G027115, GRMZM2G137724, GRMZM5G800096, GRMZM2G161969, GRMZM2G003724, GRMZM2G420723, GRMZM2G157758, GRMZM2G171628, GRMZM2G090722, GRMZM2G147450, GRMZM2G080380, GRMZM2G119175, GRMZM2G042078, GRMZM2G145715, GRMZM2G092923, GRMZM2G021605, GRMZM2G155626, GRMZM5G87…
1	GO:0009259	ribonucleotide metabolic process	9.50195e-11	1.91559e-07	GRMZM2G156068, GRMZM2G124593, GRMZM2G024484, GRMZM2G145854, GRMZM2G030784, GRMZM2G027115, GRMZM5G800096, GRMZM2G161969, GRMZM2G003724, GRMZM2G420723, GRMZM2G157758, GRMZM2G171628, GRMZM2G147450, GRMZM2G080380, GRMZM2G119175, GRMZM2G042078, GRMZM2G021605, GRMZM2G155626, GRMZM5G874277, GRMZM2G140614, GRMZM2G173878, GRMZM2G152925, GRMZM2G125893, GRMZM2G321725, GRMZM2G021331, GRMZM2G002807, GRMZM2G44…
1	GO:0019693	ribose phosphate metabolic process	2.37637e-10	4.78839e-07	GRMZM2G156068, GRMZM2G124593, GRMZM2G024484, GRMZM2G145854, GRMZM2G030784, GRMZM2G027115, GRMZM5G800096, GRMZM2G161969, GRMZM2G003724, GRMZM2G420723, GRMZM2G157758, GRMZM2G171628, GRMZM2G147450, GRMZM2G080380, GRMZM2G119175, GRMZM2G042078, GRMZM2G145715, GRMZM2G021605, GRMZM2G155626, GRMZM5G874277, GRMZM2G140614, GRMZM2G173878, GRMZM2G152925, GRMZM2G125893, GRMZM2G321725, GRMZM2G021331, GRMZM2G00…
1	GO:0019637	organophosphate metabolic process	3.40312e-10	6.85389e-07	GRMZM2G156068, GRMZM2G027059, GRMZM2G038791, GRMZM2G124593, GRMZM2G024484, GRMZM2G166931, GRMZM2G145854, GRMZM2G090068, GRMZM2G030784, GRMZM2G027115, GRMZM2G032936, GRMZM2G137724, GRMZM5G800096, GRMZM2G161969, GRMZM2G062420, GRMZM2G003724, GRMZM2G420723, GRMZM2G157758, GRMZM2G171628, GRMZM2G090722, GRMZM2G147450, GRMZM2G080380, GRMZM2G029731, GRMZM5G856881, GRMZM2G119175, GRMZM2G042078, GRMZM2G14…
1	GO:0009150	purine ribonucleotide metabolic process	7.30314e-10	1.47012e-06	GRMZM2G156068, GRMZM2G124593, GRMZM2G024484, GRMZM2G145854, GRMZM2G030784, GRMZM5G800096, GRMZM2G161969, GRMZM2G003724, GRMZM2G420723, GRMZM2G157758, GRMZM2G171628, GRMZM2G119175, GRMZM2G042078, GRMZM2G021605, GRMZM2G155626, GRMZM5G874277, GRMZM2G140614, GRMZM2G173878, GRMZM2G152925, GRMZM2G125893, GRMZM2G321725, GRMZM2G021331, GRMZM2G002807, GRMZM2G446253, GRMZM2G003875, GRMZM2G015132, GRMZM2G08…
1	GO:0009144	purine nucleoside triphosphate metabolic process	8.13156e-10	1.63607e-06	GRMZM2G156068, GRMZM2G124593, GRMZM2G024484, GRMZM2G145854, GRMZM2G030784, GRMZM5G800096, GRMZM2G161969, GRMZM2G003724, GRMZM2G420723, GRMZM2G157758, GRMZM2G171628, GRMZM2G119175, GRMZM2G042078, GRMZM2G021605, GRMZM2G140614, GRMZM2G173878, GRMZM2G152925, GRMZM2G125893, GRMZM2G321725, GRMZM2G021331, GRMZM2G002807, GRMZM2G446253, GRMZM2G015132, GRMZM2G085970, GRMZM5G827505, GRMZM2G128877, GRMZM2G09…
1	GO:0009205	purine ribonucleoside triphosphate metabolic process	8.13156e-10	1.63607e-06	GRMZM2G156068, GRMZM2G124593, GRMZM2G024484, GRMZM2G145854, GRMZM2G030784, GRMZM5G800096, GRMZM2G161969, GRMZM2G003724, GRMZM2G420723, GRMZM2G157758, GRMZM2G171628, GRMZM2G119175, GRMZM2G042078, GRMZM2G021605, GRMZM2G140614, GRMZM2G173878, GRMZM2G152925, GRMZM2G125893, GRMZM2G321725, GRMZM2G021331, GRMZM2G002807, GRMZM2G446253, GRMZM2G015132, GRMZM2G085970, GRMZM5G827505, GRMZM2G128877, GRMZM2G09…
1	GO:0006163	purine nucleotide metabolic process	1.32838e-09	2.67004e-06	GRMZM2G156068, GRMZM2G124593, GRMZM2G024484, GRMZM2G145854, GRMZM2G030784, GRMZM5G800096, GRMZM2G161969, GRMZM2G003724, GRMZM2G420723, GRMZM2G157758, GRMZM2G171628, GRMZM2G119175, GRMZM2G042078, GRMZM2G021605, GRMZM2G155626, GRMZM5G874277, GRMZM2G140614, GRMZM2G173878, GRMZM2G152925, GRMZM2G125893, GRMZM2G321725, GRMZM2G021331, GRMZM2G002807, GRMZM2G446253, GRMZM2G003875, GRMZM2G015132, GRMZM2G08…
1	GO:0009199	ribonucleoside triphosphate metabolic process	2.18069e-09	4.381e-06	GRMZM2G156068, GRMZM2G124593, GRMZM2G024484, GRMZM2G145854, GRMZM2G030784, GRMZM5G800096, GRMZM2G161969, GRMZM2G003724, GRMZM2G420723, GRMZM2G157758, GRMZM2G171628, GRMZM2G119175, GRMZM2G042078, GRMZM2G021605, GRMZM2G140614, GRMZM2G173878, GRMZM2G152925, GRMZM2G125893, GRMZM2G321725, GRMZM2G021331, GRMZM2G002807, GRMZM2G446253, GRMZM2G015132, GRMZM2G085970, GRMZM5G827505, GRMZM2G128877, GRMZM2G09…
1	GO:0009141	nucleoside triphosphate metabolic process	3.32469e-09	6.67597e-06	GRMZM2G156068, GRMZM2G124593, GRMZM2G024484, GRMZM2G145854, GRMZM2G030784, GRMZM5G800096, GRMZM2G161969, GRMZM2G003724, GRMZM2G420723, GRMZM2G157758, GRMZM2G171628, GRMZM2G119175, GRMZM2G042078, GRMZM2G021605, GRMZM2G140614, GRMZM2G173878, GRMZM2G152925, GRMZM2G125893, GRMZM2G321725, GRMZM2G021331, GRMZM2G002807, GRMZM2G446253, GRMZM2G015132, GRMZM2G085970, GRMZM5G827505, GRMZM2G128877, GRMZM2G09…
1	GO:0044711	single-organism biosynthetic process	4.36032e-09	8.75115e-06	GRMZM2G156068, GRMZM2G027059, GRMZM2G078569, GRMZM2G118286, GRMZM2G180704, GRMZM2G038791, GRMZM2G099696, GRMZM2G074589, GRMZM2G084192, GRMZM2G574782, GRMZM2G071208, GRMZM2G165998, GRMZM2G085827, GRMZM2G041159, GRMZM2G166931, GRMZM2G377341, GRMZM2G090068, GRMZM2G091900, GRMZM2G359397, GRMZM2G030784, GRMZM2G027115, GRMZM2G050371, GRMZM2G032936, GRMZM2G134426, GRMZM2G077215, GRMZM2G073950, GRMZM2G00…
1	GO:0072521	purine-containing compound metabolic process	7.49558e-09	1.50361e-05	GRMZM2G156068, GRMZM2G574782, GRMZM2G124593, GRMZM2G024484, GRMZM2G145854, GRMZM2G030784, GRMZM2G137724, GRMZM5G800096, GRMZM2G161969, GRMZM2G003724, GRMZM2G420723, GRMZM2G157758, GRMZM2G171628, GRMZM2G119175, GRMZM2G042078, GRMZM2G021605, GRMZM2G155626, GRMZM5G874277, GRMZM2G140614, GRMZM2G173878, GRMZM2G152925, GRMZM2G125893, GRMZM2G321725, GRMZM2G021331, GRMZM2G002807, GRMZM2G446253, GRMZM2G00…
1	GO:0009119	ribonucleoside metabolic process	8.41496e-09	1.6872e-05	GRMZM2G156068, GRMZM2G574782, GRMZM2G124593, GRMZM2G024484, GRMZM2G145854, GRMZM2G030784, GRMZM2G137724, GRMZM5G800096, GRMZM2G161969, GRMZM2G003724, GRMZM2G420723, GRMZM2G157758, GRMZM2G171628, GRMZM2G147450, GRMZM2G080380, GRMZM2G119175, GRMZM2G042078, GRMZM2G021605, GRMZM2G140614, GRMZM2G173878, GRMZM2G152925, GRMZM2G125893, GRMZM2G321725, GRMZM2G021331, GRMZM2G002807, GRMZM2G446253, GRMZM2G01…
1	GO:0009116	nucleoside metabolic process	1.4643e-08	2.93446e-05	GRMZM2G156068, GRMZM2G038791, GRMZM2G574782, GRMZM2G124593, GRMZM2G024484, GRMZM2G145854, GRMZM2G030784, GRMZM2G137724, GRMZM5G800096, GRMZM2G161969, GRMZM2G003724, GRMZM2G420723, GRMZM2G157758, GRMZM2G171628, GRMZM2G147450, GRMZM2G080380, GRMZM2G119175, GRMZM2G042078, GRMZM2G021605, GRMZM2G140614, GRMZM2G173878, GRMZM2G152925, GRMZM2G125893, GRMZM2G321725, GRMZM2G021331, GRMZM2G002807, GRMZM2G44…
1	GO:0008652	cellular amino acid biosynthetic process	1.59165e-08	3.18808e-05	GRMZM2G074589, GRMZM2G574782, GRMZM2G071208, GRMZM2G165998, GRMZM2G085827, GRMZM2G050371, GRMZM2G134426, GRMZM2G077215, GRMZM2G022252, GRMZM2G076885, GRMZM2G090722, GRMZM2G147450, GRMZM2G029731, GRMZM2G092923, GRMZM2G104613, GRMZM2G068862, GRMZM2G082214, GRMZM2G165747, GRMZM2G151977, GRMZM2G010044, GRMZM2G113873, GRMZM2G117642, GRMZM2G010406, GRMZM2G005887, GRMZM2G124365, GRMZM2G400604, GRMZM2G12…
1	GO:0046128	purine ribonucleoside metabolic process	2.35097e-08	4.70664e-05	GRMZM2G156068, GRMZM2G574782, GRMZM2G124593, GRMZM2G024484, GRMZM2G145854, GRMZM2G030784, GRMZM2G137724, GRMZM5G800096, GRMZM2G161969, GRMZM2G003724, GRMZM2G420723, GRMZM2G157758, GRMZM2G171628, GRMZM2G119175, GRMZM2G042078, GRMZM2G021605, GRMZM2G140614, GRMZM2G173878, GRMZM2G152925, GRMZM2G125893, GRMZM2G321725, GRMZM2G021331, GRMZM2G002807, GRMZM2G446253, GRMZM2G015132, GRMZM2G085970, GRMZM5G82…
1	GO:0042278	purine nucleoside metabolic process	3.056e-08	6.11506e-05	GRMZM2G156068, GRMZM2G574782, GRMZM2G124593, GRMZM2G024484, GRMZM2G145854, GRMZM2G030784, GRMZM2G137724, GRMZM5G800096, GRMZM2G161969, GRMZM2G003724, GRMZM2G420723, GRMZM2G157758, GRMZM2G171628, GRMZM2G119175, GRMZM2G042078, GRMZM2G021605, GRMZM2G140614, GRMZM2G173878, GRMZM2G152925, GRMZM2G125893, GRMZM2G321725, GRMZM2G021331, GRMZM2G002807, GRMZM2G446253, GRMZM2G015132, GRMZM2G085970, GRMZM5G82…
1	GO:0009124	nucleoside monophosphate biosynthetic process	4.86461e-08	9.72922e-05	GRMZM2G156068, GRMZM2G038791, GRMZM2G027115, GRMZM2G137724, GRMZM2G157758, GRMZM2G171628, GRMZM2G090722, GRMZM2G147450, GRMZM2G080380, GRMZM2G042078, GRMZM2G155626, GRMZM5G874277, GRMZM2G321725, GRMZM2G021331, GRMZM2G003875, GRMZM2G109472, GRMZM2G154344, GRMZM2G041275
1	GO:1901657	glycosyl compound metabolic process	5.20805e-08	0.000104109	GRMZM2G156068, GRMZM2G038791, GRMZM2G574782, GRMZM2G124593, GRMZM2G024484, GRMZM2G145854, GRMZM2G030784, GRMZM2G137724, GRMZM5G800096, GRMZM2G161969, GRMZM2G091228, GRMZM2G003724, GRMZM2G420723, GRMZM2G157758, GRMZM2G171628, GRMZM2G147450, GRMZM2G080380, GRMZM2G119175, GRMZM2G042078, GRMZM2G021605, GRMZM2G140614, GRMZM2G173878, GRMZM2G152925, GRMZM2G125893, GRMZM2G321725, GRMZM2G021331, GRMZM2G00…
1	GO:0009156	ribonucleoside monophosphate biosynthetic process	7.6999e-08	0.000153844	GRMZM2G156068, GRMZM2G038791, GRMZM2G027115, GRMZM2G137724, GRMZM2G157758, GRMZM2G171628, GRMZM2G147450, GRMZM2G080380, GRMZM2G042078, GRMZM2G155626, GRMZM5G874277, GRMZM2G321725, GRMZM2G021331, GRMZM2G003875, GRMZM2G109472, GRMZM2G154344, GRMZM2G041275
1	GO:0006732	coenzyme metabolic process	1.27104e-07	0.000253826	GRMZM2G574782, GRMZM2G124593, GRMZM5G824944, GRMZM2G166931, GRMZM2G377341, GRMZM2G090068, GRMZM2G030784, GRMZM2G027115, GRMZM2G032936, GRMZM2G098039, GRMZM2G101698, GRMZM2G074241, GRMZM2G161969, GRMZM2G062420, GRMZM2G003724, GRMZM2G119175, GRMZM2G145715, GRMZM2G021605, GRMZM2G438673, GRMZM2G140614, GRMZM2G071714, GRMZM2G039982, GRMZM2G039251, GRMZM2G002807, GRMZM2G446253, GRMZM2G079538, GRMZM5G88…
1	GO:1901566	organonitrogen compound biosynthetic process	1.71795e-07	0.000342903	GRMZM2G156068, GRMZM2G114954, GRMZM2G029055, GRMZM2G107089, GRMZM2G156162, GRMZM2G091143, GRMZM2G074589, GRMZM2G135095, GRMZM2G050596, GRMZM2G084192, GRMZM2G574782, GRMZM2G071208, GRMZM2G165998, GRMZM2G085827, GRMZM5G824944, GRMZM2G041159, GRMZM2G166931, GRMZM2G040762, GRMZM2G090068, GRMZM2G096424, GRMZM2G027115, GRMZM2G050371, GRMZM2G032936, GRMZM2G134426, GRMZM2G077215, GRMZM2G073950, GRMZM2G31…
1	GO:0045333	cellular respiration	2.58613e-07	0.000515933	GRMZM2G415359, GRMZM2G120857, GRMZM2G024484, GRMZM2G145854, GRMZM2G176397, GRMZM5G800096, GRMZM2G064023, GRMZM2G420723, GRMZM2G152925, GRMZM2G010044, GRMZM2G173251, GRMZM2G039251, GRMZM2G079538, GRMZM5G827505, GRMZM2G446108, GRMZM2G151041, GRMZM2G451281, GRMZM2G146965, GRMZM2G063851
1	GO:0046686	response to cadmium ion	3.66733e-07	0.000731265	GRMZM2G125310, GRMZM2G415359, GRMZM2G151440, GRMZM2G102499, GRMZM5G824944, GRMZM2G133919, GRMZM2G030784, GRMZM2G104373, GRMZM5G813217, GRMZM2G032936, GRMZM2G141799, GRMZM2G048324, GRMZM2G064023, GRMZM2G091228, GRMZM2G008623, GRMZM2G126913, GRMZM2G119175, GRMZM5G828229, AC209784.3_FG007, GRMZM2G310431, GRMZM2G034069, GRMZM2G165747, GRMZM2G335657, GRMZM2G039251, GRMZM2G021331, GRMZM2G002807, GRMZM2…
1	GO:0006818	hydrogen transport	3.85525e-07	0.000768352	GRMZM2G156068, GRMZM2G019999, GRMZM2G157758, GRMZM2G171628, GRMZM2G027851, GRMZM2G042078, GRMZM2G158279, GRMZM2G321725, GRMZM2G024310, GRMZM2G021331, GRMZM2G128877, GRMZM2G094497, GRMZM2G421857, GRMZM2G154344, GRMZM2G158766, GRMZM2G052088, GRMZM2G041275
1	GO:0015992	proton transport	3.85525e-07	0.000768352	GRMZM2G156068, GRMZM2G019999, GRMZM2G157758, GRMZM2G171628, GRMZM2G027851, GRMZM2G042078, GRMZM2G158279, GRMZM2G321725, GRMZM2G024310, GRMZM2G021331, GRMZM2G128877, GRMZM2G094497, GRMZM2G421857, GRMZM2G154344, GRMZM2G158766, GRMZM2G052088, GRMZM2G041275
1	GO:1901135	carbohydrate derivative metabolic process	4.32869e-07	0.000861842	GRMZM2G156068, GRMZM2G027059, GRMZM2G038791, GRMZM2G574782, GRMZM2G124593, GRMZM2G024484, GRMZM2G145854, GRMZM2G030784, GRMZM2G027115, GRMZM2G137724, GRMZM5G800096, GRMZM2G007957, GRMZM2G161969, GRMZM2G091228, GRMZM2G003724, GRMZM2G420723, GRMZM2G157758, GRMZM2G171628, GRMZM2G090722, GRMZM2G147450, GRMZM2G080380, GRMZM2G154165, GRMZM5G856881, GRMZM2G119175, GRMZM2G042078, GRMZM2G145715, GRMZM2G02…
1	GO:0015980	energy derivation by oxidation of organic compounds	5.41237e-07	0.00107706	GRMZM2G415359, GRMZM2G120857, GRMZM2G024484, GRMZM2G145854, GRMZM2G176397, GRMZM5G800096, GRMZM2G064023, GRMZM2G420723, GRMZM2G074158, GRMZM2G152925, GRMZM2G010044, GRMZM2G173251, GRMZM2G039251, GRMZM2G079538, GRMZM5G827505, GRMZM2G446108, GRMZM2G151041, GRMZM2G451281, GRMZM2G146965, GRMZM2G063851
1	GO:0006091	generation of precursor metabolites and energy	8.49756e-07	0.00169016	GRMZM2G078569, GRMZM2G448174, GRMZM2G031028, GRMZM2G415359, GRMZM2G124593, GRMZM2G120857, GRMZM2G024484, GRMZM2G145854, GRMZM2G176397, GRMZM2G030784, GRMZM2G131489, GRMZM2G049547, GRMZM5G847615, GRMZM5G800096, GRMZM2G161969, GRMZM2G064023, GRMZM2G003724, GRMZM2G420723, GRMZM2G119175, GRMZM2G021605, GRMZM2G140614, GRMZM2G074158, GRMZM2G152925, GRMZM2G010044, GRMZM2G173251, GRMZM2G396397, GRMZM2G03…
1	GO:0044763	single-organism cellular process	1.02748e-06	0.00204263	GRMZM2G143525, GRMZM2G156068, GRMZM2G027059, GRMZM2G164714, GRMZM2G029055, GRMZM2G107089, GRMZM2G078569, GRMZM2G118286, GRMZM2G180704, GRMZM2G448174, GRMZM2G031028, GRMZM2G098819, GRMZM2G415359, GRMZM2G060765, GRMZM2G114739, GRMZM2G047855, GRMZM2G038791, GRMZM2G099696, GRMZM2G074589, GRMZM2G176358, GRMZM2G084192, GRMZM2G151440, GRMZM2G574782, GRMZM2G071208, GRMZM2G147671, GRMZM2G165926, GRMZM2G12…
1	GO:1901293	nucleoside phosphate biosynthetic process	1.26141e-06	0.00250643	GRMZM2G156068, GRMZM2G038791, GRMZM2G166931, GRMZM2G027115, GRMZM2G137724, GRMZM2G157758, GRMZM2G171628, GRMZM2G090722, GRMZM2G147450, GRMZM2G080380, GRMZM2G042078, GRMZM2G155626, GRMZM5G874277, GRMZM2G125893, GRMZM2G321725, GRMZM2G021331, GRMZM2G003875, GRMZM5G887647, GRMZM2G109472, GRMZM2G049588, GRMZM2G154344, GRMZM2G041275
1	GO:1902600	hydrogen ion transmembrane transport	1.39161e-06	0.00276375	GRMZM2G156068, GRMZM2G019999, GRMZM2G157758, GRMZM2G171628, GRMZM2G042078, GRMZM2G321725, GRMZM2G021331, GRMZM2G128877, GRMZM2G094497, GRMZM2G421857, GRMZM2G154344, GRMZM2G158766, GRMZM2G052088, GRMZM2G041275
1	GO:0006520	cellular amino acid metabolic process	1.39167e-06	0.00276375	GRMZM2G029055, GRMZM2G107089, GRMZM2G074589, GRMZM2G574782, GRMZM2G071208, GRMZM2G165998, GRMZM2G085827, GRMZM2G050371, GRMZM2G032222, GRMZM2G134426, GRMZM2G077215, GRMZM2G073950, GRMZM2G106427, GRMZM2G022252, GRMZM2G076885, GRMZM2G090722, GRMZM2G147450, GRMZM2G158627, GRMZM2G080380, GRMZM2G029731, GRMZM2G092923, GRMZM2G104613, GRMZM2G068862, GRMZM2G082214, GRMZM2G071714, GRMZM2G165747, GRMZM2G15…
1	GO:0090407	organophosphate biosynthetic process	1.52493e-06	0.00302547	GRMZM2G156068, GRMZM2G027059, GRMZM2G038791, GRMZM2G166931, GRMZM2G030784, GRMZM2G027115, GRMZM2G032936, GRMZM2G137724, GRMZM2G062420, GRMZM2G157758, GRMZM2G171628, GRMZM2G090722, GRMZM2G147450, GRMZM2G080380, GRMZM5G856881, GRMZM2G042078, GRMZM2G155626, GRMZM5G874277, GRMZM2G122296, GRMZM2G037104, GRMZM2G125893, GRMZM2G321725, GRMZM2G021331, GRMZM2G002807, GRMZM2G003875, GRMZM5G887647, GRMZM2G10…
1	GO:0006771	riboflavin metabolic process	1.5917e-06	0.00315633	GRMZM2G166931, GRMZM2G090068, GRMZM2G027115, GRMZM2G320099, GRMZM2G074158, GRMZM2G102231, GRMZM2G051577
1	GO:0009231	riboflavin biosynthetic process	1.5917e-06	0.00315633	GRMZM2G166931, GRMZM2G090068, GRMZM2G027115, GRMZM2G320099, GRMZM2G074158, GRMZM2G102231, GRMZM2G051577
1	GO:0042727	flavin-containing compound biosynthetic process	1.5917e-06	0.00315633	GRMZM2G166931, GRMZM2G090068, GRMZM2G027115, GRMZM2G320099, GRMZM2G074158, GRMZM2G102231, GRMZM2G051577
1	GO:0009060	aerobic respiration	2.40275e-06	0.00475745	GRMZM2G415359, GRMZM2G120857, GRMZM2G024484, GRMZM2G176397, GRMZM2G064023, GRMZM2G152925, GRMZM2G010044, GRMZM2G173251, GRMZM2G039251, GRMZM2G079538, GRMZM5G827505, GRMZM2G151041, GRMZM2G146965, GRMZM2G063851
1	GO:0009165	nucleotide biosynthetic process	4.21502e-06	0.00834152	GRMZM2G156068, GRMZM2G038791, GRMZM2G166931, GRMZM2G027115, GRMZM2G157758, GRMZM2G171628, GRMZM2G090722, GRMZM2G147450, GRMZM2G080380, GRMZM2G042078, GRMZM2G155626, GRMZM5G874277, GRMZM2G125893, GRMZM2G321725, GRMZM2G021331, GRMZM2G003875, GRMZM5G887647, GRMZM2G109472, GRMZM2G049588, GRMZM2G154344, GRMZM2G041275
1	GO:0051186	cofactor metabolic process	4.65956e-06	0.00921661	GRMZM2G114739, GRMZM2G574782, GRMZM2G124593, GRMZM5G824944, GRMZM2G041159, GRMZM2G166931, GRMZM2G377341, GRMZM2G090068, GRMZM2G030784, GRMZM2G027115, GRMZM2G032936, GRMZM2G098039, GRMZM2G101698, GRMZM2G074241, GRMZM2G161969, GRMZM2G062420, GRMZM2G003724, GRMZM2G458824, GRMZM2G102156, GRMZM2G119175, GRMZM2G145715, GRMZM2G021605, GRMZM2G438673, GRMZM2G140614, GRMZM2G071714, GRMZM2G039982, GRMZM2G03…
1	GO:0042364	water-soluble vitamin biosynthetic process	4.66067e-06	0.00921661	GRMZM2G084192, GRMZM2G166931, GRMZM2G090068, GRMZM2G359397, GRMZM2G027115, GRMZM2G320099, GRMZM2G102156, GRMZM2G074158, GRMZM2G102231, GRMZM2G095400, GRMZM2G051577, GRMZM2G178254, GRMZM2G110932
1	GO:0010038	response to metal ion	5.97928e-06	0.0118151	GRMZM2G125310, GRMZM2G415359, GRMZM2G151440, GRMZM5G824831, GRMZM2G102499, GRMZM5G824944, GRMZM2G133919, GRMZM2G030784, GRMZM2G104373, GRMZM5G813217, GRMZM2G032936, GRMZM2G141799, GRMZM2G048324, GRMZM2G064023, GRMZM2G091228, GRMZM2G008623, GRMZM2G126913, GRMZM2G119175, GRMZM2G035620, GRMZM5G828229, AC209784.3_FG007, GRMZM2G310431, GRMZM2G034069, GRMZM2G165747, GRMZM2G335657, GRMZM2G039251, GRMZM2…
1	GO:0032787	monocarboxylic acid metabolic process	7.00621e-06	0.0138373	GRMZM2G027059, GRMZM2G078569, GRMZM2G118286, GRMZM2G180704, GRMZM2G099696, GRMZM2G124593, GRMZM2G085827, GRMZM2G073743, GRMZM2G377341, GRMZM2G030784, GRMZM2G062357, GRMZM2G101698, GRMZM2G074241, GRMZM2G161969, GRMZM2G003724, GRMZM2G079256, GRMZM2G155580, GRMZM2G102156, GRMZM2G003190, GRMZM5G856881, GRMZM2G046537, GRMZM2G119175, GRMZM2G145715, GRMZM2G000531, GRMZM2G021605, GRMZM2G140614, GRMZM2G07…
1	GO:0009110	vitamin biosynthetic process	7.66401e-06	0.0151287	GRMZM2G084192, GRMZM2G166931, GRMZM2G090068, GRMZM2G359397, GRMZM2G027115, GRMZM2G320099, GRMZM2G102156, GRMZM2G074158, GRMZM2G102231, GRMZM2G095400, GRMZM2G051577, GRMZM2G178254, GRMZM2G110932, GRMZM2G166383
1	GO:0006099	tricarboxylic acid cycle	7.81946e-06	0.0154278	GRMZM2G415359, GRMZM2G120857, GRMZM2G176397, GRMZM2G064023, GRMZM2G010044, GRMZM2G173251, GRMZM2G039251, GRMZM2G079538, GRMZM2G151041, GRMZM2G146965, GRMZM2G063851
1	GO:1901607	alpha-amino acid biosynthetic process	8.60541e-06	0.0169699	GRMZM2G074589, GRMZM2G574782, GRMZM2G071208, GRMZM2G165998, GRMZM2G085827, GRMZM2G050371, GRMZM2G134426, GRMZM2G077215, GRMZM2G076885, GRMZM2G090722, GRMZM2G147450, GRMZM2G165747, GRMZM2G151977, GRMZM2G113873, GRMZM2G117642, GRMZM2G010406, GRMZM2G005887, GRMZM2G124365, GRMZM2G122198, GRMZM2G161337, GRMZM2G112149
1	GO:0044248	cellular catabolic process	9.09811e-06	0.0179324	GRMZM2G156162, GRMZM2G091143, GRMZM2G074386, GRMZM5G861603, GRMZM2G074589, GRMZM2G061745, GRMZM2G095114, GRMZM2G151440, GRMZM2G033626, GRMZM2G147671, GRMZM2G165926, GRMZM5G824831, GRMZM2G181359, GRMZM2G038126, GRMZM2G092975, GRMZM2G040762, GRMZM2G030784, GRMZM2G104373, GRMZM2G032222, AC149818.2_FG006, GRMZM2G150867, GRMZM2G460406, GRMZM2G127374, GRMZM2G040843, GRMZM2G106427, GRMZM2G137724, GRMZM2…
1	GO:0042726	flavin-containing compound metabolic process	1.06593e-05	0.0209989	GRMZM2G166931, GRMZM2G090068, GRMZM2G027115, GRMZM2G320099, GRMZM2G074158, GRMZM2G102231, GRMZM2G051577
1	GO:0006767	water-soluble vitamin metabolic process	1.09791e-05	0.0216178	GRMZM2G084192, GRMZM2G166931, GRMZM2G090068, GRMZM2G359397, GRMZM2G027115, GRMZM2G320099, GRMZM2G102156, GRMZM2G074158, GRMZM2G102231, GRMZM2G095400, GRMZM2G051577, GRMZM2G178254, GRMZM2G110932
1	GO:0009127	purine nucleoside monophosphate biosynthetic process	1.54014e-05	0.0303099	GRMZM2G156068, GRMZM2G137724, GRMZM2G157758, GRMZM2G171628, GRMZM2G042078, GRMZM2G155626, GRMZM5G874277, GRMZM2G321725, GRMZM2G021331, GRMZM2G003875, GRMZM2G154344, GRMZM2G041275
1	GO:0009168	purine ribonucleoside monophosphate biosynthetic process	1.54014e-05	0.0303099	GRMZM2G156068, GRMZM2G137724, GRMZM2G157758, GRMZM2G171628, GRMZM2G042078, GRMZM2G155626, GRMZM5G874277, GRMZM2G321725, GRMZM2G021331, GRMZM2G003875, GRMZM2G154344, GRMZM2G041275
1	GO:0006766	vitamin metabolic process	1.6126e-05	0.0317038	GRMZM2G084192, GRMZM2G166931, GRMZM2G090068, GRMZM2G359397, GRMZM2G027115, GRMZM2G320099, GRMZM2G102156, GRMZM2G074158, GRMZM2G102231, GRMZM2G095400, GRMZM2G051577, GRMZM2G178254, GRMZM2G110932, GRMZM2G166383
1	GO:0009260	ribonucleotide biosynthetic process	1.7512e-05	0.0344111	GRMZM2G156068, GRMZM2G027115, GRMZM2G157758, GRMZM2G171628, GRMZM2G147450, GRMZM2G080380, GRMZM2G042078, GRMZM2G155626, GRMZM5G874277, GRMZM2G125893, GRMZM2G321725, GRMZM2G021331, GRMZM2G003875, GRMZM2G109472, GRMZM2G154344, GRMZM2G041275
1	GO:0046390	ribose phosphate biosynthetic process	1.7512e-05	0.0344111	GRMZM2G156068, GRMZM2G027115, GRMZM2G157758, GRMZM2G171628, GRMZM2G147450, GRMZM2G080380, GRMZM2G042078, GRMZM2G155626, GRMZM5G874277, GRMZM2G125893, GRMZM2G321725, GRMZM2G021331, GRMZM2G003875, GRMZM2G109472, GRMZM2G154344, GRMZM2G041275
1	GO:0019695	choline metabolic process	1.88899e-05	0.0370808	GRMZM2G156162, GRMZM2G122296, GRMZM2G016189, GRMZM2G135470
1	GO:0006631	fatty acid metabolic process	1.91022e-05	0.0374785	GRMZM2G078569, GRMZM2G118286, GRMZM2G180704, GRMZM2G099696, GRMZM2G085827, GRMZM2G073743, GRMZM2G377341, GRMZM2G062357, GRMZM2G101698, GRMZM2G074241, GRMZM2G079256, GRMZM2G155580, GRMZM2G003190, GRMZM2G046537, GRMZM2G000531, GRMZM2G071714, GRMZM2G039982, GRMZM2G070422, GRMZM2G143955, GRMZM2G062481, GRMZM5G864319, GRMZM5G848768, GRMZM2G022563, GRMZM2G145944, GRMZM2G175818, GRMZM2G002959, GRMZM2G03…
1	GO:0015985	energy coupled proton transport, down electrochemical gradient	2.09558e-05	0.0410943	GRMZM2G156068, GRMZM2G157758, GRMZM2G171628, GRMZM2G042078, GRMZM2G321725, GRMZM2G021331, GRMZM2G154344, GRMZM2G041275
1	GO:0015986	ATP synthesis coupled proton transport	2.09558e-05	0.0410943	GRMZM2G156068, GRMZM2G157758, GRMZM2G171628, GRMZM2G042078, GRMZM2G321725, GRMZM2G021331, GRMZM2G154344, GRMZM2G041275
1	GO:1901605	alpha-amino acid metabolic process	2.31533e-05	0.0453572	GRMZM2G074589, GRMZM2G151440, GRMZM2G574782, GRMZM2G071208, GRMZM2G165998, GRMZM2G085827, GRMZM2G050371, GRMZM2G134426, GRMZM2G077215, GRMZM2G073950, GRMZM2G113696, GRMZM2G144030, GRMZM2G076885, GRMZM2G090722, GRMZM2G147450, GRMZM2G071714, GRMZM2G165747, GRMZM2G151977, GRMZM2G113873, GRMZM2G117642, GRMZM2G079538, GRMZM2G010406, GRMZM2G005887, GRMZM2G124365, GRMZM2G122198, GRMZM2G161337, GRMZM2G11…
1	GO:1901575	organic substance catabolic process	3.04691e-05	0.0596585	GRMZM2G091143, GRMZM2G074386, GRMZM5G861603, GRMZM2G074589, GRMZM2G061745, GRMZM2G095114, GRMZM2G151440, GRMZM2G033626, GRMZM2G147671, GRMZM2G165926, GRMZM2G124593, GRMZM5G824831, GRMZM2G181359, GRMZM2G038126, GRMZM2G092975, GRMZM2G040762, GRMZM2G030784, GRMZM2G104373, GRMZM2G032222, AC149818.2_FG006, GRMZM2G150867, GRMZM2G127374, GRMZM2G040843, GRMZM2G106427, GRMZM2G137724, GRMZM2G074241, GRMZM2…
1	GO:0009067	aspartate family amino acid biosynthetic process	3.34082e-05	0.0653798	GRMZM2G074589, GRMZM2G574782, GRMZM2G165998, GRMZM2G085827, GRMZM2G076885, GRMZM2G090722, GRMZM2G165747, GRMZM2G151977, GRMZM2G113873, GRMZM2G112149
1	GO:0072330	monocarboxylic acid biosynthetic process	3.73577e-05	0.0730716	GRMZM2G078569, GRMZM2G118286, GRMZM2G180704, GRMZM2G099696, GRMZM2G085827, GRMZM2G377341, GRMZM2G101698, GRMZM2G079256, GRMZM2G155580, GRMZM2G102156, GRMZM2G003190, GRMZM2G000531, GRMZM2G071714, GRMZM2G039982, GRMZM2G070422, GRMZM2G143955, GRMZM2G062481, GRMZM2G095400, GRMZM5G864319, GRMZM5G848768, GRMZM2G022563, GRMZM2G110932, GRMZM2G175818, GRMZM2G134256, GRMZM2G034083
1	GO:0042398	cellular modified amino acid biosynthetic process	4.17535e-05	0.0816281	GRMZM2G156162, GRMZM5G824944, GRMZM2G113696, GRMZM2G144030, GRMZM2G062420, GRMZM2G155974, GRMZM2G393334, GRMZM2G016189, GRMZM2G135470
1	GO:0009086	methionine biosynthetic process	4.4372e-05	0.0867029	GRMZM2G574782, GRMZM2G165998, GRMZM2G076885, GRMZM2G165747, GRMZM2G151977, GRMZM2G113873, GRMZM2G112149
2	GO:0015693	magnesium ion transport	4.65527e-07	0.000927795	GRMZM2G027023, GRMZM2G108477, GRMZM2G477146, GRMZM2G126601, GRMZM2G164797, GRMZM2G104147, GRMZM2G420436, GRMZM2G097421, GRMZM2G453832
2	GO:0042440	pigment metabolic process	1.03466e-06	0.00206104	GRMZM2G323754, GRMZM5G813892, GRMZM2G099797, GRMZM2G158252, GRMZM2G419239, GRMZM2G403740, GRMZM2G062342, GRMZM2G149317, GRMZM2G007012, GRMZM2G304712, GRMZM2G127421, GRMZM2G104920, GRMZM2G137046, GRMZM2G339699, GRMZM2G056335, GRMZM2G464328, GRMZM2G124553, GRMZM2G389944, GRMZM2G338465, GRMZM2G049549, GRMZM2G397247, GRMZM2G003417, GRMZM2G099036, GRMZM5G837869, GRMZM2G300348, GRMZM2G126795
2	GO:0009812	flavonoid metabolic process	2.23409e-05	0.0444808	GRMZM2G323754, GRMZM5G813892, GRMZM2G099797, GRMZM2G419239, GRMZM2G403740, GRMZM2G457929, GRMZM2G007012, GRMZM2G304712, GRMZM2G104920, GRMZM2G137046, GRMZM2G005155, GRMZM2G056335, GRMZM2G389944, GRMZM2G338465, GRMZM2G049549, GRMZM2G126795
2	GO:0071482	cellular response to light stimulus	2.53084e-05	0.0503637	GRMZM2G169329, GRMZM2G061602, GRMZM2G079904, GRMZM2G001663, GRMZM2G020291, GRMZM2G147800, GRMZM2G162413, GRMZM2G162409, GRMZM2G422644, GRMZM2G104920, GRMZM2G137046, GRMZM2G136960, GRMZM2G146614, GRMZM2G049549, GRMZM2G017045, GRMZM2G077436, GRMZM2G121494, GRMZM2G126795
2	GO:0071478	cellular response to radiation	4.28767e-05	0.0852818	GRMZM2G169329, GRMZM2G061602, GRMZM2G079904, GRMZM2G001663, GRMZM2G020291, GRMZM2G147800, GRMZM2G162413, GRMZM2G162409, GRMZM2G422644, GRMZM2G104920, GRMZM2G137046, GRMZM2G136960, GRMZM2G146614, GRMZM2G049549, GRMZM2G017045, GRMZM2G077436, GRMZM2G121494, GRMZM2G126795
2	GO:0010224	response to UV-B	5.34607e-05	0.10628	GRMZM2G162413, GRMZM2G403740, GRMZM2G389155, GRMZM2G007012, GRMZM2G304712, GRMZM2G137046, GRMZM2G056335, AC155434.2_FG001, GRMZM2G124553, GRMZM2G389944, GRMZM2G338465, GRMZM2G146614, GRMZM2G003417
2	GO:0071214	cellular response to abiotic stimulus	6.57945e-05	0.130734	GRMZM2G169329, GRMZM2G061602, GRMZM2G079904, GRMZM2G001663, GRMZM2G020291, GRMZM2G147800, GRMZM2G040030, GRMZM2G027821, GRMZM2G162413, GRMZM2G058910, GRMZM2G162409, GRMZM2G422644, GRMZM2G121070, GRMZM2G104920, GRMZM2G137046, GRMZM2G308687, GRMZM2G136960, GRMZM2G476914, GRMZM2G146614, GRMZM2G049549, GRMZM2G017045, GRMZM2G077436, GRMZM2G121494, GRMZM2G126795
2	GO:0006658	phosphatidylserine metabolic process	6.65065e-05	0.132082	GRMZM2G477340, GRMZM2G039385, GRMZM2G155242, GRMZM2G004528
2	GO:0006659	phosphatidylserine biosynthetic process	6.65065e-05	0.132082	GRMZM2G477340, GRMZM2G039385, GRMZM2G155242, GRMZM2G004528
2	GO:0046148	pigment biosynthetic process	0.000192054	0.381035	GRMZM2G323754, GRMZM5G813892, GRMZM2G099797, GRMZM2G419239, GRMZM2G403740, GRMZM2G062342, GRMZM2G149317, GRMZM2G007012, GRMZM2G304712, GRMZM2G339699, GRMZM2G056335, GRMZM2G464328, GRMZM2G389944, GRMZM2G338465, GRMZM2G397247, GRMZM2G099036, GRMZM5G837869, GRMZM2G300348
3	GO:0015979	photosynthesis	7.4482e-96	2.07507e-92	GRMZM2G113093, GRMZM2G087598, GRMZM2G112728, GRMZM2G143917, GRMZM2G176840, GRMZM2G129513, GRMZM2G043453, GRMZM2G383154, GRMZM2G032253, GRMZM2G036829, GRMZM2G081653, GRMZM2G022090, GRMZM6G101378, GRMZM2G315931, GRMZM2G114399, GRMZM2G033493, GRMZM2G000256, GRMZM2G162233, GRMZM2G126361, GRMZM2G355752, GRMZM2G488458, GRMZM5G809292, GRMZM2G092632, GRMZM2G063592, GRMZM2G004222, GRMZM2G071996, GRMZM5G80…
3	GO:0019684	photosynthesis, light reaction	9.69825e-61	2.70096e-57	GRMZM2G113093, GRMZM2G087598, GRMZM2G143917, GRMZM2G129513, GRMZM2G383154, GRMZM2G032253, GRMZM2G036829, GRMZM2G081653, GRMZM2G022090, GRMZM6G101378, GRMZM2G315931, GRMZM2G033493, GRMZM2G162233, GRMZM2G126361, GRMZM2G488458, GRMZM5G809292, GRMZM2G063592, GRMZM2G071996, GRMZM2G038365, GRMZM5G849107, GRMZM2G008892, GRMZM2G028302, GRMZM2G464891, GRMZM2G087435, GRMZM2G701201, GRMZM2G048313, GRMZM2G12…
3	GO:0006091	generation of precursor metabolites and energy	1.56515e-49	4.35739e-46	GRMZM2G113093, GRMZM2G087598, GRMZM2G143917, GRMZM2G109383, GRMZM2G129513, GRMZM2G383154, GRMZM2G032253, GRMZM2G036829, GRMZM2G081653, GRMZM2G022090, GRMZM6G101378, GRMZM2G064302, GRMZM2G382914, GRMZM2G073054, GRMZM2G315931, GRMZM2G107557, GRMZM2G065083, GRMZM2G033493, GRMZM2G085577, GRMZM2G370852, GRMZM2G138060, GRMZM2G162233, GRMZM2G025854, GRMZM2G068506, GRMZM2G126361, GRMZM2G018579, GRMZM2G11…
3	GO:0044710	single-organism metabolic process	3.96907e-42	1.10459e-38	GRMZM2G009785, GRMZM2G144273, GRMZM2G080044, GRMZM2G085153, GRMZM2G113093, GRMZM2G087598, GRMZM2G112728, GRMZM2G143917, AC211349.4_FG001, GRMZM2G078756, GRMZM2G152040, GRMZM2G013811, GRMZM2G049672, GRMZM2G141273, GRMZM2G063369, GRMZM5G836910, GRMZM2G178192, GRMZM2G143202, GRMZM2G109383, GRMZM2G129513, GRMZM2G032003, GRMZM2G377115, GRMZM2G030628, GRMZM2G319109, GRMZM2G384293, GRMZM2G043453, GRMZM5…
3	GO:0009657	plastid organization	4.52744e-40	1.25954e-36	GRMZM2G113093, GRMZM2G087598, GRMZM2G077531, GRMZM2G130064, GRMZM5G809546, GRMZM2G129513, GRMZM2G017077, GRMZM2G319109, GRMZM2G384293, GRMZM2G472382, GRMZM5G839422, GRMZM2G070723, GRMZM2G143392, GRMZM2G025123, GRMZM2G024607, GRMZM2G110063, GRMZM5G810061, GRMZM2G130121, GRMZM2G009443, GRMZM2G117189, GRMZM2G480171, GRMZM2G039930, GRMZM2G033493, GRMZM2G320325, GRMZM2G050842, GRMZM2G020785, GRMZM5G88…
3	GO:0055114	oxidation-reduction process	8.09434e-36	2.25104e-32	GRMZM2G144273, GRMZM2G080044, GRMZM2G085153, GRMZM2G113093, GRMZM2G087598, GRMZM2G143202, GRMZM2G109383, GRMZM2G129513, GRMZM2G384293, GRMZM2G123652, GRMZM5G851815, GRMZM2G088601, GRMZM2G012479, GRMZM2G065194, GRMZM2G115805, GRMZM2G174554, GRMZM2G007651, GRMZM2G032253, GRMZM2G036829, GRMZM2G033198, GRMZM2G343636, GRMZM6G101378, GRMZM2G134270, GRMZM5G826194, GRMZM2G073054, GRMZM2G315931, GRMZM2G02…
3	GO:0009765	photosynthesis, light harvesting	2.45373e-27	6.82136e-24	GRMZM2G087598, GRMZM2G126361, GRMZM2G063592, GRMZM2G071996, GRMZM5G849107, GRMZM2G087435, GRMZM2G130085, GRMZM2G025882, GRMZM2G348873, GRMZM2G027640, GRMZM2G117412, GRMZM2G118646, GRMZM2G103101, GRMZM2G110408, GRMZM2G157156, GRMZM2G178460, GRMZM2G057281, GRMZM2G005984, GRMZM2G056424, GRMZM2G001653, GRMZM2G402936, GRMZM2G010884, GRMZM2G092427, GRMZM2G038519, GRMZM2G072280, GRMZM2G153184, GRMZM2G03…
3	GO:0022900	electron transport chain	9.827e-25	2.73092e-21	GRMZM2G113093, GRMZM2G087598, GRMZM2G032253, GRMZM2G036829, GRMZM2G315931, GRMZM2G162233, GRMZM2G126361, GRMZM2G018579, GRMZM2G069061, GRMZM2G097040, GRMZM2G032367, GRMZM2G038365, GRMZM2G008892, GRMZM2G028302, GRMZM2G048313, GRMZM2G122337, GRMZM5G838196, GRMZM2G359127, GRMZM2G011373, GRMZM2G122327, GRMZM2G328908, GRMZM5G851051, GRMZM2G162748, GRMZM2G086763, GRMZM2G012119, GRMZM2G095082, GRMZM2G05…
3	GO:0009767	photosynthetic electron transport chain	5.2421e-24	1.45626e-20	GRMZM2G113093, GRMZM2G087598, GRMZM2G032253, GRMZM2G036829, GRMZM2G315931, GRMZM2G162233, GRMZM2G126361, GRMZM2G038365, GRMZM2G008892, GRMZM2G028302, GRMZM2G048313, GRMZM2G122337, GRMZM5G838196, GRMZM2G011373, GRMZM2G122327, GRMZM2G328908, GRMZM5G851051, GRMZM2G162748, GRMZM2G095082, GRMZM2G059083, GRMZM2G059191, GRMZM5G885392, GRMZM2G306732, GRMZM2G308944, GRMZM2G329047, GRMZM2G134130, GRMZM2G37…
3	GO:0044711	single-organism biosynthetic process	9.30792e-23	2.58481e-19	GRMZM2G009785, GRMZM2G144273, GRMZM2G080044, GRMZM2G112728, GRMZM2G143917, GRMZM2G141273, GRMZM2G143202, GRMZM2G109383, GRMZM2G129513, GRMZM2G319109, GRMZM2G384293, GRMZM2G043453, GRMZM5G840582, GRMZM2G162672, GRMZM2G113476, GRMZM5G851815, GRMZM2G055489, GRMZM2G025123, GRMZM2G113325, GRMZM2G174554, GRMZM2G005886, GRMZM2G051276, GRMZM2G036829, GRMZM2G146437, AC210303.3_FG001, GRMZM2G343636, GRMZM2…
3	GO:0051186	cofactor metabolic process	9.88977e-23	2.7454e-19	GRMZM2G009785, GRMZM2G080044, GRMZM2G112728, GRMZM2G377115, GRMZM2G043453, GRMZM2G162672, GRMZM2G025731, GRMZM2G113476, GRMZM2G065194, GRMZM2G145958, GRMZM2G113325, GRMZM2G001904, GRMZM2G036829, GRMZM2G074821, GRMZM2G134270, GRMZM2G064302, GRMZM2G009443, GRMZM2G382914, GRMZM2G060156, GRMZM2G027219, GRMZM2G139123, GRMZM2G099729, GRMZM2G065083, GRMZM2G033493, GRMZM2G320325, GRMZM2G060470, GRMZM2G13…
3	GO:0044281	small molecule metabolic process	2.18137e-22	6.05331e-19	GRMZM2G009785, GRMZM2G080044, GRMZM2G112728, AC211349.4_FG001, GRMZM2G078756, GRMZM2G152040, GRMZM2G013811, GRMZM2G141273, GRMZM5G836910, GRMZM2G178192, GRMZM2G109383, GRMZM2G129513, GRMZM2G030628, GRMZM2G319109, GRMZM2G384293, GRMZM5G840582, GRMZM2G154664, GRMZM2G113476, GRMZM2G025123, GRMZM2G174554, GRMZM2G051276, GRMZM2G029845, GRMZM2G177970, GRMZM2G478664, GRMZM2G088627, GRMZM2G146437, GRMZM2…
3	GO:0051188	cofactor biosynthetic process	3.67406e-22	1.01918e-18	GRMZM2G080044, GRMZM2G112728, GRMZM2G043453, GRMZM2G162672, GRMZM2G113476, GRMZM2G145958, GRMZM2G113325, GRMZM2G001904, GRMZM2G036829, GRMZM2G074821, GRMZM2G134270, GRMZM2G009443, GRMZM2G060156, GRMZM2G139123, GRMZM2G099729, GRMZM2G320325, GRMZM2G060470, GRMZM2G136522, GRMZM2G061732, GRMZM2G099045, GRMZM2G113017, GRMZM2G074857, GRMZM2G355752, GRMZM2G156713, GRMZM2G089317, GRMZM2G377761, GRMZM2G12…
3	GO:0009658	chloroplast organization	3.90832e-22	1.08378e-18	GRMZM2G087598, GRMZM2G077531, GRMZM2G130064, GRMZM2G070723, GRMZM2G143392, GRMZM5G810061, GRMZM2G130121, GRMZM2G009443, GRMZM2G117189, GRMZM2G020785, GRMZM5G884466, GRMZM2G102349, GRMZM2G089317, GRMZM2G092632, GRMZM2G063592, GRMZM2G123922, GRMZM2G006229, GRMZM5G888696, GRMZM2G134439, GRMZM2G053019, GRMZM2G042027, GRMZM2G434173, AC215201.3_FG005, GRMZM2G054149, GRMZM2G100976, GRMZM2G081955, GRMZM5…
3	GO:0009668	plastid membrane organization	4.22833e-18	1.17209e-14	GRMZM2G113093, GRMZM2G087598, GRMZM5G809546, GRMZM2G017077, GRMZM2G319109, GRMZM2G384293, GRMZM5G839422, GRMZM2G070723, GRMZM2G025123, GRMZM2G024607, GRMZM2G110063, GRMZM2G039930, GRMZM2G033493, GRMZM2G320325, GRMZM2G050842, GRMZM2G020785, GRMZM2G003096, GRMZM2G126361, GRMZM2G156713, GRMZM2G054149, GRMZM2G077333, GRMZM2G018403, GRMZM2G119249, GRMZM2G114469, GRMZM2G110408, GRMZM5G807767, GRMZM2G02…
3	GO:0010027	thylakoid membrane organization	4.22833e-18	1.17209e-14	GRMZM2G113093, GRMZM2G087598, GRMZM5G809546, GRMZM2G017077, GRMZM2G319109, GRMZM2G384293, GRMZM5G839422, GRMZM2G070723, GRMZM2G025123, GRMZM2G024607, GRMZM2G110063, GRMZM2G039930, GRMZM2G033493, GRMZM2G320325, GRMZM2G050842, GRMZM2G020785, GRMZM2G003096, GRMZM2G126361, GRMZM2G156713, GRMZM2G054149, GRMZM2G077333, GRMZM2G018403, GRMZM2G119249, GRMZM2G114469, GRMZM2G110408, GRMZM5G807767, GRMZM2G02…
3	GO:0033013	tetrapyrrole metabolic process	9.55218e-17	2.64595e-13	GRMZM2G009785, GRMZM2G377115, GRMZM2G043453, GRMZM2G162672, GRMZM2G025731, GRMZM2G065194, GRMZM2G113325, GRMZM2G036829, GRMZM2G009443, GRMZM2G027219, GRMZM2G033493, GRMZM2G136522, GRMZM2G355752, GRMZM2G377761, GRMZM2G123922, GRMZM2G025031, GRMZM2G031761, GRMZM2G026117, GRMZM2G004222, GRMZM2G044900, GRMZM2G000739, GRMZM2G419806, GRMZM2G032282, GRMZM2G177412, GRMZM2G161673, GRMZM2G027640, GRMZM2G02…
3	GO:0006778	porphyrin-containing compound metabolic process	1.22147e-16	3.38225e-13	GRMZM2G009785, GRMZM2G377115, GRMZM2G043453, GRMZM2G162672, GRMZM2G025731, GRMZM2G065194, GRMZM2G113325, GRMZM2G036829, GRMZM2G009443, GRMZM2G027219, GRMZM2G033493, GRMZM2G136522, GRMZM2G355752, GRMZM2G377761, GRMZM2G123922, GRMZM2G025031, GRMZM2G031761, GRMZM2G026117, GRMZM2G004222, GRMZM2G044900, GRMZM2G000739, GRMZM2G419806, GRMZM2G032282, GRMZM2G177412, GRMZM2G161673, GRMZM2G027640, GRMZM2G02…
3	GO:0046148	pigment biosynthetic process	1.68717e-16	4.67008e-13	GRMZM2G144273, GRMZM2G143202, GRMZM2G043453, GRMZM2G162672, GRMZM2G113476, GRMZM5G851815, GRMZM2G113325, GRMZM2G036829, GRMZM2G009443, GRMZM2G410515, GRMZM2G010221, GRMZM2G136522, GRMZM2G102349, GRMZM2G355752, GRMZM2G454952, GRMZM2G022686, GRMZM2G377761, GRMZM2G123922, GRMZM2G031761, GRMZM2G026117, GRMZM2G109244, GRMZM2G479038, GRMZM2G088396, GRMZM5G849107, GRMZM2G000739, AC194970.5_FG001, GRMZM2…
3	GO:0042440	pigment metabolic process	7.75525e-16	2.14588e-12	GRMZM2G144273, GRMZM2G143202, GRMZM2G377115, GRMZM2G043453, GRMZM2G162672, GRMZM2G025731, GRMZM2G113476, GRMZM5G851815, GRMZM2G065194, GRMZM2G113325, GRMZM2G036829, GRMZM2G009443, GRMZM2G410515, GRMZM2G033493, GRMZM2G010221, GRMZM2G136522, GRMZM2G102349, GRMZM2G355752, GRMZM2G454952, GRMZM2G022686, GRMZM2G377761, GRMZM2G123922, GRMZM2G031761, GRMZM2G026117, GRMZM2G004222, GRMZM2G044900, GRMZM2G10…
3	GO:0033014	tetrapyrrole biosynthetic process	1.34614e-15	3.72342e-12	GRMZM2G043453, GRMZM2G162672, GRMZM2G113325, GRMZM2G036829, GRMZM2G009443, GRMZM2G136522, GRMZM2G355752, GRMZM2G377761, GRMZM2G123922, GRMZM2G025031, GRMZM2G031761, GRMZM2G026117, GRMZM2G004222, GRMZM2G000739, GRMZM2G419806, GRMZM2G032282, GRMZM2G177412, GRMZM2G161673, GRMZM2G027640, GRMZM2G024738, GRMZM2G105436, GRMZM2G116258, AC213521.3_FG005, GRMZM2G035042, GRMZM2G107402, GRMZM5G861678, GRMZM2…
3	GO:0015994	chlorophyll metabolic process	4.72126e-15	1.30543e-11	GRMZM2G009785, GRMZM2G377115, GRMZM2G043453, GRMZM2G162672, GRMZM2G025731, GRMZM2G065194, GRMZM2G036829, GRMZM2G009443, GRMZM2G027219, GRMZM2G033493, GRMZM2G136522, GRMZM2G355752, GRMZM2G377761, GRMZM2G123922, GRMZM2G031761, GRMZM2G026117, GRMZM2G044900, GRMZM2G419806, GRMZM2G032282, GRMZM2G177412, GRMZM2G161673, GRMZM2G027640, GRMZM2G024738, GRMZM2G116258, AC213521.3_FG005, GRMZM2G035042, GRMZM2…
3	GO:1901564	organonitrogen compound metabolic process	1.18798e-14	3.28358e-11	GRMZM2G009785, AC211349.4_FG001, GRMZM2G078756, GRMZM2G152040, GRMZM2G141273, GRMZM5G836910, GRMZM2G061876, GRMZM2G377115, GRMZM2G319109, GRMZM2G043453, GRMZM5G840582, GRMZM2G007038, GRMZM2G162672, GRMZM2G025731, GRMZM2G154664, GRMZM2G472382, GRMZM2G065194, GRMZM2G070723, GRMZM2G179693, GRMZM2G113325, GRMZM2G174554, GRMZM2G005973, GRMZM2G028216, GRMZM2G029845, GRMZM2G177970, GRMZM2G478664, GRMZM2…
3	GO:0030091	protein repair	1.29347e-14	3.57385e-11	GRMZM2G087598, GRMZM2G117189, GRMZM2G126361, GRMZM2G063592, GRMZM2G071996, GRMZM2G052666, GRMZM2G087435, GRMZM2G130085, GRMZM2G025882, GRMZM2G348873, GRMZM2G118646, GRMZM2G089308, GRMZM2G025322, GRMZM2G110408, GRMZM2G157156, GRMZM2G178460, GRMZM2G072909, GRMZM2G577677, GRMZM2G005984, GRMZM2G056424
3	GO:0016108	tetraterpenoid metabolic process	1.53603e-14	4.24252e-11	GRMZM2G009785, GRMZM2G144273, GRMZM2G143202, GRMZM2G113476, GRMZM5G851815, GRMZM2G027219, GRMZM2G410515, GRMZM2G010221, GRMZM2G088196, GRMZM2G102349, GRMZM2G454952, GRMZM2G377761, GRMZM2G109244, GRMZM2G088396, GRMZM5G849107, AC194970.5_FG001, GRMZM2G164318, GRMZM2G035042, GRMZM2G152135, GRMZM2G108457, GRMZM2G046681, GRMZM2G057243, GRMZM2G101004, GRMZM5G835542, GRMZM2G039089, AC209374.4_FG002
3	GO:0016116	carotenoid metabolic process	1.53603e-14	4.24252e-11	GRMZM2G009785, GRMZM2G144273, GRMZM2G143202, GRMZM2G113476, GRMZM5G851815, GRMZM2G027219, GRMZM2G410515, GRMZM2G010221, GRMZM2G088196, GRMZM2G102349, GRMZM2G454952, GRMZM2G377761, GRMZM2G109244, GRMZM2G088396, GRMZM5G849107, AC194970.5_FG001, GRMZM2G164318, GRMZM2G035042, GRMZM2G152135, GRMZM2G108457, GRMZM2G046681, GRMZM2G057243, GRMZM2G101004, GRMZM5G835542, GRMZM2G039089, AC209374.4_FG002
3	GO:0006779	porphyrin-containing compound biosynthetic process	2.19312e-14	6.05301e-11	GRMZM2G043453, GRMZM2G162672, GRMZM2G113325, GRMZM2G036829, GRMZM2G009443, GRMZM2G136522, GRMZM2G355752, GRMZM2G377761, GRMZM2G123922, GRMZM2G025031, GRMZM2G031761, GRMZM2G026117, GRMZM2G000739, GRMZM2G419806, GRMZM2G032282, GRMZM2G177412, GRMZM2G161673, GRMZM2G027640, GRMZM2G024738, GRMZM2G105436, GRMZM2G116258, AC213521.3_FG005, GRMZM2G035042, GRMZM2G107402, GRMZM2G044074, GRMZM2G039396, GRMZM2…
3	GO:0015995	chlorophyll biosynthetic process	7.93186e-14	2.1884e-10	GRMZM2G043453, GRMZM2G162672, GRMZM2G036829, GRMZM2G009443, GRMZM2G136522, GRMZM2G355752, GRMZM2G377761, GRMZM2G123922, GRMZM2G031761, GRMZM2G026117, GRMZM2G419806, GRMZM2G032282, GRMZM2G177412, GRMZM2G161673, GRMZM2G027640, GRMZM2G024738, GRMZM2G116258, AC213521.3_FG005, GRMZM2G035042, GRMZM2G107402, GRMZM2G044074, GRMZM2G039396, GRMZM2G323024, GRMZM2G137151, GRMZM2G133082, GRMZM5G835542, GRMZM2…
3	GO:0006720	isoprenoid metabolic process	4.37499e-13	1.20662e-09	GRMZM2G009785, GRMZM2G144273, GRMZM2G112728, GRMZM2G143202, GRMZM2G384293, GRMZM2G113476, GRMZM5G851815, GRMZM2G146437, GRMZM2G027219, GRMZM2G410515, GRMZM2G010221, GRMZM2G088196, GRMZM5G859195, GRMZM2G102349, GRMZM2G011746, GRMZM2G454952, GRMZM2G093526, GRMZM2G377761, GRMZM2G109244, GRMZM2G088396, GRMZM5G849107, AC194970.5_FG001, GRMZM2G027640, GRMZM2G174107, GRMZM2G150791, GRMZM2G163809, GRMZM2…
3	GO:1901566	organonitrogen compound biosynthetic process	1.01224e-12	2.79074e-09	AC211349.4_FG001, GRMZM2G078756, GRMZM2G141273, GRMZM2G061876, GRMZM2G319109, GRMZM2G043453, GRMZM5G840582, GRMZM2G007038, GRMZM2G162672, GRMZM2G154664, GRMZM2G472382, GRMZM2G070723, GRMZM2G179693, GRMZM2G113325, GRMZM2G174554, GRMZM2G005973, GRMZM2G028216, GRMZM2G177970, GRMZM2G478664, GRMZM2G001904, GRMZM2G036829, GRMZM5G810061, AC210303.3_FG001, GRMZM2G062268, GRMZM2G074821, GRMZM2G378717, GRM…
3	GO:0010207	photosystem II assembly	1.09025e-12	3.00474e-09	GRMZM2G143917, GRMZM2G129513, GRMZM2G383154, GRMZM2G081653, GRMZM2G022090, GRMZM6G101378, GRMZM2G033493, GRMZM2G488458, GRMZM2G464891, GRMZM2G087435, GRMZM2G174984, GRMZM2G043500, AC203535.4_FG004, GRMZM2G071349, GRMZM2G113349, GRMZM2G175562, GRMZM2G005984, GRMZM2G056424, GRMZM2G161306, GRMZM2G149428
3	GO:0009773	photosynthetic electron transport in photosystem I	2.94801e-12	8.12176e-09	GRMZM2G032253, GRMZM2G162233, GRMZM2G028302, GRMZM5G838196, GRMZM2G011373, GRMZM2G328908, GRMZM5G851051, GRMZM5G885392, GRMZM2G306732, GRMZM2G329047, GRMZM2G377855, GRMZM2G025171, GRMZM2G176129, GRMZM2G034243, GRMZM2G075958, GRMZM2G157953, GRMZM2G009048
3	GO:0009768	photosynthesis, light harvesting in photosystem I	3.22696e-12	8.88706e-09	GRMZM2G117412, GRMZM2G103101, GRMZM2G057281, GRMZM2G001653, GRMZM2G010884, GRMZM2G038519, GRMZM2G072280, GRMZM2G153184, GRMZM2G036880, GRMZM2G160268, GRMZM2G092311, GRMZM2G149428, GRMZM2G039996, GRMZM2G414192, GRMZM2G033885, AC207722.2_FG009
3	GO:0006721	terpenoid metabolic process	3.80015e-12	1.04618e-08	GRMZM2G009785, GRMZM2G144273, GRMZM2G143202, GRMZM2G113476, GRMZM5G851815, GRMZM2G027219, GRMZM2G410515, GRMZM2G010221, GRMZM2G088196, GRMZM5G859195, GRMZM2G102349, GRMZM2G454952, GRMZM2G093526, GRMZM2G377761, GRMZM2G109244, GRMZM2G088396, GRMZM5G849107, AC194970.5_FG001, GRMZM2G027640, GRMZM2G164318, GRMZM2G035042, GRMZM2G056975, GRMZM2G031568, GRMZM2G022679, GRMZM2G152135, GRMZM2G036290, GRMZM2…
3	GO:0006082	organic acid metabolic process	9.46594e-12	2.60503e-08	GRMZM2G009785, AC211349.4_FG001, GRMZM2G078756, GRMZM2G141273, GRMZM5G836910, GRMZM2G129513, GRMZM2G384293, GRMZM5G840582, GRMZM2G154664, GRMZM2G025123, GRMZM2G177970, GRMZM2G478664, GRMZM2G088627, GRMZM2G062268, GRMZM2G064302, GRMZM2G378717, GRMZM2G382914, GRMZM2G117189, GRMZM2G435034, GRMZM2G027219, GRMZM2G566786, GRMZM2G077541, GRMZM2G065083, GRMZM2G104575, GRMZM2G169087, GRMZM2G156565, GRMZM2…
3	GO:0008299	isoprenoid biosynthetic process	1.36932e-11	3.76699e-08	GRMZM2G144273, GRMZM2G112728, GRMZM2G143202, GRMZM2G384293, GRMZM2G113476, GRMZM5G851815, GRMZM2G146437, GRMZM2G410515, GRMZM2G010221, GRMZM5G859195, GRMZM2G102349, GRMZM2G011746, GRMZM2G454952, GRMZM2G093526, GRMZM2G377761, GRMZM2G109244, GRMZM2G088396, GRMZM5G849107, AC194970.5_FG001, GRMZM2G027640, GRMZM2G174107, GRMZM2G150791, GRMZM2G163809, GRMZM2G164318, GRMZM2G035042, GRMZM2G056975, GRMZM2…
3	GO:0016109	tetraterpenoid biosynthetic process	1.66234e-11	4.57143e-08	GRMZM2G144273, GRMZM2G143202, GRMZM2G113476, GRMZM5G851815, GRMZM2G410515, GRMZM2G010221, GRMZM2G102349, GRMZM2G454952, GRMZM2G377761, GRMZM2G109244, GRMZM2G088396, GRMZM5G849107, AC194970.5_FG001, GRMZM2G164318, GRMZM2G035042, GRMZM2G152135, GRMZM2G108457, GRMZM2G101004, GRMZM5G835542, GRMZM2G039089, AC209374.4_FG002
3	GO:0016117	carotenoid biosynthetic process	1.66234e-11	4.57143e-08	GRMZM2G144273, GRMZM2G143202, GRMZM2G113476, GRMZM5G851815, GRMZM2G410515, GRMZM2G010221, GRMZM2G102349, GRMZM2G454952, GRMZM2G377761, GRMZM2G109244, GRMZM2G088396, GRMZM5G849107, AC194970.5_FG001, GRMZM2G164318, GRMZM2G035042, GRMZM2G152135, GRMZM2G108457, GRMZM2G101004, GRMZM5G835542, GRMZM2G039089, AC209374.4_FG002
3	GO:0010206	photosystem II repair	1.81861e-11	4.99754e-08	GRMZM2G087598, GRMZM2G126361, GRMZM2G063592, GRMZM2G071996, GRMZM2G087435, GRMZM2G130085, GRMZM2G025882, GRMZM2G348873, GRMZM2G118646, GRMZM2G110408, GRMZM2G157156, GRMZM2G178460, GRMZM2G005984, GRMZM2G056424
3	GO:0005982	starch metabolic process	6.42339e-11	1.76451e-07	GRMZM2G013811, GRMZM2G109383, GRMZM2G129513, GRMZM2G073054, GRMZM2G129451, GRMZM2G136522, GRMZM2G138060, GRMZM2G136803, GRMZM5G863596, GRMZM2G025854, GRMZM2G068506, GRMZM2G412611, GRMZM2G042245, GRMZM5G836250, GRMZM2G306345, GRMZM2G097457, GRMZM2G163437, GRMZM6G741210, GRMZM2G122793, GRMZM2G162605, GRMZM2G156356, GRMZM2G311182, GRMZM2G401561, GRMZM2G076075, GRMZM2G450125, GRMZM2G052546, GRMZM2G04…
3	GO:0010109	regulation of photosynthesis	2.07294e-10	5.6923e-07	GRMZM2G087598, GRMZM2G126361, GRMZM2G042592, GRMZM2G701201, GRMZM2G009223, AC190623.3_FG001, GRMZM2G543629, GRMZM2G308944, GRMZM2G329047, GRMZM2G134130, GRMZM2G377855, GRMZM2G114469, AC203535.4_FG004, GRMZM2G110408, GRMZM2G180720, GRMZM2G024073, GRMZM2G372297, GRMZM2G175453, GRMZM5G880102, GRMZM2G129246, GRMZM2G006736, GRMZM2G009715, GRMZM2G010349, GRMZM2G113349, GRMZM2G175562
3	GO:0043436	oxoacid metabolic process	2.48754e-10	6.82828e-07	GRMZM2G009785, AC211349.4_FG001, GRMZM2G078756, GRMZM2G141273, GRMZM5G836910, GRMZM2G129513, GRMZM2G384293, GRMZM5G840582, GRMZM2G154664, GRMZM2G025123, GRMZM2G177970, GRMZM2G478664, GRMZM2G088627, GRMZM2G062268, GRMZM2G064302, GRMZM2G378717, GRMZM2G382914, GRMZM2G117189, GRMZM2G435034, GRMZM2G027219, GRMZM2G566786, GRMZM2G077541, GRMZM2G065083, GRMZM2G104575, GRMZM2G169087, GRMZM2G156565, GRMZM2…
3	GO:0016114	terpenoid biosynthetic process	3.81079e-10	1.04568e-06	GRMZM2G144273, GRMZM2G143202, GRMZM2G113476, GRMZM5G851815, GRMZM2G410515, GRMZM2G010221, GRMZM5G859195, GRMZM2G102349, GRMZM2G454952, GRMZM2G093526, GRMZM2G377761, GRMZM2G109244, GRMZM2G088396, GRMZM5G849107, AC194970.5_FG001, GRMZM2G027640, GRMZM2G164318, GRMZM2G035042, GRMZM2G056975, GRMZM2G022679, GRMZM2G152135, GRMZM2G036290, GRMZM2G172032, GRMZM2G061016, GRMZM2G168681, GRMZM2G108457, GRMZM2…
3	GO:0032544	plastid translation	7.8405e-10	2.15065e-06	GRMZM2G070723, GRMZM2G162369, GRMZM2G070015, GRMZM2G165655, GRMZM2G111216, GRMZM2G361569, GRMZM2G025855, GRMZM2G463913, GRMZM2G157007, GRMZM2G058250, GRMZM2G457699, GRMZM2G159250
3	GO:0009642	response to light intensity	1.08283e-09	2.96912e-06	GRMZM2G009785, GRMZM2G087598, GRMZM2G156069, GRMZM2G004040, GRMZM2G102349, GRMZM5G891739, GRMZM2G126361, GRMZM2G355752, GRMZM2G063244, GRMZM2G178415, GRMZM2G058447, GRMZM2G080355, GRMZM2G019807, GRMZM2G099003, GRMZM2G048313, GRMZM2G122337, GRMZM2G009223, GRMZM2G135877, GRMZM2G122327, GRMZM2G007441, GRMZM2G017419, GRMZM2G012324, GRMZM2G025954, GRMZM2G308944, GRMZM2G134130, GRMZM2G098290, GRMZM2G10…
3	GO:0044283	small molecule biosynthetic process	1.20941e-09	3.315e-06	GRMZM2G009785, GRMZM2G080044, GRMZM2G112728, GRMZM2G141273, GRMZM2G319109, GRMZM5G840582, GRMZM2G113476, GRMZM2G025123, GRMZM2G174554, GRMZM2G051276, GRMZM2G146437, AC210303.3_FG001, GRMZM2G134270, GRMZM2G060156, GRMZM2G099729, GRMZM2G065083, GRMZM2G104575, GRMZM2G169087, GRMZM2G010328, GRMZM5G803490, GRMZM2G370852, GRMZM2G452523, GRMZM2G034417, GRMZM2G082185, GRMZM2G168791, GRMZM2G171383, GRMZM2…
3	GO:0008152	metabolic process	2.94699e-09	8.07474e-06	GRMZM2G009785, GRMZM2G442804, GRMZM2G069708, GRMZM2G144273, GRMZM2G080044, GRMZM2G085153, GRMZM2G113093, GRMZM2G087598, GRMZM2G112728, GRMZM2G143917, GRMZM2G001956, GRMZM2G077531, AC211349.4_FG001, GRMZM2G078756, GRMZM2G031780, GRMZM2G152040, GRMZM2G013811, GRMZM2G077486, GRMZM2G049672, GRMZM2G141273, GRMZM2G063369, GRMZM2G176840, GRMZM5G836910, GRMZM2G061876, GRMZM2G178192, GRMZM2G143202, GRMZM5…
3	GO:0006081	cellular aldehyde metabolic process	3.36102e-09	9.20583e-06	GRMZM2G384293, GRMZM2G117189, GRMZM2G077541, GRMZM5G859195, GRMZM5G877941, GRMZM2G153984, GRMZM2G074857, GRMZM2G150190, GRMZM2G059363, GRMZM2G377761, GRMZM2G155253, GRMZM2G026807, GRMZM2G456086, GRMZM5G852968, GRMZM2G098290, GRMZM2G150791, GRMZM5G848696, GRMZM2G056975, GRMZM2G036290, GRMZM2G169458, GRMZM2G172032, GRMZM2G004583, GRMZM2G072909, GRMZM2G022130, GRMZM2G085019, GRMZM2G137151, GRMZM2G12…
3	GO:0019752	carboxylic acid metabolic process	3.47839e-09	9.52383e-06	GRMZM2G009785, AC211349.4_FG001, GRMZM2G078756, GRMZM2G141273, GRMZM5G836910, GRMZM2G129513, GRMZM2G384293, GRMZM5G840582, GRMZM2G154664, GRMZM2G025123, GRMZM2G177970, GRMZM2G478664, GRMZM2G088627, GRMZM2G062268, GRMZM2G064302, GRMZM2G378717, GRMZM2G382914, GRMZM2G117189, GRMZM2G435034, GRMZM2G027219, GRMZM2G566786, GRMZM2G077541, GRMZM2G065083, GRMZM2G104575, GRMZM2G169087, GRMZM2G156565, GRMZM2…
3	GO:0008610	lipid biosynthetic process	4.68095e-09	1.28118e-05	GRMZM2G144273, GRMZM2G112728, GRMZM2G143917, GRMZM2G143202, GRMZM2G384293, GRMZM2G113476, GRMZM5G851815, GRMZM2G005886, GRMZM2G146437, GRMZM2G343636, GRMZM2G068244, GRMZM2G410515, GRMZM2G010221, GRMZM5G859195, GRMZM2G102349, GRMZM2G011746, GRMZM2G454952, GRMZM2G093526, GRMZM2G032896, GRMZM2G377761, GRMZM2G053322, GRMZM2G152757, GRMZM2G178917, GRMZM2G109244, GRMZM2G088396, GRMZM5G849107, AC194970.…
3	GO:0015977	carbon fixation	6.58712e-09	1.80224e-05	GRMZM2G337113, GRMZM2G162529, GRMZM2G456086, GRMZM2G306732, GRMZM2G098520, GRMZM6G741210, GRMZM2G113033, GRMZM2G033208, GRMZM2G026024, GRMZM2G083016, GRMZM2G089136, GRMZM5G852968, GRMZM2G473001, GRMZM2G083841, GRMZM2G039723, GRMZM5G845611
3	GO:0019253	reductive pentose-phosphate cycle	7.99783e-09	2.18741e-05	GRMZM2G337113, GRMZM2G162529, GRMZM2G456086, GRMZM2G306732, GRMZM2G098520, GRMZM6G741210, GRMZM2G113033, GRMZM2G033208, GRMZM2G026024, GRMZM2G083016, GRMZM2G089136, GRMZM5G852968, GRMZM2G039723, GRMZM5G845611
3	GO:0006790	sulfur compound metabolic process	1.14565e-08	3.13222e-05	GRMZM2G129513, GRMZM2G319109, GRMZM2G145958, GRMZM2G174554, GRMZM2G051276, GRMZM2G033198, AC210303.3_FG001, GRMZM5G826194, GRMZM2G320325, GRMZM5G803490, GRMZM2G060470, GRMZM2G370852, GRMZM2G034417, GRMZM2G082185, GRMZM2G130062, GRMZM2G099045, GRMZM2G113017, GRMZM2G074857, GRMZM2G043291, GRMZM2G308666, GRMZM2G156713, GRMZM2G167156, GRMZM2G089317, GRMZM2G053322, GRMZM2G152757, GRMZM2G145595, GRMZM2…
3	GO:0034599	cellular response to oxidative stress	1.91513e-08	5.23405e-05	GRMZM2G033198, GRMZM2G117189, GRMZM2G136522, GRMZM2G013471, GRMZM5G891739, GRMZM5G864424, GRMZM2G127609, GRMZM2G042592, GRMZM2G052666, GRMZM2G017419, GRMZM2G025954, GRMZM2G106928, GRMZM5G843368, GRMZM2G174444, GRMZM5G892522, GRMZM2G332562, GRMZM2G024073, GRMZM2G042080, GRMZM2G080937, GRMZM2G072909, GRMZM5G870170, GRMZM2G048435, GRMZM2G079428, GRMZM2G040511, AC155376.2_FG005, GRMZM2G577677, GRMZM2…
3	GO:0019252	starch biosynthetic process	1.96181e-08	5.35968e-05	GRMZM2G109383, GRMZM2G129513, GRMZM2G073054, GRMZM2G129451, GRMZM2G136522, GRMZM2G138060, GRMZM2G025854, GRMZM2G068506, GRMZM2G042245, GRMZM2G306345, GRMZM2G097457, GRMZM2G163437, GRMZM6G741210, GRMZM2G122793, GRMZM2G162605, GRMZM2G401561, GRMZM2G044744, GRMZM2G008263, GRMZM2G121612, GRMZM2G391936, GRMZM2G150796, GRMZM2G105791
3	GO:0019685	photosynthesis, dark reaction	2.31426e-08	6.32024e-05	GRMZM2G337113, GRMZM2G162529, GRMZM2G456086, GRMZM2G306732, GRMZM2G098520, GRMZM6G741210, GRMZM2G113033, GRMZM2G033208, GRMZM2G026024, GRMZM2G083016, GRMZM2G089136, GRMZM5G852968, GRMZM2G039723, GRMZM5G845611
3	GO:0009735	response to cytokinin	4.45097e-08	0.000121512	GRMZM2G087598, GRMZM2G038401, GRMZM2G009443, GRMZM5G826194, GRMZM2G010328, GRMZM2G102754, GRMZM2G082185, GRMZM2G120579, GRMZM2G126361, GRMZM2G170870, GRMZM2G123922, GRMZM2G063244, GRMZM2G052666, GRMZM2G419806, GRMZM2G174984, GRMZM5G854533, GRMZM2G032282, GRMZM2G059083, GRMZM2G059191, GRMZM2G348873, GRMZM2G006791, GRMZM2G152105, GRMZM2G162529, GRMZM2G158147, GRMZM2G456086, GRMZM2G306732, GRMZM2G11…
3	GO:0009416	response to light stimulus	9.25998e-08	0.000252705	GRMZM2G009785, GRMZM2G080044, GRMZM2G087598, GRMZM2G067752, GRMZM2G143392, GRMZM2G012126, GRMZM2G156069, GRMZM2G004040, GRMZM2G064302, GRMZM2G137366, GRMZM2G172376, GRMZM2G073054, GRMZM2G029519, GRMZM2G027219, GRMZM2G020785, GRMZM2G166597, GRMZM2G003096, GRMZM2G068506, GRMZM2G120579, GRMZM2G102349, GRMZM2G099045, GRMZM5G891739, GRMZM2G126361, GRMZM2G355752, GRMZM2G413113, GRMZM2G152757, GRMZM5G89…
3	GO:0016119	carotene metabolic process	2.11092e-07	0.000575859	GRMZM2G410515, GRMZM2G011746, GRMZM2G454952, GRMZM2G377761, GRMZM5G849107, GRMZM2G164318, GRMZM2G152135, GRMZM2G057243, GRMZM2G039089
3	GO:0016226	iron-sulfur cluster assembly	2.22946e-07	0.000607974	GRMZM2G145958, GRMZM2G320325, GRMZM2G060470, GRMZM2G099045, GRMZM2G113017, GRMZM2G074857, GRMZM2G156713, GRMZM2G089317, GRMZM2G100976, GRMZM2G107665, GRMZM2G084783, GRMZM2G004583, GRMZM2G142836, GRMZM2G129208, GRMZM2G064336, GRMZM2G163996, GRMZM2G014832, GRMZM2G050971
3	GO:0031163	metallo-sulfur cluster assembly	2.22946e-07	0.000607974	GRMZM2G145958, GRMZM2G320325, GRMZM2G060470, GRMZM2G099045, GRMZM2G113017, GRMZM2G074857, GRMZM2G156713, GRMZM2G089317, GRMZM2G100976, GRMZM2G107665, GRMZM2G084783, GRMZM2G004583, GRMZM2G142836, GRMZM2G129208, GRMZM2G064336, GRMZM2G163996, GRMZM2G014832, GRMZM2G050971
3	GO:0006520	cellular amino acid metabolic process	2.25246e-07	0.000613795	AC211349.4_FG001, GRMZM2G078756, GRMZM2G141273, GRMZM5G836910, GRMZM5G840582, GRMZM2G154664, GRMZM2G177970, GRMZM2G478664, GRMZM2G088627, GRMZM2G062268, GRMZM2G378717, GRMZM2G566786, GRMZM2G104575, GRMZM2G156565, GRMZM2G010328, GRMZM2G455085, GRMZM5G803490, GRMZM2G370852, GRMZM2G155899, GRMZM2G012404, GRMZM2G082185, GRMZM2G075153, GRMZM2G171383, GRMZM2G325131, GRMZM2G028535, GRMZM2G170595, GRMZM2…
3	GO:0009314	response to radiation	2.31433e-07	0.000630423	GRMZM2G009785, GRMZM2G080044, GRMZM2G087598, GRMZM2G067752, GRMZM2G143392, GRMZM2G012126, GRMZM2G156069, GRMZM2G004040, GRMZM2G064302, GRMZM2G137366, GRMZM2G172376, GRMZM2G073054, GRMZM2G029519, GRMZM2G027219, GRMZM2G020785, GRMZM2G166597, GRMZM2G003096, GRMZM2G068506, GRMZM2G120579, GRMZM2G102349, GRMZM2G099045, GRMZM5G891739, GRMZM2G126361, GRMZM2G355752, GRMZM2G413113, GRMZM2G152757, GRMZM5G89…
3	GO:0045454	cell redox homeostasis	2.84169e-07	0.000773792	GRMZM2G033198, GRMZM2G090675, GRMZM2G136522, GRMZM2G055936, GRMZM2G013695, GRMZM2G053726, GRMZM2G145595, GRMZM2G022248, GRMZM2G109244, GRMZM2G085000, GRMZM2G042592, GRMZM2G436084, GRMZM2G358009, GRMZM2G181258, GRMZM2G036921, GRMZM2G017419, GRMZM2G022866, GRMZM2G025954, GRMZM2G382673, GRMZM2G308944, GRMZM2G134130, GRMZM2G012276, GRMZM5G864335, GRMZM2G139680, GRMZM5G843368, GRMZM2G172322, GRMZM2G32…
3	GO:0046034	ATP metabolic process	4.55809e-07	0.00124071	GRMZM2G064302, GRMZM2G382914, GRMZM2G065083, GRMZM2G009638, GRMZM2G069061, GRMZM2G113408, GRMZM2G180625, GRMZM2G157018, GRMZM2G097040, GRMZM2G032367, GRMZM2G337113, GRMZM2G155253, GRMZM2G131575, GRMZM2G046284, GRMZM5G825759, GRMZM2G025171, GRMZM2G083016, GRMZM2G089136, GRMZM5G852968, GRMZM2G098290, GRMZM2G048907, GRMZM2G144730, GRMZM2G019404, GRMZM2G401040, GRMZM2G410990, GRMZM2G076075, GRMZM2G10…
3	GO:0006090	pyruvate metabolic process	5.37841e-07	0.00146347	GRMZM2G384293, GRMZM2G064302, GRMZM2G382914, GRMZM2G065083, GRMZM5G859195, GRMZM2G180625, GRMZM2G377761, GRMZM2G145595, GRMZM2G337113, GRMZM2G155253, GRMZM2G306345, GRMZM2G097457, GRMZM2G046284, GRMZM2G083016, GRMZM2G089136, GRMZM5G852968, GRMZM2G098290, GRMZM2G150791, GRMZM2G056975, GRMZM2G144730, GRMZM2G036290, GRMZM2G172032, GRMZM2G004583, GRMZM2G076075, GRMZM2G137151, GRMZM2G090338, GRMZM5G83…
3	GO:0019288	isopentenyl diphosphate biosynthetic process, methylerythritol 4-phosphate pathway	5.55878e-07	0.00151199	GRMZM2G384293, GRMZM5G859195, GRMZM2G377761, GRMZM2G150791, GRMZM2G056975, GRMZM2G036290, GRMZM2G172032, GRMZM2G004583, GRMZM2G137151, GRMZM5G835542, AC209374.4_FG002, GRMZM2G137409
3	GO:0045036	protein targeting to chloroplast	5.76982e-07	0.00156881	GRMZM2G113093, GRMZM2G127230, GRMZM5G839422, GRMZM2G110063, GRMZM2G130121, GRMZM2G009443, GRMZM2G033493, GRMZM2G079668, GRMZM2G123922, GRMZM2G001500, GRMZM5G888696, GRMZM2G053019, GRMZM2G063244, GRMZM2G002220, GRMZM2G007441, GRMZM2G145500, GRMZM2G004583, GRMZM2G001084, GRMZM2G010389, GRMZM2G099463, GRMZM5G898735, GRMZM2G149567, GRMZM2G055717
3	GO:0072596	establishment of protein localization to chloroplast	5.76982e-07	0.00156881	GRMZM2G113093, GRMZM2G127230, GRMZM5G839422, GRMZM2G110063, GRMZM2G130121, GRMZM2G009443, GRMZM2G033493, GRMZM2G079668, GRMZM2G123922, GRMZM2G001500, GRMZM5G888696, GRMZM2G053019, GRMZM2G063244, GRMZM2G002220, GRMZM2G007441, GRMZM2G145500, GRMZM2G004583, GRMZM2G001084, GRMZM2G010389, GRMZM2G099463, GRMZM5G898735, GRMZM2G149567, GRMZM2G055717
3	GO:0006782	protoporphyrinogen IX biosynthetic process	6.50191e-07	0.00176657	GRMZM2G026117, GRMZM2G032282, GRMZM2G177412, GRMZM2G024738, GRMZM2G116258, AC213521.3_FG005, GRMZM2G107402, GRMZM2G044074, GRMZM2G039396, GRMZM5G870342
3	GO:0046501	protoporphyrinogen IX metabolic process	6.50191e-07	0.00176657	GRMZM2G026117, GRMZM2G032282, GRMZM2G177412, GRMZM2G024738, GRMZM2G116258, AC213521.3_FG005, GRMZM2G107402, GRMZM2G044074, GRMZM2G039396, GRMZM5G870342
3	GO:0042180	cellular ketone metabolic process	6.70798e-07	0.00182122	GRMZM2G080044, GRMZM2G112728, GRMZM2G384293, GRMZM2G113476, GRMZM2G134270, GRMZM2G117189, GRMZM2G435034, GRMZM2G060156, GRMZM2G077541, GRMZM2G099729, GRMZM5G877941, GRMZM2G074857, GRMZM2G150190, GRMZM2G059363, GRMZM2G377761, GRMZM2G152757, GRMZM2G124473, GRMZM2G088396, GRMZM2G082998, GRMZM2G073059, GRMZM2G174107, GRMZM2G163809, GRMZM2G117222, GRMZM2G151227, GRMZM2G422750, GRMZM2G440529, GRMZM2G07…
3	GO:0072598	protein localization to chloroplast	8.47745e-07	0.00230078	GRMZM2G113093, GRMZM2G127230, GRMZM5G839422, GRMZM2G110063, GRMZM2G130121, GRMZM2G009443, GRMZM2G033493, GRMZM2G079668, GRMZM2G123922, GRMZM2G001500, GRMZM5G888696, GRMZM2G053019, GRMZM2G063244, GRMZM2G002220, GRMZM2G007441, GRMZM2G145500, GRMZM2G004583, GRMZM2G001084, GRMZM2G010389, GRMZM2G099463, GRMZM5G898735, GRMZM2G149567, GRMZM2G055717
3	GO:0042168	heme metabolic process	1.17051e-06	0.00317559	GRMZM2G113325, GRMZM2G036829, GRMZM2G026117, GRMZM2G004222, GRMZM2G000739, GRMZM2G032282, GRMZM2G177412, GRMZM2G024738, GRMZM2G116258, AC213521.3_FG005, GRMZM2G107402, GRMZM2G044074, GRMZM2G039396, GRMZM2G101004, GRMZM5G870342
3	GO:0042548	regulation of photosynthesis, light reaction	1.17051e-06	0.00317559	GRMZM2G087598, GRMZM2G126361, GRMZM2G701201, AC190623.3_FG001, GRMZM2G308944, GRMZM2G329047, GRMZM2G134130, GRMZM2G377855, GRMZM2G114469, AC203535.4_FG004, GRMZM2G110408, GRMZM2G175453, GRMZM2G010349, GRMZM2G113349, GRMZM2G175562
3	GO:0010236	plastoquinone biosynthetic process	1.19638e-06	0.00324339	GRMZM2G112728, GRMZM2G113476, GRMZM2G124473, GRMZM2G088396, GRMZM2G082998, GRMZM2G163809, GRMZM2G097283
3	GO:0042181	ketone biosynthetic process	1.3767e-06	0.00373086	GRMZM2G080044, GRMZM2G112728, GRMZM2G113476, GRMZM2G134270, GRMZM2G060156, GRMZM2G099729, GRMZM2G124473, GRMZM2G088396, GRMZM2G082998, GRMZM2G174107, GRMZM2G163809, GRMZM2G117222, GRMZM2G151227, GRMZM2G422750, GRMZM2G097283, GRMZM2G014508, GRMZM2G066426
3	GO:0009126	purine nucleoside monophosphate metabolic process	1.56794e-06	0.00424756	GRMZM2G064302, GRMZM2G133121, GRMZM2G382914, GRMZM2G065083, GRMZM2G009638, GRMZM2G069061, GRMZM2G113408, GRMZM2G180625, GRMZM2G157018, GRMZM2G097040, GRMZM2G032367, GRMZM2G337113, GRMZM2G155253, GRMZM2G131575, GRMZM2G046284, GRMZM5G825759, GRMZM2G025171, GRMZM2G083016, GRMZM2G089136, GRMZM5G852968, GRMZM2G098290, GRMZM2G048907, GRMZM2G144730, GRMZM2G019404, GRMZM2G401040, GRMZM2G410990, GRMZM2G07…
3	GO:0009167	purine ribonucleoside monophosphate metabolic process	1.56794e-06	0.00424756	GRMZM2G064302, GRMZM2G133121, GRMZM2G382914, GRMZM2G065083, GRMZM2G009638, GRMZM2G069061, GRMZM2G113408, GRMZM2G180625, GRMZM2G157018, GRMZM2G097040, GRMZM2G032367, GRMZM2G337113, GRMZM2G155253, GRMZM2G131575, GRMZM2G046284, GRMZM5G825759, GRMZM2G025171, GRMZM2G083016, GRMZM2G089136, GRMZM5G852968, GRMZM2G098290, GRMZM2G048907, GRMZM2G144730, GRMZM2G019404, GRMZM2G401040, GRMZM2G410990, GRMZM2G07…
3	GO:0009853	photorespiration	1.72422e-06	0.00466747	GRMZM5G840582, GRMZM2G018786, GRMZM2G074282, GRMZM2G098520, GRMZM2G113033, GRMZM2G125668, AC233922.1_FG005, GRMZM5G869779, GRMZM2G129246, GRMZM2G036609, GRMZM2G135283, GRMZM2G004172, GRMZM2G051613, GRMZM2G018941, GRMZM2G115621, GRMZM2G173277, GRMZM2G004111, GRMZM2G137312, GRMZM2G123966, GRMZM2G068575, GRMZM2G168281, GRMZM2G399183
3	GO:0009145	purine nucleoside triphosphate biosynthetic process	2.02914e-06	0.00549085	GRMZM2G009638, GRMZM2G113408, GRMZM2G157018, GRMZM5G833747, GRMZM2G013478, GRMZM2G131575, GRMZM5G825759, GRMZM2G025171, GRMZM2G048907, GRMZM2G019404, GRMZM2G134797, GRMZM2G401040, GRMZM2G410990, GRMZM2G104325, GRMZM2G144821, GRMZM2G701207, GRMZM2G143234, GRMZM2G138220, GRMZM2G069458
3	GO:0009206	purine ribonucleoside triphosphate biosynthetic process	2.02914e-06	0.00549085	GRMZM2G009638, GRMZM2G113408, GRMZM2G157018, GRMZM5G833747, GRMZM2G013478, GRMZM2G131575, GRMZM5G825759, GRMZM2G025171, GRMZM2G048907, GRMZM2G019404, GRMZM2G134797, GRMZM2G401040, GRMZM2G410990, GRMZM2G104325, GRMZM2G144821, GRMZM2G701207, GRMZM2G143234, GRMZM2G138220, GRMZM2G069458
3	GO:0018298	protein-chromophore linkage	2.02914e-06	0.00549085	GRMZM2G012324, GRMZM2G117412, GRMZM2G158662, GRMZM2G103101, GRMZM2G032351, GRMZM2G057281, GRMZM2G010884, GRMZM2G038519, GRMZM2G072280, GRMZM2G153184, GRMZM2G160268, GRMZM2G092311, GRMZM2G149428, GRMZM2G039996, GRMZM2G155216, GRMZM2G414192, GRMZM2G033885, AC207722.2_FG009, GRMZM2G120619
3	GO:0043467	regulation of generation of precursor metabolites and energy	2.10495e-06	0.00568969	GRMZM2G087598, GRMZM2G126361, GRMZM2G701201, AC190623.3_FG001, GRMZM2G308944, GRMZM2G329047, GRMZM2G134130, GRMZM2G377855, GRMZM2G114469, AC203535.4_FG004, GRMZM2G110408, GRMZM2G175453, GRMZM2G010349, GRMZM2G113349, GRMZM2G175562
3	GO:0009409	response to cold	2.21441e-06	0.00598333	GRMZM2G049672, GRMZM5G836910, GRMZM2G067752, GRMZM2G076006, GRMZM2G146437, GRMZM2G157820, GRMZM2G064302, GRMZM2G034417, GRMZM2G025854, GRMZM2G412611, GRMZM2G120579, GRMZM5G899787, GRMZM2G026371, GRMZM2G355752, GRMZM2G154595, GRMZM2G079668, GRMZM2G070015, GRMZM2G001500, GRMZM2G152757, GRMZM2G127609, GRMZM2G095252, GRMZM2G002220, GRMZM2G083716, GRMZM2G054149, GRMZM2G115198, GRMZM2G081268, GRMZM2G01…
3	GO:0043094	cellular metabolic compound salvage	2.22282e-06	0.00600384	GRMZM5G840582, GRMZM2G018786, GRMZM2G074282, GRMZM2G111164, GRMZM2G059121, GRMZM2G162529, GRMZM2G098520, GRMZM2G113033, GRMZM2G026024, GRMZM2G125668, AC233922.1_FG005, GRMZM5G869779, GRMZM2G022130, GRMZM2G179810, GRMZM2G129246, GRMZM2G036609, GRMZM2G135283, GRMZM2G004172, GRMZM2G051613, GRMZM2G018941, GRMZM2G115621, GRMZM2G173277, GRMZM2G004111, GRMZM2G142383, GRMZM2G137312, GRMZM2G123966, GRMZM2…
3	GO:0006732	coenzyme metabolic process	2.34039e-06	0.00631904	GRMZM2G080044, GRMZM2G112728, GRMZM2G113476, GRMZM2G001904, GRMZM2G074821, GRMZM2G134270, GRMZM2G064302, GRMZM2G382914, GRMZM2G060156, GRMZM2G139123, GRMZM2G099729, GRMZM2G065083, GRMZM2G061732, GRMZM2G039238, GRMZM2G153984, GRMZM2G180625, GRMZM2G145595, GRMZM2G124473, GRMZM2G337113, GRMZM2G088396, GRMZM2G082998, GRMZM2G155253, GRMZM2G026807, GRMZM2G456086, GRMZM2G046284, GRMZM2G329047, GRMZM2G37…
3	GO:0005983	starch catabolic process	2.62598e-06	0.00708752	GRMZM2G013811, GRMZM2G136803, GRMZM5G863596, GRMZM2G412611, GRMZM5G836250, GRMZM2G156356, GRMZM2G450125, GRMZM2G052546, GRMZM2G040968, GRMZM2G150796, GRMZM2G000660
3	GO:0016122	xanthophyll metabolic process	3.53408e-06	0.00953494	GRMZM2G009785, GRMZM2G027219, GRMZM2G088196, GRMZM2G377761, GRMZM5G849107, GRMZM2G164318, GRMZM2G152135, GRMZM2G046681, GRMZM2G057243
3	GO:0009438	methylglyoxal metabolic process	5.84712e-06	0.0157697	GRMZM2G117189, GRMZM2G077541, GRMZM5G877941, GRMZM2G074857, GRMZM2G150190, GRMZM2G059363, GRMZM2G072909, GRMZM2G120300
3	GO:0042182	ketone catabolic process	5.84712e-06	0.0157697	GRMZM2G117189, GRMZM2G077541, GRMZM5G877941, GRMZM2G074857, GRMZM2G150190, GRMZM2G059363, GRMZM2G072909, GRMZM2G120300
3	GO:0051596	methylglyoxal catabolic process	5.84712e-06	0.0157697	GRMZM2G117189, GRMZM2G077541, GRMZM5G877941, GRMZM2G074857, GRMZM2G150190, GRMZM2G059363, GRMZM2G072909, GRMZM2G120300
3	GO:0010114	response to red light	6.39124e-06	0.017218	GRMZM2G143392, GRMZM2G172376, GRMZM2G355752, GRMZM5G897926, GRMZM2G052666, GRMZM2G098520, GRMZM2G113033, GRMZM2G117412, GRMZM2G098290, GRMZM2G121960, GRMZM2G047055, GRMZM2G152328, GRMZM2G036340, GRMZM5G840013, GRMZM2G129954, GRMZM2G036880, GRMZM2G092311, GRMZM2G149428, GRMZM2G155216, GRMZM2G414192, GRMZM2G104549, GRMZM2G033885, AC207722.2_FG009, GRMZM2G120619
3	GO:0042214	terpene metabolic process	7.75351e-06	0.0208802	GRMZM2G146437, GRMZM2G410515, GRMZM2G011746, GRMZM2G454952, GRMZM2G377761, GRMZM5G849107, AC194970.5_FG001, GRMZM2G164318, GRMZM2G152135, GRMZM2G061016, GRMZM2G004131, GRMZM2G057243, GRMZM2G039089, AC217050.4_FG007
3	GO:0016120	carotene biosynthetic process	8.40479e-06	0.0226257	GRMZM2G410515, GRMZM2G011746, GRMZM2G454952, GRMZM2G377761, GRMZM5G849107, GRMZM2G039089
3	GO:0009161	ribonucleoside monophosphate metabolic process	9.158e-06	0.0246442	GRMZM2G064302, GRMZM2G133121, GRMZM2G382914, GRMZM2G065083, GRMZM2G009638, GRMZM2G069061, GRMZM2G113408, GRMZM2G180625, GRMZM2G157018, GRMZM2G097040, GRMZM2G032367, GRMZM2G337113, GRMZM2G155253, GRMZM2G131575, GRMZM2G059121, GRMZM2G046284, GRMZM5G825759, GRMZM2G025171, GRMZM2G083016, GRMZM2G089136, GRMZM5G852968, GRMZM2G098290, GRMZM2G048907, GRMZM2G144730, GRMZM2G019404, GRMZM2G401040, GRMZM2G41…
3	GO:0006783	heme biosynthetic process	9.47625e-06	0.0254911	GRMZM2G113325, GRMZM2G036829, GRMZM2G026117, GRMZM2G000739, GRMZM2G032282, GRMZM2G177412, GRMZM2G024738, GRMZM2G116258, AC213521.3_FG005, GRMZM2G107402, GRMZM2G044074, GRMZM2G039396, GRMZM5G870342
3	GO:0009123	nucleoside monophosphate metabolic process	1.19812e-05	0.0322175	GRMZM2G064302, GRMZM2G133121, GRMZM2G382914, GRMZM2G065083, GRMZM2G009638, GRMZM2G020446, GRMZM2G069061, GRMZM2G113408, GRMZM2G180625, GRMZM2G157018, GRMZM2G097040, GRMZM2G032367, GRMZM2G337113, GRMZM2G155253, GRMZM2G131575, GRMZM2G059121, GRMZM2G046284, GRMZM5G825759, GRMZM2G025171, GRMZM2G083016, GRMZM2G089136, GRMZM5G852968, GRMZM2G098290, GRMZM2G048907, GRMZM2G144730, GRMZM2G019404, GRMZM2G40…
3	GO:0009201	ribonucleoside triphosphate biosynthetic process	1.42449e-05	0.0382903	GRMZM2G009638, GRMZM2G113408, GRMZM2G157018, GRMZM5G833747, GRMZM2G013478, GRMZM2G131575, GRMZM5G825759, GRMZM2G025171, GRMZM2G048907, GRMZM2G019404, GRMZM2G134797, GRMZM2G401040, GRMZM2G410990, GRMZM2G104325, GRMZM2G144821, GRMZM2G701207, GRMZM2G143234, GRMZM2G142383, GRMZM2G138220, GRMZM2G069458
3	GO:0015980	energy derivation by oxidation of organic compounds	1.52287e-05	0.0409195	GRMZM2G109383, GRMZM2G129513, GRMZM2G073054, GRMZM2G107557, GRMZM2G085577, GRMZM2G370852, GRMZM2G138060, GRMZM2G025854, GRMZM2G068506, GRMZM2G018579, GRMZM2G119950, GRMZM2G122780, GRMZM2G069061, GRMZM2G082581, GRMZM2G097040, GRMZM2G032367, GRMZM2G116872, GRMZM2G086763, GRMZM2G012119, GRMZM2G163437, GRMZM2G068455, GRMZM2G473001, GRMZM2G138152, GRMZM2G142836, GRMZM2G083841, GRMZM2G391936, GRMZM2G07…
3	GO:1901661	quinone metabolic process	1.60067e-05	0.0429939	GRMZM2G080044, GRMZM2G112728, GRMZM2G113476, GRMZM2G134270, GRMZM2G060156, GRMZM2G099729, GRMZM2G124473, GRMZM2G088396, GRMZM2G082998, GRMZM2G174107, GRMZM2G163809, GRMZM2G117222, GRMZM2G097283, GRMZM2G014508, GRMZM2G066426
3	GO:1901663	quinone biosynthetic process	1.60067e-05	0.0429939	GRMZM2G080044, GRMZM2G112728, GRMZM2G113476, GRMZM2G134270, GRMZM2G060156, GRMZM2G099729, GRMZM2G124473, GRMZM2G088396, GRMZM2G082998, GRMZM2G174107, GRMZM2G163809, GRMZM2G117222, GRMZM2G097283, GRMZM2G014508, GRMZM2G066426
3	GO:0044272	sulfur compound biosynthetic process	1.61549e-05	0.0433596	GRMZM2G129513, GRMZM2G319109, GRMZM2G174554, AC210303.3_FG001, GRMZM5G803490, GRMZM2G370852, GRMZM2G082185, GRMZM2G130062, GRMZM2G308666, GRMZM2G053322, GRMZM2G145595, GRMZM2G036708, GRMZM2G012324, GRMZM2G158147, GRMZM2G157269, GRMZM5G889321, GRMZM2G120652, GRMZM2G020096, GRMZM2G412085, GRMZM2G020216, GRMZM5G858094, GRMZM2G072909, GRMZM2G027663, GRMZM2G117153, GRMZM2G137151, GRMZM2G090338, GRMZM2…
3	GO:0043038	amino acid activation	1.66589e-05	0.0446957	AC211349.4_FG001, GRMZM2G078756, GRMZM2G154664, GRMZM2G177970, GRMZM2G478664, GRMZM2G062268, GRMZM2G378717, GRMZM2G566786, GRMZM2G156565, GRMZM2G455085, GRMZM2G155899, GRMZM2G012404, GRMZM2G136889, GRMZM2G158228, GRMZM2G002851, GRMZM2G091560, GRMZM2G169160, GRMZM2G022192, GRMZM5G891373, GRMZM5G871297, GRMZM2G067530, GRMZM2G135111, GRMZM2G118062
3	GO:0043039	tRNA aminoacylation	1.66589e-05	0.0446957	AC211349.4_FG001, GRMZM2G078756, GRMZM2G154664, GRMZM2G177970, GRMZM2G478664, GRMZM2G062268, GRMZM2G378717, GRMZM2G566786, GRMZM2G156565, GRMZM2G455085, GRMZM2G155899, GRMZM2G012404, GRMZM2G136889, GRMZM2G158228, GRMZM2G002851, GRMZM2G091560, GRMZM2G169160, GRMZM2G022192, GRMZM5G891373, GRMZM5G871297, GRMZM2G067530, GRMZM2G135111, GRMZM2G118062
3	GO:0006754	ATP biosynthetic process	1.82155e-05	0.0488358	GRMZM2G009638, GRMZM2G113408, GRMZM2G157018, GRMZM2G131575, GRMZM5G825759, GRMZM2G025171, GRMZM2G048907, GRMZM2G019404, GRMZM2G401040, GRMZM2G410990, GRMZM2G104325, GRMZM2G144821, GRMZM2G701207, GRMZM2G143234, GRMZM2G138220, GRMZM2G069458
3	GO:0098869	cellular oxidant detoxification	2.017e-05	0.0540557	GRMZM5G826194, GRMZM2G136522, GRMZM2G055936, GRMZM5G891739, GRMZM5G864424, GRMZM2G127609, GRMZM2G106928, GRMZM2G028369, GRMZM2G042080, GRMZM2G058522, GRMZM2G175728, GRMZM2G169890
3	GO:1990748	cellular detoxification	2.017e-05	0.0540557	GRMZM5G826194, GRMZM2G136522, GRMZM2G055936, GRMZM5G891739, GRMZM5G864424, GRMZM2G127609, GRMZM2G106928, GRMZM2G028369, GRMZM2G042080, GRMZM2G058522, GRMZM2G175728, GRMZM2G169890
3	GO:0016052	carbohydrate catabolic process	2.65715e-05	0.0711585	GRMZM2G013811, GRMZM2G109383, GRMZM2G064302, GRMZM2G382914, GRMZM2G065083, GRMZM2G085577, GRMZM2G136803, GRMZM5G863596, GRMZM2G025854, GRMZM2G412611, GRMZM2G180625, GRMZM2G337113, GRMZM5G836250, GRMZM2G155253, GRMZM2G026807, GRMZM2G456086, GRMZM2G165655, GRMZM2G046284, GRMZM2G306732, GRMZM2G043415, GRMZM2G083016, GRMZM2G089136, GRMZM5G852968, GRMZM2G098290, GRMZM2G095287, GRMZM2G144730, GRMZM2G15…
3	GO:0009142	nucleoside triphosphate biosynthetic process	2.7311e-05	0.0731115	GRMZM2G009638, GRMZM2G113408, GRMZM2G157018, GRMZM5G833747, GRMZM2G013478, GRMZM2G131575, GRMZM5G825759, GRMZM2G025171, GRMZM2G048907, GRMZM2G019404, GRMZM2G134797, GRMZM2G401040, GRMZM2G410990, GRMZM2G104325, GRMZM2G144821, GRMZM2G701207, GRMZM2G143234, GRMZM2G142383, GRMZM2G138220, GRMZM2G069458
3	GO:0019637	organophosphate metabolic process	2.73849e-05	0.0732819	GRMZM2G009785, GRMZM2G152040, GRMZM2G178192, GRMZM2G109383, GRMZM2G030628, GRMZM2G384293, GRMZM2G051276, GRMZM5G877708, AC207628.4_FG009, GRMZM2G064302, GRMZM2G133121, GRMZM2G382914, GRMZM2G065083, GRMZM5G859195, GRMZM2G166597, GRMZM2G021846, GRMZM2G034417, GRMZM2G086971, GRMZM2G025854, GRMZM2G009638, GRMZM2G061732, GRMZM2G019437, GRMZM2G153984, GRMZM2G020446, GRMZM2G069061, GRMZM2G113408, GRMZM2…
3	GO:0000413	protein peptidyl-prolyl isomerization	2.86005e-05	0.0765062	GRMZM2G001956, GRMZM2G155753, GRMZM2G063244, GRMZM2G095333, GRMZM2G068963, GRMZM2G035708, GRMZM2G057374, GRMZM2G015967, GRMZM2G117968, GRMZM2G087570, GRMZM2G012340, GRMZM2G076544, GRMZM2G401848, GRMZM2G085885, GRMZM2G041060, GRMZM2G079066, GRMZM2G132811
3	GO:0019682	glyceraldehyde-3-phosphate metabolic process	3.20272e-05	0.0856408	GRMZM2G384293, GRMZM5G859195, GRMZM2G153984, GRMZM2G377761, GRMZM2G155253, GRMZM2G026807, GRMZM2G456086, GRMZM5G852968, GRMZM2G098290, GRMZM2G150791, GRMZM5G848696, GRMZM2G056975, GRMZM2G036290, GRMZM2G172032, GRMZM2G004583, GRMZM2G085019, GRMZM2G137151, GRMZM2G178960, GRMZM5G835542, GRMZM5G874903, AC209374.4_FG002, GRMZM2G137409
3	GO:0006089	lactate metabolic process	3.30239e-05	0.0882729	GRMZM2G117189, GRMZM2G077541, GRMZM2G074857, GRMZM2G150190, GRMZM2G059363, GRMZM2G072909, GRMZM2G120300
3	GO:0010190	cytochrome b6f complex assembly	3.30239e-05	0.0882729	GRMZM2G033198, GRMZM2G167766, GRMZM2G424491, GRMZM2G137498, GRMZM2G361688, GRMZM2G087063, GRMZM2G366622
3	GO:0019243	methylglyoxal catabolic process to D-lactate via S-lactoyl-glutathione	3.30239e-05	0.0882729	GRMZM2G117189, GRMZM2G077541, GRMZM2G074857, GRMZM2G150190, GRMZM2G059363, GRMZM2G072909, GRMZM2G120300
3	GO:0045038	protein import into chloroplast thylakoid membrane	3.30239e-05	0.0882729	GRMZM2G113093, GRMZM2G127230, GRMZM5G839422, GRMZM2G110063, GRMZM2G033493, GRMZM2G007441, GRMZM5G898735
3	GO:0048564	photosystem I assembly	3.30239e-05	0.0882729	GRMZM2G087598, GRMZM2G126361, GRMZM5G809292, GRMZM2G002165, GRMZM6G924006, GRMZM2G110408, GRMZM2G325019
3	GO:0061727	methylglyoxal catabolic process to lactate	3.30239e-05	0.0882729	GRMZM2G117189, GRMZM2G077541, GRMZM2G074857, GRMZM2G150190, GRMZM2G059363, GRMZM2G072909, GRMZM2G120300
3	GO:1901259	chloroplast rRNA processing	3.30239e-05	0.0882729	GRMZM2G088114, GRMZM2G175867, GRMZM2G025855, GRMZM2G035042, GRMZM5G873594, GRMZM2G050845, GRMZM2G328309
4	GO:0042938	dipeptide transport	0.000538232	1	GRMZM2G400602, GRMZM2G316889, GRMZM5G865298, GRMZM5G867390
4	GO:0031114	regulation of microtubule depolymerization	0.000641831	1	GRMZM2G075624, GRMZM2G052078, GRMZM2G108474
4	GO:0051240	positive regulation of multicellular organismal process	0.000841533	1	GRMZM2G138268, GRMZM2G479885, GRMZM2G405368, GRMZM2G417223, GRMZM2G130749, GRMZM2G007249, GRMZM2G134980, GRMZM2G364069, GRMZM2G158162, GRMZM5G898290, GRMZM2G085246, GRMZM2G312970, GRMZM2G172621, GRMZM2G012761
4	GO:0021700	developmental maturation	0.00084901	1	GRMZM2G068217, GRMZM2G479885, GRMZM2G001530, GRMZM2G062045, GRMZM2G349665, GRMZM2G075624, GRMZM2G007249, GRMZM2G028905, GRMZM2G384439, GRMZM2G108474, GRMZM2G158162, GRMZM2G126260, GRMZM2G047310, GRMZM2G078200, GRMZM2G018416, GRMZM2G060824, GRMZM2G172621, GRMZM2G472625, GRMZM2G152686, GRMZM2G406101, GRMZM2G359365, GRMZM2G011912
4	GO:0009755	hormone-mediated signaling pathway	0.00160852	1	GRMZM2G315375, GRMZM2G138268, GRMZM2G068217, GRMZM2G002100, GRMZM2G125411, GRMZM2G074742, GRMZM2G135091, GRMZM2G065374, GRMZM2G333478, GRMZM2G160005, GRMZM2G157722, GRMZM2G061900, GRMZM2G405203, GRMZM2G368411, GRMZM2G059102, GRMZM2G026065, GRMZM2G016756, GRMZM2G088361, AC207656.3_FG002, GRMZM2G349665, GRMZM2G139688, GRMZM2G384439, GRMZM2G316967, GRMZM2G157727, GRMZM2G158248, GRMZM2G063522, GRMZM2…
4	GO:0051094	positive regulation of developmental process	0.00184012	1	GRMZM2G138268, GRMZM2G479885, GRMZM2G405368, GRMZM2G417223, GRMZM2G130749, GRMZM2G007249, GRMZM2G134980, GRMZM2G364069, GRMZM2G158162, GRMZM5G898290, GRMZM2G085246, GRMZM2G312970, GRMZM2G172621, GRMZM2G012761
4	GO:0009629	response to gravity	0.00231975	1	GRMZM2G315375, GRMZM2G138268, GRMZM2G074742, GRMZM2G160005, GRMZM2G412888, GRMZM2G083243, AC195340.3_FG001, GRMZM2G062045, GRMZM2G157727, GRMZM2G126260, GRMZM2G462803
4	GO:0034484	raffinose catabolic process	0.00295114	1	GRMZM2G037265, GRMZM2G050177, GRMZM2G340656
4	GO:0010055	atrichoblast differentiation	0.00304111	1	GRMZM2G054125, GRMZM2G085246
4	GO:0055074	calcium ion homeostasis	0.00310085	1	GRMZM2G024739, GRMZM2G020104, GRMZM2G157727, GRMZM5G889467, GRMZM2G137435, GRMZM2G060824, GRMZM2G359365
5	GO:0016192	vesicle-mediated transport	3.53785e-08	8.87648e-05	GRMZM2G330650, GRMZM2G117507, GRMZM2G101571, GRMZM2G008638, GRMZM2G095308, GRMZM2G029077, GRMZM2G096486, GRMZM2G703307, GRMZM2G145175, GRMZM2G157462, GRMZM2G081745, GRMZM2G070693, GRMZM2G147046, GRMZM2G140443, GRMZM2G123373, GRMZM2G048117, GRMZM2G052713, GRMZM2G101413, GRMZM2G008919, GRMZM2G136058, GRMZM2G361220, GRMZM2G479125, GRMZM2G078941, GRMZM2G110822, GRMZM2G054193, GRMZM2G137984, GRMZM2G14…
5	GO:0048193	Golgi vesicle transport	3.07803e-06	0.0077197	GRMZM2G330650, GRMZM2G101571, GRMZM2G008638, GRMZM2G095308, GRMZM2G703307, GRMZM2G157462, GRMZM2G081745, GRMZM2G479125, GRMZM2G078941, GRMZM2G110822, GRMZM2G137984, GRMZM2G143725, GRMZM2G039419, GRMZM2G045314, GRMZM2G439457, GRMZM2G038356, GRMZM2G398755, GRMZM2G045987, GRMZM2G097068, GRMZM2G020401, GRMZM2G323912, GRMZM2G587327, GRMZM2G103579, GRMZM2G042089, GRMZM2G143354, GRMZM2G049211
5	GO:0010256	endomembrane system organization	3.37385e-06	0.00845823	GRMZM2G095308, GRMZM2G030167, GRMZM2G081745, AC217401.3_FG003, GRMZM2G140443, GRMZM2G048117, GRMZM2G008919, GRMZM2G110822, GRMZM2G143725, GRMZM2G398755, GRMZM2G123843, GRMZM2G162544, GRMZM5G867798, AC199782.5_FG001, GRMZM2G122983, GRMZM2G165195, GRMZM2G044805, GRMZM2G587327
5	GO:0045184	establishment of protein localization	2.28999e-05	0.0573871	GRMZM2G330650, GRMZM2G117507, GRMZM2G010834, GRMZM2G118641, GRMZM2G093186, GRMZM2G101571, GRMZM2G008638, GRMZM2G029077, GRMZM2G140582, AC217358.3_FG011, GRMZM2G038953, GRMZM2G145175, GRMZM2G307252, GRMZM2G105996, GRMZM2G373341, GRMZM2G148633, GRMZM2G152929, GRMZM2G081745, GRMZM5G825854, GRMZM2G070693, GRMZM2G147046, GRMZM2G140443, GRMZM2G122443, GRMZM2G144008, GRMZM2G048117, GRMZM2G052713, GRMZM2…
5	GO:0002376	immune system process	2.32892e-05	0.0583394	GRMZM2G002617, GRMZM2G105019, GRMZM2G112337, GRMZM2G007466, GRMZM2G174284, GRMZM2G118641, GRMZM2G098129, GRMZM2G135038, GRMZM2G080828, GRMZM2G099092, GRMZM2G374971, GRMZM2G456997, GRMZM2G056569, GRMZM5G853854, GRMZM5G868908, GRMZM2G101413, GRMZM2G150496, GRMZM2G054225, GRMZM2G494514, GRMZM2G324540, GRMZM2G035118, GRMZM2G045314, GRMZM5G817037, GRMZM2G034631, GRMZM2G088737, AC217401.3_FG001, GRMZM2…
5	GO:0008104	protein localization	2.40849e-05	0.0603086	GRMZM2G330650, GRMZM2G117507, GRMZM2G010834, GRMZM2G118641, GRMZM2G093186, GRMZM2G101571, GRMZM2G008638, GRMZM2G029077, GRMZM2G140582, AC217358.3_FG011, GRMZM2G038953, GRMZM2G145175, GRMZM2G307252, GRMZM2G105996, GRMZM2G373341, GRMZM2G148633, GRMZM2G152929, GRMZM2G081745, GRMZM5G825854, GRMZM2G070693, GRMZM2G147046, GRMZM2G140443, GRMZM2G122443, GRMZM2G144008, GRMZM2G048117, GRMZM2G052713, GRMZM2…
5	GO:0015031	protein transport	3.16131e-05	0.0791275	GRMZM2G330650, GRMZM2G117507, GRMZM2G010834, GRMZM2G118641, GRMZM2G093186, GRMZM2G101571, GRMZM2G008638, GRMZM2G029077, GRMZM2G140582, AC217358.3_FG011, GRMZM2G038953, GRMZM2G145175, GRMZM2G307252, GRMZM2G105996, GRMZM2G373341, GRMZM2G148633, GRMZM2G152929, GRMZM2G081745, GRMZM5G825854, GRMZM2G070693, GRMZM2G147046, GRMZM2G140443, GRMZM2G122443, GRMZM2G144008, GRMZM2G048117, GRMZM2G052713, GRMZM2…
5	GO:0006955	immune response	3.60473e-05	0.0901904	GRMZM2G105019, GRMZM2G112337, GRMZM2G007466, GRMZM2G174284, GRMZM2G118641, GRMZM2G098129, GRMZM2G135038, GRMZM2G080828, GRMZM2G099092, GRMZM2G374971, GRMZM2G456997, GRMZM2G056569, GRMZM5G853854, GRMZM5G868908, GRMZM2G101413, GRMZM2G054225, GRMZM2G494514, GRMZM2G324540, GRMZM2G045314, GRMZM5G817037, GRMZM2G034631, GRMZM2G088737, AC217401.3_FG001, GRMZM2G145201, GRMZM2G147430, GRMZM2G167856, GRMZM2…
5	GO:0000919	cell plate assembly	4.77503e-05	0.119424	GRMZM2G086371, GRMZM2G008919, GRMZM2G314647, GRMZM2G088261, GRMZM2G097068, GRMZM2G074530, GRMZM2G046590
5	GO:0045087	innate immune response	6.33612e-05	0.158403	GRMZM2G105019, GRMZM2G112337, GRMZM2G007466, GRMZM2G174284, GRMZM2G118641, GRMZM2G135038, GRMZM2G080828, GRMZM2G099092, GRMZM2G374971, GRMZM2G456997, GRMZM2G056569, GRMZM5G853854, GRMZM5G868908, GRMZM2G101413, GRMZM2G494514, GRMZM2G324540, GRMZM2G045314, GRMZM5G817037, GRMZM2G034631, GRMZM2G088737, AC217401.3_FG001, GRMZM2G145201, GRMZM2G147430, GRMZM2G167856, GRMZM2G074466, GRMZM2G127141, GRMZM2…
6	GO:0071554	cell wall organization or biogenesis	1.26684e-46	2.25751e-43	GRMZM2G139250, GRMZM2G118003, GRMZM2G339122, GRMZM2G122277, GRMZM2G046618, GRMZM2G154178, GRMZM2G012874, GRMZM2G121621, GRMZM2G445905, GRMZM2G147849, GRMZM5G826714, GRMZM2G077015, GRMZM2G034360, GRMZM2G142898, GRMZM2G001661, GRMZM2G045287, GRMZM2G094990, GRMZM2G167497, GRMZM2G443785, GRMZM2G136106, GRMZM2G021621, GRMZM2G162333, GRMZM5G804575, GRMZM2G015886, GRMZM2G004699, GRMZM2G014844, GRMZM2G16…
6	GO:0071555	cell wall organization	3.89791e-40	6.94218e-37	GRMZM2G118003, GRMZM2G339122, GRMZM2G122277, GRMZM2G046618, GRMZM2G154178, GRMZM2G012874, GRMZM2G121621, GRMZM2G445905, GRMZM2G147849, GRMZM5G826714, GRMZM2G077015, GRMZM2G034360, GRMZM2G142898, GRMZM2G001661, GRMZM2G045287, GRMZM2G094990, GRMZM2G167497, GRMZM2G443785, GRMZM2G136106, GRMZM2G021621, GRMZM2G162333, GRMZM5G804575, GRMZM2G015886, GRMZM2G004699, GRMZM2G014844, GRMZM2G177631, GRMZM2G41…
6	GO:0045229	external encapsulating structure organization	5.77876e-39	1.02862e-35	GRMZM2G118003, GRMZM2G339122, GRMZM2G122277, GRMZM2G046618, GRMZM2G154178, GRMZM2G012874, GRMZM2G121621, GRMZM2G445905, GRMZM2G147849, GRMZM5G826714, GRMZM2G077015, GRMZM2G034360, GRMZM2G142898, GRMZM2G001661, GRMZM2G045287, GRMZM2G094990, GRMZM2G167497, GRMZM2G443785, GRMZM2G136106, GRMZM2G021621, GRMZM2G162333, GRMZM5G804575, GRMZM2G015886, GRMZM2G004699, GRMZM2G014844, GRMZM2G177631, GRMZM2G41…
6	GO:0071669	plant-type cell wall organization or biogenesis	2.24419e-35	3.99242e-32	GRMZM2G139250, GRMZM2G339122, GRMZM2G122277, GRMZM2G154178, GRMZM2G012874, GRMZM2G445905, GRMZM5G826714, GRMZM2G034360, GRMZM2G142898, GRMZM2G001661, GRMZM2G045287, GRMZM2G094990, GRMZM2G167497, GRMZM2G443785, GRMZM2G021621, GRMZM5G804575, GRMZM2G015886, GRMZM2G177631, GRMZM2G413006, GRMZM5G826911, GRMZM2G104551, GRMZM2G118959, GRMZM2G102946, GRMZM2G147145, GRMZM5G886952, GRMZM2G017525, GRMZM2G01…
6	GO:0042546	cell wall biogenesis	3.1957e-27	5.68196e-24	GRMZM2G139250, GRMZM2G122277, GRMZM2G012874, GRMZM2G121621, GRMZM2G445905, GRMZM5G826714, GRMZM2G034360, GRMZM2G142898, GRMZM2G001661, GRMZM2G045287, GRMZM2G167497, GRMZM2G443785, GRMZM5G804575, GRMZM2G015886, GRMZM2G004699, GRMZM2G177631, GRMZM2G413006, GRMZM5G826911, GRMZM2G104551, GRMZM2G118959, GRMZM2G147145, GRMZM2G017525, GRMZM2G018241, GRMZM2G027723, GRMZM2G424832, GRMZM2G039325, GRMZM2G14…
6	GO:0005976	polysaccharide metabolic process	2.65371e-24	4.71564e-21	GRMZM2G412207, GRMZM2G139250, GRMZM2G131912, GRMZM2G122277, GRMZM2G160506, GRMZM2G046618, GRMZM2G012874, GRMZM2G121621, GRMZM2G445905, GRMZM2G147849, GRMZM5G826714, GRMZM2G034360, GRMZM2G142898, GRMZM2G045287, GRMZM2G167497, GRMZM2G443785, GRMZM2G136106, GRMZM2G015886, GRMZM2G004699, GRMZM2G177631, GRMZM2G413006, GRMZM2G107082, GRMZM5G826911, GRMZM2G118959, GRMZM2G147145, GRMZM2G147422, GRMZM5G88…
6	GO:0009832	plant-type cell wall biogenesis	8.8318e-24	1.56853e-20	GRMZM2G139250, GRMZM2G122277, GRMZM2G012874, GRMZM2G445905, GRMZM5G826714, GRMZM2G034360, GRMZM2G142898, GRMZM2G001661, GRMZM2G045287, GRMZM2G167497, GRMZM2G443785, GRMZM5G804575, GRMZM2G015886, GRMZM2G177631, GRMZM5G826911, GRMZM2G104551, GRMZM2G118959, GRMZM2G147145, GRMZM2G017525, GRMZM2G018241, GRMZM2G027723, GRMZM2G424832, GRMZM2G039325, GRMZM2G140893, GRMZM2G057000, GRMZM2G056702, GRMZM2G45…
6	GO:0009834	plant-type secondary cell wall biogenesis	4.77275e-20	8.47164e-17	GRMZM2G139250, GRMZM2G012874, GRMZM2G445905, GRMZM2G142898, GRMZM2G167497, GRMZM5G804575, GRMZM5G826911, GRMZM2G104551, GRMZM2G118959, GRMZM2G018241, GRMZM2G424832, GRMZM2G057000, GRMZM2G056702, GRMZM2G458538, GRMZM2G020721, GRMZM2G059845, GRMZM2G085513, GRMZM2G134308, GRMZM2G026881, GRMZM2G132169, GRMZM2G109431, GRMZM2G159431, GRMZM2G447271, GRMZM2G177242, GRMZM2G058518
6	GO:0044264	cellular polysaccharide metabolic process	1.47546e-19	2.61746e-16	GRMZM2G122277, GRMZM2G160506, GRMZM2G012874, GRMZM2G445905, GRMZM2G147849, GRMZM5G826714, GRMZM2G034360, GRMZM2G142898, GRMZM2G045287, GRMZM2G167497, GRMZM2G015886, GRMZM2G004699, GRMZM2G177631, GRMZM2G413006, GRMZM2G107082, GRMZM2G118959, GRMZM2G147145, GRMZM2G147422, GRMZM5G886952, GRMZM2G018241, GRMZM2G028353, GRMZM2G025231, GRMZM2G027723, GRMZM2G424832, GRMZM2G164072, GRMZM2G099101, GRMZM2G00…
6	GO:0009664	plant-type cell wall organization	2.58592e-19	4.58484e-16	GRMZM2G339122, GRMZM2G154178, GRMZM5G826714, GRMZM2G034360, GRMZM2G142898, GRMZM2G001661, GRMZM2G094990, GRMZM2G167497, GRMZM2G443785, GRMZM2G021621, GRMZM2G413006, GRMZM2G102946, GRMZM2G147145, GRMZM5G886952, GRMZM2G368886, GRMZM5G809695, GRMZM2G105844, GRMZM2G140893, GRMZM2G114322, GRMZM2G328500, GRMZM2G109352, GRMZM2G113506, GRMZM2G000764, GRMZM2G347766, GRMZM2G152189, AC155610.2_FG007, GRMZM2…
6	GO:0010383	cell wall polysaccharide metabolic process	5.51787e-19	9.77766e-16	GRMZM2G139250, GRMZM2G012874, GRMZM5G826714, GRMZM2G034360, GRMZM2G167497, GRMZM2G004699, GRMZM2G413006, GRMZM5G826911, GRMZM2G118959, GRMZM2G147145, GRMZM2G009282, GRMZM2G136895, GRMZM2G140893, GRMZM2G056702, GRMZM2G012021, GRMZM2G458538, GRMZM2G109352, GRMZM2G020721, GRMZM2G059845, GRMZM2G113506, GRMZM2G000764, GRMZM2G085513, GRMZM2G131221, GRMZM2G134308, AC155610.2_FG007, GRMZM2G026881, GRMZM2…
6	GO:0000271	polysaccharide biosynthetic process	4.07973e-18	7.2252e-15	GRMZM2G122277, GRMZM2G160506, GRMZM2G012874, GRMZM2G121621, GRMZM2G445905, GRMZM2G147849, GRMZM5G826714, GRMZM2G034360, GRMZM2G142898, GRMZM2G045287, GRMZM2G167497, GRMZM2G443785, GRMZM2G015886, GRMZM2G177631, GRMZM2G107082, GRMZM2G118959, GRMZM2G147145, GRMZM5G886952, GRMZM2G018241, GRMZM2G028353, GRMZM2G025231, GRMZM2G027723, GRMZM2G424832, GRMZM2G164072, GRMZM2G099101, GRMZM2G045467, GRMZM2G08…
6	GO:0044036	cell wall macromolecule metabolic process	8.36144e-18	1.47997e-14	GRMZM2G139250, GRMZM2G012874, GRMZM5G826714, GRMZM2G034360, GRMZM2G142898, GRMZM2G167497, GRMZM2G004699, GRMZM2G168588, GRMZM2G413006, GRMZM5G826911, GRMZM2G118959, GRMZM2G147145, GRMZM2G009282, GRMZM2G136895, GRMZM2G140893, GRMZM2G056702, GRMZM2G012021, GRMZM2G458538, GRMZM2G109352, GRMZM2G020721, GRMZM2G059845, GRMZM2G113506, GRMZM2G000764, GRMZM2G347766, GRMZM2G085513, GRMZM2G131221, GRMZM2G13…
6	GO:0033692	cellular polysaccharide biosynthetic process	1.20417e-17	2.13017e-14	GRMZM2G122277, GRMZM2G160506, GRMZM2G012874, GRMZM2G445905, GRMZM2G147849, GRMZM5G826714, GRMZM2G034360, GRMZM2G142898, GRMZM2G045287, GRMZM2G167497, GRMZM2G015886, GRMZM2G177631, GRMZM2G107082, GRMZM2G118959, GRMZM2G147145, GRMZM5G886952, GRMZM2G018241, GRMZM2G028353, GRMZM2G025231, GRMZM2G027723, GRMZM2G424832, GRMZM2G164072, GRMZM2G099101, GRMZM2G082580, GRMZM2G140893, GRMZM2G056702, GRMZM2G01…
6	GO:0005975	carbohydrate metabolic process	1.31695e-16	2.32838e-13	GRMZM2G412207, GRMZM2G139250, GRMZM2G118003, GRMZM2G152908, GRMZM2G131912, GRMZM2G122277, GRMZM2G125241, GRMZM2G160506, GRMZM2G046618, GRMZM2G012874, GRMZM2G121621, GRMZM2G445905, GRMZM2G147849, GRMZM5G826714, GRMZM2G077015, GRMZM2G034360, GRMZM2G142898, GRMZM2G045287, GRMZM2G090441, GRMZM2G167497, GRMZM2G146206, GRMZM2G443785, GRMZM2G136106, GRMZM2G015886, GRMZM2G004699, GRMZM2G014844, GRMZM2G17…
6	GO:0034637	cellular carbohydrate biosynthetic process	1.35324e-16	2.39117e-13	GRMZM2G152908, GRMZM2G122277, GRMZM2G160506, GRMZM2G012874, GRMZM2G445905, GRMZM2G147849, GRMZM5G826714, GRMZM2G034360, GRMZM2G142898, GRMZM2G045287, GRMZM2G167497, GRMZM2G015886, GRMZM2G177631, GRMZM2G107082, GRMZM2G118959, GRMZM2G147145, GRMZM5G886952, GRMZM2G018241, GRMZM2G028353, GRMZM2G025231, GRMZM2G027723, GRMZM2G424832, GRMZM2G164072, GRMZM2G099101, GRMZM2G123277, GRMZM2G082580, GRMZM2G14…
6	GO:0070592	cell wall polysaccharide biosynthetic process	1.02717e-15	1.81398e-12	GRMZM2G012874, GRMZM5G826714, GRMZM2G034360, GRMZM2G167497, GRMZM2G118959, GRMZM2G147145, GRMZM2G140893, GRMZM2G056702, GRMZM2G012021, GRMZM2G458538, GRMZM2G109352, GRMZM2G020721, GRMZM2G059845, GRMZM2G113506, GRMZM2G000764, GRMZM2G085513, GRMZM2G131221, GRMZM2G134308, AC155610.2_FG007, GRMZM2G026881, GRMZM2G109431, GRMZM2G073943, AC208201.3_FG003
6	GO:0044038	cell wall macromolecule biosynthetic process	3.43664e-15	6.06566e-12	GRMZM2G012874, GRMZM5G826714, GRMZM2G034360, GRMZM2G167497, GRMZM2G118959, GRMZM2G147145, GRMZM2G140893, GRMZM2G056702, GRMZM2G012021, GRMZM2G458538, GRMZM2G109352, GRMZM2G020721, GRMZM2G059845, GRMZM2G113506, GRMZM2G000764, GRMZM2G085513, GRMZM2G131221, GRMZM2G134308, AC155610.2_FG007, GRMZM2G026881, GRMZM2G109431, GRMZM2G073943, AC208201.3_FG003
6	GO:0070589	cellular component macromolecule biosynthetic process	3.43664e-15	6.06566e-12	GRMZM2G012874, GRMZM5G826714, GRMZM2G034360, GRMZM2G167497, GRMZM2G118959, GRMZM2G147145, GRMZM2G140893, GRMZM2G056702, GRMZM2G012021, GRMZM2G458538, GRMZM2G109352, GRMZM2G020721, GRMZM2G059845, GRMZM2G113506, GRMZM2G000764, GRMZM2G085513, GRMZM2G131221, GRMZM2G134308, AC155610.2_FG007, GRMZM2G026881, GRMZM2G109431, GRMZM2G073943, AC208201.3_FG003
6	GO:0010410	hemicellulose metabolic process	6.01388e-15	1.06025e-11	GRMZM2G139250, GRMZM2G012874, GRMZM2G004699, GRMZM2G413006, GRMZM5G826911, GRMZM2G118959, GRMZM2G009282, GRMZM2G136895, GRMZM2G056702, GRMZM2G012021, GRMZM2G458538, GRMZM2G020721, GRMZM2G059845, GRMZM2G113506, GRMZM2G085513, GRMZM2G131221, GRMZM2G134308, GRMZM2G026881, GRMZM2G109431, GRMZM2G073943, AC208201.3_FG003
6	GO:0016051	carbohydrate biosynthetic process	6.57498e-15	1.15851e-11	GRMZM2G152908, GRMZM2G122277, GRMZM2G160506, GRMZM2G012874, GRMZM2G121621, GRMZM2G445905, GRMZM2G147849, GRMZM5G826714, GRMZM2G034360, GRMZM2G142898, GRMZM2G045287, GRMZM2G167497, GRMZM2G443785, GRMZM2G015886, GRMZM2G177631, GRMZM2G107082, GRMZM2G118959, GRMZM2G147145, GRMZM5G886952, GRMZM2G018241, GRMZM2G028353, GRMZM2G025231, GRMZM2G027723, GRMZM2G424832, GRMZM2G164072, GRMZM2G099101, GRMZM2G04…
6	GO:0045491	xylan metabolic process	7.01692e-15	1.23568e-11	GRMZM2G139250, GRMZM2G012874, GRMZM5G826911, GRMZM2G118959, GRMZM2G009282, GRMZM2G136895, GRMZM2G056702, GRMZM2G012021, GRMZM2G458538, GRMZM2G020721, GRMZM2G059845, GRMZM2G113506, GRMZM2G085513, GRMZM2G131221, GRMZM2G134308, GRMZM2G026881, GRMZM2G109431, GRMZM2G073943, AC208201.3_FG003
6	GO:0009698	phenylpropanoid metabolic process	2.54373e-14	4.47696e-11	GRMZM2G118003, GRMZM2G035520, GRMZM2G168304, GRMZM2G121333, GRMZM2G077015, GRMZM2G034360, GRMZM2G055320, GRMZM2G162508, GRMZM2G014844, GRMZM2G061135, GRMZM2G117198, GRMZM2G018241, GRMZM2G424832, GRMZM2G137694, GRMZM2G057000, GRMZM2G150754, GRMZM2G127948, GRMZM2G022558, GRMZM2G008247, GRMZM2G162758, AC155610.2_FG007, GRMZM2G054332, GRMZM2G132169, GRMZM2G073943, GRMZM2G072808, GRMZM2G076946, GRMZM2…
6	GO:0007017	microtubule-based process	3.3161e-14	5.83301e-11	GRMZM2G152466, GRMZM2G153292, GRMZM2G071790, GRMZM2G122277, GRMZM2G445905, GRMZM2G147849, GRMZM2G142898, GRMZM2G074262, GRMZM2G133802, GRMZM2G071089, GRMZM2G015886, GRMZM2G301194, GRMZM2G172932, GRMZM2G124883, GRMZM2G024576, GRMZM2G160702, GRMZM2G018241, GRMZM2G114861, GRMZM2G054152, GRMZM2G154892, GRMZM2G027723, GRMZM2G424832, GRMZM2G099101, GRMZM2G099167, GRMZM2G410831, GRMZM2G385925, GRMZM2G10…
6	GO:0044262	cellular carbohydrate metabolic process	3.33464e-14	5.8623e-11	GRMZM2G152908, GRMZM2G122277, GRMZM2G160506, GRMZM2G012874, GRMZM2G445905, GRMZM2G147849, GRMZM5G826714, GRMZM2G034360, GRMZM2G142898, GRMZM2G045287, GRMZM2G167497, GRMZM2G015886, GRMZM2G004699, GRMZM2G177631, GRMZM2G413006, GRMZM2G107082, GRMZM2G118959, GRMZM2G147145, GRMZM2G147422, GRMZM5G886952, GRMZM2G018241, GRMZM2G028353, GRMZM2G025231, GRMZM2G027723, GRMZM2G424832, GRMZM2G164072, GRMZM2G09…
6	GO:0030243	cellulose metabolic process	3.05485e-12	5.36737e-09	GRMZM2G122277, GRMZM2G160506, GRMZM2G445905, GRMZM2G147849, GRMZM5G826714, GRMZM2G142898, GRMZM2G045287, GRMZM2G167497, GRMZM2G015886, GRMZM2G177631, GRMZM2G147422, GRMZM5G886952, GRMZM2G018241, GRMZM2G028353, GRMZM2G025231, GRMZM2G027723, GRMZM2G424832, GRMZM2G099101, GRMZM2G082580, GRMZM2G109352, GRMZM2G482256
6	GO:0030244	cellulose biosynthetic process	4.37344e-12	7.67976e-09	GRMZM2G122277, GRMZM2G160506, GRMZM2G445905, GRMZM2G147849, GRMZM5G826714, GRMZM2G142898, GRMZM2G045287, GRMZM2G167497, GRMZM2G015886, GRMZM2G177631, GRMZM5G886952, GRMZM2G018241, GRMZM2G028353, GRMZM2G025231, GRMZM2G027723, GRMZM2G424832, GRMZM2G099101, GRMZM2G082580, GRMZM2G109352
6	GO:0045492	xylan biosynthetic process	2.33771e-11	4.10269e-08	GRMZM2G012874, GRMZM2G118959, GRMZM2G056702, GRMZM2G012021, GRMZM2G458538, GRMZM2G020721, GRMZM2G059845, GRMZM2G113506, GRMZM2G085513, GRMZM2G131221, GRMZM2G134308, GRMZM2G026881, GRMZM2G109431, GRMZM2G073943, AC208201.3_FG003
6	GO:0043622	cortical microtubule organization	3.01674e-11	5.29136e-08	GRMZM2G122277, GRMZM2G445905, GRMZM2G147849, GRMZM2G142898, GRMZM2G074262, GRMZM2G071089, GRMZM2G015886, GRMZM2G024576, GRMZM2G018241, GRMZM2G054152, GRMZM2G027723, GRMZM2G424832, GRMZM2G099101, GRMZM2G101874, GRMZM2G139892, GRMZM2G131334, GRMZM2G165461
6	GO:0044699	single-organism process	5.36427e-11	9.40356e-08	GRMZM2G152466, GRMZM2G153292, GRMZM2G071790, GRMZM2G074604, GRMZM2G118003, GRMZM2G152908, GRMZM2G061562, GRMZM2G093436, GRMZM2G091578, GRMZM2G118243, GRMZM2G102356, GRMZM2G066326, GRMZM2G383404, GRMZM2G403620, GRMZM2G004959, GRMZM2G062151, GRMZM2G105364, GRMZM2G167085, GRMZM2G469898, GRMZM2G077401, GRMZM2G339122, GRMZM2G372074, GRMZM2G122437, GRMZM2G122277, GRMZM2G113174, GRMZM2G035520, GRMZM2G16…
6	GO:0030865	cortical cytoskeleton organization	8.71043e-11	1.52607e-07	GRMZM2G122277, GRMZM2G445905, GRMZM2G147849, GRMZM2G142898, GRMZM2G074262, GRMZM2G071089, GRMZM2G015886, GRMZM2G024576, GRMZM2G018241, GRMZM2G054152, GRMZM2G027723, GRMZM2G424832, GRMZM2G099101, GRMZM2G101874, GRMZM2G139892, GRMZM2G131334, GRMZM2G165461
6	GO:0051273	beta-glucan metabolic process	1.68883e-10	2.95715e-07	GRMZM2G122277, GRMZM2G160506, GRMZM2G445905, GRMZM2G147849, GRMZM5G826714, GRMZM2G142898, GRMZM2G045287, GRMZM2G167497, GRMZM2G015886, GRMZM2G177631, GRMZM2G147422, GRMZM5G886952, GRMZM2G018241, GRMZM2G028353, GRMZM2G025231, GRMZM2G027723, GRMZM2G424832, GRMZM2G099101, GRMZM2G082580, GRMZM2G109352, GRMZM2G482256
6	GO:0071840	cellular component organization or biogenesis	2.02321e-10	3.54061e-07	GRMZM2G139250, GRMZM2G152466, GRMZM2G153292, GRMZM2G071790, GRMZM2G118003, GRMZM2G152908, GRMZM2G061562, GRMZM2G004959, GRMZM2G339122, GRMZM2G122277, GRMZM2G113174, GRMZM2G035520, GRMZM2G046618, GRMZM2G154178, GRMZM2G012874, GRMZM2G121621, GRMZM2G445905, GRMZM2G168304, GRMZM2G147849, GRMZM5G826714, GRMZM2G077015, GRMZM2G156861, GRMZM2G034360, GRMZM2G142898, GRMZM2G001661, GRMZM2G045287, GRMZM2G09…
6	GO:0009699	phenylpropanoid biosynthetic process	2.33813e-10	4.08939e-07	GRMZM2G035520, GRMZM2G168304, GRMZM2G121333, GRMZM2G034360, GRMZM2G055320, GRMZM2G162508, GRMZM2G061135, GRMZM2G117198, GRMZM2G018241, GRMZM2G424832, GRMZM2G137694, GRMZM2G127948, GRMZM2G022558, GRMZM2G162758, AC155610.2_FG007, GRMZM2G054332, GRMZM2G132169, GRMZM2G072808, GRMZM2G367668, GRMZM2G447271, GRMZM2G013082, GRMZM2G305526
6	GO:0031122	cytoplasmic microtubule organization	3.17522e-10	5.55028e-07	GRMZM2G122277, GRMZM2G445905, GRMZM2G147849, GRMZM2G142898, GRMZM2G074262, GRMZM2G071089, GRMZM2G015886, GRMZM2G024576, GRMZM2G018241, GRMZM2G054152, GRMZM2G027723, GRMZM2G424832, GRMZM2G099101, GRMZM2G101874, GRMZM2G139892, GRMZM2G131334, GRMZM2G165461
6	GO:0051274	beta-glucan biosynthetic process	3.87246e-10	6.76519e-07	GRMZM2G122277, GRMZM2G160506, GRMZM2G445905, GRMZM2G147849, GRMZM5G826714, GRMZM2G142898, GRMZM2G045287, GRMZM2G167497, GRMZM2G015886, GRMZM2G177631, GRMZM5G886952, GRMZM2G018241, GRMZM2G028353, GRMZM2G025231, GRMZM2G027723, GRMZM2G424832, GRMZM2G099101, GRMZM2G082580, GRMZM2G109352
6	GO:0045488	pectin metabolic process	5.79485e-10	1.01178e-06	GRMZM2G412207, GRMZM2G131912, GRMZM2G046618, GRMZM2G121621, GRMZM2G034360, GRMZM2G142898, GRMZM2G443785, GRMZM2G136106, GRMZM2G147145, GRMZM2G025182, GRMZM2G045467, GRMZM2G140893, GRMZM2G328500, GRMZM2G113506, GRMZM2G000764, GRMZM2G347766, AC155610.2_FG007
6	GO:0019748	secondary metabolic process	6.17935e-10	1.0783e-06	GRMZM2G118003, GRMZM2G035520, GRMZM2G057086, GRMZM2G168304, GRMZM2G121333, GRMZM2G077015, GRMZM2G034360, GRMZM2G055320, AC209987.4_FG002, GRMZM2G162508, GRMZM2G014844, GRMZM2G061135, GRMZM2G117198, GRMZM2G018241, GRMZM2G424832, GRMZM2G137694, GRMZM2G057000, GRMZM2G093603, GRMZM2G150754, GRMZM2G003852, GRMZM2G127948, GRMZM2G022558, GRMZM2G008247, GRMZM2G162758, AC155610.2_FG007, GRMZM2G054332, GRM…
6	GO:0010393	galacturonan metabolic process	1.35934e-09	2.37068e-06	GRMZM2G412207, GRMZM2G131912, GRMZM2G046618, GRMZM2G121621, GRMZM2G034360, GRMZM2G142898, GRMZM2G443785, GRMZM2G136106, GRMZM2G147145, GRMZM2G025182, GRMZM2G045467, GRMZM2G140893, GRMZM2G328500, GRMZM2G113506, GRMZM2G000764, GRMZM2G347766, AC155610.2_FG007
6	GO:0006073	cellular glucan metabolic process	1.71738e-09	2.99339e-06	GRMZM2G122277, GRMZM2G160506, GRMZM2G445905, GRMZM2G147849, GRMZM5G826714, GRMZM2G142898, GRMZM2G045287, GRMZM2G167497, GRMZM2G015886, GRMZM2G004699, GRMZM2G177631, GRMZM2G413006, GRMZM2G107082, GRMZM2G147422, GRMZM5G886952, GRMZM2G018241, GRMZM2G028353, GRMZM2G025231, GRMZM2G027723, GRMZM2G424832, GRMZM2G099101, GRMZM2G009282, GRMZM2G082580, GRMZM2G109352, GRMZM2G020721, GRMZM2G063566, GRMZM2G48…
6	GO:0044042	glucan metabolic process	1.71738e-09	2.99339e-06	GRMZM2G122277, GRMZM2G160506, GRMZM2G445905, GRMZM2G147849, GRMZM5G826714, GRMZM2G142898, GRMZM2G045287, GRMZM2G167497, GRMZM2G015886, GRMZM2G004699, GRMZM2G177631, GRMZM2G413006, GRMZM2G107082, GRMZM2G147422, GRMZM5G886952, GRMZM2G018241, GRMZM2G028353, GRMZM2G025231, GRMZM2G027723, GRMZM2G424832, GRMZM2G099101, GRMZM2G009282, GRMZM2G082580, GRMZM2G109352, GRMZM2G020721, GRMZM2G063566, GRMZM2G48…
6	GO:0044723	single-organism carbohydrate metabolic process	1.72139e-09	2.99693e-06	GRMZM2G152908, GRMZM2G122277, GRMZM2G160506, GRMZM2G012874, GRMZM2G121621, GRMZM2G445905, GRMZM2G147849, GRMZM5G826714, GRMZM2G034360, GRMZM2G142898, GRMZM2G045287, GRMZM2G167497, GRMZM2G146206, GRMZM2G443785, GRMZM2G015886, GRMZM2G177631, GRMZM2G107082, GRMZM2G013079, GRMZM2G118959, GRMZM2G147145, GRMZM5G886952, GRMZM2G018241, GRMZM2G028353, GRMZM2G025231, GRMZM2G027723, GRMZM2G424832, GRMZM2G16…
6	GO:0044710	single-organism metabolic process	2.25055e-09	3.91595e-06	GRMZM2G152466, GRMZM2G153292, GRMZM2G071790, GRMZM2G074604, GRMZM2G118003, GRMZM2G152908, GRMZM2G383404, GRMZM2G062151, GRMZM2G167085, GRMZM2G469898, GRMZM2G077401, GRMZM2G122277, GRMZM2G035520, GRMZM2G160541, GRMZM2G160506, GRMZM2G405459, GRMZM2G012874, GRMZM2G121621, GRMZM2G445905, GRMZM2G057086, GRMZM2G168304, GRMZM2G121333, GRMZM2G147849, GRMZM5G826714, GRMZM2G077015, GRMZM2G064096, GRMZM2G15…
6	GO:0051258	protein polymerization	3.38176e-09	5.88089e-06	GRMZM2G152466, GRMZM2G153292, GRMZM2G071790, GRMZM2G118003, GRMZM2G077015, GRMZM2G001661, GRMZM2G133802, GRMZM2G071089, GRMZM2G014844, GRMZM2G172932, GRMZM2G099167, GRMZM5G846811, GRMZM2G101874, GRMZM2G119773, GRMZM2G100714, GRMZM2G121649, GRMZM2G008247, GRMZM2G066191, GRMZM2G108766, GRMZM2G076946
6	GO:0016043	cellular component organization	3.4119e-09	5.92989e-06	GRMZM2G152466, GRMZM2G153292, GRMZM2G071790, GRMZM2G118003, GRMZM2G152908, GRMZM2G061562, GRMZM2G004959, GRMZM2G339122, GRMZM2G122277, GRMZM2G113174, GRMZM2G035520, GRMZM2G046618, GRMZM2G154178, GRMZM2G012874, GRMZM2G121621, GRMZM2G445905, GRMZM2G168304, GRMZM2G147849, GRMZM5G826714, GRMZM2G077015, GRMZM2G156861, GRMZM2G034360, GRMZM2G142898, GRMZM2G001661, GRMZM2G045287, GRMZM2G094990, GRMZM2G15…
6	GO:1901136	carbohydrate derivative catabolic process	6.28897e-09	1.09239e-05	GRMZM2G152466, GRMZM2G153292, GRMZM2G071790, GRMZM2G118003, GRMZM2G035520, GRMZM2G077015, GRMZM2G090441, GRMZM2G133802, GRMZM2G127648, GRMZM2G014844, GRMZM2G172932, GRMZM2G102946, GRMZM2G107815, GRMZM2G099167, GRMZM2G176217, GRMZM5G803949, GRMZM5G846811, GRMZM2G155348, GRMZM2G124732, GRMZM2G119773, GRMZM2G020544, GRMZM2G164527, GRMZM2G008247, GRMZM2G066191, GRMZM2G108766, GRMZM2G076946
6	GO:1901658	glycosyl compound catabolic process	7.46883e-09	1.29659e-05	GRMZM2G152466, GRMZM2G153292, GRMZM2G071790, GRMZM2G118003, GRMZM2G035520, GRMZM2G077015, GRMZM2G133802, GRMZM2G127648, GRMZM2G014844, GRMZM2G172932, GRMZM2G102946, GRMZM2G099167, GRMZM2G176217, GRMZM5G803949, GRMZM5G846811, GRMZM2G124732, GRMZM2G119773, GRMZM2G020544, GRMZM2G164527, GRMZM2G008247, GRMZM2G066191, GRMZM2G108766, GRMZM2G076946
6	GO:0010191	mucilage metabolic process	7.91863e-09	1.37388e-05	GRMZM2G091578, GRMZM2G122277, GRMZM2G445905, GRMZM5G826714, GRMZM2G142898, GRMZM2G167497, GRMZM2G443785, GRMZM2G015886, GRMZM2G177631, GRMZM5G886952, GRMZM2G018241, GRMZM2G027723, GRMZM2G424832, GRMZM2G160958, GRMZM2G159431
6	GO:0009653	anatomical structure morphogenesis	1.07985e-08	1.87246e-05	GRMZM2G118003, GRMZM2G061562, GRMZM2G403620, GRMZM2G339122, GRMZM2G113174, GRMZM2G160506, GRMZM2G168304, GRMZM2G147849, GRMZM2G077015, GRMZM2G156861, GRMZM2G001661, GRMZM2G157147, GRMZM2G085049, GRMZM5G870629, GRMZM5G804575, GRMZM2G071089, GRMZM2G039934, GRMZM2G004699, GRMZM2G702036, GRMZM2G438386, GRMZM2G014844, GRMZM2G072569, GRMZM2G033649, GRMZM2G128319, GRMZM2G072850, GRMZM2G060947, GRMZM2G01…
6	GO:0010192	mucilage biosynthetic process	1.2077e-08	2.09295e-05	GRMZM2G122277, GRMZM2G445905, GRMZM5G826714, GRMZM2G142898, GRMZM2G167497, GRMZM2G443785, GRMZM2G015886, GRMZM2G177631, GRMZM5G886952, GRMZM2G018241, GRMZM2G027723, GRMZM2G424832, GRMZM2G160958, GRMZM2G159431
6	GO:0042545	cell wall modification	1.79036e-08	3.1009e-05	GRMZM2G118003, GRMZM2G339122, GRMZM2G046618, GRMZM2G445905, GRMZM2G077015, GRMZM2G142898, GRMZM2G136106, GRMZM2G162333, GRMZM2G014844, GRMZM2G025182, GRMZM2G123714, GRMZM2G105844, GRMZM2G008247, GRMZM2G152189, GRMZM2G019373, GRMZM2G076946
6	GO:0010214	seed coat development	2.2763e-08	3.94028e-05	GRMZM2G091578, GRMZM2G122277, GRMZM2G035520, GRMZM2G445905, GRMZM5G826714, GRMZM2G142898, GRMZM2G167497, GRMZM2G443785, GRMZM2G015886, GRMZM2G177631, GRMZM5G886952, GRMZM2G018241, GRMZM2G027723, GRMZM2G424832, GRMZM2G160958, GRMZM2G127490
6	GO:0048869	cellular developmental process	2.36863e-08	4.09774e-05	GRMZM2G118003, GRMZM2G061562, GRMZM2G066326, GRMZM2G403620, GRMZM2G339122, GRMZM2G113174, GRMZM2G168304, GRMZM2G147849, GRMZM2G077015, GRMZM2G001661, GRMZM2G157147, GRMZM2G085049, GRMZM2G074262, GRMZM5G804575, GRMZM2G071089, GRMZM2G004699, GRMZM2G702036, GRMZM2G438386, GRMZM2G014844, GRMZM2G072569, GRMZM2G033649, GRMZM2G128319, GRMZM2G060947, GRMZM2G104551, GRMZM2G010105, GRMZM2G024576, GRMZM2G03…
6	GO:0032989	cellular component morphogenesis	2.76996e-08	4.78927e-05	GRMZM2G118003, GRMZM2G061562, GRMZM2G339122, GRMZM2G113174, GRMZM2G168304, GRMZM2G147849, GRMZM2G077015, GRMZM2G001661, GRMZM2G157147, GRMZM2G085049, GRMZM5G804575, GRMZM2G071089, GRMZM2G004699, GRMZM2G438386, GRMZM2G014844, GRMZM2G033649, GRMZM2G128319, GRMZM2G060947, GRMZM2G024576, GRMZM2G033641, GRMZM5G886952, GRMZM5G805485, GRMZM2G177928, GRMZM2G054152, GRMZM2G107815, GRMZM2G099101, GRMZM2G12…
6	GO:0000226	microtubule cytoskeleton organization	3.81839e-08	6.59817e-05	GRMZM2G152466, GRMZM2G122277, GRMZM2G445905, GRMZM2G147849, GRMZM2G142898, GRMZM2G074262, GRMZM2G071089, GRMZM2G015886, GRMZM2G024576, GRMZM2G018241, GRMZM2G054152, GRMZM2G154892, GRMZM2G027723, GRMZM2G424832, GRMZM2G099101, GRMZM2G101874, GRMZM2G139892, GRMZM2G100714, GRMZM2G121649, GRMZM2G131334, GRMZM2G165461
6	GO:0016049	cell growth	4.29241e-08	7.413e-05	GRMZM2G118003, GRMZM2G061562, GRMZM2G339122, GRMZM2G122277, GRMZM2G445905, GRMZM2G168304, GRMZM2G147849, GRMZM5G826714, GRMZM2G077015, GRMZM2G034360, GRMZM2G142898, GRMZM2G001661, GRMZM2G157147, GRMZM2G167497, GRMZM2G085049, GRMZM5G804575, GRMZM2G071089, GRMZM2G015886, GRMZM2G004699, GRMZM2G438386, GRMZM2G014844, GRMZM2G033649, GRMZM2G060947, GRMZM2G024576, GRMZM2G033641, GRMZM5G886952, GRMZM5G80…
6	GO:0019439	aromatic compound catabolic process	4.81956e-08	8.31855e-05	GRMZM2G152466, GRMZM2G153292, GRMZM2G071790, GRMZM2G074604, GRMZM2G118003, GRMZM2G035520, GRMZM2G160541, GRMZM2G077015, GRMZM2G133802, GRMZM2G127648, GRMZM2G014844, GRMZM2G172932, GRMZM2G102946, GRMZM2G099167, GRMZM2G176217, GRMZM5G803949, GRMZM5G846811, GRMZM2G453388, GRMZM2G124732, GRMZM2G119773, GRMZM2G020544, GRMZM2G081582, GRMZM2G029048, GRMZM2G164527, GRMZM2G008247, GRMZM2G066191, GRMZM2G10…
6	GO:0000902	cell morphogenesis	6.57632e-08	0.000113442	GRMZM2G118003, GRMZM2G061562, GRMZM2G339122, GRMZM2G113174, GRMZM2G168304, GRMZM2G147849, GRMZM2G077015, GRMZM2G001661, GRMZM2G157147, GRMZM2G085049, GRMZM5G804575, GRMZM2G071089, GRMZM2G004699, GRMZM2G438386, GRMZM2G014844, GRMZM2G033649, GRMZM2G128319, GRMZM2G060947, GRMZM2G024576, GRMZM2G033641, GRMZM5G886952, GRMZM5G805485, GRMZM2G054152, GRMZM2G107815, GRMZM2G099101, GRMZM2G123140, GRMZM2G11…
6	GO:0009826	unidimensional cell growth	6.97734e-08	0.000120289	GRMZM2G118003, GRMZM2G061562, GRMZM2G339122, GRMZM2G168304, GRMZM2G147849, GRMZM2G077015, GRMZM2G001661, GRMZM2G157147, GRMZM2G085049, GRMZM5G804575, GRMZM2G071089, GRMZM2G004699, GRMZM2G438386, GRMZM2G014844, GRMZM2G033649, GRMZM2G060947, GRMZM2G024576, GRMZM2G033641, GRMZM5G886952, GRMZM5G805485, GRMZM2G054152, GRMZM2G107815, GRMZM2G099101, GRMZM2G119287, GRMZM2G092749, GRMZM2G105844, GRMZM5G84…
6	GO:1901361	organic cyclic compound catabolic process	6.97734e-08	0.000120289	GRMZM2G152466, GRMZM2G153292, GRMZM2G071790, GRMZM2G074604, GRMZM2G118003, GRMZM2G035520, GRMZM2G160541, GRMZM2G077015, GRMZM2G133802, GRMZM2G127648, GRMZM2G014844, GRMZM2G172932, GRMZM2G102946, GRMZM2G099167, GRMZM2G176217, GRMZM5G803949, GRMZM5G846811, GRMZM2G453388, GRMZM2G124732, GRMZM2G119773, GRMZM2G020544, GRMZM2G081582, GRMZM2G029048, GRMZM2G164527, GRMZM2G008247, GRMZM2G066191, GRMZM2G10…
6	GO:1901292	nucleoside phosphate catabolic process	1.38438e-07	0.000238391	GRMZM2G152466, GRMZM2G153292, GRMZM2G071790, GRMZM2G035520, GRMZM2G133802, GRMZM2G127648, GRMZM2G172932, GRMZM2G102946, GRMZM2G099167, GRMZM2G176217, GRMZM5G803949, GRMZM5G846811, GRMZM2G453388, GRMZM2G124732, GRMZM2G020544, GRMZM2G164527, GRMZM2G066191, GRMZM2G108766
6	GO:0010345	suberin biosynthetic process	2.22877e-07	0.000383571	GRMZM2G168304, GRMZM2G121333, GRMZM2G034360, GRMZM2G162508, GRMZM2G137694, GRMZM2G022558, GRMZM2G162758, AC155610.2_FG007, GRMZM2G054332, GRMZM2G013082
6	GO:1901069	guanosine-containing compound catabolic process	2.63738e-07	0.000453629	GRMZM2G152466, GRMZM2G153292, GRMZM2G071790, GRMZM2G133802, GRMZM2G127648, GRMZM2G172932, GRMZM2G102946, GRMZM2G099167, GRMZM2G176217, GRMZM5G803949, GRMZM5G846811, GRMZM2G124732, GRMZM2G119773, GRMZM2G020544, GRMZM2G164527, GRMZM2G066191, GRMZM2G108766
6	GO:0040007	growth	2.68591e-07	0.000461708	GRMZM2G118003, GRMZM2G061562, GRMZM2G339122, GRMZM2G122277, GRMZM2G445905, GRMZM2G168304, GRMZM2G147849, GRMZM5G826714, GRMZM2G077015, GRMZM2G156861, GRMZM2G034360, GRMZM2G142898, GRMZM2G001661, AC218972.3_FG004, GRMZM2G157147, GRMZM2G167497, GRMZM2G085049, GRMZM5G804575, GRMZM2G071089, GRMZM2G039934, GRMZM2G015886, GRMZM2G004699, GRMZM2G438386, GRMZM2G014844, GRMZM2G072569, GRMZM2G033649, GRMZM2…
6	GO:0006195	purine nucleotide catabolic process	3.14164e-07	0.000539734	GRMZM2G152466, GRMZM2G153292, GRMZM2G071790, GRMZM2G035520, GRMZM2G133802, GRMZM2G127648, GRMZM2G172932, GRMZM2G102946, GRMZM2G099167, GRMZM2G176217, GRMZM5G803949, GRMZM5G846811, GRMZM2G124732, GRMZM2G020544, GRMZM2G164527, GRMZM2G066191, GRMZM2G108766
6	GO:0009146	purine nucleoside triphosphate catabolic process	3.14164e-07	0.000539734	GRMZM2G152466, GRMZM2G153292, GRMZM2G071790, GRMZM2G035520, GRMZM2G133802, GRMZM2G127648, GRMZM2G172932, GRMZM2G102946, GRMZM2G099167, GRMZM2G176217, GRMZM5G803949, GRMZM5G846811, GRMZM2G124732, GRMZM2G020544, GRMZM2G164527, GRMZM2G066191, GRMZM2G108766
6	GO:0009154	purine ribonucleotide catabolic process	3.14164e-07	0.000539734	GRMZM2G152466, GRMZM2G153292, GRMZM2G071790, GRMZM2G035520, GRMZM2G133802, GRMZM2G127648, GRMZM2G172932, GRMZM2G102946, GRMZM2G099167, GRMZM2G176217, GRMZM5G803949, GRMZM5G846811, GRMZM2G124732, GRMZM2G020544, GRMZM2G164527, GRMZM2G066191, GRMZM2G108766
6	GO:0009203	ribonucleoside triphosphate catabolic process	3.14164e-07	0.000539734	GRMZM2G152466, GRMZM2G153292, GRMZM2G071790, GRMZM2G035520, GRMZM2G133802, GRMZM2G127648, GRMZM2G172932, GRMZM2G102946, GRMZM2G099167, GRMZM2G176217, GRMZM5G803949, GRMZM5G846811, GRMZM2G124732, GRMZM2G020544, GRMZM2G164527, GRMZM2G066191, GRMZM2G108766
6	GO:0009207	purine ribonucleoside triphosphate catabolic process	3.14164e-07	0.000539734	GRMZM2G152466, GRMZM2G153292, GRMZM2G071790, GRMZM2G035520, GRMZM2G133802, GRMZM2G127648, GRMZM2G172932, GRMZM2G102946, GRMZM2G099167, GRMZM2G176217, GRMZM5G803949, GRMZM5G846811, GRMZM2G124732, GRMZM2G020544, GRMZM2G164527, GRMZM2G066191, GRMZM2G108766
6	GO:0009261	ribonucleotide catabolic process	3.14164e-07	0.000539734	GRMZM2G152466, GRMZM2G153292, GRMZM2G071790, GRMZM2G035520, GRMZM2G133802, GRMZM2G127648, GRMZM2G172932, GRMZM2G102946, GRMZM2G099167, GRMZM2G176217, GRMZM5G803949, GRMZM5G846811, GRMZM2G124732, GRMZM2G020544, GRMZM2G164527, GRMZM2G066191, GRMZM2G108766
6	GO:0044550	secondary metabolite biosynthetic process	3.48812e-07	0.000597167	GRMZM2G035520, GRMZM2G057086, GRMZM2G168304, GRMZM2G121333, GRMZM2G034360, GRMZM2G055320, AC209987.4_FG002, GRMZM2G162508, GRMZM2G061135, GRMZM2G117198, GRMZM2G018241, GRMZM2G424832, GRMZM2G137694, GRMZM2G127948, GRMZM2G022558, GRMZM2G162758, AC155610.2_FG007, GRMZM2G054332, GRMZM2G132169, GRMZM2G072808, GRMZM2G367668, GRMZM2G447271, GRMZM2G013082, GRMZM2G305526
6	GO:0046130	purine ribonucleoside catabolic process	4.40085e-07	0.000752986	GRMZM2G152466, GRMZM2G153292, GRMZM2G071790, GRMZM2G035520, GRMZM2G133802, GRMZM2G127648, GRMZM2G172932, GRMZM2G102946, GRMZM2G099167, GRMZM2G176217, GRMZM5G803949, GRMZM5G846811, GRMZM2G124732, GRMZM2G119773, GRMZM2G020544, GRMZM2G164527, GRMZM2G066191, GRMZM2G108766
6	GO:0009143	nucleoside triphosphate catabolic process	4.42151e-07	0.000756079	GRMZM2G152466, GRMZM2G153292, GRMZM2G071790, GRMZM2G035520, GRMZM2G133802, GRMZM2G127648, GRMZM2G172932, GRMZM2G102946, GRMZM2G099167, GRMZM2G176217, GRMZM5G803949, GRMZM5G846811, GRMZM2G124732, GRMZM2G020544, GRMZM2G164527, GRMZM2G066191, GRMZM2G108766
6	GO:0007167	enzyme linked receptor protein signaling pathway	5.17226e-07	0.00088394	AC233893.1_FG006, AC218972.3_FG004, GRMZM2G039934, GRMZM2G163724, GRMZM2G066274, GRMZM2G119850, GRMZM2G072569, GRMZM2G046729, GRMZM2G161664, GRMZM5G886952, GRMZM2G080270, GRMZM2G309897
6	GO:0007169	transmembrane receptor protein tyrosine kinase signaling pathway	5.17226e-07	0.00088394	AC233893.1_FG006, AC218972.3_FG004, GRMZM2G039934, GRMZM2G163724, GRMZM2G066274, GRMZM2G119850, GRMZM2G072569, GRMZM2G046729, GRMZM2G161664, GRMZM5G886952, GRMZM2G080270, GRMZM2G309897
6	GO:0009833	plant-type primary cell wall biogenesis	5.17257e-07	0.00088394	GRMZM2G122277, GRMZM2G445905, GRMZM2G142898, GRMZM2G015886, GRMZM2G177631, GRMZM2G018241, GRMZM2G027723, GRMZM2G424832
6	GO:0009166	nucleotide catabolic process	5.22468e-07	0.000891331	GRMZM2G152466, GRMZM2G153292, GRMZM2G071790, GRMZM2G035520, GRMZM2G133802, GRMZM2G127648, GRMZM2G172932, GRMZM2G102946, GRMZM2G099167, GRMZM2G176217, GRMZM5G803949, GRMZM5G846811, GRMZM2G124732, GRMZM2G020544, GRMZM2G164527, GRMZM2G066191, GRMZM2G108766
6	GO:0052546	cell wall pectin metabolic process	5.63319e-07	0.000960459	GRMZM2G034360, GRMZM2G142898, GRMZM2G147145, GRMZM2G140893, GRMZM2G328500, GRMZM2G113506, GRMZM2G000764, GRMZM2G347766, AC155610.2_FG007
6	GO:0046434	organophosphate catabolic process	6.47209e-07	0.00110284	GRMZM2G152466, GRMZM2G153292, GRMZM2G071790, GRMZM2G035520, GRMZM2G133802, GRMZM2G127648, GRMZM2G172932, GRMZM2G102946, GRMZM2G099167, GRMZM2G176217, GRMZM5G803949, GRMZM5G846811, GRMZM2G453388, GRMZM2G155348, GRMZM2G124732, GRMZM2G020544, GRMZM2G164527, GRMZM2G066191, GRMZM2G108766
6	GO:0044711	single-organism biosynthetic process	6.7361e-07	0.00114716	GRMZM2G152908, GRMZM2G167085, GRMZM2G122277, GRMZM2G035520, GRMZM2G160506, GRMZM2G012874, GRMZM2G121621, GRMZM2G445905, GRMZM2G057086, GRMZM2G168304, GRMZM2G121333, GRMZM2G147849, GRMZM5G826714, GRMZM2G156861, GRMZM2G034360, GRMZM2G365961, GRMZM2G396212, GRMZM2G055320, GRMZM2G142898, GRMZM2G045287, GRMZM2G167497, GRMZM2G443785, AC209987.4_FG002, GRMZM2G167438, GRMZM5G804575, GRMZM2G015886, GRMZM2…
6	GO:0006152	purine nucleoside catabolic process	6.98075e-07	0.00118812	GRMZM2G152466, GRMZM2G153292, GRMZM2G071790, GRMZM2G035520, GRMZM2G133802, GRMZM2G127648, GRMZM2G172932, GRMZM2G102946, GRMZM2G099167, GRMZM2G176217, GRMZM5G803949, GRMZM5G846811, GRMZM2G124732, GRMZM2G119773, GRMZM2G020544, GRMZM2G164527, GRMZM2G066191, GRMZM2G108766
6	GO:0042454	ribonucleoside catabolic process	6.98075e-07	0.00118812	GRMZM2G152466, GRMZM2G153292, GRMZM2G071790, GRMZM2G035520, GRMZM2G133802, GRMZM2G127648, GRMZM2G172932, GRMZM2G102946, GRMZM2G099167, GRMZM2G176217, GRMZM5G803949, GRMZM5G846811, GRMZM2G124732, GRMZM2G119773, GRMZM2G020544, GRMZM2G164527, GRMZM2G066191, GRMZM2G108766
6	GO:0007010	cytoskeleton organization	7.4198e-07	0.00126137	GRMZM2G152466, GRMZM2G004959, GRMZM2G122277, GRMZM2G113174, GRMZM2G445905, GRMZM2G147849, GRMZM2G142898, GRMZM2G001661, GRMZM2G074262, GRMZM2G071089, GRMZM2G015886, GRMZM2G024576, GRMZM2G017525, GRMZM2G018241, GRMZM2G054152, GRMZM2G154892, GRMZM2G027723, GRMZM2G424832, GRMZM2G099101, GRMZM2G039325, GRMZM5G846811, GRMZM2G101874, GRMZM2G007514, GRMZM2G139892, GRMZM2G100714, GRMZM2G121649, GRMZM2G13…
6	GO:0006869	lipid transport	7.45603e-07	0.00126678	GRMZM2G118243, GRMZM2G372074, GRMZM2G372102, GRMZM2G429000, GRMZM2G398807, GRMZM2G157536, GRMZM5G870629, GRMZM5G898755, GRMZM2G040689, GRMZM2G000221, GRMZM2G379035, GRMZM2G136364, GRMZM2G010868, GRMZM2G046750, GRMZM2G006047, GRMZM2G005991, GRMZM2G130454, GRMZM2G162276, GRMZM2G176375
6	GO:0009250	glucan biosynthetic process	7.60901e-07	0.00129201	GRMZM2G122277, GRMZM2G160506, GRMZM2G445905, GRMZM2G147849, GRMZM5G826714, GRMZM2G142898, GRMZM2G045287, GRMZM2G167497, GRMZM2G015886, GRMZM2G177631, GRMZM2G107082, GRMZM5G886952, GRMZM2G018241, GRMZM2G028353, GRMZM2G025231, GRMZM2G027723, GRMZM2G424832, GRMZM2G099101, GRMZM2G082580, GRMZM2G109352
6	GO:0009164	nucleoside catabolic process	8.10704e-07	0.00137576	GRMZM2G152466, GRMZM2G153292, GRMZM2G071790, GRMZM2G035520, GRMZM2G133802, GRMZM2G127648, GRMZM2G172932, GRMZM2G102946, GRMZM2G099167, GRMZM2G176217, GRMZM5G803949, GRMZM5G846811, GRMZM2G124732, GRMZM2G119773, GRMZM2G020544, GRMZM2G164527, GRMZM2G066191, GRMZM2G108766
6	GO:0060560	developmental growth involved in morphogenesis	1.17765e-06	0.0019973	GRMZM2G118003, GRMZM2G061562, GRMZM2G339122, GRMZM2G168304, GRMZM2G147849, GRMZM2G077015, GRMZM2G001661, GRMZM2G157147, GRMZM2G085049, GRMZM5G804575, GRMZM2G071089, GRMZM2G004699, GRMZM2G438386, GRMZM2G014844, GRMZM2G033649, GRMZM2G060947, GRMZM2G024576, GRMZM2G033641, GRMZM5G886952, GRMZM5G805485, GRMZM2G054152, GRMZM2G107815, GRMZM2G099101, GRMZM2G119287, GRMZM2G092749, GRMZM2G105844, GRMZM5G84…
6	GO:0046039	GTP metabolic process	1.18423e-06	0.00200726	GRMZM2G152466, GRMZM2G153292, GRMZM2G071790, GRMZM2G133802, GRMZM2G127648, GRMZM2G172932, GRMZM2G102946, GRMZM2G099167, GRMZM2G176217, GRMZM5G803949, GRMZM5G846811, GRMZM2G124732, GRMZM2G020544, GRMZM2G164527, GRMZM2G066191, GRMZM2G108766
6	GO:0044085	cellular component biogenesis	1.31237e-06	0.00222316	GRMZM2G139250, GRMZM2G152466, GRMZM2G153292, GRMZM2G071790, GRMZM2G118003, GRMZM2G004959, GRMZM2G122277, GRMZM2G012874, GRMZM2G121621, GRMZM2G445905, GRMZM5G826714, GRMZM2G077015, GRMZM2G034360, GRMZM2G142898, GRMZM2G001661, GRMZM2G045287, GRMZM2G167497, GRMZM2G443785, GRMZM2G133802, GRMZM5G804575, GRMZM2G071089, GRMZM2G015886, GRMZM2G004699, GRMZM2G014844, GRMZM2G172932, GRMZM2G119071, GRMZM2G17…
6	GO:0072523	purine-containing compound catabolic process	1.66266e-06	0.00281489	GRMZM2G152466, GRMZM2G153292, GRMZM2G071790, GRMZM2G035520, GRMZM2G133802, GRMZM2G127648, GRMZM2G172932, GRMZM2G102946, GRMZM2G099167, GRMZM2G176217, GRMZM5G803949, GRMZM5G846811, GRMZM2G124732, GRMZM2G119773, GRMZM2G020544, GRMZM2G164527, GRMZM2G066191, GRMZM2G108766
6	GO:0010876	lipid localization	2.17651e-06	0.00368266	GRMZM2G118243, GRMZM2G372074, GRMZM2G372102, GRMZM2G429000, GRMZM2G398807, GRMZM2G157536, GRMZM5G870629, GRMZM5G898755, GRMZM2G040689, GRMZM2G000221, GRMZM2G379035, GRMZM2G136364, GRMZM2G010868, GRMZM2G046750, GRMZM2G006047, GRMZM2G005991, GRMZM2G130454, GRMZM2G162276, GRMZM2G176375
6	GO:0046271	phenylpropanoid catabolic process	3.76149e-06	0.00636067	GRMZM2G132169, GRMZM2G072808, GRMZM2G367668, GRMZM2G447271, GRMZM2G305526
6	GO:0046274	lignin catabolic process	3.76149e-06	0.00636067	GRMZM2G132169, GRMZM2G072808, GRMZM2G367668, GRMZM2G447271, GRMZM2G305526
6	GO:1901565	organonitrogen compound catabolic process	3.92874e-06	0.00663565	GRMZM2G152466, GRMZM2G153292, GRMZM2G071790, GRMZM2G074604, GRMZM2G118003, GRMZM2G035520, GRMZM2G160541, GRMZM2G077015, GRMZM2G090441, GRMZM2G133802, GRMZM2G127648, GRMZM2G014844, GRMZM2G172932, GRMZM2G102946, GRMZM2G124963, GRMZM2G099167, GRMZM2G176217, GRMZM5G803949, GRMZM5G846811, GRMZM2G124732, GRMZM2G119773, GRMZM2G020544, GRMZM2G081582, GRMZM2G029048, GRMZM2G164527, GRMZM2G008247, GRMZM2G06…
6	GO:1901068	guanosine-containing compound metabolic process	6.31246e-06	0.0106554	GRMZM2G152466, GRMZM2G153292, GRMZM2G071790, GRMZM2G133802, GRMZM2G127648, GRMZM2G172932, GRMZM2G102946, GRMZM2G099167, GRMZM2G176217, GRMZM5G803949, GRMZM5G846811, GRMZM2G124732, GRMZM2G119773, GRMZM2G020544, GRMZM2G164527, GRMZM2G066191, GRMZM2G108766
6	GO:0009808	lignin metabolic process	7.70841e-06	0.0130041	GRMZM2G061135, GRMZM2G117198, GRMZM2G018241, GRMZM2G424832, GRMZM2G057000, GRMZM2G127948, GRMZM2G132169, GRMZM2G073943, GRMZM2G072808, GRMZM2G367668, GRMZM2G447271, GRMZM2G305526
6	GO:0048589	developmental growth	8.98485e-06	0.0151485	GRMZM2G118003, GRMZM2G061562, GRMZM2G339122, GRMZM2G168304, GRMZM2G147849, GRMZM2G077015, GRMZM2G001661, GRMZM2G157147, GRMZM2G085049, GRMZM5G804575, GRMZM2G071089, GRMZM2G004699, GRMZM2G438386, GRMZM2G014844, GRMZM2G072569, GRMZM2G033649, GRMZM2G141084, GRMZM2G060947, GRMZM2G024576, GRMZM2G033641, GRMZM5G886952, GRMZM5G805485, GRMZM2G054152, GRMZM2G107815, GRMZM2G099101, GRMZM2G119287, GRMZM2G09…
6	GO:0009804	coumarin metabolic process	1.13877e-05	0.0191883	GRMZM2G118003, GRMZM2G077015, GRMZM2G014844, GRMZM2G127948, GRMZM2G008247, GRMZM2G076946
6	GO:1990937	xylan acetylation	2.05878e-05	0.0346698	GRMZM2G139250, GRMZM5G826911, GRMZM2G458538, GRMZM2G020721
6	GO:0000281	mitotic cytokinesis	2.69805e-05	0.0454082	GRMZM2G122277, GRMZM2G160506, GRMZM2G445905, GRMZM2G142898, GRMZM2G015886, GRMZM2G177631, GRMZM2G024576, GRMZM2G018241, GRMZM2G027723, GRMZM2G424832, GRMZM2G101874, GRMZM2G453388, GRMZM2G020544, GRMZM2G100714, GRMZM2G121649
6	GO:0061640	cytoskeleton-dependent cytokinesis	3.06014e-05	0.0514716	GRMZM2G122277, GRMZM2G160506, GRMZM2G445905, GRMZM2G142898, GRMZM2G015886, GRMZM2G177631, GRMZM2G024576, GRMZM2G018241, GRMZM2G027723, GRMZM2G424832, GRMZM2G101874, GRMZM2G453388, GRMZM2G020544, GRMZM2G100714, GRMZM2G121649
6	GO:0010143	cutin biosynthetic process	3.07098e-05	0.0516231	GRMZM2G057086, GRMZM2G121333, GRMZM2G034360, GRMZM2G101875, AC155610.2_FG007, GRMZM2G085678
6	GO:1902222	erythrose 4-phosphate/phosphoenolpyruvate family amino acid catabolic process	4.02428e-05	0.0676079	GRMZM2G074604, GRMZM2G160541, GRMZM2G081582, GRMZM2G029048, GRMZM2G441347
6	GO:0009789	positive regulation of abscisic acid-activated signaling pathway	4.94529e-05	0.0830315	GRMZM2G118003, GRMZM2G093436, GRMZM2G077015, GRMZM2G128658, GRMZM2G014844, GRMZM5G822426, GRMZM2G112659, GRMZM2G008247, GRMZM2G076946
6	GO:1901421	positive regulation of response to alcohol	4.94529e-05	0.0830315	GRMZM2G118003, GRMZM2G093436, GRMZM2G077015, GRMZM2G128658, GRMZM2G014844, GRMZM5G822426, GRMZM2G112659, GRMZM2G008247, GRMZM2G076946
6	GO:0010413	glucuronoxylan metabolic process	5.09565e-05	0.0854541	GRMZM2G012874, GRMZM2G118959, GRMZM2G056702, GRMZM2G059845, GRMZM2G113506, GRMZM2G134308, GRMZM2G109431
6	GO:0010417	glucuronoxylan biosynthetic process	5.09565e-05	0.0854541	GRMZM2G012874, GRMZM2G118959, GRMZM2G056702, GRMZM2G059845, GRMZM2G113506, GRMZM2G134308, GRMZM2G109431
6	GO:0044712	single-organism catabolic process	5.48541e-05	0.0918807	GRMZM2G152466, GRMZM2G153292, GRMZM2G071790, GRMZM2G074604, GRMZM2G118003, GRMZM2G035520, GRMZM2G160541, GRMZM2G077015, GRMZM2G146206, GRMZM2G133802, GRMZM2G127648, GRMZM2G014844, GRMZM2G369815, GRMZM2G172932, GRMZM2G102946, GRMZM2G124963, GRMZM2G459874, GRMZM2G071630, GRMZM2G099167, GRMZM2G176217, GRMZM2G136895, GRMZM5G803949, GRMZM5G846811, GRMZM2G066024, GRMZM2G150098, GRMZM2G453388, GRMZM2G12…
6	GO:0006949	syncytium formation	5.95299e-05	0.099653	GRMZM2G339122, GRMZM2G368886, GRMZM2G105844, GRMZM2G146219
6	GO:0048640	negative regulation of developmental growth	5.95299e-05	0.099653	GRMZM2G071089, GRMZM2G141084, GRMZM2G414159, GRMZM2G151087
7	GO:0006412	translation	5.43921e-100	1.21621e-96	GRMZM2G123969, AC189879.3_FG003, GRMZM2G058923, GRMZM2G180605, GRMZM2G086486, GRMZM2G452026, GRMZM2G458283, GRMZM2G096165, GRMZM2G152552, GRMZM2G030293, GRMZM2G124143, GRMZM2G132121, AC197246.3_FG003, GRMZM2G461936, GRMZM2G149975, GRMZM2G180971, GRMZM2G394827, GRMZM2G165208, GRMZM2G156027, GRMZM2G068496, GRMZM2G427014, GRMZM2G174570, GRMZM2G018689, GRMZM2G090738, GRMZM2G385287, GRMZM2G163081, GRM…
7	GO:0043604	amide biosynthetic process	3.37113e-99	7.53447e-96	GRMZM2G123969, AC189879.3_FG003, GRMZM2G058923, GRMZM2G180605, GRMZM2G086486, GRMZM2G452026, GRMZM2G458283, GRMZM2G096165, GRMZM2G152552, GRMZM2G030293, GRMZM2G124143, GRMZM2G132121, AC197246.3_FG003, GRMZM2G095806, GRMZM2G461936, GRMZM2G149975, GRMZM2G180971, GRMZM2G394827, GRMZM2G165208, GRMZM2G156027, GRMZM2G068496, GRMZM2G427014, GRMZM2G174570, GRMZM2G018689, GRMZM2G090738, GRMZM2G385287, GRM…
7	GO:0043043	peptide biosynthetic process	6.8566e-99	1.53176e-95	GRMZM2G123969, AC189879.3_FG003, GRMZM2G058923, GRMZM2G180605, GRMZM2G086486, GRMZM2G452026, GRMZM2G458283, GRMZM2G096165, GRMZM2G152552, GRMZM2G030293, GRMZM2G124143, GRMZM2G132121, AC197246.3_FG003, GRMZM2G461936, GRMZM2G149975, GRMZM2G180971, GRMZM2G394827, GRMZM2G165208, GRMZM2G156027, GRMZM2G068496, GRMZM2G427014, GRMZM2G174570, GRMZM2G018689, GRMZM2G090738, GRMZM2G385287, GRMZM2G163081, GRM…
7	GO:0006518	peptide metabolic process	5.69406e-94	1.27148e-90	GRMZM2G123969, AC189879.3_FG003, GRMZM2G058923, GRMZM2G180605, GRMZM2G086486, GRMZM2G452026, GRMZM2G458283, GRMZM2G096165, GRMZM2G152552, GRMZM2G030293, GRMZM2G124143, GRMZM2G132121, AC197246.3_FG003, GRMZM2G461936, GRMZM2G149975, GRMZM2G180971, GRMZM2G394827, GRMZM2G165208, GRMZM2G156027, GRMZM2G112366, GRMZM2G068496, GRMZM2G427014, GRMZM2G174570, GRMZM2G018689, GRMZM2G090738, GRMZM2G385287, GRM…
7	GO:0043603	cellular amide metabolic process	4.87894e-92	1.08898e-88	GRMZM2G123969, AC189879.3_FG003, GRMZM2G058923, GRMZM2G180605, GRMZM2G086486, GRMZM2G452026, GRMZM2G458283, GRMZM2G096165, GRMZM2G152552, GRMZM2G030293, GRMZM2G124143, GRMZM2G132121, AC197246.3_FG003, GRMZM2G095806, GRMZM2G461936, GRMZM2G149975, GRMZM2G180971, GRMZM2G394827, GRMZM2G165208, GRMZM2G156027, GRMZM2G112366, GRMZM2G068496, GRMZM2G427014, GRMZM2G174570, GRMZM2G018689, GRMZM2G090738, GRM…
7	GO:1901566	organonitrogen compound biosynthetic process	7.56158e-63	1.68699e-59	GRMZM2G018238, GRMZM2G123969, AC189879.3_FG003, GRMZM2G450498, GRMZM2G117240, GRMZM2G058923, GRMZM2G180605, GRMZM2G061234, GRMZM2G086486, GRMZM2G452026, GRMZM2G044762, GRMZM2G458283, GRMZM2G096165, GRMZM2G143357, GRMZM2G152552, GRMZM6G310687, GRMZM2G569855, GRMZM2G030293, GRMZM2G124143, GRMZM2G132121, AC197246.3_FG003, GRMZM2G095806, GRMZM2G461936, GRMZM2G149975, GRMZM2G180971, GRMZM2G136712, GRM…
7	GO:1901564	organonitrogen compound metabolic process	3.18597e-49	7.10471e-46	GRMZM2G018238, GRMZM2G123969, GRMZM2G067265, AC189879.3_FG003, GRMZM2G042502, GRMZM2G128929, GRMZM2G450498, GRMZM2G117240, GRMZM5G853513, GRMZM2G058923, GRMZM5G856653, GRMZM2G016890, GRMZM2G180605, GRMZM2G061234, GRMZM5G876913, GRMZM2G104632, GRMZM2G086486, GRMZM2G164696, GRMZM2G161335, GRMZM2G123371, GRMZM2G177947, GRMZM2G061280, GRMZM2G452026, GRMZM2G009030, GRMZM2G051004, GRMZM2G044762, GRMZM2…
7	GO:0034645	cellular macromolecule biosynthetic process	9.35163e-46	2.08448e-42	GRMZM2G126646, GRMZM2G123969, GRMZM2G106732, AC189879.3_FG003, GRMZM2G176340, GRMZM2G033356, GRMZM2G058923, GRMZM2G472945, GRMZM2G011631, GRMZM2G430680, GRMZM2G139894, GRMZM2G056231, GRMZM2G323679, GRMZM2G033828, GRMZM5G883764, GRMZM2G042443, GRMZM2G026580, GRMZM2G115245, GRMZM2G180605, GRMZM2G153754, GRMZM2G004878, GRMZM2G008234, GRMZM2G086934, GRMZM2G114113, GRMZM2G180246, GRMZM2G086486, GRMZM2…
7	GO:0009059	macromolecule biosynthetic process	4.22711e-45	9.41801e-42	GRMZM2G126646, GRMZM2G123969, GRMZM2G106732, AC189879.3_FG003, GRMZM2G176340, GRMZM2G033356, GRMZM2G058923, GRMZM2G472945, GRMZM2G011631, GRMZM2G430680, GRMZM2G139894, GRMZM2G056231, GRMZM2G323679, GRMZM2G033828, GRMZM5G883764, GRMZM2G042443, GRMZM2G026580, GRMZM2G115245, GRMZM2G180605, GRMZM2G153754, GRMZM2G004878, GRMZM2G008234, GRMZM2G086934, GRMZM2G114113, GRMZM2G180246, GRMZM2G086486, GRMZM2…
7	GO:0034641	cellular nitrogen compound metabolic process	6.01186e-44	1.33884e-40	GRMZM2G126646, GRMZM2G018238, GRMZM2G110212, GRMZM2G123969, GRMZM2G106732, GRMZM2G304575, AC189879.3_FG003, GRMZM2G042502, GRMZM2G176340, GRMZM2G128929, GRMZM2G033356, GRMZM2G413193, GRMZM2G447984, GRMZM5G853513, GRMZM2G058923, GRMZM2G479684, GRMZM2G472696, GRMZM2G472945, GRMZM2G011631, GRMZM5G856653, AC190999.2_FG004, GRMZM2G139894, GRMZM2G096458, GRMZM2G056231, GRMZM2G323679, GRMZM2G451254, GRM…
7	GO:0006807	nitrogen compound metabolic process	1.08161e-40	2.40765e-37	GRMZM2G126646, GRMZM2G018238, GRMZM2G110212, GRMZM2G123969, GRMZM2G106732, GRMZM2G304575, GRMZM2G067265, AC189879.3_FG003, GRMZM2G042502, GRMZM2G176340, GRMZM2G128929, GRMZM2G450498, GRMZM2G117240, GRMZM2G033356, GRMZM2G413193, GRMZM2G447984, GRMZM5G853513, GRMZM2G058923, GRMZM2G479684, GRMZM2G472696, GRMZM2G472945, GRMZM2G011631, GRMZM5G856653, AC190999.2_FG004, GRMZM2G139894, GRMZM2G096458, GRM…
7	GO:0044271	cellular nitrogen compound biosynthetic process	1.16983e-34	2.60287e-31	GRMZM2G126646, GRMZM2G018238, GRMZM2G123969, AC189879.3_FG003, GRMZM2G176340, GRMZM2G033356, GRMZM2G058923, GRMZM2G472945, GRMZM2G056231, GRMZM2G323679, GRMZM2G033828, GRMZM5G883764, GRMZM2G042443, GRMZM2G180605, GRMZM2G153754, GRMZM2G004878, GRMZM2G008234, GRMZM2G114113, GRMZM2G180246, GRMZM2G086486, AC197146.3_FG001, GRMZM2G032547, GRMZM2G172657, GRMZM2G088242, AC234164.1_FG004, GRMZM2G060253, …
7	GO:0010467	gene expression	3.16566e-31	7.04043e-28	GRMZM2G126646, GRMZM2G123969, AC189879.3_FG003, GRMZM2G176340, GRMZM2G033356, GRMZM2G413193, GRMZM2G058923, GRMZM2G472945, GRMZM2G056231, GRMZM2G033828, GRMZM5G883764, GRMZM2G042443, GRMZM2G180605, GRMZM2G153754, GRMZM2G004878, GRMZM2G008234, GRMZM2G114113, GRMZM2G000608, GRMZM2G180246, GRMZM2G086486, AC197146.3_FG001, GRMZM2G032547, GRMZM2G172657, GRMZM2G088242, AC234164.1_FG004, GRMZM2G445958, …
7	GO:0044085	cellular component biogenesis	1.08745e-27	2.4174e-24	GRMZM2G304575, GRMZM2G450498, GRMZM2G413193, GRMZM2G447984, GRMZM5G853513, GRMZM2G058923, GRMZM2G479684, GRMZM2G472696, GRMZM2G430680, GRMZM2G040965, GRMZM2G096458, GRMZM2G056231, GRMZM2G451254, GRMZM5G883764, GRMZM2G016890, GRMZM2G064804, GRMZM2G180605, GRMZM2G046201, GRMZM2G401147, GRMZM2G084195, GRMZM2G143780, GRMZM2G418258, GRMZM2G376957, GRMZM2G004878, GRMZM2G154904, GRMZM2G078314, GRMZM2G33…
7	GO:0044260	cellular macromolecule metabolic process	4.7387e-27	1.05294e-23	GRMZM2G126646, GRMZM2G110212, GRMZM2G165428, GRMZM2G123969, GRMZM2G106732, GRMZM2G304575, GRMZM2G392477, AC189879.3_FG003, GRMZM2G016480, GRMZM2G176340, GRMZM2G033356, GRMZM2G413193, GRMZM2G034572, GRMZM2G169825, GRMZM2G447984, GRMZM5G878541, GRMZM2G090904, GRMZM2G108085, GRMZM2G058923, GRMZM2G479684, GRMZM2G472696, GRMZM2G472945, GRMZM2G011631, GRMZM2G430680, GRMZM2G107645, AC190999.2_FG004, GRM…
7	GO:1901576	organic substance biosynthetic process	9.82746e-27	2.18268e-23	GRMZM2G126646, GRMZM2G018238, GRMZM2G123969, GRMZM2G106732, AC189879.3_FG003, GRMZM2G057690, GRMZM2G176340, GRMZM2G450498, GRMZM2G117240, GRMZM2G033356, GRMZM2G058923, GRMZM2G472945, GRMZM2G011631, GRMZM2G430680, GRMZM2G139894, GRMZM2G056231, GRMZM2G323679, GRMZM2G033828, GRMZM5G883764, GRMZM2G042443, GRMZM2G026580, GRMZM2G115245, GRMZM2G180605, GRMZM2G061234, GRMZM2G153754, GRMZM2G004878, GRMZM2…
7	GO:0044267	cellular protein metabolic process	2.17957e-26	4.83865e-23	GRMZM2G165428, GRMZM2G123969, GRMZM2G392477, AC189879.3_FG003, GRMZM2G016480, GRMZM2G034572, GRMZM2G169825, GRMZM5G878541, GRMZM2G090904, GRMZM2G108085, GRMZM2G058923, GRMZM2G107645, GRMZM2G147857, GRMZM2G032132, GRMZM2G461278, GRMZM2G180605, GRMZM2G082191, GRMZM2G114055, GRMZM2G015703, GRMZM2G041125, GRMZM2G063192, GRMZM2G046201, GRMZM2G155593, GRMZM2G112210, GRMZM2G089819, GRMZM5G836190, GRMZM2…
7	GO:0044249	cellular biosynthetic process	2.92555e-26	6.4918e-23	GRMZM2G126646, GRMZM2G018238, GRMZM2G123969, GRMZM2G106732, AC189879.3_FG003, GRMZM2G176340, GRMZM2G450498, GRMZM2G117240, GRMZM2G033356, GRMZM2G058923, GRMZM2G472945, GRMZM2G011631, GRMZM2G430680, GRMZM2G139894, GRMZM2G056231, GRMZM2G323679, GRMZM2G033828, GRMZM5G883764, GRMZM2G042443, GRMZM2G026580, GRMZM2G115245, GRMZM2G180605, GRMZM2G061234, GRMZM2G153754, GRMZM2G004878, GRMZM2G008234, GRMZM2…
7	GO:0071103	DNA conformation change	8.51105e-26	1.88775e-22	GRMZM5G895313, GRMZM2G304575, GRMZM2G447984, GRMZM2G479684, GRMZM2G472696, GRMZM2G139894, GRMZM2G096458, GRMZM2G056231, GRMZM2G451254, GRMZM5G883764, GRMZM2G401147, GRMZM2G084195, GRMZM2G143780, GRMZM2G418258, GRMZM2G376957, GRMZM2G004878, GRMZM2G078314, GRMZM2G332838, GRMZM2G003306, GRMZM2G163939, GRMZM2G047813, GRMZM2G073275, GRMZM2G151826, GRMZM2G046841, GRMZM2G112912, AC212565.3_FG001, GRMZM2…
7	GO:0006334	nucleosome assembly	7.77308e-25	1.72329e-21	GRMZM2G304575, GRMZM2G447984, GRMZM2G479684, GRMZM2G472696, GRMZM2G096458, GRMZM2G056231, GRMZM2G451254, GRMZM5G883764, GRMZM2G401147, GRMZM2G084195, GRMZM2G143780, GRMZM2G418258, GRMZM2G376957, GRMZM2G004878, GRMZM2G078314, GRMZM2G332838, GRMZM2G003306, GRMZM2G163939, GRMZM2G047813, GRMZM2G073275, GRMZM2G151826, GRMZM2G046841, GRMZM2G112912, AC212565.3_FG001, GRMZM2G181153, GRMZM2G421279, GRMZM2…
7	GO:0042254	ribosome biogenesis	9.2326e-25	2.04594e-21	GRMZM2G058923, GRMZM2G064759, GRMZM2G096165, GRMZM2G152552, GRMZM2G030293, GRMZM2G124143, AC197246.3_FG003, GRMZM2G394827, GRMZM2G090738, GRMZM2G163081, GRMZM2G032419, GRMZM2G409407, GRMZM2G005788, GRMZM2G151252, GRMZM5G813584, GRMZM2G146358, GRMZM2G168674, GRMZM6G578655, GRMZM2G178968, GRMZM2G043737, GRMZM2G023748, GRMZM2G132968, GRMZM2G135727, GRMZM2G050925, GRMZM2G111172, GRMZM2G099657, GRMZM2…
7	GO:0009058	biosynthetic process	2.43485e-24	5.39318e-21	GRMZM2G126646, GRMZM2G018238, GRMZM2G123969, GRMZM2G106732, GRMZM2G067265, AC189879.3_FG003, GRMZM2G057690, GRMZM2G176340, GRMZM2G450498, GRMZM2G117240, GRMZM2G033356, GRMZM2G058923, GRMZM2G472945, GRMZM2G011631, GRMZM2G430680, GRMZM2G139894, GRMZM2G056231, GRMZM2G323679, GRMZM2G033828, GRMZM5G883764, GRMZM2G042443, GRMZM2G026580, GRMZM2G115245, GRMZM2G180605, GRMZM2G061234, GRMZM2G153754, GRMZM2…
7	GO:0022613	ribonucleoprotein complex biogenesis	2.91137e-24	6.44578e-21	GRMZM2G413193, GRMZM2G058923, GRMZM2G180605, GRMZM2G000608, GRMZM2G064759, GRMZM2G096165, GRMZM2G152552, GRMZM2G030293, GRMZM2G124143, AC197246.3_FG003, GRMZM2G394827, GRMZM2G090738, GRMZM2G163081, GRMZM2G032419, GRMZM2G409407, GRMZM2G005788, GRMZM2G151252, GRMZM5G884325, GRMZM5G813584, GRMZM2G146358, GRMZM2G168674, GRMZM6G578655, GRMZM2G178968, GRMZM2G043737, GRMZM2G023748, GRMZM2G132968, GRMZM2…
7	GO:0034728	nucleosome organization	6.06074e-24	1.34124e-20	GRMZM2G304575, GRMZM2G447984, GRMZM2G479684, GRMZM2G472696, GRMZM2G096458, GRMZM2G056231, GRMZM2G451254, GRMZM5G883764, GRMZM2G401147, GRMZM2G084195, GRMZM2G143780, GRMZM2G418258, GRMZM2G376957, GRMZM2G004878, GRMZM2G078314, GRMZM2G332838, GRMZM2G003306, GRMZM2G163939, GRMZM2G047813, GRMZM2G073275, GRMZM2G151826, GRMZM2G046841, GRMZM2G112912, AC212565.3_FG001, GRMZM2G181153, GRMZM2G421279, GRMZM2…
7	GO:0043170	macromolecule metabolic process	1.15001e-23	2.54383e-20	GRMZM2G126646, GRMZM2G110212, GRMZM2G165428, GRMZM2G123969, GRMZM2G106732, GRMZM2G304575, GRMZM2G392477, AC189879.3_FG003, GRMZM2G016480, GRMZM2G176340, GRMZM2G033356, GRMZM2G413193, GRMZM2G340065, GRMZM2G034572, GRMZM2G169825, GRMZM2G037134, GRMZM2G447984, GRMZM5G878541, GRMZM2G090904, GRMZM2G108085, GRMZM2G058923, GRMZM2G479684, GRMZM2G052507, GRMZM2G052365, GRMZM2G472696, GRMZM2G472945, GRMZM2…
7	GO:0006259	DNA metabolic process	1.33196e-23	2.94495e-20	GRMZM2G110212, GRMZM2G106732, GRMZM2G304575, GRMZM2G447984, GRMZM2G479684, GRMZM2G472696, GRMZM2G011631, AC190999.2_FG004, GRMZM2G139894, GRMZM2G096458, GRMZM2G056231, GRMZM2G323679, GRMZM2G451254, GRMZM2G033828, GRMZM5G883764, GRMZM2G026580, GRMZM2G115245, GRMZM2G401147, GRMZM2G084195, GRMZM2G143780, GRMZM2G030768, GRMZM2G418258, GRMZM2G376957, GRMZM2G086934, GRMZM2G078314, GRMZM2G332838, GRMZM2…
7	GO:0006333	chromatin assembly or disassembly	1.74231e-23	3.8505e-20	GRMZM2G304575, GRMZM2G447984, GRMZM2G479684, GRMZM2G066528, GRMZM2G472696, GRMZM2G096458, GRMZM2G056231, GRMZM2G451254, GRMZM5G883764, GRMZM2G401147, GRMZM2G084195, GRMZM2G143780, GRMZM2G418258, GRMZM2G376957, GRMZM2G004878, GRMZM2G078314, GRMZM2G332838, GRMZM2G003306, GRMZM2G163939, GRMZM2G047813, GRMZM2G073275, GRMZM2G151826, GRMZM2G046841, GRMZM2G112912, AC212565.3_FG001, GRMZM2G181153, GRMZM2…
7	GO:0031497	chromatin assembly	2.60746e-23	5.75987e-20	GRMZM2G304575, GRMZM2G447984, GRMZM2G479684, GRMZM2G472696, GRMZM2G096458, GRMZM2G056231, GRMZM2G451254, GRMZM5G883764, GRMZM2G401147, GRMZM2G084195, GRMZM2G143780, GRMZM2G418258, GRMZM2G376957, GRMZM2G004878, GRMZM2G078314, GRMZM2G332838, GRMZM2G003306, GRMZM2G163939, GRMZM2G047813, GRMZM2G073275, GRMZM2G151826, GRMZM2G046841, GRMZM2G112912, AC212565.3_FG001, GRMZM2G181153, GRMZM2G421279, GRMZM2…
7	GO:0006323	DNA packaging	2.72018e-23	6.00616e-20	GRMZM2G304575, GRMZM2G447984, GRMZM2G479684, GRMZM2G472696, GRMZM2G096458, GRMZM2G056231, GRMZM2G451254, GRMZM5G883764, GRMZM2G401147, GRMZM2G084195, GRMZM2G143780, GRMZM2G418258, GRMZM2G376957, GRMZM2G004878, GRMZM2G078314, GRMZM2G332838, GRMZM2G003306, GRMZM2G163939, GRMZM2G047813, GRMZM2G073275, GRMZM2G151826, GRMZM2G046841, GRMZM2G112912, AC212565.3_FG001, GRMZM2G181153, GRMZM2G421279, GRMZM2…
7	GO:0034622	cellular macromolecular complex assembly	6.43432e-23	1.42005e-19	GRMZM2G304575, GRMZM2G413193, GRMZM2G447984, GRMZM5G853513, GRMZM2G479684, GRMZM2G472696, GRMZM2G040965, GRMZM2G096458, GRMZM2G056231, GRMZM2G451254, GRMZM5G883764, GRMZM2G016890, GRMZM2G180605, GRMZM2G401147, GRMZM2G084195, GRMZM2G143780, GRMZM2G418258, GRMZM2G376957, GRMZM2G004878, GRMZM2G078314, GRMZM2G332838, GRMZM2G003306, GRMZM2G163939, GRMZM2G047813, GRMZM2G073275, GRMZM2G151826, GRMZM2G04…
7	GO:0071840	cellular component organization or biogenesis	2.0215e-22	4.45943e-19	GRMZM2G126646, GRMZM2G018238, GRMZM2G110212, GRMZM5G895313, GRMZM2G304575, GRMZM2G392477, GRMZM2G135236, GRMZM2G450498, GRMZM2G009913, GRMZM2G413193, GRMZM2G447984, GRMZM5G878541, GRMZM5G853513, GRMZM2G058923, GRMZM2G479684, GRMZM2G125424, GRMZM2G066528, GRMZM2G005082, GRMZM2G472696, GRMZM2G172537, GRMZM2G430680, GRMZM2G040965, GRMZM2G107645, GRMZM2G139894, GRMZM2G096458, GRMZM2G056231, GRMZM2G45…
7	GO:0065003	macromolecular complex assembly	5.55377e-22	1.22461e-18	GRMZM2G304575, GRMZM2G450498, GRMZM2G413193, GRMZM2G447984, GRMZM5G853513, GRMZM2G479684, GRMZM2G472696, GRMZM2G040965, GRMZM2G096458, GRMZM2G056231, GRMZM2G451254, GRMZM5G883764, GRMZM2G016890, GRMZM2G064804, GRMZM2G180605, GRMZM2G401147, GRMZM2G084195, GRMZM2G143780, GRMZM2G418258, GRMZM2G376957, GRMZM2G004878, GRMZM2G078314, GRMZM2G332838, GRMZM2G003306, GRMZM2G163939, GRMZM2G047813, GRMZM2G07…
7	GO:0065004	protein-DNA complex assembly	1.16614e-21	2.57018e-18	GRMZM2G304575, GRMZM2G447984, GRMZM2G479684, GRMZM2G472696, GRMZM2G096458, GRMZM2G056231, GRMZM2G451254, GRMZM5G883764, GRMZM2G401147, GRMZM2G084195, GRMZM2G143780, GRMZM2G418258, GRMZM2G376957, GRMZM2G004878, GRMZM2G078314, GRMZM2G332838, GRMZM2G003306, GRMZM2G163939, GRMZM2G047813, GRMZM2G073275, GRMZM2G151826, GRMZM2G046841, GRMZM2G112912, AC212565.3_FG001, GRMZM2G181153, GRMZM2G421279, GRMZM2…
7	GO:0019538	protein metabolic process	1.58006e-21	3.48088e-18	GRMZM2G165428, GRMZM2G123969, GRMZM2G392477, AC189879.3_FG003, GRMZM2G016480, GRMZM2G340065, GRMZM2G034572, GRMZM2G169825, GRMZM5G878541, GRMZM2G090904, GRMZM2G108085, GRMZM2G058923, GRMZM2G052507, GRMZM2G052365, GRMZM2G107645, GRMZM2G147857, GRMZM2G032132, GRMZM2G461278, GRMZM2G180605, GRMZM2G082191, GRMZM2G114055, GRMZM2G015703, GRMZM2G041125, GRMZM2G063192, GRMZM2G046201, GRMZM2G155593, GRMZM2…
7	GO:0044238	primary metabolic process	4.45954e-21	9.8199e-18	GRMZM2G143791, GRMZM2G126646, GRMZM2G018238, GRMZM2G110212, GRMZM2G165428, GRMZM2G123969, GRMZM2G106732, GRMZM2G304575, GRMZM2G392477, GRMZM2G003354, GRMZM2G004301, GRMZM2G067265, AC189879.3_FG003, GRMZM2G016480, GRMZM2G042502, GRMZM2G176340, GRMZM2G128929, GRMZM2G135236, GRMZM2G450498, GRMZM2G117240, GRMZM2G172043, GRMZM2G033356, GRMZM2G413193, GRMZM2G032376, GRMZM2G340065, GRMZM2G034572, GRMZM2…
7	GO:0071824	protein-DNA complex subunit organization	5.43638e-21	1.19655e-17	GRMZM2G304575, GRMZM2G447984, GRMZM2G479684, GRMZM2G472696, GRMZM2G096458, GRMZM2G056231, GRMZM2G451254, GRMZM5G883764, GRMZM2G401147, GRMZM2G084195, GRMZM2G143780, GRMZM2G418258, GRMZM2G376957, GRMZM2G004878, GRMZM2G078314, GRMZM2G332838, GRMZM2G003306, GRMZM2G163939, GRMZM2G047813, GRMZM2G073275, GRMZM2G151826, GRMZM2G046841, GRMZM2G112912, AC212565.3_FG001, GRMZM2G181153, GRMZM2G421279, GRMZM2…
7	GO:0022607	cellular component assembly	1.61185e-19	3.54606e-16	GRMZM2G304575, GRMZM2G450498, GRMZM2G413193, GRMZM2G447984, GRMZM5G853513, GRMZM2G479684, GRMZM2G472696, GRMZM2G430680, GRMZM2G040965, GRMZM2G096458, GRMZM2G056231, GRMZM2G451254, GRMZM5G883764, GRMZM2G016890, GRMZM2G064804, GRMZM2G180605, GRMZM2G401147, GRMZM2G084195, GRMZM2G143780, GRMZM2G418258, GRMZM2G376957, GRMZM2G004878, GRMZM2G154904, GRMZM2G078314, GRMZM2G332838, GRMZM2G003306, GRMZM2G16…
7	GO:0007049	cell cycle	3.3154e-19	7.29057e-16	GRMZM2G110212, GRMZM2G009913, GRMZM5G878541, GRMZM2G430680, GRMZM2G050268, GRMZM2G107645, GRMZM2G476685, GRMZM2G139894, GRMZM2G323679, GRMZM2G074818, GRMZM2G033828, GRMZM2G115245, GRMZM2G180605, GRMZM2G063192, GRMZM2G002830, GRMZM2G138886, GRMZM2G154904, GRMZM2G026346, GRMZM2G361659, GRMZM2G061287, GRMZM2G000825, AC197146.3_FG001, GRMZM2G073671, GRMZM2G089517, GRMZM5G804783, GRMZM2G020974, GRMZM2…
7	GO:0006996	organelle organization	2.51333e-18	5.5243e-15	GRMZM2G018238, GRMZM2G110212, GRMZM5G895313, GRMZM2G304575, GRMZM2G135236, GRMZM2G009913, GRMZM2G447984, GRMZM5G878541, GRMZM2G479684, GRMZM2G066528, GRMZM2G472696, GRMZM2G040965, GRMZM2G107645, GRMZM2G139894, GRMZM2G096458, GRMZM2G056231, GRMZM2G451254, GRMZM2G074818, GRMZM2G033828, GRMZM5G883764, GRMZM2G016890, GRMZM2G042443, GRMZM2G064804, GRMZM2G180605, GRMZM2G063192, GRMZM2G401147, GRMZM2G08…
7	GO:0043933	macromolecular complex subunit organization	7.62487e-18	1.67518e-14	GRMZM2G304575, GRMZM2G450498, GRMZM2G413193, GRMZM2G447984, GRMZM5G853513, GRMZM2G479684, GRMZM2G066528, GRMZM2G472696, GRMZM2G040965, GRMZM2G107645, GRMZM2G096458, GRMZM2G056231, GRMZM2G451254, GRMZM5G883764, GRMZM2G016890, GRMZM2G042443, GRMZM2G064804, GRMZM2G180605, GRMZM2G401147, GRMZM2G084195, GRMZM2G143780, GRMZM2G030768, GRMZM2G418258, GRMZM2G376957, GRMZM2G004878, GRMZM2G078314, GRMZM2G33…
7	GO:0051276	chromosome organization	7.81005e-18	1.71509e-14	GRMZM2G110212, GRMZM5G895313, GRMZM2G304575, GRMZM2G009913, GRMZM2G447984, GRMZM2G479684, GRMZM2G066528, GRMZM2G472696, GRMZM2G107645, GRMZM2G139894, GRMZM2G096458, GRMZM2G056231, GRMZM2G451254, GRMZM2G033828, GRMZM5G883764, GRMZM2G042443, GRMZM2G401147, GRMZM2G084195, GRMZM2G143780, GRMZM2G030768, GRMZM2G418258, GRMZM2G376957, GRMZM2G004878, GRMZM2G002830, GRMZM2G078314, GRMZM2G332838, GRMZM2G00…
7	GO:0009987	cellular process	2.43043e-17	5.3348e-14	GRMZM2G149481, GRMZM2G126646, GRMZM2G018238, GRMZM2G136513, GRMZM2G083475, GRMZM2G110212, GRMZM2G165428, GRMZM2G123969, GRMZM2G106732, GRMZM5G895313, GRMZM2G051917, GRMZM2G304575, GRMZM2G392477, GRMZM2G004301, GRMZM2G067265, AC189879.3_FG003, GRMZM2G016480, GRMZM2G042502, GRMZM2G176340, GRMZM2G128929, GRMZM2G004748, GRMZM2G135236, GRMZM2G450498, GRMZM2G117240, GRMZM2G033356, GRMZM2G009913, GRMZM2…
7	GO:0042255	ribosome assembly	9.45894e-16	2.07529e-12	GRMZM2G090738, GRMZM2G163081, GRMZM5G813584, GRMZM2G043737, GRMZM2G132968, GRMZM2G135727, GRMZM2G050925, GRMZM2G111172, GRMZM2G099657, GRMZM2G159237, GRMZM2G109677, GRMZM5G801409, GRMZM2G087233, GRMZM2G324314, GRMZM2G142640, GRMZM2G124411, GRMZM2G074898, GRMZM2G027451, GRMZM2G110328, GRMZM2G126821, GRMZM2G080222, GRMZM2G066222, GRMZM2G073150, GRMZM2G092719, GRMZM2G078985
7	GO:0071704	organic substance metabolic process	1.53316e-15	3.36222e-12	GRMZM2G143791, GRMZM2G126646, GRMZM2G018238, GRMZM2G110212, GRMZM2G165428, GRMZM2G123969, GRMZM2G106732, GRMZM2G304575, GRMZM2G392477, GRMZM2G003354, GRMZM2G004301, GRMZM2G067265, AC189879.3_FG003, GRMZM2G057690, GRMZM2G016480, GRMZM2G042502, GRMZM2G176340, GRMZM2G128929, GRMZM2G135236, GRMZM2G450498, GRMZM2G117240, GRMZM2G172043, GRMZM2G033356, GRMZM2G413193, GRMZM2G032376, GRMZM2G340065, GRMZM2…
7	GO:0000278	mitotic cell cycle	3.51957e-15	7.7149e-12	GRMZM2G009913, GRMZM5G878541, GRMZM2G107645, GRMZM2G074818, GRMZM2G033828, GRMZM2G115245, GRMZM2G180605, GRMZM2G063192, GRMZM2G002830, GRMZM2G154904, AC197146.3_FG001, GRMZM2G089517, GRMZM5G804783, GRMZM2G172657, GRMZM2G030284, GRMZM2G352274, GRMZM2G034828, GRMZM2G000093, GRMZM2G392710, GRMZM2G334857, GRMZM2G300709, GRMZM2G062524, GRMZM2G068193, GRMZM2G006452, GRMZM2G472023, GRMZM2G098828, GRMZM2…
7	GO:0006260	DNA replication	4.6563e-15	1.02019e-11	GRMZM2G106732, GRMZM2G011631, GRMZM2G139894, GRMZM2G323679, GRMZM2G033828, GRMZM2G026580, GRMZM2G115245, GRMZM2G086934, GRMZM2G361659, AC197146.3_FG001, GRMZM2G089517, GRMZM5G804783, GRMZM2G445958, GRMZM2G363408, GRMZM2G154267, GRMZM2G352274, GRMZM2G369260, GRMZM2G100639, GRMZM2G122656, GRMZM2G327032, GRMZM2G100732, GRMZM2G304362, GRMZM6G314950, GRMZM2G147603, GRMZM2G021270, GRMZM2G060000, GRMZM2…
7	GO:1903047	mitotic cell cycle process	4.63231e-14	1.01448e-10	GRMZM2G009913, GRMZM5G878541, GRMZM2G107645, GRMZM2G074818, GRMZM2G033828, GRMZM2G063192, GRMZM2G002830, GRMZM2G154904, AC197146.3_FG001, GRMZM2G089517, GRMZM5G804783, GRMZM2G030284, GRMZM2G352274, GRMZM2G034828, GRMZM2G000093, GRMZM2G392710, GRMZM2G334857, GRMZM2G300709, GRMZM2G062524, GRMZM2G068193, GRMZM2G006452, GRMZM2G472023, GRMZM2G098828, GRMZM2G147603, GRMZM2G141208, GRMZM2G021270, GRMZM2…
7	GO:0044237	cellular metabolic process	1.04097e-13	2.27868e-10	GRMZM2G126646, GRMZM2G018238, GRMZM2G110212, GRMZM2G165428, GRMZM2G123969, GRMZM2G106732, GRMZM2G304575, GRMZM2G392477, GRMZM2G004301, GRMZM2G067265, AC189879.3_FG003, GRMZM2G016480, GRMZM2G042502, GRMZM2G176340, GRMZM2G128929, GRMZM2G135236, GRMZM2G450498, GRMZM2G117240, GRMZM2G033356, GRMZM2G413193, GRMZM2G034572, GRMZM2G169825, GRMZM2G447984, GRMZM5G878541, GRMZM2G090904, GRMZM2G108085, GRMZM5…
7	GO:0016043	cellular component organization	3.61868e-13	7.91767e-10	GRMZM2G126646, GRMZM2G018238, GRMZM2G110212, GRMZM5G895313, GRMZM2G304575, GRMZM2G392477, GRMZM2G135236, GRMZM2G450498, GRMZM2G009913, GRMZM2G413193, GRMZM2G447984, GRMZM5G878541, GRMZM5G853513, GRMZM2G479684, GRMZM2G125424, GRMZM2G066528, GRMZM2G005082, GRMZM2G472696, GRMZM2G172537, GRMZM2G430680, GRMZM2G040965, GRMZM2G107645, GRMZM2G139894, GRMZM2G096458, GRMZM2G056231, GRMZM2G451254, GRMZM2G07…
7	GO:0051301	cell division	3.76749e-13	8.2395e-10	GRMZM5G878541, GRMZM2G011631, GRMZM2G050268, GRMZM2G107645, GRMZM2G476685, GRMZM2G074818, GRMZM2G033828, GRMZM2G063192, GRMZM2G153754, GRMZM2G138886, GRMZM2G154904, GRMZM2G026346, GRMZM2G061287, GRMZM2G000825, AC197146.3_FG001, GRMZM2G073671, GRMZM5G804783, GRMZM2G172657, GRMZM2G030169, GRMZM2G363408, GRMZM2G131516, GRMZM2G030284, GRMZM2G034828, GRMZM2G005293, GRMZM2G000093, GRMZM2G392710, GRMZM2…
7	GO:0006414	translational elongation	9.62219e-13	2.10341e-09	GRMZM2G458283, GRMZM2G151252, GRMZM2G095534, GRMZM2G022269, GRMZM2G107654, GRMZM2G075630, GRMZM2G010257, GRMZM2G032315, GRMZM2G051848, GRMZM2G063700, GRMZM2G336875, GRMZM2G059580, GRMZM2G105712, GRMZM2G119809, GRMZM2G360677, GRMZM2G029559, GRMZM2G077208, GRMZM2G066460, GRMZM2G073150, GRMZM2G157443, GRMZM2G179976, GRMZM2G091383, GRMZM2G001327, GRMZM2G151193, GRMZM2G149768, AC233866.1_FG006, GRMZM2…
7	GO:0022618	ribonucleoprotein complex assembly	1.81599e-12	3.96793e-09	GRMZM2G413193, GRMZM2G180605, GRMZM2G000608, GRMZM2G090738, GRMZM2G163081, GRMZM5G884325, GRMZM5G813584, GRMZM2G043737, GRMZM2G132968, GRMZM2G135727, GRMZM2G107654, GRMZM2G050925, GRMZM2G111172, GRMZM2G099657, GRMZM2G159237, GRMZM2G104649, GRMZM2G109677, GRMZM5G801409, GRMZM2G087233, GRMZM2G324314, GRMZM2G336815, GRMZM2G142640, GRMZM2G124411, GRMZM2G074898, GRMZM2G027451, GRMZM2G110328, GRMZM2G12…
7	GO:0006325	chromatin organization	2.21971e-12	4.84784e-09	GRMZM2G304575, GRMZM2G447984, GRMZM2G479684, GRMZM2G066528, GRMZM2G472696, GRMZM2G107645, GRMZM2G096458, GRMZM2G056231, GRMZM2G451254, GRMZM5G883764, GRMZM2G042443, GRMZM2G401147, GRMZM2G084195, GRMZM2G143780, GRMZM2G030768, GRMZM2G418258, GRMZM2G376957, GRMZM2G004878, GRMZM2G078314, GRMZM2G332838, GRMZM2G003306, GRMZM2G163939, GRMZM2G047813, GRMZM2G073275, GRMZM2G151826, GRMZM2G046841, GRMZM2G11…
7	GO:0022402	cell cycle process	3.39637e-12	7.41427e-09	GRMZM2G110212, GRMZM2G009913, GRMZM5G878541, GRMZM2G107645, GRMZM2G074818, GRMZM2G033828, GRMZM2G180605, GRMZM2G063192, GRMZM2G002830, GRMZM2G154904, GRMZM2G361659, AC197146.3_FG001, GRMZM2G089517, GRMZM5G804783, GRMZM2G020974, GRMZM2G363408, GRMZM2G030284, GRMZM2G352274, GRMZM2G019621, GRMZM2G034828, GRMZM2G000093, GRMZM2G392710, GRMZM2G334857, GRMZM2G300709, GRMZM2G062524, GRMZM2G068193, GRMZM2…
7	GO:0006461	protein complex assembly	4.62747e-12	1.00971e-08	GRMZM2G304575, GRMZM2G450498, GRMZM2G447984, GRMZM5G853513, GRMZM2G479684, GRMZM2G472696, GRMZM2G040965, GRMZM2G096458, GRMZM2G056231, GRMZM2G451254, GRMZM5G883764, GRMZM2G016890, GRMZM2G064804, GRMZM2G401147, GRMZM2G084195, GRMZM2G143780, GRMZM2G418258, GRMZM2G376957, GRMZM2G004878, GRMZM2G078314, GRMZM2G332838, GRMZM2G003306, GRMZM2G163939, GRMZM2G047813, GRMZM2G073275, GRMZM2G151826, GRMZM2G04…
7	GO:0071826	ribonucleoprotein complex subunit organization	4.94499e-12	1.0785e-08	GRMZM2G413193, GRMZM2G180605, GRMZM2G000608, GRMZM2G090738, GRMZM2G163081, GRMZM5G884325, GRMZM5G813584, GRMZM2G043737, GRMZM2G132968, GRMZM2G135727, GRMZM2G107654, GRMZM2G050925, GRMZM2G111172, GRMZM2G099657, GRMZM2G159237, GRMZM2G104649, GRMZM2G109677, GRMZM5G801409, GRMZM2G087233, GRMZM2G324314, GRMZM2G336815, GRMZM2G142640, GRMZM2G124411, GRMZM2G074898, GRMZM2G027451, GRMZM2G110328, GRMZM2G12…
7	GO:0070271	protein complex biogenesis	9.4181e-12	2.05315e-08	GRMZM2G304575, GRMZM2G450498, GRMZM2G447984, GRMZM5G853513, GRMZM2G479684, GRMZM2G472696, GRMZM2G040965, GRMZM2G096458, GRMZM2G056231, GRMZM2G451254, GRMZM5G883764, GRMZM2G016890, GRMZM2G064804, GRMZM2G401147, GRMZM2G084195, GRMZM2G143780, GRMZM2G418258, GRMZM2G376957, GRMZM2G004878, GRMZM2G078314, GRMZM2G332838, GRMZM2G003306, GRMZM2G163939, GRMZM2G047813, GRMZM2G073275, GRMZM2G151826, GRMZM2G04…
7	GO:0071822	protein complex subunit organization	1.44683e-11	3.15263e-08	GRMZM2G304575, GRMZM2G450498, GRMZM2G447984, GRMZM5G853513, GRMZM2G479684, GRMZM2G472696, GRMZM2G040965, GRMZM2G096458, GRMZM2G056231, GRMZM2G451254, GRMZM5G883764, GRMZM2G016890, GRMZM2G064804, GRMZM2G401147, GRMZM2G084195, GRMZM2G143780, GRMZM2G418258, GRMZM2G376957, GRMZM2G004878, GRMZM2G078314, GRMZM2G332838, GRMZM2G003306, GRMZM2G163939, GRMZM2G047813, GRMZM2G073275, GRMZM2G151826, GRMZM2G04…
7	GO:0070925	organelle assembly	2.40958e-11	5.24806e-08	GRMZM2G154904, GRMZM2G325783, GRMZM2G436981, GRMZM2G055917, GRMZM2G090738, GRMZM2G163081, GRMZM5G813584, GRMZM2G043737, GRMZM2G132968, GRMZM2G135727, GRMZM2G050925, GRMZM2G111172, GRMZM2G099657, GRMZM2G159237, GRMZM2G109677, GRMZM5G801409, GRMZM2G087233, GRMZM2G324314, GRMZM2G142640, GRMZM2G124411, GRMZM2G074898, GRMZM2G027451, GRMZM2G110328, GRMZM2G126821, GRMZM2G080222, GRMZM2G066222, GRMZM6G76…
7	GO:0000027	ribosomal large subunit assembly	7.12671e-11	1.55148e-07	GRMZM2G090738, GRMZM2G163081, GRMZM5G813584, GRMZM2G132968, GRMZM2G135727, GRMZM2G109677, GRMZM5G801409, GRMZM2G087233, GRMZM2G324314, GRMZM2G142640, GRMZM2G124411, GRMZM2G074898, GRMZM2G027451, GRMZM2G110328
7	GO:0006261	DNA-dependent DNA replication	3.63817e-10	7.91665e-07	GRMZM2G139894, GRMZM2G033828, GRMZM2G115245, GRMZM2G361659, AC197146.3_FG001, GRMZM2G089517, GRMZM5G804783, GRMZM2G363408, GRMZM2G154267, GRMZM2G352274, GRMZM2G100639, GRMZM2G327032, GRMZM2G100732, GRMZM6G314950, GRMZM2G147603, GRMZM2G021270, GRMZM2G060000, GRMZM2G065205, GRMZM2G450055, GRMZM2G149802, GRMZM2G057571, GRMZM2G062333, GRMZM2G495626, GRMZM2G166684, GRMZM2G021069, GRMZM2G066101, GRMZM2…
7	GO:0051726	regulation of cell cycle	2.10176e-09	4.57133e-06	GRMZM2G009913, GRMZM5G878541, GRMZM2G107645, GRMZM2G476685, GRMZM2G096458, GRMZM2G323679, GRMZM2G033828, GRMZM2G115245, GRMZM2G180605, GRMZM2G002830, GRMZM2G138886, GRMZM2G154904, GRMZM2G026346, GRMZM2G361659, GRMZM2G061287, AC197146.3_FG001, GRMZM2G073671, GRMZM2G089517, GRMZM2G172657, GRMZM2G363408, GRMZM2G392710, GRMZM2G068193, GRMZM2G147603, GRMZM2G021270, GRMZM2G007057, GRMZM2G325783, GRMZM2…
7	GO:0007067	mitotic nuclear division	2.50379e-09	5.44323e-06	GRMZM2G009913, GRMZM5G878541, GRMZM2G074818, GRMZM2G063192, GRMZM2G002830, GRMZM2G154904, GRMZM5G804783, GRMZM2G030284, GRMZM2G000093, GRMZM2G392710, GRMZM2G006452, GRMZM2G147603, GRMZM2G141208, GRMZM2G007057, GRMZM2G325783, GRMZM2G436981, GRMZM2G055917, GRMZM2G300624, GRMZM2G152007, GRMZM2G361501, GRMZM2G495626, GRMZM2G166684, GRMZM2G100121, GRMZM2G027867, GRMZM2G465169, GRMZM2G106028, GRMZM2G08…
7	GO:0042273	ribosomal large subunit biogenesis	1.05532e-08	2.29322e-05	GRMZM2G090738, GRMZM2G163081, GRMZM5G813584, GRMZM2G023748, GRMZM2G132968, GRMZM2G135727, GRMZM2G109677, GRMZM5G801409, GRMZM2G087233, GRMZM2G324314, GRMZM2G142640, GRMZM2G124411, GRMZM2G074898, GRMZM2G027451, GRMZM2G110328
7	GO:0008283	cell proliferation	1.4158e-08	3.07512e-05	GRMZM2G447984, GRMZM2G139894, GRMZM2G096458, GRMZM2G451254, GRMZM2G418258, GRMZM2G376957, GRMZM2G002830, GRMZM2G179005, GRMZM2G401581, GRMZM2G180246, GRMZM2G361659, GRMZM2G130079, GRMZM2G355773, GRMZM2G007057, GRMZM2G161435, GRMZM2G387076, GRMZM5G864735, GRMZM2G417963, GRMZM2G090738, GRMZM2G163081, GRMZM2G465169, GRMZM2G157019, GRMZM2G075637, GRMZM2G064732
7	GO:0007017	microtubule-based process	1.44456e-08	3.13614e-05	GRMZM2G083475, GRMZM5G853513, GRMZM2G132686, GRMZM2G092232, GRMZM2G033785, GRMZM2G107645, GRMZM2G082384, GRMZM2G400223, GRMZM2G154904, GRMZM2G039855, GRMZM2G157616, GRMZM2G164696, GRMZM5G877336, GRMZM2G030284, GRMZM2G320689, GRMZM2G034828, GRMZM2G313448, GRMZM2G062084, GRMZM2G334857, GRMZM2G300709, GRMZM5G864689, GRMZM2G098828, GRMZM2G141208, GRMZM2G145027, GRMZM2G325783, GRMZM2G436981, GRMZM2G13…
7	GO:0042274	ribosomal small subunit biogenesis	2.53177e-08	5.49393e-05	GRMZM2G151252, GRMZM2G043737, GRMZM2G050925, GRMZM2G111172, GRMZM2G099657, GRMZM2G051848, GRMZM2G063700, GRMZM2G336875, GRMZM2G360677, GRMZM2G126821, GRMZM2G080222, GRMZM2G066222, GRMZM2G073150, GRMZM2G053652, GRMZM2G092719, GRMZM2G091383, GRMZM2G078985
7	GO:0006270	DNA replication initiation	7.12601e-08	0.000154563	GRMZM2G139894, AC197146.3_FG001, GRMZM2G363408, GRMZM2G100639, GRMZM2G327032, GRMZM2G065205, GRMZM2G450055, GRMZM2G149802, GRMZM2G062333, GRMZM2G021069, GRMZM2G066101
7	GO:0000280	nuclear division	7.15144e-08	0.000155043	GRMZM2G110212, GRMZM2G009913, GRMZM5G878541, GRMZM2G074818, GRMZM2G033828, GRMZM2G063192, GRMZM2G002830, GRMZM2G154904, GRMZM2G089517, GRMZM5G804783, GRMZM2G020974, GRMZM2G030284, GRMZM2G019621, GRMZM2G000093, GRMZM2G392710, GRMZM2G006452, GRMZM2G147603, GRMZM2G141208, GRMZM2G021270, GRMZM2G007057, GRMZM2G325783, GRMZM2G436981, GRMZM2G136838, GRMZM2G055917, GRMZM2G300624, GRMZM2G152007, GRMZM2G36…
7	GO:0007018	microtubule-based movement	2.65661e-07	0.000575686	GRMZM2G083475, GRMZM2G132686, GRMZM2G092232, GRMZM2G033785, GRMZM2G082384, GRMZM2G400223, GRMZM2G039855, GRMZM2G157616, GRMZM5G877336, GRMZM2G320689, GRMZM2G034828, GRMZM2G062084, GRMZM2G300709, GRMZM5G864689, GRMZM2G436981, GRMZM2G136838, GRMZM2G113652, GRMZM2G026560
7	GO:0048285	organelle fission	2.83059e-07	0.000613105	GRMZM2G110212, GRMZM2G009913, GRMZM5G878541, GRMZM2G074818, GRMZM2G033828, GRMZM2G063192, GRMZM2G002830, GRMZM2G154904, GRMZM2G089517, GRMZM5G804783, GRMZM2G020974, GRMZM2G030284, GRMZM2G019621, GRMZM2G000093, GRMZM2G392710, GRMZM2G006452, GRMZM2G072205, GRMZM2G147603, GRMZM2G141208, GRMZM2G021270, GRMZM2G007057, GRMZM2G325783, GRMZM2G436981, GRMZM2G136838, GRMZM2G055917, GRMZM2G126019, GRMZM2G14…
7	GO:0007346	regulation of mitotic cell cycle	3.15346e-07	0.000682725	GRMZM2G009913, GRMZM2G115245, GRMZM2G180605, GRMZM2G002830, GRMZM2G154904, AC197146.3_FG001, GRMZM2G089517, GRMZM2G172657, GRMZM2G392710, GRMZM2G068193, GRMZM2G021270, GRMZM2G007057, GRMZM2G325783, GRMZM2G300624, GRMZM2G086801, GRMZM2G152007
7	GO:0008152	metabolic process	6.91425e-07	0.00149624	GRMZM2G143791, GRMZM2G126646, GRMZM2G018238, GRMZM2G110212, GRMZM2G165428, GRMZM2G123969, GRMZM2G106732, GRMZM2G304575, GRMZM2G392477, GRMZM2G003354, GRMZM2G004301, GRMZM2G067265, AC189879.3_FG003, GRMZM2G057690, GRMZM2G016480, GRMZM2G042502, GRMZM2G176340, GRMZM2G128929, GRMZM2G135236, GRMZM2G450498, GRMZM2G117240, GRMZM2G356938, GRMZM2G172043, GRMZM2G033356, GRMZM2G413193, GRMZM2G032376, GRMZM2…
7	GO:0009955	adaxial/abaxial pattern specification	7.32607e-07	0.00158463	AC189879.3_FG003, GRMZM2G180246, GRMZM2G469551, AC209206.3_FG011, GRMZM2G003509, GRMZM2G042250, GRMZM2G082264, GRMZM2G090738, GRMZM2G385287, GRMZM2G163081, GRMZM2G084739, GRMZM2G100146, GRMZM2G023748
7	GO:0003002	regionalization	1.83696e-06	0.0039715	GRMZM2G149481, GRMZM2G051917, GRMZM2G004301, AC189879.3_FG003, GRMZM2G125424, GRMZM2G129413, GRMZM2G180246, GRMZM2G172657, GRMZM2G469551, GRMZM2G131516, GRMZM5G872204, AC209206.3_FG011, GRMZM2G529859, GRMZM5G832989, GRMZM2G003509, GRMZM2G181390, GRMZM2G086801, GRMZM2G059225, GRMZM2G042250, GRMZM2G082264, GRMZM2G085236, GRMZM2G090738, GRMZM2G385287, GRMZM2G163081, GRMZM2G084739, GRMZM2G177314, GRM…
7	GO:0000028	ribosomal small subunit assembly	3.65534e-06	0.0078992	GRMZM2G043737, GRMZM2G050925, GRMZM2G111172, GRMZM2G099657, GRMZM2G126821, GRMZM2G080222, GRMZM2G066222, GRMZM2G073150, GRMZM2G092719, GRMZM2G078985
7	GO:0006268	DNA unwinding involved in DNA replication	4.68191e-06	0.0101129	GRMZM2G139894, GRMZM2G100639, GRMZM2G327032, GRMZM2G021270, GRMZM2G065205, GRMZM2G450055, GRMZM2G021069, GRMZM2G066101
7	GO:0000462	maturation of SSU-rRNA from tricistronic rRNA transcript (SSU-rRNA, 5.8S rRNA, LSU-rRNA)	5.75163e-06	0.0124178	GRMZM2G151252, GRMZM2G099657, GRMZM2G051848, GRMZM2G063700, GRMZM2G336875, GRMZM2G360677, GRMZM2G126821, GRMZM2G092719, GRMZM2G091383
7	GO:0007389	pattern specification process	6.2569e-06	0.0135024	GRMZM2G149481, GRMZM2G051917, GRMZM2G004301, AC189879.3_FG003, GRMZM2G125424, GRMZM2G129413, GRMZM2G180246, GRMZM2G172657, GRMZM2G469551, GRMZM2G131516, GRMZM5G872204, AC209206.3_FG011, GRMZM2G529859, GRMZM5G832989, GRMZM2G331566, GRMZM2G003509, GRMZM2G006474, GRMZM2G181390, GRMZM2G086801, GRMZM2G059225, GRMZM2G042250, GRMZM2G082264, GRMZM2G085236, GRMZM2G090738, GRMZM2G385287, GRMZM2G163081, GRM…
7	GO:0006407	rRNA export from nucleus	9.89251e-06	0.0213381	GRMZM2G030293, GRMZM2G124143, GRMZM2G099657, GRMZM2G126821, GRMZM2G092719
7	GO:0051029	rRNA transport	9.89251e-06	0.0213381	GRMZM2G030293, GRMZM2G124143, GRMZM2G099657, GRMZM2G126821, GRMZM2G092719
7	GO:0010564	regulation of cell cycle process	1.07167e-05	0.0230945	GRMZM2G009913, GRMZM2G107645, GRMZM2G033828, GRMZM2G002830, GRMZM2G154904, GRMZM2G361659, AC197146.3_FG001, GRMZM2G089517, GRMZM2G068193, GRMZM2G147603, GRMZM2G007057, GRMZM2G325783, GRMZM2G060000, GRMZM2G531738, GRMZM2G300624, GRMZM2G086801, GRMZM2G152007, GRMZM2G166684
7	GO:0006928	movement of cell or subcellular component	1.2838e-05	0.027653	GRMZM2G083475, GRMZM2G132686, GRMZM2G092232, GRMZM2G033785, GRMZM2G082384, GRMZM2G400223, GRMZM2G039855, GRMZM2G157616, GRMZM5G877336, GRMZM2G320689, GRMZM2G034828, GRMZM2G062084, GRMZM2G300709, GRMZM5G864689, GRMZM2G436981, GRMZM2G136838, GRMZM2G113652, GRMZM2G026560
7	GO:0000911	cytokinesis by cell plate formation	1.86317e-05	0.0401141	GRMZM2G030284, GRMZM2G034828, GRMZM2G334857, GRMZM2G300709, GRMZM2G062524, GRMZM2G098828, GRMZM2G141208, GRMZM2G136838, GRMZM2G006474, GRMZM2G300624, GRMZM2G060857, GRMZM2G143627, GRMZM2G465169, GRMZM2G106028, GRMZM2G158034, GRMZM5G852185
7	GO:0030490	maturation of SSU-rRNA	3.08827e-05	0.0664595	GRMZM2G151252, GRMZM2G099657, GRMZM2G051848, GRMZM2G063700, GRMZM2G336875, GRMZM2G360677, GRMZM2G126821, GRMZM2G092719, GRMZM2G091383
7	GO:0032392	DNA geometric change	3.08827e-05	0.0664595	GRMZM5G895313, GRMZM2G139894, GRMZM2G100639, GRMZM2G327032, GRMZM2G021270, GRMZM2G065205, GRMZM2G450055, GRMZM2G021069, GRMZM2G066101
7	GO:0032508	DNA duplex unwinding	3.08827e-05	0.0664595	GRMZM5G895313, GRMZM2G139894, GRMZM2G100639, GRMZM2G327032, GRMZM2G021270, GRMZM2G065205, GRMZM2G450055, GRMZM2G021069, GRMZM2G066101
7	GO:0090151	establishment of protein localization to mitochondrial membrane	3.3618e-05	0.072245	GRMZM2G064804, GRMZM2G318794, GRMZM2G075003, GRMZM2G319878, GRMZM2G144101, GRMZM2G058432, GRMZM2G100402
7	GO:0032506	cytokinetic process	3.92978e-05	0.0844118	GRMZM2G030284, GRMZM2G034828, GRMZM2G334857, GRMZM2G300709, GRMZM2G062524, GRMZM2G098828, GRMZM2G141208, GRMZM2G136838, GRMZM2G006474, GRMZM2G300624, GRMZM2G060857, GRMZM2G143627, GRMZM2G465169, GRMZM2G106028, GRMZM2G158034, GRMZM5G852185
7	GO:1902410	mitotic cytokinetic process	3.92978e-05	0.0844118	GRMZM2G030284, GRMZM2G034828, GRMZM2G334857, GRMZM2G300709, GRMZM2G062524, GRMZM2G098828, GRMZM2G141208, GRMZM2G136838, GRMZM2G006474, GRMZM2G300624, GRMZM2G060857, GRMZM2G143627, GRMZM2G465169, GRMZM2G106028, GRMZM2G158034, GRMZM5G852185
8	GO:0055062	phosphate ion homeostasis	1.8167e-07	0.000370789	GRMZM2G018018, GRMZM5G843302, GRMZM2G086430, AC203985.4_FG001, GRMZM5G809587, GRMZM2G016370, GRMZM2G152447, GRMZM2G018820, GRMZM2G166976, GRMZM2G159119
8	GO:0072506	trivalent inorganic anion homeostasis	1.8167e-07	0.000370789	GRMZM2G018018, GRMZM5G843302, GRMZM2G086430, AC203985.4_FG001, GRMZM5G809587, GRMZM2G016370, GRMZM2G152447, GRMZM2G018820, GRMZM2G166976, GRMZM2G159119
8	GO:0055081	anion homeostasis	6.41271e-06	0.0130755	GRMZM2G018018, GRMZM5G843302, GRMZM2G086430, AC203985.4_FG001, GRMZM5G809587, GRMZM2G016370, GRMZM2G152447, GRMZM2G018820, GRMZM2G166976, GRMZM2G159119
8	GO:0009739	response to gibberellin	3.97478e-05	0.0810061	GRMZM2G125522, GRMZM2G035821, GRMZM2G393349, GRMZM2G171365, GRMZM2G031983, GRMZM2G089836, GRMZM2G039586, GRMZM2G370777, GRMZM2G110309, GRMZM2G145041, GRMZM2G166944, GRMZM2G084576, GRMZM2G128212, GRMZM2G085945, GRMZM5G845601
8	GO:0055085	transmembrane transport	6.75965e-05	0.137694	GRMZM2G164475, GRMZM2G159632, GRMZM2G137985, GRMZM2G121743, GRMZM2G041262, GRMZM2G097768, GRMZM2G058872, GRMZM5G801241, GRMZM2G176737, GRMZM2G442523, GRMZM2G301271, GRMZM2G153920, GRMZM2G474658, GRMZM2G443728, GRMZM2G040033, GRMZM2G479703, GRMZM2G066801, GRMZM2G392975, GRMZM2G163154, GRMZM2G094928, GRMZM2G084486, GRMZM2G003642, GRMZM2G396550, GRMZM2G142063, GRMZM2G404965, GRMZM2G018018, GRMZM5G84…
8	GO:0006334	nucleosome assembly	8.6569e-05	0.176255	AC233865.1_FG001, GRMZM2G130746, GRMZM2G009544, GRMZM2G072855, GRMZM2G051879, GRMZM2G164020, GRMZM2G401308, GRMZM2G003002, GRMZM2G121221, GRMZM2G080274, GRMZM2G118355, GRMZM2G171387, GRMZM2G151726, GRMZM2G069911, GRMZM2G141432
8	GO:0034728	nucleosome organization	0.000139826	0.284545	AC233865.1_FG001, GRMZM2G130746, GRMZM2G009544, GRMZM2G072855, GRMZM2G051879, GRMZM2G164020, GRMZM2G401308, GRMZM2G003002, GRMZM2G121221, GRMZM2G080274, GRMZM2G118355, GRMZM2G171387, GRMZM2G151726, GRMZM2G069911, GRMZM2G141432
8	GO:0006351	transcription, DNA-templated	0.000156392	0.318102	GRMZM2G097275, GRMZM2G383833, GRMZM2G147880, GRMZM2G097605, GRMZM2G368799, GRMZM2G478417, GRMZM5G898768, GRMZM2G126170, GRMZM5G897988, GRMZM2G143402, GRMZM2G035944, GRMZM2G175543, GRMZM2G125522, GRMZM2G134260, GRMZM2G129147, GRMZM5G812774, GRMZM2G159399, GRMZM5G857944, GRMZM2G368491, GRMZM5G851485, GRMZM2G027972, GRMZM2G359924, GRMZM2G070211, GRMZM2G017142, GRMZM2G159134, GRMZM2G479110, GRMZM2G04…
8	GO:0097659	nucleic acid-templated transcription	0.000156392	0.318102	GRMZM2G097275, GRMZM2G383833, GRMZM2G147880, GRMZM2G097605, GRMZM2G368799, GRMZM2G478417, GRMZM5G898768, GRMZM2G126170, GRMZM5G897988, GRMZM2G143402, GRMZM2G035944, GRMZM2G175543, GRMZM2G125522, GRMZM2G134260, GRMZM2G129147, GRMZM5G812774, GRMZM2G159399, GRMZM5G857944, GRMZM2G368491, GRMZM5G851485, GRMZM2G027972, GRMZM2G359924, GRMZM2G070211, GRMZM2G017142, GRMZM2G159134, GRMZM2G479110, GRMZM2G04…
8	GO:0006323	DNA packaging	0.00017207	0.349646	AC233865.1_FG001, GRMZM2G326328, GRMZM2G130746, GRMZM2G009544, GRMZM2G072855, GRMZM2G051879, GRMZM2G164020, GRMZM2G401308, GRMZM2G003002, GRMZM2G121221, GRMZM2G080274, GRMZM2G118355, GRMZM2G171387, GRMZM2G151726, GRMZM2G069911, GRMZM2G141432
9	GO:0031323	regulation of cellular metabolic process	1.09763e-05	0.0260688	GRMZM2G047204, GRMZM2G113365, AC215260.3_FG004, GRMZM2G085199, GRMZM2G047316, GRMZM2G138178, GRMZM2G325350, GRMZM2G110960, GRMZM2G003755, GRMZM2G098594, GRMZM2G327349, GRMZM2G002828, GRMZM2G087787, GRMZM2G025236, GRMZM2G078508, GRMZM2G105834, GRMZM2G043109, GRMZM2G056081, GRMZM2G128938, GRMZM2G082390, GRMZM2G064371, GRMZM2G111204, GRMZM2G077131, GRMZM2G003640, GRMZM2G013908, GRMZM2G035465, GRMZM5…
9	GO:0019219	regulation of nucleobase-containing compound metabolic process	1.23976e-05	0.0294318	GRMZM2G047204, GRMZM2G113365, AC215260.3_FG004, GRMZM2G085199, GRMZM2G047316, GRMZM2G138178, GRMZM2G325350, GRMZM2G110960, GRMZM2G003755, GRMZM2G098594, GRMZM2G327349, GRMZM2G002828, GRMZM2G087787, GRMZM2G078508, GRMZM2G105834, GRMZM2G128938, GRMZM2G082390, GRMZM2G064371, GRMZM2G111204, GRMZM2G077131, GRMZM2G013908, GRMZM2G035465, GRMZM5G830932, GRMZM2G180654, GRMZM2G118690, GRMZM2G049027, GRMZM2…
9	GO:0051252	regulation of RNA metabolic process	2.06209e-05	0.0489334	GRMZM2G113365, AC215260.3_FG004, GRMZM2G085199, GRMZM2G047316, GRMZM2G138178, GRMZM2G325350, GRMZM2G110960, GRMZM2G003755, GRMZM2G098594, GRMZM2G327349, GRMZM2G002828, GRMZM2G087787, GRMZM2G105834, GRMZM2G082390, GRMZM2G111204, GRMZM2G013908, GRMZM2G035465, GRMZM5G830932, GRMZM2G180654, GRMZM2G118690, GRMZM2G049027, GRMZM2G093908, GRMZM2G041328, GRMZM2G303465, GRMZM2G129243, GRMZM2G000836, GRMZM2…
9	GO:0006355	regulation of transcription, DNA-templated	2.11286e-05	0.050117	GRMZM2G113365, GRMZM2G085199, GRMZM2G047316, GRMZM2G138178, GRMZM2G325350, GRMZM2G110960, GRMZM2G003755, GRMZM2G098594, GRMZM2G327349, GRMZM2G002828, GRMZM2G087787, GRMZM2G105834, GRMZM2G082390, GRMZM2G111204, GRMZM2G013908, GRMZM2G035465, GRMZM5G830932, GRMZM2G180654, GRMZM2G118690, GRMZM2G093908, GRMZM2G041328, GRMZM2G303465, GRMZM2G129243, GRMZM2G000836, GRMZM5G825321, AC187157.4_FG005, GRMZM2…
9	GO:1903506	regulation of nucleic acid-templated transcription	2.11286e-05	0.050117	GRMZM2G113365, GRMZM2G085199, GRMZM2G047316, GRMZM2G138178, GRMZM2G325350, GRMZM2G110960, GRMZM2G003755, GRMZM2G098594, GRMZM2G327349, GRMZM2G002828, GRMZM2G087787, GRMZM2G105834, GRMZM2G082390, GRMZM2G111204, GRMZM2G013908, GRMZM2G035465, GRMZM5G830932, GRMZM2G180654, GRMZM2G118690, GRMZM2G093908, GRMZM2G041328, GRMZM2G303465, GRMZM2G129243, GRMZM2G000836, GRMZM5G825321, AC187157.4_FG005, GRMZM2…
9	GO:2001141	regulation of RNA biosynthetic process	2.11286e-05	0.050117	GRMZM2G113365, GRMZM2G085199, GRMZM2G047316, GRMZM2G138178, GRMZM2G325350, GRMZM2G110960, GRMZM2G003755, GRMZM2G098594, GRMZM2G327349, GRMZM2G002828, GRMZM2G087787, GRMZM2G105834, GRMZM2G082390, GRMZM2G111204, GRMZM2G013908, GRMZM2G035465, GRMZM5G830932, GRMZM2G180654, GRMZM2G118690, GRMZM2G093908, GRMZM2G041328, GRMZM2G303465, GRMZM2G129243, GRMZM2G000836, GRMZM5G825321, AC187157.4_FG005, GRMZM2…
9	GO:0019222	regulation of metabolic process	2.61158e-05	0.0618682	GRMZM2G047204, GRMZM2G113365, AC215260.3_FG004, GRMZM2G085199, GRMZM2G047316, GRMZM2G138178, GRMZM2G325350, GRMZM2G110960, GRMZM2G003755, GRMZM2G098594, GRMZM2G327349, GRMZM2G002828, GRMZM2G087787, GRMZM2G025236, GRMZM2G078508, GRMZM2G105834, GRMZM2G043109, GRMZM2G056081, GRMZM2G128938, GRMZM2G082390, GRMZM2G064371, GRMZM2G177912, GRMZM2G111204, GRMZM2G077131, GRMZM2G003640, GRMZM2G013908, GRMZM2…
9	GO:0009889	regulation of biosynthetic process	2.70228e-05	0.06399	GRMZM2G113365, GRMZM2G085199, GRMZM2G047316, GRMZM2G138178, GRMZM2G325350, GRMZM2G110960, GRMZM2G003755, GRMZM2G098594, GRMZM2G327349, GRMZM2G002828, GRMZM2G087787, GRMZM2G078508, GRMZM2G105834, GRMZM2G056081, GRMZM2G082390, GRMZM2G064371, GRMZM2G177912, GRMZM2G111204, GRMZM2G013908, GRMZM2G035465, GRMZM5G830932, GRMZM2G180654, GRMZM2G118690, GRMZM2G093908, GRMZM2G041328, GRMZM2G303465, GRMZM2G12…
9	GO:0031326	regulation of cellular biosynthetic process	3.05479e-05	0.0723069	GRMZM2G113365, GRMZM2G085199, GRMZM2G047316, GRMZM2G138178, GRMZM2G325350, GRMZM2G110960, GRMZM2G003755, GRMZM2G098594, GRMZM2G327349, GRMZM2G002828, GRMZM2G087787, GRMZM2G078508, GRMZM2G105834, GRMZM2G056081, GRMZM2G082390, GRMZM2G064371, GRMZM2G111204, GRMZM2G013908, GRMZM2G035465, GRMZM5G830932, GRMZM2G180654, GRMZM2G118690, GRMZM2G093908, GRMZM2G041328, GRMZM2G303465, GRMZM2G129243, GRMZM2G30…
9	GO:0080090	regulation of primary metabolic process	3.86434e-05	0.0914303	GRMZM2G047204, GRMZM2G113365, AC215260.3_FG004, GRMZM2G085199, GRMZM2G047316, GRMZM2G138178, GRMZM2G325350, GRMZM2G110960, GRMZM2G003755, GRMZM2G098594, GRMZM2G327349, GRMZM2G002828, GRMZM2G087787, GRMZM2G025236, GRMZM2G078508, GRMZM2G105834, GRMZM2G056081, GRMZM2G128938, GRMZM2G082390, GRMZM2G064371, GRMZM2G177912, GRMZM2G111204, GRMZM2G077131, GRMZM2G003640, GRMZM2G013908, GRMZM2G035465, GRMZM5…
10	GO:0010200	response to chitin	4.53267e-31	1.0262e-27	GRMZM2G057466, GRMZM2G028039, GRMZM2G334628, GRMZM2G059428, GRMZM2G053987, GRMZM2G001930, GRMZM2G317770, GRMZM2G408462, GRMZM2G307152, GRMZM2G148087, GRMZM2G041141, GRMZM2G013776, GRMZM2G118453, GRMZM5G871347, GRMZM2G139815, GRMZM2G005840, GRMZM2G127857, GRMZM2G018070, GRMZM2G050550, GRMZM2G061723, GRMZM2G068239, GRMZM2G324999, AC205562.3_FG002, GRMZM2G123394, GRMZM2G321041, GRMZM2G127690, GRMZM2…
10	GO:0010243	response to organonitrogen compound	1.30454e-26	2.95217e-23	GRMZM2G057466, GRMZM2G028039, GRMZM2G334628, GRMZM2G059428, GRMZM2G180555, GRMZM2G053987, GRMZM2G001930, GRMZM2G441541, GRMZM2G066120, GRMZM2G317770, GRMZM2G408462, GRMZM2G307152, GRMZM2G148087, GRMZM2G041141, GRMZM2G013776, GRMZM2G118453, GRMZM5G871347, GRMZM2G139815, GRMZM2G005840, GRMZM2G158860, GRMZM2G127857, GRMZM2G018070, GRMZM2G050550, GRMZM2G097900, GRMZM2G061723, GRMZM2G068239, GRMZM2G32…
10	GO:0006468	protein phosphorylation	1.47076e-16	3.32686e-13	GRMZM2G169020, GRMZM2G157115, GRMZM5G878379, GRMZM2G127050, GRMZM2G080001, GRMZM2G053868, GRMZM2G314396, GRMZM2G061447, GRMZM2G121565, GRMZM2G165679, GRMZM2G030305, GRMZM2G099425, GRMZM2G119736, GRMZM2G033519, GRMZM2G112309, GRMZM2G058305, GRMZM2G180555, GRMZM2G165060, GRMZM2G053987, GRMZM2G158045, GRMZM2G075884, GRMZM2G104655, GRMZM2G029242, GRMZM2G095588, GRMZM2G072584, GRMZM2G017164, GRMZM2G06…
10	GO:1901698	response to nitrogen compound	4.01606e-15	9.08031e-12	GRMZM2G057466, GRMZM2G028039, GRMZM2G334628, GRMZM2G059428, GRMZM2G180555, GRMZM2G053987, GRMZM2G001930, GRMZM2G441541, GRMZM2G066120, GRMZM2G317770, GRMZM2G408462, GRMZM2G027462, GRMZM2G307152, GRMZM2G148087, GRMZM2G041141, GRMZM2G013776, GRMZM2G118453, GRMZM5G871347, GRMZM2G139815, GRMZM2G005840, GRMZM2G158860, GRMZM2G127857, GRMZM2G018070, GRMZM2G050550, GRMZM2G168364, GRMZM2G097900, GRMZM2G06…
10	GO:1901700	response to oxygen-containing compound	6.98933e-15	1.57959e-11	GRMZM2G074735, GRMZM2G154090, GRMZM2G179147, GRMZM2G127050, GRMZM2G314396, GRMZM2G057466, GRMZM2G028039, GRMZM2G099425, GRMZM2G334628, GRMZM2G300135, GRMZM2G089736, GRMZM2G059428, GRMZM2G143204, GRMZM2G058305, GRMZM2G180555, GRMZM2G153683, GRMZM2G053987, GRMZM2G001930, GRMZM2G441541, GRMZM2G069018, GRMZM2G138770, GRMZM2G312838, GRMZM2G009478, GRMZM2G114681, GRMZM2G126505, GRMZM2G066120, GRMZM2G15…
10	GO:0006464	cellular protein modification process	3.55403e-14	8.02856e-11	GRMZM2G169020, GRMZM2G157115, GRMZM5G878379, GRMZM2G127050, GRMZM2G080001, GRMZM2G053868, GRMZM2G179504, GRMZM2G137286, GRMZM2G314396, GRMZM2G061447, GRMZM2G121565, GRMZM2G165679, GRMZM2G030305, GRMZM2G099425, GRMZM2G149935, GRMZM2G119736, GRMZM2G033519, GRMZM2G112309, GRMZM2G334628, GRMZM2G037422, GRMZM2G058305, GRMZM2G180555, GRMZM2G165060, GRMZM2G053987, GRMZM2G158045, GRMZM2G075884, GRMZM2G10…
10	GO:0036211	protein modification process	3.55403e-14	8.02856e-11	GRMZM2G169020, GRMZM2G157115, GRMZM5G878379, GRMZM2G127050, GRMZM2G080001, GRMZM2G053868, GRMZM2G179504, GRMZM2G137286, GRMZM2G314396, GRMZM2G061447, GRMZM2G121565, GRMZM2G165679, GRMZM2G030305, GRMZM2G099425, GRMZM2G149935, GRMZM2G119736, GRMZM2G033519, GRMZM2G112309, GRMZM2G334628, GRMZM2G037422, GRMZM2G058305, GRMZM2G180555, GRMZM2G165060, GRMZM2G053987, GRMZM2G158045, GRMZM2G075884, GRMZM2G10…
10	GO:0043412	macromolecule modification	3.59947e-10	8.124e-07	GRMZM2G169020, GRMZM2G157115, GRMZM5G878379, GRMZM2G127050, GRMZM2G080001, GRMZM2G053868, GRMZM2G179504, GRMZM2G137286, GRMZM2G098214, GRMZM2G314396, GRMZM2G061447, GRMZM2G121565, GRMZM2G165679, GRMZM2G030305, GRMZM2G099425, GRMZM2G149935, GRMZM2G119736, GRMZM2G033519, GRMZM2G112309, GRMZM2G334628, GRMZM2G037422, GRMZM2G058305, GRMZM2G180555, GRMZM2G165060, GRMZM2G053987, GRMZM2G158045, GRMZM2G07…
10	GO:0016310	phosphorylation	4.14063e-10	9.34125e-07	GRMZM2G169020, GRMZM2G157115, GRMZM5G878379, GRMZM2G127050, GRMZM2G080001, GRMZM2G053868, GRMZM2G314396, GRMZM2G061447, GRMZM2G121565, GRMZM2G165679, GRMZM2G030305, GRMZM2G099425, GRMZM2G119736, GRMZM2G033519, GRMZM2G112309, GRMZM2G058305, GRMZM2G180555, GRMZM2G165060, GRMZM2G053987, GRMZM2G158045, GRMZM2G075884, GRMZM2G104655, GRMZM2G029242, GRMZM2G095588, GRMZM2G072584, GRMZM2G017164, GRMZM2G06…
10	GO:0006952	defense response	9.0582e-10	2.04262e-06	GRMZM2G074735, GRMZM2G179147, GRMZM2G079365, GRMZM2G121565, GRMZM2G112629, GRMZM2G033519, GRMZM2G089736, GRMZM2G180555, GRMZM2G126749, GRMZM2G053987, GRMZM2G001930, GRMZM2G349749, GRMZM2G441541, GRMZM2G126505, GRMZM2G066120, GRMZM2G103544, GRMZM2G151223, GRMZM2G176995, GRMZM2G118409, GRMZM2G317770, GRMZM2G143139, GRMZM5G874955, GRMZM2G129189, GRMZM5G841893, GRMZM2G072529, GRMZM2G152739, GRMZM2G17…
10	GO:0009719	response to endogenous stimulus	1.11971e-09	2.52383e-06	GRMZM2G074735, GRMZM2G154090, GRMZM2G127050, GRMZM2G044281, GRMZM2G314396, GRMZM2G057466, GRMZM2G028039, GRMZM2G099425, GRMZM2G334628, GRMZM2G300135, GRMZM2G089736, GRMZM2G059428, GRMZM2G058305, GRMZM2G180555, GRMZM2G153683, GRMZM2G053987, GRMZM2G001930, GRMZM2G441541, GRMZM2G000520, GRMZM2G138770, GRMZM2G312838, GRMZM2G009478, GRMZM2G114681, GRMZM2G006752, GRMZM2G066120, GRMZM2G151223, GRMZM2G06…
10	GO:0006355	regulation of transcription, DNA-templated	4.41067e-09	9.93724e-06	GRMZM2G042895, GRMZM2G079365, GRMZM2G064541, GRMZM2G057466, GRMZM2G028039, GRMZM2G112629, GRMZM2G033519, GRMZM2G089736, GRMZM2G059428, GRMZM2G143204, GRMZM2G462118, GRMZM2G126749, AC209050.3_FG003, GRMZM2G163200, GRMZM2G379005, GRMZM2G001930, GRMZM5G880069, GRMZM2G000520, GRMZM2G074358, GRMZM2G158328, GRMZM2G009478, AC196475.3_FG005, GRMZM2G006752, GRMZM2G151223, GRMZM2G167492, GRMZM2G004531, GRM…
10	GO:1903506	regulation of nucleic acid-templated transcription	4.41067e-09	9.93724e-06	GRMZM2G042895, GRMZM2G079365, GRMZM2G064541, GRMZM2G057466, GRMZM2G028039, GRMZM2G112629, GRMZM2G033519, GRMZM2G089736, GRMZM2G059428, GRMZM2G143204, GRMZM2G462118, GRMZM2G126749, AC209050.3_FG003, GRMZM2G163200, GRMZM2G379005, GRMZM2G001930, GRMZM5G880069, GRMZM2G000520, GRMZM2G074358, GRMZM2G158328, GRMZM2G009478, AC196475.3_FG005, GRMZM2G006752, GRMZM2G151223, GRMZM2G167492, GRMZM2G004531, GRM…
10	GO:2001141	regulation of RNA biosynthetic process	4.41067e-09	9.93724e-06	GRMZM2G042895, GRMZM2G079365, GRMZM2G064541, GRMZM2G057466, GRMZM2G028039, GRMZM2G112629, GRMZM2G033519, GRMZM2G089736, GRMZM2G059428, GRMZM2G143204, GRMZM2G462118, GRMZM2G126749, AC209050.3_FG003, GRMZM2G163200, GRMZM2G379005, GRMZM2G001930, GRMZM5G880069, GRMZM2G000520, GRMZM2G074358, GRMZM2G158328, GRMZM2G009478, AC196475.3_FG005, GRMZM2G006752, GRMZM2G151223, GRMZM2G167492, GRMZM2G004531, GRM…
10	GO:0006351	transcription, DNA-templated	8.88429e-09	1.99896e-05	GRMZM2G042895, GRMZM2G079365, GRMZM2G064541, GRMZM2G028039, GRMZM2G112629, GRMZM2G033519, GRMZM2G089736, GRMZM2G059428, GRMZM2G143204, GRMZM2G126749, AC209050.3_FG003, GRMZM2G163200, GRMZM2G379005, GRMZM2G001930, GRMZM5G880069, GRMZM2G000520, GRMZM2G074358, GRMZM2G158328, GRMZM2G009478, AC196475.3_FG005, GRMZM2G006752, GRMZM2G167492, GRMZM2G004531, GRMZM2G137802, GRMZM2G117836, GRMZM5G801651, GRM…
10	GO:0097659	nucleic acid-templated transcription	8.88429e-09	1.99896e-05	GRMZM2G042895, GRMZM2G079365, GRMZM2G064541, GRMZM2G028039, GRMZM2G112629, GRMZM2G033519, GRMZM2G089736, GRMZM2G059428, GRMZM2G143204, GRMZM2G126749, AC209050.3_FG003, GRMZM2G163200, GRMZM2G379005, GRMZM2G001930, GRMZM5G880069, GRMZM2G000520, GRMZM2G074358, GRMZM2G158328, GRMZM2G009478, AC196475.3_FG005, GRMZM2G006752, GRMZM2G167492, GRMZM2G004531, GRMZM2G137802, GRMZM2G117836, GRMZM5G801651, GRM…
10	GO:0032774	RNA biosynthetic process	1.22941e-08	2.76372e-05	GRMZM2G042895, GRMZM2G079365, GRMZM2G064541, GRMZM2G028039, GRMZM2G112629, GRMZM2G033519, GRMZM2G089736, GRMZM2G059428, GRMZM2G143204, GRMZM2G126749, AC209050.3_FG003, GRMZM2G163200, GRMZM2G379005, GRMZM2G001930, GRMZM5G880069, GRMZM2G000520, GRMZM2G074358, GRMZM2G158328, GRMZM2G009478, AC196475.3_FG005, GRMZM2G006752, GRMZM2G167492, GRMZM2G004531, GRMZM2G137802, GRMZM2G117836, GRMZM5G801651, GRM…
10	GO:0010033	response to organic substance	1.29389e-08	2.90736e-05	GRMZM2G074735, GRMZM2G154090, GRMZM2G127050, GRMZM2G044281, GRMZM2G314396, GRMZM2G057466, GRMZM2G028039, GRMZM2G099425, GRMZM2G334628, GRMZM2G300135, GRMZM2G089736, GRMZM2G059428, GRMZM2G058305, GRMZM2G180555, GRMZM2G153683, GRMZM2G126749, GRMZM2G053987, GRMZM2G001930, GRMZM2G441541, GRMZM2G000520, GRMZM2G138770, GRMZM2G312838, GRMZM2G009478, GRMZM2G114681, GRMZM2G006752, GRMZM2G066120, GRMZM2G15…
10	GO:0051252	regulation of RNA metabolic process	1.71654e-08	3.85534e-05	GRMZM2G042895, GRMZM2G079365, GRMZM2G064541, GRMZM2G057466, GRMZM2G028039, GRMZM2G112629, GRMZM2G033519, GRMZM2G089736, GRMZM2G059428, GRMZM2G143204, GRMZM2G462118, GRMZM2G126749, AC209050.3_FG003, GRMZM2G163200, GRMZM2G379005, GRMZM2G001930, GRMZM5G880069, GRMZM2G000520, GRMZM2G074358, GRMZM2G158328, GRMZM2G009478, AC196475.3_FG005, GRMZM2G006752, GRMZM2G151223, GRMZM2G167492, GRMZM2G004531, GRM…
10	GO:0006793	phosphorus metabolic process	3.6537e-08	8.20255e-05	GRMZM2G169020, GRMZM2G157115, GRMZM5G878379, GRMZM2G097728, GRMZM2G127050, GRMZM2G080001, GRMZM2G053868, GRMZM2G044281, GRMZM2G137286, GRMZM2G314396, GRMZM2G061447, GRMZM2G121565, GRMZM2G077187, GRMZM2G165679, GRMZM2G030305, GRMZM2G099425, GRMZM2G119736, GRMZM2G033519, GRMZM2G112309, GRMZM2G058305, GRMZM2G180555, GRMZM2G165060, GRMZM2G053987, GRMZM2G158045, GRMZM2G075884, GRMZM2G104655, GRMZM2G02…
10	GO:0001101	response to acid chemical	3.89895e-08	8.74925e-05	GRMZM2G074735, GRMZM2G154090, GRMZM2G179147, GRMZM2G127050, GRMZM2G314396, GRMZM2G099425, GRMZM2G300135, GRMZM2G089736, GRMZM2G143204, GRMZM2G058305, GRMZM2G153683, GRMZM2G053987, GRMZM2G001930, GRMZM2G069018, GRMZM2G138770, GRMZM2G312838, GRMZM2G114681, GRMZM2G126505, GRMZM2G151223, GRMZM2G176995, GRMZM2G062554, GRMZM2G143139, GRMZM5G874955, GRMZM2G321239, GRMZM2G029087, GRMZM2G051792, GRMZM2G17…
10	GO:0006796	phosphate-containing compound metabolic process	4.64506e-08	0.000104189	GRMZM2G169020, GRMZM2G157115, GRMZM5G878379, GRMZM2G097728, GRMZM2G127050, GRMZM2G080001, GRMZM2G053868, GRMZM2G137286, GRMZM2G314396, GRMZM2G061447, GRMZM2G121565, GRMZM2G077187, GRMZM2G165679, GRMZM2G030305, GRMZM2G099425, GRMZM2G119736, GRMZM2G033519, GRMZM2G112309, GRMZM2G058305, GRMZM2G180555, GRMZM2G165060, GRMZM2G053987, GRMZM2G158045, GRMZM2G075884, GRMZM2G104655, GRMZM2G029242, GRMZM2G09…
10	GO:0098542	defense response to other organism	1.18742e-07	0.00026622	GRMZM2G074735, GRMZM2G179147, GRMZM2G121565, GRMZM2G112629, GRMZM2G089736, GRMZM2G126749, GRMZM2G001930, GRMZM2G349749, GRMZM2G441541, GRMZM2G126505, GRMZM2G151223, GRMZM2G317770, GRMZM2G143139, GRMZM5G874955, GRMZM5G841893, GRMZM2G152739, GRMZM2G100288, GRMZM2G115162, GRMZM2G703858, GRMZM2G148087, GRMZM2G033098, GRMZM2G071970, GRMZM2G144042, GRMZM2G003715, GRMZM2G099467, GRMZM2G139815, GRMZM2G04…
10	GO:0044036	cell wall macromolecule metabolic process	1.23558e-07	0.000276894	GRMZM2G032160, GRMZM2G107854, GRMZM2G179504, GRMZM2G113781, GRMZM2G317770, GRMZM2G410991, GRMZM2G129189, GRMZM2G068350, GRMZM2G135743, GRMZM2G150302, GRMZM2G103128, GRMZM2G113245, GRMZM2G071970, GRMZM2G037193, GRMZM2G060837, GRMZM2G035377, GRMZM2G103668, GRMZM2G179217, GRMZM2G115762, GRMZM2G059825, GRMZM2G113655, GRMZM2G168364, GRMZM2G026151, GRMZM2G149024, GRMZM2G058472, GRMZM2G048559, GRMZM2G10…
10	GO:0007165	signal transduction	1.29687e-07	0.0002905	GRMZM2G074735, GRMZM2G079323, GRMZM2G097728, GRMZM2G127050, GRMZM2G369912, GRMZM2G079365, GRMZM2G044281, GRMZM2G314396, GRMZM2G077187, GRMZM2G099425, GRMZM2G033519, GRMZM2G089736, GRMZM2G058305, GRMZM2G053987, GRMZM2G001930, GRMZM2G441541, GRMZM2G000520, GRMZM2G091233, GRMZM2G312838, GRMZM2G009478, GRMZM2G114681, GRMZM2G006752, GRMZM2G066120, GRMZM2G047223, GRMZM2G151223, GRMZM2G317770, GRMZM2G12…
10	GO:0044700	single organism signaling	1.88665e-07	0.00042242	GRMZM2G074735, GRMZM2G079323, GRMZM2G097728, GRMZM2G127050, GRMZM2G369912, GRMZM2G079365, GRMZM2G044281, GRMZM2G314396, GRMZM2G077187, GRMZM2G099425, GRMZM2G033519, GRMZM2G089736, GRMZM2G058305, GRMZM2G053987, GRMZM2G001930, GRMZM2G441541, GRMZM2G000520, GRMZM2G091233, GRMZM2G312838, GRMZM2G009478, GRMZM2G114681, GRMZM2G006752, GRMZM2G066120, GRMZM2G047223, GRMZM2G151223, GRMZM2G317770, GRMZM2G12…
10	GO:0023052	signaling	2.09749e-07	0.000469418	GRMZM2G074735, GRMZM2G079323, GRMZM2G097728, GRMZM2G127050, GRMZM2G369912, GRMZM2G079365, GRMZM2G044281, GRMZM2G314396, GRMZM2G077187, GRMZM2G099425, GRMZM2G033519, GRMZM2G089736, GRMZM2G058305, GRMZM2G053987, GRMZM2G001930, GRMZM2G441541, GRMZM2G000520, GRMZM2G091233, GRMZM2G312838, GRMZM2G009478, GRMZM2G114681, GRMZM2G006752, GRMZM2G066120, GRMZM2G047223, GRMZM2G151223, GRMZM2G317770, GRMZM2G12…
10	GO:0043207	response to external biotic stimulus	2.71439e-07	0.00060721	GRMZM2G074735, GRMZM2G179147, GRMZM2G121565, GRMZM2G112629, GRMZM2G300135, GRMZM2G089736, GRMZM2G153683, GRMZM2G126749, GRMZM2G053987, GRMZM2G001930, GRMZM2G349749, GRMZM2G441541, GRMZM2G055216, GRMZM2G126505, GRMZM2G151223, GRMZM2G317770, GRMZM2G143139, GRMZM5G874955, GRMZM2G129189, GRMZM5G841893, GRMZM2G152739, GRMZM2G472167, GRMZM2G100288, GRMZM2G115162, GRMZM2G416308, GRMZM2G703858, GRMZM2G00…
10	GO:0051707	response to other organism	2.71439e-07	0.00060721	GRMZM2G074735, GRMZM2G179147, GRMZM2G121565, GRMZM2G112629, GRMZM2G300135, GRMZM2G089736, GRMZM2G153683, GRMZM2G126749, GRMZM2G053987, GRMZM2G001930, GRMZM2G349749, GRMZM2G441541, GRMZM2G055216, GRMZM2G126505, GRMZM2G151223, GRMZM2G317770, GRMZM2G143139, GRMZM5G874955, GRMZM2G129189, GRMZM5G841893, GRMZM2G152739, GRMZM2G472167, GRMZM2G100288, GRMZM2G115162, GRMZM2G416308, GRMZM2G703858, GRMZM2G00…
10	GO:0009607	response to biotic stimulus	2.89968e-07	0.000648079	GRMZM2G074735, GRMZM2G179147, GRMZM2G121565, GRMZM2G112629, GRMZM2G300135, GRMZM2G089736, GRMZM2G153683, GRMZM2G126749, GRMZM2G053987, GRMZM2G001930, GRMZM2G349749, GRMZM2G441541, GRMZM2G055216, GRMZM2G126505, GRMZM2G151223, GRMZM2G317770, GRMZM2G143139, GRMZM5G874955, GRMZM2G129189, GRMZM5G841893, GRMZM2G029087, GRMZM2G152739, GRMZM2G472167, GRMZM2G100288, GRMZM2G115162, GRMZM2G416308, GRMZM2G70…
10	GO:0019219	regulation of nucleobase-containing compound metabolic process	3.13917e-07	0.000701291	GRMZM2G042895, GRMZM2G079365, GRMZM2G064541, GRMZM2G057466, GRMZM2G028039, GRMZM2G112629, GRMZM2G033519, GRMZM2G089736, GRMZM2G059428, GRMZM2G143204, GRMZM2G462118, GRMZM2G126749, AC209050.3_FG003, GRMZM2G163200, GRMZM2G379005, GRMZM2G001930, GRMZM5G880069, GRMZM2G000520, GRMZM2G074358, GRMZM2G158328, GRMZM2G009478, AC196475.3_FG005, GRMZM2G006752, GRMZM2G151223, GRMZM2G167492, GRMZM2G004531, GRM…
10	GO:0009415	response to water	3.45726e-07	0.000772007	GRMZM2G179147, GRMZM2G300135, GRMZM2G143204, GRMZM2G001930, GRMZM2G069018, GRMZM2G138770, GRMZM2G126505, GRMZM2G151223, GRMZM2G176995, GRMZM2G029087, GRMZM2G051792, GRMZM2G009136, GRMZM2G006894, GRMZM2G006212, GRMZM2G148087, GRMZM2G009400, GRMZM2G165919, GRMZM2G081175, GRMZM2G147014, GRMZM2G006745, GRMZM2G038982, GRMZM2G065893, GRMZM2G133943, GRMZM2G472248, GRMZM2G050550, GRMZM2G168364, GRMZM2G08…
10	GO:0046777	protein autophosphorylation	3.5109e-07	0.000783634	GRMZM2G314396, GRMZM2G099425, GRMZM2G058305, GRMZM2G165060, GRMZM2G029242, GRMZM2G066120, GRMZM2G317770, GRMZM2G321239, GRMZM2G173928, GRMZM2G081310, GRMZM2G100288, GRMZM2G391794, GRMZM2G416308, GRMZM2G144042, GRMZM2G150932, AC225205.3_FG003, GRMZM2G156800, GRMZM2G158860, GRMZM2G038982, GRMZM2G025387, GRMZM2G155836, GRMZM2G173962, GRMZM2G475948, GRMZM2G096753, GRMZM2G386991, GRMZM2G131853, GRMZM2…
10	GO:0016998	cell wall macromolecule catabolic process	3.84105e-07	0.000856939	GRMZM2G032160, GRMZM2G113781, GRMZM2G317770, GRMZM2G410991, GRMZM2G129189, GRMZM2G037193, GRMZM2G103668, GRMZM2G179217, GRMZM2G168364, GRMZM2G026151, GRMZM2G048559, GRMZM2G102923, GRMZM2G022645
10	GO:0009755	hormone-mediated signaling pathway	4.14511e-07	0.00092436	GRMZM2G074735, GRMZM2G127050, GRMZM2G044281, GRMZM2G314396, GRMZM2G099425, GRMZM2G089736, GRMZM2G058305, GRMZM2G053987, GRMZM2G001930, GRMZM2G000520, GRMZM2G312838, GRMZM2G009478, GRMZM2G114681, GRMZM2G006752, GRMZM2G151223, GRMZM2G321239, GRMZM2G152739, GRMZM2G081310, GRMZM2G100288, GRMZM2G115162, GRMZM2G307152, GRMZM2G173630, GRMZM5G871347, GRMZM2G159592, GRMZM2G139815, GRMZM2G033570, GRMZM2G03…
10	GO:0009414	response to water deprivation	4.32478e-07	0.000963993	GRMZM2G179147, GRMZM2G300135, GRMZM2G143204, GRMZM2G001930, GRMZM2G069018, GRMZM2G138770, GRMZM2G126505, GRMZM2G151223, GRMZM2G029087, GRMZM2G051792, GRMZM2G009136, GRMZM2G006894, GRMZM2G006212, GRMZM2G148087, GRMZM2G009400, GRMZM2G165919, GRMZM2G081175, GRMZM2G147014, GRMZM2G006745, GRMZM2G038982, GRMZM2G065893, GRMZM2G133943, GRMZM2G472248, GRMZM2G050550, GRMZM2G168364, GRMZM2G085967, GRMZM2G56…
10	GO:0010192	mucilage biosynthetic process	9.10679e-07	0.00202899	GRMZM2G044281, GRMZM2G149935, GRMZM5G870176, GRMZM2G055216, GRMZM2G150302, GRMZM2G176630, GRMZM2G071970, GRMZM2G039454, GRMZM2G110145, GRMZM2G113655, GRMZM2G112336, GRMZM2G131055, GRMZM2G166767, GRMZM2G054350, GRMZM2G136580, GRMZM2G459363
10	GO:0010413	glucuronoxylan metabolic process	9.13645e-07	0.00203469	GRMZM2G107854, GRMZM2G179504, GRMZM2G068350, GRMZM2G135743, GRMZM2G150302, GRMZM2G113245, GRMZM2G035377, GRMZM2G059825, GRMZM2G113655, GRMZM2G149024, GRMZM2G058472
10	GO:0010417	glucuronoxylan biosynthetic process	9.13645e-07	0.00203469	GRMZM2G107854, GRMZM2G179504, GRMZM2G068350, GRMZM2G135743, GRMZM2G150302, GRMZM2G113245, GRMZM2G035377, GRMZM2G059825, GRMZM2G113655, GRMZM2G149024, GRMZM2G058472
10	GO:0071495	cellular response to endogenous stimulus	9.7762e-07	0.00217521	GRMZM2G074735, GRMZM2G127050, GRMZM2G044281, GRMZM2G314396, GRMZM2G099425, GRMZM2G089736, GRMZM2G058305, GRMZM2G053987, GRMZM2G001930, GRMZM2G000520, GRMZM2G312838, GRMZM2G009478, GRMZM2G114681, GRMZM2G006752, GRMZM2G151223, GRMZM2G317770, GRMZM2G321239, GRMZM2G173928, GRMZM2G152739, GRMZM2G081310, GRMZM2G100288, GRMZM2G115162, GRMZM2G307152, GRMZM2G173630, GRMZM2G082709, GRMZM5G871347, GRMZM2G15…
10	GO:0010214	seed coat development	1.27283e-06	0.00283077	GRMZM2G044281, GRMZM2G149935, GRMZM5G870176, GRMZM2G055216, GRMZM2G006894, GRMZM2G150302, GRMZM2G176630, GRMZM2G071970, GRMZM2G039454, GRMZM2G110145, GRMZM2G113655, GRMZM2G112336, GRMZM2G131055, GRMZM2G074759, GRMZM2G166767, GRMZM2G054350, GRMZM2G136580, GRMZM2G459363, GRMZM2G149617
10	GO:0031326	regulation of cellular biosynthetic process	1.36494e-06	0.00303427	GRMZM2G042895, GRMZM2G080001, GRMZM2G079365, GRMZM2G064541, GRMZM2G057466, GRMZM2G028039, GRMZM2G112629, GRMZM2G033519, GRMZM2G089736, GRMZM2G059428, GRMZM2G143204, GRMZM2G462118, GRMZM2G126749, AC209050.3_FG003, GRMZM2G163200, GRMZM2G379005, GRMZM2G001930, GRMZM5G880069, GRMZM2G000520, GRMZM2G074358, GRMZM2G158328, GRMZM2G009478, AC196475.3_FG005, GRMZM2G006752, GRMZM2G151223, GRMZM2G167492, GRM…
10	GO:0009889	regulation of biosynthetic process	1.3919e-06	0.0030928	GRMZM2G042895, GRMZM2G080001, GRMZM2G079365, GRMZM2G064541, GRMZM2G057466, GRMZM2G028039, GRMZM2G112629, GRMZM2G033519, GRMZM2G089736, GRMZM2G059428, GRMZM2G143204, GRMZM2G462118, GRMZM2G126749, AC209050.3_FG003, GRMZM2G163200, GRMZM2G379005, GRMZM2G001930, GRMZM5G880069, GRMZM2G000520, GRMZM2G074358, GRMZM2G158328, GRMZM2G009478, AC196475.3_FG005, GRMZM2G006752, GRMZM2G151223, GRMZM2G167492, GRM…
10	GO:0071554	cell wall organization or biogenesis	1.39665e-06	0.00310197	GRMZM2G028286, GRMZM2G032160, GRMZM2G107854, GRMZM2G179504, GRMZM2G044281, GRMZM2G033519, GRMZM5G870176, GRMZM2G055216, GRMZM2G026147, GRMZM2G113781, GRMZM2G317770, GRMZM2G073725, GRMZM2G410991, GRMZM2G129189, GRMZM2G068350, GRMZM2G135743, GRMZM5G862540, GRMZM2G150302, GRMZM2G103128, GRMZM2G113245, GRMZM2G071970, GRMZM2G113137, GRMZM2G037193, GRMZM2G060837, GRMZM2G035377, GRMZM2G039454, GRMZM2G10…
10	GO:0009873	ethylene-activated signaling pathway	1.70597e-06	0.00378725	GRMZM2G000520, GRMZM2G006752, GRMZM2G152739, GRMZM2G100288, GRMZM2G307152, GRMZM5G871347, GRMZM2G159592, GRMZM2G033570, GRMZM2G039280, GRMZM2G038982, GRMZM2G420801, GRMZM2G133943, GRMZM2G168364, GRMZM2G138396, GRMZM2G466044, GRMZM2G097081, GRMZM2G434203, GRMZM2G000936, GRMZM2G069649, GRMZM2G006080, GRMZM2G171616, GRMZM2G054559, GRMZM2G089010
10	GO:0050789	regulation of biological process	2.01708e-06	0.00447591	GRMZM2G074735, GRMZM2G079323, GRMZM2G042895, GRMZM2G097728, GRMZM2G127050, GRMZM2G080001, GRMZM2G369912, GRMZM2G079365, GRMZM2G044281, GRMZM2G064541, GRMZM2G314396, GRMZM2G121565, GRMZM2G077187, GRMZM2G057466, GRMZM2G028039, GRMZM2G099425, GRMZM2G149935, GRMZM2G112629, GRMZM2G033519, GRMZM2G089736, GRMZM2G059428, GRMZM2G142779, GRMZM2G143204, GRMZM2G462118, GRMZM2G058305, GRMZM2G180555, GRMZM2G12…
10	GO:2000112	regulation of cellular macromolecule biosynthetic process	2.48223e-06	0.00550559	GRMZM2G042895, GRMZM2G080001, GRMZM2G079365, GRMZM2G064541, GRMZM2G057466, GRMZM2G028039, GRMZM2G112629, GRMZM2G033519, GRMZM2G089736, GRMZM2G059428, GRMZM2G143204, GRMZM2G462118, GRMZM2G126749, AC209050.3_FG003, GRMZM2G163200, GRMZM2G379005, GRMZM2G001930, GRMZM5G880069, GRMZM2G000520, GRMZM2G074358, GRMZM2G158328, GRMZM2G009478, AC196475.3_FG005, GRMZM2G006752, GRMZM2G151223, GRMZM2G167492, GRM…
10	GO:0050794	regulation of cellular process	2.5262e-06	0.00560058	GRMZM2G074735, GRMZM2G079323, GRMZM2G042895, GRMZM2G097728, GRMZM2G127050, GRMZM2G080001, GRMZM2G369912, GRMZM2G079365, GRMZM2G044281, GRMZM2G064541, GRMZM2G314396, GRMZM2G121565, GRMZM2G077187, GRMZM2G057466, GRMZM2G028039, GRMZM2G099425, GRMZM2G112629, GRMZM2G033519, GRMZM2G089736, GRMZM2G059428, GRMZM2G142779, GRMZM2G143204, GRMZM2G462118, GRMZM2G058305, GRMZM2G126749, AC209050.3_FG003, GRMZM2…
10	GO:0010556	regulation of macromolecule biosynthetic process	2.80021e-06	0.00620526	GRMZM2G042895, GRMZM2G080001, GRMZM2G079365, GRMZM2G064541, GRMZM2G057466, GRMZM2G028039, GRMZM2G112629, GRMZM2G033519, GRMZM2G089736, GRMZM2G059428, GRMZM2G143204, GRMZM2G462118, GRMZM2G126749, AC209050.3_FG003, GRMZM2G163200, GRMZM2G379005, GRMZM2G001930, GRMZM5G880069, GRMZM2G000520, GRMZM2G074358, GRMZM2G158328, GRMZM2G009478, AC196475.3_FG005, GRMZM2G006752, GRMZM2G151223, GRMZM2G167492, GRM…
10	GO:0032870	cellular response to hormone stimulus	2.83244e-06	0.00627386	GRMZM2G074735, GRMZM2G127050, GRMZM2G044281, GRMZM2G314396, GRMZM2G099425, GRMZM2G089736, GRMZM2G058305, GRMZM2G053987, GRMZM2G001930, GRMZM2G000520, GRMZM2G312838, GRMZM2G009478, GRMZM2G114681, GRMZM2G006752, GRMZM2G151223, GRMZM2G321239, GRMZM2G173928, GRMZM2G152739, GRMZM2G081310, GRMZM2G100288, GRMZM2G115162, GRMZM2G307152, GRMZM2G173630, GRMZM2G082709, GRMZM5G871347, GRMZM2G159592, GRMZM2G13…
10	GO:0042221	response to chemical	2.8341e-06	0.00627471	GRMZM2G074735, GRMZM2G154090, GRMZM2G179147, GRMZM2G127050, GRMZM2G044281, GRMZM2G314396, GRMZM2G057466, GRMZM2G028039, GRMZM2G099425, GRMZM2G438178, GRMZM2G334628, GRMZM2G300135, GRMZM2G089736, GRMZM2G059428, GRMZM2G143204, GRMZM2G058305, GRMZM2G180555, GRMZM2G153683, GRMZM2G126749, GRMZM2G053987, GRMZM2G001930, GRMZM2G349749, GRMZM2G441541, GRMZM2G069018, GRMZM2G000520, GRMZM2G138770, GRMZM2G31…
10	GO:0035556	intracellular signal transduction	3.61493e-06	0.00799984	GRMZM2G097728, GRMZM2G127050, GRMZM2G314396, GRMZM2G099425, GRMZM2G033519, GRMZM2G058305, GRMZM2G053987, GRMZM2G000520, GRMZM2G091233, GRMZM2G006752, GRMZM2G066120, GRMZM2G047223, GRMZM2G151223, GRMZM2G317770, GRMZM2G321239, GRMZM2G152739, GRMZM2G081310, GRMZM2G100288, GRMZM2G307152, GRMZM2G023436, GRMZM5G871347, GRMZM2G027344, GRMZM2G125507, GRMZM2G159592, GRMZM2G131683, GRMZM2G472643, GRMZM2G03…
10	GO:0012501	programmed cell death	4.74564e-06	0.0104974	GRMZM2G126749, GRMZM2G053987, GRMZM2G349749, GRMZM2G441541, GRMZM2G103544, GRMZM2G176995, GRMZM2G144985, GRMZM2G118409, GRMZM2G129189, GRMZM2G029087, GRMZM2G150172, GRMZM2G152739, GRMZM2G051806, GRMZM2G703858, GRMZM2G026447, GRMZM2G035928, GRMZM2G173647, GRMZM2G339736, GRMZM2G085941, GRMZM2G367777, GRMZM2G160370, GRMZM2G068913, GRMZM5G834697, GRMZM2G027726, GRMZM2G020196, GRMZM5G891990, GRMZM2G14…
10	GO:0010337	regulation of salicylic acid metabolic process	5.40559e-06	0.0119518	GRMZM2G126749, GRMZM2G103544, GRMZM2G118409, GRMZM2G022972, GRMZM2G152739, GRMZM2G168364, GRMZM2G378442, GRMZM2G085941
10	GO:0010191	mucilage metabolic process	5.48984e-06	0.0121325	GRMZM2G044281, GRMZM2G149935, GRMZM5G870176, GRMZM2G055216, GRMZM2G150302, GRMZM2G176630, GRMZM2G071970, GRMZM2G039454, GRMZM2G110145, GRMZM2G113655, GRMZM2G112336, GRMZM2G131055, GRMZM2G166767, GRMZM2G054350, GRMZM2G136580, GRMZM2G459363
10	GO:0009620	response to fungus	5.49234e-06	0.0121326	GRMZM2G179147, GRMZM2G112629, GRMZM2G441541, GRMZM2G126505, GRMZM2G317770, GRMZM5G841893, GRMZM2G100288, GRMZM2G115162, GRMZM2G416308, GRMZM2G148087, GRMZM2G033098, GRMZM2G071970, GRMZM2G394321, GRMZM2G144042, GRMZM2G099467, GRMZM2G139815, GRMZM2G045178, GRMZM2G147014, GRMZM2G327459, GRMZM2G038982, GRMZM2G451007, GRMZM2G010909, GRMZM2G110558, GRMZM2G050550, GRMZM2G042179, AC208201.3_FG002, GRMZM2…
10	GO:0051171	regulation of nitrogen compound metabolic process	7.13671e-06	0.0157578	GRMZM2G042895, GRMZM2G080001, GRMZM2G079365, GRMZM2G064541, GRMZM2G057466, GRMZM2G028039, GRMZM2G112629, GRMZM2G033519, GRMZM2G089736, GRMZM2G059428, GRMZM2G143204, GRMZM2G462118, GRMZM2G126749, AC209050.3_FG003, GRMZM2G163200, GRMZM2G379005, GRMZM2G001930, GRMZM5G880069, GRMZM2G000520, GRMZM2G074358, GRMZM2G158328, GRMZM2G009478, AC196475.3_FG005, GRMZM2G006752, GRMZM2G151223, GRMZM2G167492, GRM…
10	GO:0048354	mucilage biosynthetic process involved in seed coat development	8.45283e-06	0.0186554	GRMZM2G149935, GRMZM2G055216, GRMZM2G150302, GRMZM2G176630, GRMZM2G071970, GRMZM2G113655, GRMZM2G131055, GRMZM2G054350, GRMZM2G136580, GRMZM2G459363
10	GO:0005992	trehalose biosynthetic process	1.02653e-05	0.0226452	GRMZM2G112830, GRMZM2G008226, GRMZM2G140078, GRMZM2G366659, GRMZM2G122231, GRMZM2G312521, GRMZM2G118462, GRMZM2G019183, GRMZM2G174396
10	GO:0009611	response to wounding	1.07123e-05	0.0236207	GRMZM2G089736, GRMZM2G053987, GRMZM2G001930, GRMZM2G441541, GRMZM2G066120, GRMZM2G062554, GRMZM2G129189, GRMZM2G145107, GRMZM2G139300, GRMZM2G416308, GRMZM2G086714, GRMZM2G033098, GRMZM2G104626, GRMZM2G009400, GRMZM2G119941, GRMZM2G039650, GRMZM2G158860, GRMZM2G018716, AC208201.3_FG002, GRMZM2G159179, GRMZM2G175816, GRMZM2G106792, GRMZM2G465287, GRMZM2G035103, GRMZM2G104843, GRMZM2G479340, GRMZM2…
10	GO:0008219	cell death	1.20355e-05	0.0265262	GRMZM2G121565, GRMZM2G126749, GRMZM2G053987, GRMZM2G349749, GRMZM2G441541, GRMZM2G103544, GRMZM2G176995, GRMZM2G144985, GRMZM2G118409, GRMZM2G129189, GRMZM2G029087, GRMZM2G150172, GRMZM2G152739, GRMZM2G051806, GRMZM2G703858, GRMZM2G026447, GRMZM2G035928, GRMZM2G038982, GRMZM2G173647, GRMZM2G339736, GRMZM2G027958, GRMZM2G085941, GRMZM2G367777, GRMZM2G160370, GRMZM2G068913, GRMZM5G834697, GRMZM2G02…
10	GO:0050832	defense response to fungus	1.31503e-05	0.0289701	GRMZM2G179147, GRMZM2G112629, GRMZM2G441541, GRMZM2G126505, GRMZM2G317770, GRMZM5G841893, GRMZM2G100288, GRMZM2G115162, GRMZM2G148087, GRMZM2G033098, GRMZM2G071970, GRMZM2G144042, GRMZM2G139815, GRMZM2G045178, GRMZM2G147014, GRMZM2G327459, GRMZM2G038982, GRMZM2G110558, GRMZM2G050550, GRMZM2G042179, AC208201.3_FG002, GRMZM2G458494, GRMZM2G028266, GRMZM2G138396, GRMZM2G181551, GRMZM2G311898, GRMZM2…
10	GO:0007154	cell communication	1.55034e-05	0.0341386	GRMZM2G074735, GRMZM2G079323, GRMZM2G154090, GRMZM2G097728, GRMZM2G127050, GRMZM2G369912, GRMZM2G079365, GRMZM2G044281, GRMZM2G314396, GRMZM2G077187, GRMZM2G099425, GRMZM2G033519, GRMZM2G089736, GRMZM2G058305, GRMZM5G885285, GRMZM2G053987, GRMZM2G001930, GRMZM2G441541, GRMZM2G000520, GRMZM2G091233, GRMZM2G312838, GRMZM2G009478, GRMZM2G114681, GRMZM2G006752, GRMZM2G066120, GRMZM2G047223, GRMZM2G15…
10	GO:0065007	biological regulation	1.61461e-05	0.0355376	GRMZM2G074735, GRMZM2G079323, GRMZM2G042895, GRMZM2G179147, GRMZM2G097728, GRMZM2G127050, GRMZM2G080001, GRMZM2G369912, GRMZM2G079365, GRMZM2G044281, GRMZM2G064541, GRMZM2G314396, GRMZM2G121565, GRMZM2G077187, GRMZM2G057466, GRMZM2G028039, GRMZM2G099425, GRMZM2G149935, GRMZM2G112629, GRMZM2G033519, GRMZM2G089736, GRMZM2G059428, GRMZM2G142779, GRMZM2G143204, GRMZM2G462118, GRMZM2G058305, GRMZM2G18…
10	GO:0010468	regulation of gene expression	2.37091e-05	0.05216	GRMZM2G042895, GRMZM2G080001, GRMZM2G079365, GRMZM2G064541, GRMZM2G057466, GRMZM2G028039, GRMZM2G112629, GRMZM2G033519, GRMZM2G089736, GRMZM2G059428, GRMZM2G143204, GRMZM2G462118, GRMZM2G126749, AC209050.3_FG003, GRMZM2G163200, GRMZM2G379005, GRMZM2G001930, GRMZM5G880069, GRMZM2G000520, GRMZM2G074358, GRMZM2G158328, GRMZM2G009478, AC196475.3_FG005, GRMZM2G006752, GRMZM2G151223, GRMZM2G167492, GRM…
10	GO:0080134	regulation of response to stress	2.49675e-05	0.0549036	GRMZM2G074735, GRMZM2G369912, GRMZM2G121565, GRMZM2G089736, GRMZM2G180555, GRMZM2G126749, GRMZM2G053987, GRMZM2G001930, GRMZM2G114681, GRMZM2G066120, GRMZM2G176995, GRMZM2G317770, GRMZM2G136443, GRMZM2G022972, GRMZM2G152739, GRMZM2G115162, GRMZM2G703858, GRMZM2G006212, GRMZM2G077809, GRMZM2G144042, GRMZM2G003715, GRMZM2G139815, GRMZM2G009661, GRMZM2G038982, GRMZM2G065893, GRMZM2G155836, GRMZM2G47…
10	GO:0005991	trehalose metabolic process	2.7885e-05	0.0612912	GRMZM2G112830, GRMZM2G008226, GRMZM2G140078, GRMZM2G366659, GRMZM2G122231, GRMZM2G312521, GRMZM2G118462, GRMZM2G019183, GRMZM2G174396
10	GO:0051704	multi-organism process	2.80274e-05	0.0615762	GRMZM2G074735, GRMZM2G179147, GRMZM2G107854, GRMZM2G079365, GRMZM2G121565, GRMZM2G112629, GRMZM2G300135, GRMZM2G089736, GRMZM5G885285, GRMZM2G153683, GRMZM2G126749, GRMZM2G053987, GRMZM2G001930, GRMZM2G349749, GRMZM2G441541, GRMZM2G055216, GRMZM2G126505, GRMZM2G151223, GRMZM2G005791, GRMZM2G317770, GRMZM2G143139, GRMZM5G874955, GRMZM2G129189, GRMZM5G841893, GRMZM2G150172, GRMZM2G176780, GRMZM2G00…
10	GO:0010410	hemicellulose metabolic process	3.24627e-05	0.071288	GRMZM2G107854, GRMZM2G179504, GRMZM2G068350, GRMZM2G135743, GRMZM2G150302, GRMZM2G103128, GRMZM2G113245, GRMZM2G060837, GRMZM2G035377, GRMZM2G115762, GRMZM2G059825, GRMZM2G113655, GRMZM2G149024, GRMZM2G058472, GRMZM2G134341
10	GO:0080090	regulation of primary metabolic process	3.39323e-05	0.0744815	GRMZM2G042895, GRMZM2G080001, GRMZM2G079365, GRMZM2G064541, GRMZM2G057466, GRMZM2G028039, GRMZM2G112629, GRMZM2G033519, GRMZM2G089736, GRMZM2G059428, GRMZM2G143204, GRMZM2G462118, GRMZM2G126749, AC209050.3_FG003, GRMZM2G053987, GRMZM2G163200, GRMZM2G379005, GRMZM2G001930, GRMZM5G880069, GRMZM2G000520, GRMZM2G074358, GRMZM2G158328, GRMZM2G009478, AC196475.3_FG005, GRMZM2G006752, GRMZM2G151223, GRM…
10	GO:0071369	cellular response to ethylene stimulus	3.57334e-05	0.0783991	GRMZM2G000520, GRMZM2G006752, GRMZM2G152739, GRMZM2G100288, GRMZM2G307152, GRMZM5G871347, GRMZM2G159592, GRMZM2G033570, GRMZM2G039280, GRMZM2G038982, GRMZM2G420801, GRMZM2G133943, GRMZM2G168364, GRMZM2G138396, GRMZM2G466044, GRMZM2G097081, GRMZM2G434203, GRMZM2G000936, GRMZM2G069649, GRMZM2G006080, GRMZM2G171616, GRMZM2G054559, GRMZM2G089010
10	GO:0045492	xylan biosynthetic process	3.69231e-05	0.0809724	GRMZM2G107854, GRMZM2G179504, GRMZM2G068350, GRMZM2G135743, GRMZM2G150302, GRMZM2G113245, GRMZM2G035377, GRMZM2G059825, GRMZM2G113655, GRMZM2G149024, GRMZM2G058472, GRMZM2G134341
10	GO:0034654	nucleobase-containing compound biosynthetic process	3.75688e-05	0.0823508	GRMZM2G042895, GRMZM2G079365, GRMZM2G064541, GRMZM2G028039, GRMZM2G112629, GRMZM2G033519, GRMZM2G089736, GRMZM2G059428, GRMZM2G143204, GRMZM2G126749, AC209050.3_FG003, GRMZM2G163200, GRMZM2G379005, GRMZM2G001930, GRMZM5G880069, GRMZM2G000520, GRMZM2G074358, GRMZM2G158328, GRMZM2G009478, AC196475.3_FG005, GRMZM2G006752, GRMZM2G059073, GRMZM2G167492, GRMZM2G004531, GRMZM2G137802, GRMZM2G117836, GRM…
10	GO:0000160	phosphorelay signal transduction system	3.86947e-05	0.08478	GRMZM2G000520, GRMZM2G006752, GRMZM2G151223, GRMZM2G152739, GRMZM2G100288, GRMZM2G307152, GRMZM5G871347, GRMZM2G159592, GRMZM2G033570, GRMZM2G039280, GRMZM2G060485, GRMZM2G038982, GRMZM2G420801, GRMZM2G133943, GRMZM2G168364, GRMZM2G138396, GRMZM2G466044, GRMZM2G097081, GRMZM2G434203, GRMZM2G000936, GRMZM2G040736, GRMZM2G069649, GRMZM2G006080, GRMZM2G171616, GRMZM2G054559, GRMZM2G089010, GRMZM2G40…
11	GO:0006397	mRNA processing	8.77178e-12	1.97102e-08	GRMZM2G073567, GRMZM2G019267, GRMZM2G129615, GRMZM2G174919, GRMZM2G051247, GRMZM2G481373, GRMZM2G058039, GRMZM2G068479, GRMZM2G086116, GRMZM2G375172, GRMZM2G118467, GRMZM2G070038, GRMZM2G385931, GRMZM2G449355, GRMZM2G363038, GRMZM2G173777, GRMZM2G156692, GRMZM2G001191, GRMZM2G470461, GRMZM2G171660, GRMZM2G384327, GRMZM2G077823, GRMZM2G078412, GRMZM2G049329, GRMZM2G117346, GRMZM5G895175, GRMZM2G03…
11	GO:0016071	mRNA metabolic process	1.53035e-11	3.43717e-08	GRMZM2G073567, GRMZM2G019267, GRMZM2G129615, GRMZM2G174919, GRMZM2G051247, GRMZM2G481373, GRMZM2G038301, GRMZM2G312244, GRMZM2G058039, GRMZM2G068479, GRMZM2G086116, GRMZM2G118098, GRMZM2G375172, GRMZM2G118467, GRMZM2G070038, GRMZM2G385931, GRMZM2G449355, GRMZM2G363038, GRMZM2G173777, GRMZM2G107457, GRMZM2G156692, GRMZM2G001191, GRMZM2G470461, GRMZM2G171660, GRMZM2G384327, GRMZM2G077823, GRMZM2G07…
11	GO:0090304	nucleic acid metabolic process	1.96744e-11	4.41691e-08	GRMZM2G169089, GRMZM2G132971, GRMZM2G101480, GRMZM5G895064, GRMZM2G045275, GRMZM5G862565, GRMZM2G455869, GRMZM2G073567, AC233870.1_FG003, GRMZM2G019267, GRMZM2G129615, GRMZM2G113181, GRMZM2G403562, GRMZM2G177220, GRMZM5G846057, GRMZM2G156019, GRMZM2G319187, GRMZM2G092568, GRMZM2G148115, GRMZM2G387528, GRMZM2G176506, GRMZM2G108228, GRMZM2G165272, GRMZM2G174919, GRMZM2G051247, GRMZM2G426154, GRMZM2…
11	GO:0016070	RNA metabolic process	1.04539e-10	2.34586e-07	GRMZM2G132971, GRMZM2G101480, GRMZM5G895064, GRMZM2G045275, GRMZM5G862565, GRMZM2G455869, GRMZM2G073567, AC233870.1_FG003, GRMZM2G019267, GRMZM2G129615, GRMZM2G113181, GRMZM2G403562, GRMZM2G177220, GRMZM5G846057, GRMZM2G156019, GRMZM2G319187, GRMZM2G092568, GRMZM2G148115, GRMZM2G387528, GRMZM2G176506, GRMZM2G108228, GRMZM2G165272, GRMZM2G174919, GRMZM2G051247, GRMZM2G426154, GRMZM2G010871, GRMZM2…
11	GO:0006139	nucleobase-containing compound metabolic process	2.92044e-08	6.55055e-05	GRMZM2G179521, GRMZM2G169089, GRMZM2G132971, GRMZM2G155729, GRMZM2G101480, GRMZM5G895064, GRMZM2G045275, GRMZM5G862565, GRMZM2G455869, GRMZM2G073567, AC233870.1_FG003, GRMZM2G019267, GRMZM2G129615, GRMZM2G067908, GRMZM2G113181, GRMZM2G002656, GRMZM2G403562, GRMZM2G177220, GRMZM5G846057, GRMZM2G156019, GRMZM2G319187, GRMZM2G092568, GRMZM2G148115, GRMZM2G387528, AC199526.5_FG002, GRMZM2G176506, GRM…
11	GO:0010468	regulation of gene expression	3.58242e-08	8.03178e-05	GRMZM2G132971, GRMZM2G488465, GRMZM2G101480, GRMZM2G045275, GRMZM5G862565, GRMZM2G455869, GRMZM2G073567, AC233870.1_FG003, GRMZM2G006287, GRMZM2G113181, GRMZM2G403562, GRMZM2G177220, GRMZM5G846057, GRMZM2G156019, GRMZM2G319187, GRMZM2G148115, GRMZM2G060114, GRMZM2G387528, GRMZM2G032110, GRMZM2G176506, GRMZM2G108228, GRMZM2G165272, GRMZM2G174919, GRMZM2G426154, GRMZM2G010871, GRMZM2G051256, GRMZM2…
11	GO:0019219	regulation of nucleobase-containing compound metabolic process	4.012e-08	8.9909e-05	GRMZM2G132971, GRMZM2G488465, GRMZM2G101480, GRMZM2G074017, GRMZM2G045275, GRMZM5G862565, GRMZM2G455869, GRMZM2G073567, AC233870.1_FG003, GRMZM2G113181, GRMZM2G403562, GRMZM2G177220, GRMZM5G846057, GRMZM2G156019, GRMZM2G319187, GRMZM2G148115, GRMZM2G060114, GRMZM2G387528, GRMZM2G176506, GRMZM2G108228, GRMZM2G165272, GRMZM2G174919, GRMZM2G426154, GRMZM2G010871, GRMZM2G051256, GRMZM2G020081, GRMZM2…
11	GO:0008380	RNA splicing	4.98377e-08	0.000111636	GRMZM2G073567, GRMZM2G129615, GRMZM2G092568, GRMZM2G051247, GRMZM2G058039, GRMZM2G070807, GRMZM2G007453, GRMZM2G068479, GRMZM2G375172, GRMZM2G070038, GRMZM2G385931, GRMZM2G449355, GRMZM2G173777, GRMZM2G156692, GRMZM2G333641, GRMZM2G171660, GRMZM2G384327, GRMZM2G077823, GRMZM2G078412, GRMZM2G030659, GRMZM2G430745, GRMZM5G808775, GRMZM5G817439, GRMZM2G000980, GRMZM2G022107, GRMZM2G034313, GRMZM5G80…
11	GO:0031323	regulation of cellular metabolic process	5.78471e-08	0.00012952	GRMZM2G132971, GRMZM2G488465, GRMZM2G101480, GRMZM2G074017, GRMZM2G045275, GRMZM5G862565, GRMZM2G455869, GRMZM2G073567, AC233870.1_FG003, GRMZM2G006287, GRMZM2G113181, GRMZM2G403562, GRMZM2G177220, GRMZM2G326111, GRMZM5G846057, GRMZM2G156019, GRMZM2G319187, GRMZM2G003607, GRMZM2G148115, GRMZM2G060114, GRMZM2G387528, GRMZM2G416625, GRMZM2G176506, GRMZM2G108228, GRMZM2G165272, GRMZM2G174919, GRMZM2…
11	GO:0019222	regulation of metabolic process	7.17373e-08	0.000160548	GRMZM2G132971, GRMZM2G488465, GRMZM2G101480, GRMZM2G074017, GRMZM2G045275, GRMZM5G862565, GRMZM2G455869, GRMZM2G073567, AC233870.1_FG003, GRMZM2G006287, GRMZM2G113181, GRMZM2G403562, GRMZM2G177220, GRMZM2G326111, GRMZM5G846057, GRMZM2G156019, GRMZM2G319187, GRMZM2G003607, GRMZM2G148115, GRMZM2G060114, GRMZM2G387528, GRMZM2G032110, GRMZM2G416625, GRMZM2G176506, GRMZM2G108228, GRMZM2G165272, GRMZM2…
11	GO:0006396	RNA processing	7.39008e-08	0.000165316	GRMZM2G073567, GRMZM2G019267, GRMZM2G129615, GRMZM2G092568, GRMZM2G174919, GRMZM2G051247, GRMZM2G481373, GRMZM2G377589, GRMZM2G058039, GRMZM2G082260, GRMZM2G070807, GRMZM2G007453, GRMZM2G068479, GRMZM2G086116, GRMZM2G375172, GRMZM2G118467, GRMZM2G070038, GRMZM2G385931, GRMZM2G449355, GRMZM2G363038, GRMZM2G173777, GRMZM2G107457, GRMZM2G359735, GRMZM2G156692, GRMZM2G001191, GRMZM2G333641, AC203841.…
11	GO:0060255	regulation of macromolecule metabolic process	1.00858e-07	0.000225519	GRMZM2G132971, GRMZM2G488465, GRMZM2G101480, GRMZM2G045275, GRMZM5G862565, GRMZM2G455869, GRMZM2G073567, AC233870.1_FG003, GRMZM2G006287, GRMZM2G113181, GRMZM2G403562, GRMZM2G177220, GRMZM2G326111, GRMZM5G846057, GRMZM2G156019, GRMZM2G319187, GRMZM2G148115, GRMZM2G060114, GRMZM2G387528, GRMZM2G032110, GRMZM2G176506, GRMZM2G108228, GRMZM2G165272, GRMZM2G174919, GRMZM2G426154, GRMZM2G010871, GRMZM2…
11	GO:0051252	regulation of RNA metabolic process	1.1995e-07	0.000268088	GRMZM2G132971, GRMZM2G488465, GRMZM2G101480, GRMZM2G045275, GRMZM5G862565, GRMZM2G455869, GRMZM2G073567, AC233870.1_FG003, GRMZM2G113181, GRMZM2G403562, GRMZM2G177220, GRMZM5G846057, GRMZM2G156019, GRMZM2G319187, GRMZM2G148115, GRMZM2G060114, GRMZM2G387528, GRMZM2G176506, GRMZM2G108228, GRMZM2G165272, GRMZM2G174919, GRMZM2G426154, GRMZM2G010871, GRMZM2G051256, GRMZM2G020081, GRMZM2G439884, GRMZM2…
11	GO:0051171	regulation of nitrogen compound metabolic process	2.10184e-07	0.000469552	GRMZM2G132971, GRMZM2G488465, GRMZM2G101480, GRMZM2G074017, GRMZM2G045275, GRMZM5G862565, GRMZM2G455869, GRMZM2G073567, AC233870.1_FG003, GRMZM2G006287, GRMZM2G113181, GRMZM2G403562, GRMZM2G177220, GRMZM5G846057, GRMZM2G156019, GRMZM2G319187, GRMZM2G148115, GRMZM2G060114, GRMZM2G387528, GRMZM2G176506, GRMZM2G108228, GRMZM2G165272, GRMZM2G174919, GRMZM2G426154, GRMZM2G010871, GRMZM2G051256, GRMZM2…
11	GO:0080090	regulation of primary metabolic process	4.49566e-07	0.00100388	GRMZM2G132971, GRMZM2G488465, GRMZM2G101480, GRMZM2G074017, GRMZM2G045275, GRMZM5G862565, GRMZM2G455869, GRMZM2G073567, AC233870.1_FG003, GRMZM2G006287, GRMZM2G113181, GRMZM2G403562, GRMZM2G177220, GRMZM2G326111, GRMZM5G846057, GRMZM2G156019, GRMZM2G319187, GRMZM2G148115, GRMZM2G060114, GRMZM2G387528, GRMZM2G176506, GRMZM2G108228, GRMZM2G165272, GRMZM2G174919, GRMZM2G480850, GRMZM2G426154, GRMZM2…
11	GO:0046483	heterocycle metabolic process	8.17259e-07	0.00182412	GRMZM2G179521, GRMZM2G169089, GRMZM2G132971, GRMZM2G155729, GRMZM2G101480, GRMZM2G034120, GRMZM5G895064, GRMZM2G056686, GRMZM2G130790, GRMZM2G045275, GRMZM5G862565, GRMZM2G455869, GRMZM2G073567, AC233870.1_FG003, GRMZM2G019267, GRMZM2G129615, GRMZM2G067908, GRMZM2G113181, GRMZM2G002656, GRMZM2G403562, GRMZM2G177220, GRMZM5G846057, GRMZM2G105604, GRMZM2G156019, GRMZM2G319187, GRMZM2G092568, GRMZM2…
11	GO:0006355	regulation of transcription, DNA-templated	2.15047e-06	0.00479769	GRMZM2G132971, GRMZM2G488465, GRMZM2G101480, GRMZM2G045275, GRMZM5G862565, GRMZM2G455869, AC233870.1_FG003, GRMZM2G113181, GRMZM2G403562, GRMZM2G177220, GRMZM5G846057, GRMZM2G156019, GRMZM2G319187, GRMZM2G148115, GRMZM2G060114, GRMZM2G387528, GRMZM2G176506, GRMZM2G108228, GRMZM2G165272, GRMZM2G174919, GRMZM2G426154, GRMZM2G010871, GRMZM2G051256, GRMZM2G020081, GRMZM2G439884, GRMZM2G125596, GRMZM2…
11	GO:1903506	regulation of nucleic acid-templated transcription	2.15047e-06	0.00479769	GRMZM2G132971, GRMZM2G488465, GRMZM2G101480, GRMZM2G045275, GRMZM5G862565, GRMZM2G455869, AC233870.1_FG003, GRMZM2G113181, GRMZM2G403562, GRMZM2G177220, GRMZM5G846057, GRMZM2G156019, GRMZM2G319187, GRMZM2G148115, GRMZM2G060114, GRMZM2G387528, GRMZM2G176506, GRMZM2G108228, GRMZM2G165272, GRMZM2G174919, GRMZM2G426154, GRMZM2G010871, GRMZM2G051256, GRMZM2G020081, GRMZM2G439884, GRMZM2G125596, GRMZM2…
11	GO:2001141	regulation of RNA biosynthetic process	2.15047e-06	0.00479769	GRMZM2G132971, GRMZM2G488465, GRMZM2G101480, GRMZM2G045275, GRMZM5G862565, GRMZM2G455869, AC233870.1_FG003, GRMZM2G113181, GRMZM2G403562, GRMZM2G177220, GRMZM5G846057, GRMZM2G156019, GRMZM2G319187, GRMZM2G148115, GRMZM2G060114, GRMZM2G387528, GRMZM2G176506, GRMZM2G108228, GRMZM2G165272, GRMZM2G174919, GRMZM2G426154, GRMZM2G010871, GRMZM2G051256, GRMZM2G020081, GRMZM2G439884, GRMZM2G125596, GRMZM2…
11	GO:0006725	cellular aromatic compound metabolic process	2.99948e-06	0.00668283	GRMZM2G179521, GRMZM2G169089, GRMZM2G132971, GRMZM2G155729, GRMZM2G101480, GRMZM2G034120, GRMZM5G895064, GRMZM2G056686, GRMZM2G130790, GRMZM2G045275, GRMZM5G862565, GRMZM2G455869, GRMZM2G073567, AC233870.1_FG003, GRMZM2G019267, GRMZM2G129615, GRMZM2G067908, GRMZM2G113181, GRMZM2G002656, GRMZM2G403562, GRMZM2G177220, GRMZM5G846057, GRMZM2G105604, GRMZM2G156019, GRMZM2G319187, GRMZM2G092568, GRMZM2…
11	GO:0043484	regulation of RNA splicing	3.22504e-06	0.00718215	GRMZM2G073567, GRMZM2G058039, GRMZM2G449355, GRMZM2G173777, GRMZM5G817439, GRMZM5G803275, GRMZM2G082174, GRMZM2G151614, GRMZM2G156099
11	GO:2000112	regulation of cellular macromolecule biosynthetic process	3.83292e-06	0.00853209	GRMZM2G132971, GRMZM2G488465, GRMZM2G101480, GRMZM2G045275, GRMZM5G862565, GRMZM2G455869, AC233870.1_FG003, GRMZM2G006287, GRMZM2G113181, GRMZM2G403562, GRMZM2G177220, GRMZM5G846057, GRMZM2G156019, GRMZM2G319187, GRMZM2G148115, GRMZM2G060114, GRMZM2G387528, GRMZM2G176506, GRMZM2G108228, GRMZM2G165272, GRMZM2G174919, GRMZM2G426154, GRMZM2G010871, GRMZM2G051256, GRMZM2G020081, GRMZM2G439884, GRMZM2…
11	GO:0010556	regulation of macromolecule biosynthetic process	4.22492e-06	0.00940045	GRMZM2G132971, GRMZM2G488465, GRMZM2G101480, GRMZM2G045275, GRMZM5G862565, GRMZM2G455869, AC233870.1_FG003, GRMZM2G006287, GRMZM2G113181, GRMZM2G403562, GRMZM2G177220, GRMZM5G846057, GRMZM2G156019, GRMZM2G319187, GRMZM2G148115, GRMZM2G060114, GRMZM2G387528, GRMZM2G176506, GRMZM2G108228, GRMZM2G165272, GRMZM2G174919, GRMZM2G426154, GRMZM2G010871, GRMZM2G051256, GRMZM2G020081, GRMZM2G439884, GRMZM2…
11	GO:0000375	RNA splicing, via transesterification reactions	6.90456e-06	0.0153557	GRMZM2G051247, GRMZM2G058039, GRMZM2G007453, GRMZM2G375172, GRMZM2G070038, GRMZM2G449355, GRMZM2G173777, GRMZM2G156692, GRMZM2G171660, GRMZM2G077823, GRMZM2G078412, GRMZM2G030659, GRMZM5G808775, GRMZM5G817439, GRMZM2G000980, GRMZM2G034313, GRMZM5G803275, GRMZM2G151614, GRMZM5G813627, GRMZM2G020928, GRMZM2G156099, GRMZM2G028096
11	GO:0000377	RNA splicing, via transesterification reactions with bulged adenosine as nucleophile	6.90456e-06	0.0153557	GRMZM2G051247, GRMZM2G058039, GRMZM2G007453, GRMZM2G375172, GRMZM2G070038, GRMZM2G449355, GRMZM2G173777, GRMZM2G156692, GRMZM2G171660, GRMZM2G077823, GRMZM2G078412, GRMZM2G030659, GRMZM5G808775, GRMZM5G817439, GRMZM2G000980, GRMZM2G034313, GRMZM5G803275, GRMZM2G151614, GRMZM5G813627, GRMZM2G020928, GRMZM2G156099, GRMZM2G028096
11	GO:1901360	organic cyclic compound metabolic process	1.63632e-05	0.036359	GRMZM2G179521, GRMZM2G169089, GRMZM2G132971, GRMZM2G155729, GRMZM2G101480, GRMZM2G034120, GRMZM5G895064, GRMZM2G056686, GRMZM2G130790, GRMZM2G045275, GRMZM5G862565, GRMZM2G455869, GRMZM2G073567, AC233870.1_FG003, GRMZM2G019267, GRMZM2G129615, GRMZM2G067908, GRMZM2G113181, GRMZM2G002656, GRMZM2G403562, GRMZM2G177220, GRMZM5G846057, GRMZM2G105604, GRMZM2G156019, GRMZM2G319187, GRMZM2G092568, GRMZM2…
11	GO:0000398	mRNA splicing, via spliceosome	1.74937e-05	0.0388534	GRMZM2G051247, GRMZM2G058039, GRMZM2G375172, GRMZM2G070038, GRMZM2G449355, GRMZM2G173777, GRMZM2G156692, GRMZM2G171660, GRMZM2G077823, GRMZM2G030659, GRMZM5G808775, GRMZM5G817439, GRMZM2G000980, GRMZM2G034313, GRMZM5G803275, GRMZM2G151614, GRMZM5G813627, GRMZM2G020928, GRMZM2G156099, GRMZM2G028096
11	GO:0031326	regulation of cellular biosynthetic process	2.23354e-05	0.0495847	GRMZM2G132971, GRMZM2G488465, GRMZM2G101480, GRMZM2G045275, GRMZM5G862565, GRMZM2G455869, AC233870.1_FG003, GRMZM2G006287, GRMZM2G113181, GRMZM2G403562, GRMZM2G177220, GRMZM5G846057, GRMZM2G156019, GRMZM2G319187, GRMZM2G148115, GRMZM2G060114, GRMZM2G387528, GRMZM2G176506, GRMZM2G108228, GRMZM2G165272, GRMZM2G174919, GRMZM2G426154, GRMZM2G010871, GRMZM2G051256, GRMZM2G020081, GRMZM2G439884, GRMZM2…
11	GO:0009889	regulation of biosynthetic process	2.67457e-05	0.0593487	GRMZM2G132971, GRMZM2G488465, GRMZM2G101480, GRMZM2G045275, GRMZM5G862565, GRMZM2G455869, AC233870.1_FG003, GRMZM2G006287, GRMZM2G113181, GRMZM2G403562, GRMZM2G177220, GRMZM5G846057, GRMZM2G156019, GRMZM2G319187, GRMZM2G148115, GRMZM2G060114, GRMZM2G387528, GRMZM2G176506, GRMZM2G108228, GRMZM2G165272, GRMZM2G174919, GRMZM2G480850, GRMZM2G426154, GRMZM2G010871, GRMZM2G051256, GRMZM2G020081, GRMZM2…
11	GO:0050789	regulation of biological process	2.74373e-05	0.060856	GRMZM2G169089, GRMZM2G132971, GRMZM2G320307, GRMZM2G127139, GRMZM2G488465, GRMZM2G101480, GRMZM2G074017, GRMZM2G160460, GRMZM2G413315, GRMZM2G022837, GRMZM2G045275, GRMZM5G862565, GRMZM2G017865, GRMZM2G455869, GRMZM2G073567, AC233870.1_FG003, GRMZM2G019267, AC207628.4_FG005, GRMZM2G006287, GRMZM2G141707, GRMZM2G113181, GRMZM2G095219, GRMZM2G081666, GRMZM2G093316, GRMZM2G403562, GRMZM2G177220, GRM…
11	GO:0006351	transcription, DNA-templated	2.92163e-05	0.0647725	GRMZM2G132971, GRMZM2G101480, GRMZM5G895064, GRMZM2G045275, GRMZM5G862565, GRMZM2G455869, AC233870.1_FG003, GRMZM2G113181, GRMZM2G403562, GRMZM2G177220, GRMZM5G846057, GRMZM2G156019, GRMZM2G319187, GRMZM2G148115, GRMZM2G387528, GRMZM2G176506, GRMZM2G108228, GRMZM2G165272, GRMZM2G174919, GRMZM2G426154, GRMZM2G010871, GRMZM2G051256, GRMZM2G020081, GRMZM2G439884, GRMZM2G125596, GRMZM2G107101, GRMZM5…
11	GO:0097659	nucleic acid-templated transcription	2.92163e-05	0.0647725	GRMZM2G132971, GRMZM2G101480, GRMZM5G895064, GRMZM2G045275, GRMZM5G862565, GRMZM2G455869, AC233870.1_FG003, GRMZM2G113181, GRMZM2G403562, GRMZM2G177220, GRMZM5G846057, GRMZM2G156019, GRMZM2G319187, GRMZM2G148115, GRMZM2G387528, GRMZM2G176506, GRMZM2G108228, GRMZM2G165272, GRMZM2G174919, GRMZM2G426154, GRMZM2G010871, GRMZM2G051256, GRMZM2G020081, GRMZM2G439884, GRMZM2G125596, GRMZM2G107101, GRMZM5…
11	GO:0032774	RNA biosynthetic process	3.53923e-05	0.0783939	GRMZM2G132971, GRMZM2G101480, GRMZM5G895064, GRMZM2G045275, GRMZM5G862565, GRMZM2G455869, AC233870.1_FG003, GRMZM2G113181, GRMZM2G403562, GRMZM2G177220, GRMZM5G846057, GRMZM2G156019, GRMZM2G319187, GRMZM2G148115, GRMZM2G387528, GRMZM2G176506, GRMZM2G108228, GRMZM2G165272, GRMZM2G174919, GRMZM2G426154, GRMZM2G010871, GRMZM2G051256, GRMZM2G020081, GRMZM2G439884, GRMZM2G125596, GRMZM2G107101, GRMZM5…
12	GO:0010467	gene expression	8.8148e-17	1.8467e-13	GRMZM2G422649, GRMZM2G058138, GRMZM2G018020, GRMZM2G149865, GRMZM2G060924, GRMZM2G170365, GRMZM2G099253, GRMZM2G029685, GRMZM2G153450, GRMZM2G136599, GRMZM2G050218, GRMZM2G107309, GRMZM2G088487, GRMZM2G175000, GRMZM2G172956, GRMZM2G312944, GRMZM5G806771, GRMZM2G051626, GRMZM2G115633, GRMZM2G377600, GRMZM2G154119, GRMZM2G003038, GRMZM2G158091, GRMZM2G052178, GRMZM2G098603, AC203173.3_FG004, GRMZM2…
12	GO:0034660	ncRNA metabolic process	8.23262e-15	1.72391e-11	GRMZM2G149865, GRMZM2G099253, GRMZM2G029685, GRMZM2G136599, GRMZM2G172956, GRMZM2G312944, GRMZM2G158091, GRMZM2G052178, GRMZM2G079143, GRMZM2G119933, GRMZM2G110233, GRMZM2G068028, GRMZM2G131998, GRMZM2G096815, GRMZM5G874500, GRMZM2G039746, GRMZM2G017671, GRMZM2G080746, GRMZM2G120740, GRMZM2G402242, GRMZM2G132847, GRMZM2G032049, GRMZM2G143450, GRMZM2G101179, GRMZM2G046932, GRMZM2G096705, GRMZM2G38…
12	GO:0016070	RNA metabolic process	2.29211e-13	4.79738e-10	GRMZM2G422649, GRMZM2G018020, GRMZM2G149865, GRMZM2G170365, GRMZM2G099253, GRMZM2G029685, GRMZM2G153450, GRMZM2G136599, GRMZM2G050218, GRMZM2G107309, GRMZM2G088487, GRMZM2G175000, GRMZM2G150521, GRMZM2G172956, GRMZM2G312944, GRMZM2G051626, GRMZM2G154119, GRMZM2G003038, GRMZM2G158091, GRMZM2G052178, GRMZM2G098603, GRMZM2G079143, GRMZM2G027075, GRMZM2G466780, GRMZM2G119933, GRMZM2G103843, GRMZM2G11…
12	GO:0090304	nucleic acid metabolic process	1.01899e-12	2.13172e-09	GRMZM2G126292, GRMZM2G422649, GRMZM2G018020, GRMZM5G825512, GRMZM2G149865, GRMZM2G060924, GRMZM2G170365, GRMZM2G099253, GRMZM2G029685, GRMZM2G153450, GRMZM2G136599, GRMZM2G049536, GRMZM2G050218, GRMZM2G107309, GRMZM2G088487, GRMZM2G175000, GRMZM2G150521, GRMZM2G172956, GRMZM2G312944, GRMZM2G051626, GRMZM2G004188, GRMZM2G154119, GRMZM2G003038, GRMZM2G158091, GRMZM2G052178, GRMZM2G098603, GRMZM2G07…
12	GO:0022613	ribonucleoprotein complex biogenesis	1.10023e-12	2.30059e-09	GRMZM2G099253, GRMZM2G029685, GRMZM2G153450, GRMZM2G136599, GRMZM2G172956, GRMZM2G051626, GRMZM2G158091, GRMZM2G121074, GRMZM2G052178, GRMZM2G079143, GRMZM2G110233, GRMZM2G155437, GRMZM2G096815, GRMZM2G129007, GRMZM2G039746, GRMZM2G143330, GRMZM2G001816, GRMZM2G080746, GRMZM2G467086, GRMZM2G098153, GRMZM2G064807, GRMZM2G451443, GRMZM2G032267, GRMZM2G170382, GRMZM2G038313, GRMZM2G151549, GRMZM2G40…
12	GO:0006413	translational initiation	1.1724e-12	2.45033e-09	GRMZM2G058138, GRMZM2G143330, GRMZM2G098153, GRMZM2G038313, GRMZM2G151549, GRMZM2G115598, GRMZM2G080048, GRMZM2G379758, GRMZM2G098577, GRMZM2G093050, GRMZM2G174757, GRMZM5G806257, GRMZM2G006178, GRMZM2G109121, GRMZM2G139614, GRMZM2G415846, GRMZM2G157061, GRMZM2G073535, GRMZM2G028313, GRMZM5G877316, GRMZM2G012416, GRMZM2G113414, GRMZM2G049091, GRMZM2G084647
12	GO:0044260	cellular macromolecule metabolic process	3.085e-12	6.44456e-09	GRMZM2G126292, GRMZM2G422649, GRMZM2G058138, GRMZM2G018020, GRMZM5G825512, GRMZM2G387383, GRMZM2G149865, GRMZM2G060924, GRMZM2G170365, GRMZM2G015902, GRMZM2G099253, GRMZM2G029685, GRMZM2G153450, GRMZM2G136599, GRMZM2G049536, GRMZM2G050218, GRMZM2G083076, GRMZM2G107309, GRMZM2G088487, GRMZM2G009563, GRMZM2G098042, GRMZM2G175000, GRMZM2G075104, GRMZM2G458208, GRMZM2G111477, GRMZM2G150521, GRMZM2G17…
12	GO:0043170	macromolecule metabolic process	1.14837e-11	2.39781e-08	GRMZM2G126292, GRMZM2G422649, GRMZM2G058138, GRMZM2G018020, GRMZM5G825512, GRMZM2G387383, GRMZM2G149865, GRMZM2G060924, GRMZM2G170365, GRMZM2G015902, GRMZM2G099253, GRMZM2G029685, GRMZM2G153450, GRMZM2G136599, GRMZM2G049536, GRMZM2G050218, GRMZM2G083076, GRMZM2G107309, GRMZM2G088487, GRMZM2G009563, GRMZM2G098042, GRMZM2G175000, GRMZM2G075104, GRMZM2G458208, GRMZM2G111477, GRMZM2G150521, GRMZM2G17…
12	GO:0006139	nucleobase-containing compound metabolic process	1.39143e-11	2.90391e-08	GRMZM2G126292, GRMZM2G422649, GRMZM2G018020, GRMZM5G895991, GRMZM5G825512, GRMZM2G149865, GRMZM2G060924, GRMZM2G170365, GRMZM2G099253, GRMZM2G029685, GRMZM2G153450, GRMZM2G136599, GRMZM2G049536, GRMZM2G050218, GRMZM2G107309, GRMZM2G088487, GRMZM2G423456, GRMZM2G175000, GRMZM2G150521, GRMZM2G172956, GRMZM2G312944, GRMZM2G051626, GRMZM2G004188, GRMZM2G154119, GRMZM2G003038, GRMZM2G158091, GRMZM2G05…
12	GO:0006399	tRNA metabolic process	3.68972e-11	7.69675e-08	GRMZM2G149865, GRMZM2G312944, GRMZM2G119933, GRMZM2G068028, GRMZM2G131998, GRMZM5G874500, GRMZM2G017671, GRMZM2G120740, GRMZM2G402242, GRMZM2G132847, GRMZM2G032049, GRMZM2G143450, GRMZM2G046932, GRMZM2G386714, GRMZM2G134756, GRMZM2G019121, GRMZM2G172101, GRMZM2G082271, GRMZM2G700926, GRMZM2G083836, GRMZM2G099628, GRMZM2G101463, GRMZM2G553314, GRMZM2G348666, GRMZM2G148709, GRMZM2G140754, GRMZM2G06…
12	GO:0034641	cellular nitrogen compound metabolic process	4.47896e-11	9.33862e-08	GRMZM2G126292, GRMZM2G422649, GRMZM2G058138, GRMZM2G018020, GRMZM5G895991, GRMZM5G825512, GRMZM2G149865, GRMZM2G060924, GRMZM2G170365, GRMZM2G099253, GRMZM2G029685, GRMZM2G153450, GRMZM2G136599, GRMZM2G049536, GRMZM2G050218, GRMZM2G107309, GRMZM2G088487, GRMZM2G423456, GRMZM2G175000, GRMZM2G150521, GRMZM2G172956, GRMZM2G312944, GRMZM5G806771, GRMZM2G051626, GRMZM2G004188, GRMZM2G377600, GRMZM2G15…
12	GO:0006418	tRNA aminoacylation for protein translation	1.27007e-10	2.64684e-07	GRMZM5G874500, GRMZM2G017671, GRMZM2G032049, GRMZM2G143450, GRMZM2G046932, GRMZM2G386714, GRMZM2G134756, GRMZM2G019121, GRMZM2G172101, GRMZM2G082271, GRMZM2G700926, GRMZM2G083836, GRMZM2G099628, GRMZM2G101463, GRMZM2G553314, GRMZM2G348666, GRMZM2G148709, GRMZM2G140754
12	GO:0006396	RNA processing	2.01407e-10	4.19532e-07	GRMZM2G422649, GRMZM2G018020, GRMZM2G149865, GRMZM2G170365, GRMZM2G099253, GRMZM2G029685, GRMZM2G153450, GRMZM2G136599, GRMZM2G050218, GRMZM2G172956, GRMZM2G312944, GRMZM2G051626, GRMZM2G154119, GRMZM2G158091, GRMZM2G052178, GRMZM2G079143, GRMZM2G119933, GRMZM2G110233, GRMZM2G068028, GRMZM2G131998, GRMZM2G083620, GRMZM2G043331, GRMZM2G415791, GRMZM2G096815, GRMZM2G129007, GRMZM2G096972, GRMZM2G02…
12	GO:0043038	amino acid activation	2.25012e-10	4.68475e-07	GRMZM5G874500, GRMZM2G017671, GRMZM2G032049, GRMZM2G143450, GRMZM2G046932, GRMZM2G386714, GRMZM2G134756, GRMZM2G019121, GRMZM2G172101, GRMZM2G082271, GRMZM2G700926, GRMZM2G083836, GRMZM2G099628, GRMZM2G101463, GRMZM2G553314, GRMZM2G348666, GRMZM2G148709, GRMZM2G140754
12	GO:0043039	tRNA aminoacylation	2.25012e-10	4.68475e-07	GRMZM5G874500, GRMZM2G017671, GRMZM2G032049, GRMZM2G143450, GRMZM2G046932, GRMZM2G386714, GRMZM2G134756, GRMZM2G019121, GRMZM2G172101, GRMZM2G082271, GRMZM2G700926, GRMZM2G083836, GRMZM2G099628, GRMZM2G101463, GRMZM2G553314, GRMZM2G348666, GRMZM2G148709, GRMZM2G140754
12	GO:0046483	heterocycle metabolic process	1.51355e-09	3.14818e-06	GRMZM2G126292, GRMZM2G422649, GRMZM2G018020, GRMZM5G895991, GRMZM5G825512, GRMZM2G149865, GRMZM2G060924, GRMZM2G170365, GRMZM2G099253, GRMZM2G029685, GRMZM2G153450, GRMZM2G136599, GRMZM2G049536, GRMZM2G050218, GRMZM2G107309, GRMZM2G088487, GRMZM2G423456, GRMZM2G175000, GRMZM2G150521, GRMZM2G172956, GRMZM2G312944, GRMZM2G051626, GRMZM2G004188, GRMZM2G154119, GRMZM2G003038, GRMZM2G158091, GRMZM2G05…
12	GO:0006807	nitrogen compound metabolic process	4.83649e-09	1.00551e-05	GRMZM2G126292, GRMZM2G422649, GRMZM2G058138, GRMZM2G018020, GRMZM5G895991, GRMZM5G825512, GRMZM2G149865, GRMZM2G060924, GRMZM2G170365, GRMZM2G099253, GRMZM2G029685, GRMZM2G153450, GRMZM2G136599, GRMZM2G104546, GRMZM2G049536, GRMZM2G050218, GRMZM2G107309, GRMZM2G088487, GRMZM2G423456, GRMZM2G175000, GRMZM2G152470, GRMZM2G150521, GRMZM2G172956, GRMZM2G312944, GRMZM5G806771, GRMZM2G051626, GRMZM2G00…
12	GO:0006412	translation	6.96325e-09	1.44696e-05	GRMZM2G058138, GRMZM2G060924, GRMZM2G029685, GRMZM5G806771, GRMZM2G377600, AC203173.3_FG004, GRMZM2G107336, GRMZM2G155437, GRMZM5G874500, GRMZM2G129007, GRMZM2G143330, AC214640.3_FG003, GRMZM2G001816, GRMZM2G017671, GRMZM2G467086, GRMZM2G098153, GRMZM2G064807, GRMZM5G850607, GRMZM2G451443, GRMZM5G896731, GRMZM2G032049, GRMZM5G801457, GRMZM2G143450, GRMZM2G038313, GRMZM2G151549, GRMZM2G115598, GRM…
12	GO:0034470	ncRNA processing	9.33416e-09	1.93871e-05	GRMZM2G149865, GRMZM2G099253, GRMZM2G029685, GRMZM2G136599, GRMZM2G172956, GRMZM2G312944, GRMZM2G158091, GRMZM2G052178, GRMZM2G079143, GRMZM2G119933, GRMZM2G110233, GRMZM2G068028, GRMZM2G131998, GRMZM2G096815, GRMZM2G039746, GRMZM2G080746, GRMZM2G120740, GRMZM2G402242, GRMZM2G132847, GRMZM2G101179, GRMZM2G096705, GRMZM2G005308, GRMZM2G158676, AC233895.1_FG001, GRMZM2G082271, GRMZM2G083689, GRMZM2…
12	GO:0044267	cellular protein metabolic process	1.0611e-08	2.20284e-05	GRMZM2G058138, GRMZM2G387383, GRMZM2G060924, GRMZM2G015902, GRMZM2G029685, GRMZM2G083076, GRMZM2G107309, GRMZM2G009563, GRMZM2G098042, GRMZM2G075104, GRMZM2G458208, GRMZM2G111477, GRMZM5G806771, GRMZM2G172330, GRMZM2G170397, GRMZM2G377600, GRMZM2G003038, AC203173.3_FG004, GRMZM2G107336, GRMZM2G027075, GRMZM2G075145, GRMZM2G162175, GRMZM2G155437, GRMZM2G067756, GRMZM5G802801, GRMZM2G028218, GRMZM2…
12	GO:0043043	peptide biosynthetic process	1.06353e-08	2.20683e-05	GRMZM2G058138, GRMZM2G060924, GRMZM2G029685, GRMZM5G806771, GRMZM2G377600, AC203173.3_FG004, GRMZM2G107336, GRMZM2G155437, GRMZM5G874500, GRMZM2G129007, GRMZM2G143330, AC214640.3_FG003, GRMZM2G001816, GRMZM2G017671, GRMZM2G467086, GRMZM2G098153, GRMZM2G064807, GRMZM5G850607, GRMZM2G451443, GRMZM5G896731, GRMZM2G032049, GRMZM5G801457, GRMZM2G143450, GRMZM2G038313, GRMZM2G151549, GRMZM2G115598, GRM…
12	GO:0006518	peptide metabolic process	1.9225e-08	3.98727e-05	GRMZM2G058138, GRMZM2G060924, GRMZM2G029685, GRMZM5G806771, GRMZM2G377600, AC203173.3_FG004, GRMZM2G107336, GRMZM2G155437, GRMZM2G162486, GRMZM5G874500, GRMZM2G129007, GRMZM2G143330, AC214640.3_FG003, GRMZM2G001816, GRMZM2G017671, GRMZM2G467086, GRMZM2G098153, GRMZM2G064807, GRMZM5G850607, GRMZM2G451443, GRMZM5G896731, GRMZM2G032049, GRMZM5G801457, GRMZM2G143450, GRMZM2G038313, GRMZM2G151549, GRM…
12	GO:0043604	amide biosynthetic process	3.61137e-08	7.48638e-05	GRMZM2G058138, GRMZM2G060924, GRMZM2G029685, GRMZM5G806771, GRMZM2G377600, AC203173.3_FG004, GRMZM2G107336, GRMZM2G155437, GRMZM5G874500, GRMZM2G129007, GRMZM2G143330, AC214640.3_FG003, GRMZM2G001816, GRMZM2G017671, GRMZM2G467086, GRMZM2G098153, GRMZM2G064807, GRMZM5G850607, GRMZM2G451443, GRMZM5G896731, GRMZM2G032049, GRMZM5G801457, GRMZM2G143450, GRMZM2G038313, GRMZM2G151549, GRMZM2G115598, GRM…
12	GO:0006725	cellular aromatic compound metabolic process	5.16022e-08	0.00010692	GRMZM2G126292, GRMZM2G422649, GRMZM2G018020, GRMZM5G895991, GRMZM5G825512, GRMZM2G149865, GRMZM2G060924, GRMZM2G170365, GRMZM2G099253, GRMZM2G029685, GRMZM2G153450, GRMZM2G136599, GRMZM2G049536, GRMZM2G050218, GRMZM2G107309, GRMZM2G088487, GRMZM2G423456, GRMZM2G175000, GRMZM2G150521, GRMZM2G172956, GRMZM2G312944, GRMZM2G051626, GRMZM2G004188, GRMZM2G154119, GRMZM2G003038, GRMZM2G158091, GRMZM2G05…
12	GO:0034645	cellular macromolecule biosynthetic process	5.27487e-08	0.000109242	GRMZM2G126292, GRMZM2G058138, GRMZM5G825512, GRMZM2G060924, GRMZM2G029685, GRMZM2G049536, GRMZM2G107309, GRMZM2G088487, GRMZM2G175000, GRMZM5G806771, GRMZM2G377600, GRMZM2G154119, GRMZM2G003038, GRMZM2G098603, AC203173.3_FG004, GRMZM2G107336, GRMZM2G027075, GRMZM2G466780, GRMZM2G103843, GRMZM2G155437, GRMZM2G131577, GRMZM2G129457, GRMZM2G301485, GRMZM2G428391, GRMZM2G159741, GRMZM2G025356, GRMZM2…
12	GO:0048581	negative regulation of post-embryonic development	7.14171e-08	0.000147833	GRMZM2G088487, GRMZM2G027075, GRMZM5G802801, GRMZM2G428391, GRMZM2G012631, GRMZM2G024668, GRMZM2G056039, GRMZM2G340251, GRMZM2G402002, AC149829.2_FG003, GRMZM2G180909, GRMZM2G046885, GRMZM2G055905, GRMZM2G044301, GRMZM5G806309, GRMZM2G465553, GRMZM2G161913, GRMZM2G141903, GRMZM5G839812, GRMZM2G048494
12	GO:0019538	protein metabolic process	8.21601e-08	0.000169989	GRMZM2G058138, GRMZM2G387383, GRMZM2G060924, GRMZM2G015902, GRMZM2G029685, GRMZM2G083076, GRMZM2G107309, GRMZM2G009563, GRMZM2G098042, GRMZM2G075104, GRMZM2G458208, GRMZM2G111477, GRMZM5G806771, GRMZM2G172330, GRMZM2G117615, GRMZM2G170397, GRMZM2G377600, GRMZM2G003038, AC203173.3_FG004, GRMZM2G107336, GRMZM2G027075, GRMZM2G075145, GRMZM2G162175, GRMZM2G155437, GRMZM2G067756, GRMZM5G802801, GRMZM2…
12	GO:0009059	macromolecule biosynthetic process	8.67833e-08	0.000179468	GRMZM2G126292, GRMZM2G058138, GRMZM5G825512, GRMZM2G060924, GRMZM2G029685, GRMZM2G049536, GRMZM2G107309, GRMZM2G088487, GRMZM2G175000, GRMZM5G806771, GRMZM2G377600, GRMZM2G154119, GRMZM2G003038, GRMZM2G098603, AC203173.3_FG004, GRMZM2G107336, GRMZM2G027075, GRMZM2G466780, GRMZM2G103843, GRMZM2G155437, GRMZM2G131577, GRMZM2G129457, GRMZM2G301485, GRMZM2G428391, GRMZM2G159741, GRMZM2G025356, GRMZM2…
12	GO:0006446	regulation of translational initiation	8.84493e-08	0.000182825	GRMZM2G143330, GRMZM2G098153, GRMZM2G038313, GRMZM2G151549, GRMZM2G115598, GRMZM2G379758, GRMZM2G093050, GRMZM2G174757, GRMZM5G806257, GRMZM5G877316, GRMZM2G012416, GRMZM2G084647
12	GO:1901360	organic cyclic compound metabolic process	9.68671e-08	0.000200127	GRMZM2G126292, GRMZM2G422649, GRMZM2G018020, GRMZM5G895991, GRMZM5G825512, GRMZM2G149865, GRMZM2G060924, GRMZM2G170365, GRMZM2G099253, GRMZM2G029685, GRMZM2G153450, GRMZM2G136599, GRMZM2G049536, GRMZM2G050218, GRMZM2G107309, GRMZM2G088487, GRMZM2G423456, GRMZM2G175000, GRMZM2G150521, GRMZM2G172956, GRMZM2G312944, GRMZM2G051626, GRMZM2G004188, GRMZM2G154119, GRMZM2G003038, GRMZM2G158091, GRMZM2G05…
12	GO:0043603	cellular amide metabolic process	1.48052e-07	0.000305727	GRMZM2G058138, GRMZM2G060924, GRMZM2G029685, GRMZM5G806771, GRMZM2G377600, AC203173.3_FG004, GRMZM2G107336, GRMZM2G155437, GRMZM2G162486, GRMZM5G874500, GRMZM2G129007, GRMZM2G143330, AC214640.3_FG003, GRMZM2G001816, GRMZM2G017671, GRMZM2G467086, GRMZM2G098153, GRMZM2G064807, GRMZM5G850607, GRMZM2G451443, GRMZM5G896731, GRMZM2G032049, GRMZM5G801457, GRMZM2G143450, GRMZM2G038313, GRMZM2G151549, GRM…
12	GO:0043933	macromolecular complex subunit organization	1.55815e-07	0.000321602	GRMZM2G153450, GRMZM2G107309, GRMZM2G088487, GRMZM2G098603, GRMZM2G027075, GRMZM2G012631, GRMZM2G024668, GRMZM2G060561, GRMZM2G117401, GRMZM2G129007, GRMZM2G143330, GRMZM2G001816, GRMZM2G098153, GRMZM2G358238, GRMZM2G095326, GRMZM2G451443, GRMZM5G831712, GRMZM2G056661, GRMZM2G089743, GRMZM2G457381, GRMZM2G032267, GRMZM2G159330, GRMZM2G464523, GRMZM2G108424, GRMZM2G170382, GRMZM2G013794, GRMZM2G03…
12	GO:0042254	ribosome biogenesis	1.61379e-07	0.000332925	GRMZM2G099253, GRMZM2G029685, GRMZM2G136599, GRMZM2G172956, GRMZM2G051626, GRMZM2G158091, GRMZM2G121074, GRMZM2G052178, GRMZM2G079143, GRMZM2G110233, GRMZM2G155437, GRMZM2G096815, GRMZM2G039746, GRMZM2G001816, GRMZM2G080746, GRMZM2G467086, GRMZM2G064807, GRMZM2G403149, GRMZM2G101179, GRMZM2G005308, GRMZM2G016928, GRMZM2G158676, GRMZM2G161285, AC233895.1_FG001, GRMZM2G006178, GRMZM2G109121, GRMZM2…
12	GO:0051241	negative regulation of multicellular organismal process	3.50294e-07	0.000722307	GRMZM2G088487, GRMZM2G027075, GRMZM5G802801, GRMZM2G428391, GRMZM2G012631, GRMZM2G024668, GRMZM2G056039, GRMZM2G340251, GRMZM2G402002, AC149829.2_FG003, GRMZM2G180909, GRMZM2G046885, GRMZM2G055905, GRMZM2G044301, GRMZM5G895933, GRMZM5G806309, GRMZM2G465553, GRMZM2G161913, GRMZM2G141903, GRMZM5G839812, GRMZM2G048494
12	GO:0051093	negative regulation of developmental process	1.34903e-06	0.00278034	GRMZM2G088487, GRMZM2G027075, GRMZM5G802801, GRMZM2G428391, GRMZM2G012631, GRMZM2G024668, GRMZM2G056039, GRMZM2G340251, GRMZM2G402002, AC149829.2_FG003, GRMZM2G180909, GRMZM2G046885, GRMZM2G055905, GRMZM2G044301, GRMZM5G895933, GRMZM5G806309, GRMZM2G465553, GRMZM2G161913, GRMZM2G141903, GRMZM5G839812, GRMZM2G048494
12	GO:0010608	posttranscriptional regulation of gene expression	1.60152e-06	0.00329913	GRMZM2G115633, GRMZM2G129007, GRMZM2G143330, GRMZM2G098153, GRMZM2G451443, GRMZM5G831712, GRMZM2G089743, GRMZM2G038313, GRMZM2G151549, GRMZM2G115598, GRMZM2G379758, GRMZM2G098577, GRMZM2G093050, GRMZM2G174757, GRMZM5G806257, GRMZM2G083689, GRMZM2G157061, GRMZM2G121776, GRMZM2G073535, GRMZM2G049902, GRMZM2G000749, GRMZM5G877316, GRMZM2G132780, GRMZM2G012416, GRMZM2G113414, GRMZM2G084647
12	GO:0003006	developmental process involved in reproduction	1.73708e-06	0.00357665	GRMZM2G060924, GRMZM2G369130, GRMZM2G017016, GRMZM2G050218, GRMZM2G088487, GRMZM2G423456, GRMZM2G110851, GRMZM2G045005, GRMZM2G027075, GRMZM2G075145, GRMZM2G029262, GRMZM5G802801, GRMZM2G428391, GRMZM2G451314, GRMZM2G012631, GRMZM2G024668, GRMZM2G402319, GRMZM2G005298, GRMZM2G056039, GRMZM2G340251, GRMZM2G096972, GRMZM2G029186, GRMZM2G402002, GRMZM2G098153, GRMZM2G065822, AC149829.2_FG003, GRMZM5…
12	GO:0044271	cellular nitrogen compound biosynthetic process	2.08709e-06	0.00429523	GRMZM2G058138, GRMZM5G895991, GRMZM2G060924, GRMZM2G029685, GRMZM2G107309, GRMZM2G088487, GRMZM2G175000, GRMZM5G806771, GRMZM2G377600, GRMZM2G154119, GRMZM2G003038, GRMZM2G098603, AC203173.3_FG004, GRMZM2G107336, GRMZM2G027075, GRMZM2G466780, GRMZM2G103843, GRMZM2G119852, GRMZM2G155437, GRMZM2G131577, GRMZM2G136283, GRMZM2G129457, GRMZM2G301485, GRMZM2G428391, GRMZM2G159741, GRMZM2G402319, GRMZM2…
12	GO:0032268	regulation of cellular protein metabolic process	2.12218e-06	0.00436532	GRMZM2G015902, GRMZM2G149286, GRMZM2G129007, GRMZM2G143330, GRMZM2G098153, GRMZM2G451443, GRMZM5G831712, GRMZM2G457381, GRMZM2G162167, GRMZM2G038313, GRMZM2G151549, GRMZM2G115598, GRMZM2G379758, GRMZM2G098577, GRMZM2G093050, GRMZM2G174757, GRMZM5G806257, GRMZM2G083689, GRMZM2G157061, GRMZM2G073535, GRMZM2G049902, GRMZM2G000749, GRMZM2G377311, GRMZM2G115670, GRMZM5G877316, GRMZM2G132780, GRMZM2G02…
12	GO:0006417	regulation of translation	2.3169e-06	0.00476355	GRMZM2G129007, GRMZM2G143330, GRMZM2G098153, GRMZM2G451443, GRMZM5G831712, GRMZM2G038313, GRMZM2G151549, GRMZM2G115598, GRMZM2G379758, GRMZM2G098577, GRMZM2G093050, GRMZM2G174757, GRMZM5G806257, GRMZM2G083689, GRMZM2G157061, GRMZM2G073535, GRMZM2G049902, GRMZM5G877316, GRMZM2G132780, GRMZM2G012416, GRMZM2G113414, GRMZM2G084647
12	GO:0034248	regulation of cellular amide metabolic process	2.57246e-06	0.0052864	GRMZM2G129007, GRMZM2G143330, GRMZM2G098153, GRMZM2G451443, GRMZM5G831712, GRMZM2G038313, GRMZM2G151549, GRMZM2G115598, GRMZM2G379758, GRMZM2G098577, GRMZM2G093050, GRMZM2G174757, GRMZM5G806257, GRMZM2G083689, GRMZM2G157061, GRMZM2G073535, GRMZM2G049902, GRMZM5G877316, GRMZM2G132780, GRMZM2G012416, GRMZM2G113414, GRMZM2G084647
12	GO:0051246	regulation of protein metabolic process	2.58056e-06	0.00530046	GRMZM2G015902, GRMZM2G149286, GRMZM2G129007, GRMZM2G143330, GRMZM2G098153, GRMZM2G451443, GRMZM5G831712, GRMZM2G457381, GRMZM2G162167, GRMZM2G038313, GRMZM2G151549, GRMZM2G115598, GRMZM2G379758, GRMZM2G098577, GRMZM2G093050, GRMZM2G174757, GRMZM5G806257, AC233949.1_FG004, GRMZM2G036765, GRMZM2G083689, GRMZM2G157061, GRMZM2G073535, GRMZM2G049902, GRMZM2G000749, GRMZM2G377311, GRMZM2G115670, GRMZM5…
12	GO:0001731	formation of translation preinitiation complex	3.76326e-06	0.00772598	GRMZM2G143330, GRMZM2G098153, GRMZM2G038313, GRMZM2G151549, GRMZM2G115598, GRMZM2G379758, GRMZM2G093050, GRMZM2G174757
12	GO:0044085	cellular component biogenesis	4.88157e-06	0.010017	GRMZM2G099253, GRMZM2G029685, GRMZM2G153450, GRMZM2G136599, GRMZM2G172956, GRMZM2G051626, GRMZM2G158091, GRMZM2G121074, GRMZM2G052178, GRMZM2G079143, GRMZM2G110233, GRMZM2G155437, GRMZM2G012631, GRMZM2G024668, GRMZM2G060561, GRMZM2G096815, GRMZM2G117401, GRMZM2G129007, GRMZM2G039746, GRMZM2G143330, GRMZM2G001816, GRMZM2G080746, GRMZM2G467086, GRMZM2G098153, GRMZM2G358238, GRMZM2G064807, GRMZM2G09…
12	GO:0000003	reproduction	5.23314e-06	0.0107332	GRMZM2G060924, GRMZM2G369130, GRMZM2G017016, GRMZM2G050218, GRMZM2G088487, GRMZM2G423456, GRMZM2G110851, GRMZM2G045005, GRMZM2G027075, GRMZM2G075145, GRMZM2G029262, GRMZM5G899300, GRMZM5G802801, GRMZM2G428391, GRMZM2G451314, GRMZM2G012631, GRMZM2G024668, GRMZM2G402319, GRMZM2G005298, GRMZM2G056039, GRMZM2G340251, GRMZM2G096972, GRMZM2G029186, GRMZM2G402002, GRMZM2G098153, GRMZM2G065822, AC149829.…
12	GO:0006457	protein folding	5.49909e-06	0.0112731	GRMZM2G458208, GRMZM2G111477, GRMZM2G170397, GRMZM5G802801, GRMZM2G028218, GRMZM2G428391, GRMZM2G012631, GRMZM2G024668, GRMZM2G096585, GRMZM2G007729, GRMZM2G372870, GRMZM5G835677, GRMZM2G056039, GRMZM2G340251, GRMZM2G365374, GRMZM2G153815, GRMZM2G351775, GRMZM2G367206, GRMZM2G116693, GRMZM2G002440, GRMZM2G015989, GRMZM2G023232, GRMZM2G069765, EF517601.1_FG012, GRMZM2G175089, GRMZM2G028516, GRMZM2…
12	GO:0022618	ribonucleoprotein complex assembly	6.46608e-06	0.013249	GRMZM2G153450, GRMZM2G129007, GRMZM2G143330, GRMZM2G001816, GRMZM2G098153, GRMZM2G451443, GRMZM2G032267, GRMZM2G170382, GRMZM2G038313, GRMZM2G151549, GRMZM2G115598, GRMZM2G379758, GRMZM2G093050, GRMZM2G174757, GRMZM2G049902, GRMZM2G018229, GRMZM2G113239, GRMZM2G007590
12	GO:0022414	reproductive process	7.79829e-06	0.0159709	GRMZM2G060924, GRMZM2G369130, GRMZM2G017016, GRMZM2G050218, GRMZM2G088487, GRMZM2G423456, GRMZM2G110851, GRMZM2G045005, GRMZM2G027075, GRMZM2G075145, GRMZM2G029262, GRMZM5G899300, GRMZM5G802801, GRMZM2G428391, GRMZM2G451314, GRMZM2G012631, GRMZM2G024668, GRMZM2G402319, GRMZM2G005298, GRMZM2G056039, GRMZM2G340251, GRMZM2G096972, GRMZM2G029186, GRMZM2G402002, GRMZM2G098153, GRMZM2G065822, AC149829.…
12	GO:0048580	regulation of post-embryonic development	8.23206e-06	0.016851	GRMZM2G015902, GRMZM2G050218, GRMZM2G088487, GRMZM2G423456, GRMZM2G027075, GRMZM5G802801, GRMZM2G428391, GRMZM2G012631, GRMZM2G024668, GRMZM2G159741, GRMZM2G056039, GRMZM2G340251, GRMZM2G150616, GRMZM2G402002, AC149829.2_FG003, GRMZM5G831712, GRMZM2G180909, GRMZM2G013794, GRMZM2G046885, GRMZM2G055905, GRMZM2G044301, GRMZM2G073668, GRMZM2G142964, GRMZM2G090217, GRMZM2G021471, GRMZM5G806309, GRMZM2…
12	GO:0071826	ribonucleoprotein complex subunit organization	1.02471e-05	0.0209656	GRMZM2G153450, GRMZM2G129007, GRMZM2G143330, GRMZM2G001816, GRMZM2G098153, GRMZM2G451443, GRMZM2G032267, GRMZM2G170382, GRMZM2G038313, GRMZM2G151549, GRMZM2G115598, GRMZM2G379758, GRMZM2G093050, GRMZM2G174757, GRMZM2G049902, GRMZM2G018229, GRMZM2G113239, GRMZM2G007590
12	GO:0044702	single organism reproductive process	1.05017e-05	0.021476	GRMZM2G060924, GRMZM2G369130, GRMZM2G017016, GRMZM2G088487, GRMZM2G423456, GRMZM2G110851, GRMZM2G045005, GRMZM2G027075, GRMZM2G075145, GRMZM2G029262, GRMZM5G899300, GRMZM5G802801, GRMZM2G428391, GRMZM2G451314, GRMZM2G012631, GRMZM2G024668, GRMZM2G402319, GRMZM2G005298, GRMZM2G056039, GRMZM2G340251, GRMZM2G096972, GRMZM2G029186, GRMZM2G402002, GRMZM2G098153, GRMZM2G065822, AC149829.2_FG003, GRMZM5…
12	GO:0044238	primary metabolic process	1.62136e-05	0.0331407	GRMZM2G126292, GRMZM2G422649, GRMZM2G058138, GRMZM2G018020, GRMZM5G895991, GRMZM5G825512, GRMZM2G387383, GRMZM2G149865, GRMZM2G060924, GRMZM2G170365, GRMZM2G369130, GRMZM2G015902, GRMZM2G099253, GRMZM2G029685, GRMZM2G153450, GRMZM2G136599, GRMZM2G104546, GRMZM2G049536, GRMZM2G050218, GRMZM2G083076, GRMZM2G107309, GRMZM2G088487, GRMZM2G423456, GRMZM2G009563, GRMZM2G098042, GRMZM2G175000, GRMZM2G07…
12	GO:0009408	response to heat	1.63731e-05	0.0334502	GRMZM2G063850, GRMZM2G301485, GRMZM5G802801, GRMZM2G028218, GRMZM2G428391, GRMZM2G046382, GRMZM2G131769, GRMZM2G012631, GRMZM2G024668, GRMZM2G162688, GRMZM2G060561, GRMZM2G096585, GRMZM2G007729, GRMZM2G070863, GRMZM2G056039, GRMZM2G340251, GRMZM2G365374, GRMZM2G153815, GRMZM2G002440, GRMZM2G023232, GRMZM2G363801, GRMZM2G097289, GRMZM2G073668, GRMZM2G132009, GRMZM2G384339, GRMZM2G473367
12	GO:0051254	positive regulation of RNA metabolic process	1.75749e-05	0.0358879	GRMZM2G175000, GRMZM5G831712, GRMZM2G457381, GRMZM2G094935, GRMZM2G027282, GRMZM2G046885, GRMZM2G478709, GRMZM2G127299, GRMZM2G049902, GRMZM2G096389, GRMZM2G000749, GRMZM2G115670, GRMZM5G885700, GRMZM2G314546, GRMZM2G161913, GRMZM5G839812, GRMZM2G014180, GRMZM2G107362, GRMZM2G130854, GRMZM2G327174, GRMZM2G048494
12	GO:0009910	negative regulation of flower development	1.92657e-05	0.0393213	GRMZM2G088487, GRMZM2G027075, AC149829.2_FG003, GRMZM2G046885, GRMZM2G055905, GRMZM2G044301, GRMZM5G806309, GRMZM2G465553, GRMZM2G161913, GRMZM5G839812, GRMZM2G048494
12	GO:2000026	regulation of multicellular organismal development	2.51707e-05	0.0513481	GRMZM2G015902, GRMZM2G050218, GRMZM2G088487, GRMZM2G423456, GRMZM2G027075, GRMZM5G802801, GRMZM2G428391, GRMZM2G012631, GRMZM2G024668, GRMZM2G159741, GRMZM2G056039, GRMZM2G340251, GRMZM2G150616, GRMZM2G402002, AC149829.2_FG003, GRMZM5G831712, GRMZM2G180909, GRMZM2G013794, GRMZM2G403149, GRMZM2G141948, GRMZM2G046885, GRMZM2G055905, GRMZM2G044301, GRMZM2G073668, GRMZM5G895933, GRMZM2G142964, GRMZM2…
12	GO:0045893	positive regulation of transcription, DNA-templated	2.54302e-05	0.0518523	GRMZM2G175000, GRMZM5G831712, GRMZM2G457381, GRMZM2G094935, GRMZM2G027282, GRMZM2G046885, GRMZM2G478709, GRMZM2G127299, GRMZM2G096389, GRMZM2G000749, GRMZM2G115670, GRMZM5G885700, GRMZM2G314546, GRMZM2G161913, GRMZM5G839812, GRMZM2G014180, GRMZM2G107362, GRMZM2G130854, GRMZM2G327174, GRMZM2G048494
12	GO:0045935	positive regulation of nucleobase-containing compound metabolic process	2.65204e-05	0.0540486	GRMZM2G175000, GRMZM5G831712, GRMZM2G457381, GRMZM2G162167, GRMZM2G094935, GRMZM2G027282, GRMZM2G046885, GRMZM2G478709, GRMZM2G127299, GRMZM2G049902, GRMZM2G096389, GRMZM2G000749, GRMZM2G115670, GRMZM5G885700, GRMZM2G314546, GRMZM2G161913, GRMZM5G839812, GRMZM2G014180, GRMZM2G107362, GRMZM2G130854, GRMZM2G327174, GRMZM2G048494
12	GO:1902680	positive regulation of RNA biosynthetic process	2.78667e-05	0.0567646	GRMZM2G175000, GRMZM5G831712, GRMZM2G457381, GRMZM2G094935, GRMZM2G027282, GRMZM2G046885, GRMZM2G478709, GRMZM2G127299, GRMZM2G096389, GRMZM2G000749, GRMZM2G115670, GRMZM5G885700, GRMZM2G314546, GRMZM2G161913, GRMZM5G839812, GRMZM2G014180, GRMZM2G107362, GRMZM2G130854, GRMZM2G327174, GRMZM2G048494
12	GO:1903508	positive regulation of nucleic acid-templated transcription	2.78667e-05	0.0567646	GRMZM2G175000, GRMZM5G831712, GRMZM2G457381, GRMZM2G094935, GRMZM2G027282, GRMZM2G046885, GRMZM2G478709, GRMZM2G127299, GRMZM2G096389, GRMZM2G000749, GRMZM2G115670, GRMZM5G885700, GRMZM2G314546, GRMZM2G161913, GRMZM5G839812, GRMZM2G014180, GRMZM2G107362, GRMZM2G130854, GRMZM2G327174, GRMZM2G048494
12	GO:2000242	negative regulation of reproductive process	3.18891e-05	0.0648944	GRMZM2G088487, GRMZM2G027075, AC149829.2_FG003, GRMZM2G180909, GRMZM2G046885, GRMZM2G055905, GRMZM2G044301, GRMZM5G806309, GRMZM2G465553, GRMZM2G161913, GRMZM5G839812, GRMZM2G048494
12	GO:0008380	RNA splicing	3.23341e-05	0.0657675	GRMZM2G018020, GRMZM2G170365, GRMZM2G153450, GRMZM2G154119, GRMZM2G043331, GRMZM2G096972, GRMZM2G037683, GRMZM5G896731, GRMZM2G008410, GRMZM2G170382, GRMZM2G162167, AC203535.4_FG001, GRMZM2G083689, GRMZM2G478709, GRMZM2G121776, GRMZM2G049902, GRMZM2G015592, GRMZM2G142157, GRMZM2G058252, GRMZM2G132780, GRMZM2G058366, GRMZM2G159675, GRMZM2G057026, GRMZM2G007590
12	GO:0016569	covalent chromatin modification	3.23341e-05	0.0657675	GRMZM2G107309, GRMZM2G088487, GRMZM2G027075, GRMZM5G831712, GRMZM2G089743, GRMZM2G457381, GRMZM2G032267, GRMZM2G159330, GRMZM2G464523, GRMZM2G013794, GRMZM2G010085, GRMZM2G146118, GRMZM2G063864, GRMZM2G000749, GRMZM2G044301, GRMZM2G097289, GRMZM2G142964, GRMZM2G090217, GRMZM2G021471, GRMZM5G806309, GRMZM2G161913, GRMZM5G839812, GRMZM2G048494, GRMZM2G019863
12	GO:0006364	rRNA processing	3.98764e-05	0.0810289	GRMZM2G099253, GRMZM2G029685, GRMZM2G136599, GRMZM2G172956, GRMZM2G158091, GRMZM2G052178, GRMZM2G079143, GRMZM2G110233, GRMZM2G096815, GRMZM2G039746, GRMZM2G080746, GRMZM2G101179, GRMZM2G005308, GRMZM2G158676, AC233895.1_FG001, GRMZM2G000749, GRMZM2G061105, GRMZM2G159675
12	GO:0048608	reproductive structure development	3.99081e-05	0.0810533	GRMZM2G060924, GRMZM2G369130, GRMZM2G017016, GRMZM2G050218, GRMZM2G088487, GRMZM2G423456, GRMZM2G110851, GRMZM2G045005, GRMZM2G027075, GRMZM2G075145, GRMZM2G029262, GRMZM2G451314, GRMZM2G012631, GRMZM2G024668, GRMZM2G005298, GRMZM2G096972, GRMZM2G029186, GRMZM2G402002, GRMZM2G098153, GRMZM2G065822, AC149829.2_FG003, GRMZM5G831712, GRMZM2G107696, GRMZM2G089743, GRMZM2G180909, GRMZM2G032267, GRMZM2…
12	GO:0061458	reproductive system development	3.99081e-05	0.0810533	GRMZM2G060924, GRMZM2G369130, GRMZM2G017016, GRMZM2G050218, GRMZM2G088487, GRMZM2G423456, GRMZM2G110851, GRMZM2G045005, GRMZM2G027075, GRMZM2G075145, GRMZM2G029262, GRMZM2G451314, GRMZM2G012631, GRMZM2G024668, GRMZM2G005298, GRMZM2G096972, GRMZM2G029186, GRMZM2G402002, GRMZM2G098153, GRMZM2G065822, AC149829.2_FG003, GRMZM5G831712, GRMZM2G107696, GRMZM2G089743, GRMZM2G180909, GRMZM2G032267, GRMZM2…
12	GO:0051239	regulation of multicellular organismal process	4.18976e-05	0.0850103	GRMZM2G015902, GRMZM2G050218, GRMZM2G088487, GRMZM2G423456, GRMZM2G027075, GRMZM5G802801, GRMZM2G428391, GRMZM2G012631, GRMZM2G024668, GRMZM2G159741, GRMZM2G056039, GRMZM2G340251, GRMZM2G150616, GRMZM2G402002, AC149829.2_FG003, GRMZM5G831712, GRMZM2G180909, GRMZM2G013794, GRMZM2G403149, GRMZM2G326643, GRMZM2G141948, GRMZM2G046885, GRMZM2G055905, GRMZM2G044301, GRMZM2G073668, GRMZM5G895933, GRMZM2…
12	GO:0046686	response to cadmium ion	4.79905e-05	0.0973247	GRMZM2G170397, GRMZM2G063850, GRMZM2G134806, GRMZM2G119852, GRMZM5G802801, GRMZM2G428391, GRMZM2G162688, GRMZM2G096585, GRMZM2G007729, GRMZM2G162486, GRMZM2G070863, GRMZM5G874500, GRMZM2G056039, GRMZM2G340251, GRMZM2G143330, GRMZM2G365374, GRMZM2G153815, GRMZM2G126161, GRMZM2G108424, GRMZM2G143450, GRMZM2G121186, GRMZM2G019121, GRMZM2G172101, GRMZM2G048371, GRMZM2G082271, AC233949.1_FG004, GRMZM2…
12	GO:0016570	histone modification	4.83891e-05	0.0980847	GRMZM2G107309, GRMZM2G027075, GRMZM5G831712, GRMZM2G089743, GRMZM2G457381, GRMZM2G032267, GRMZM2G159330, GRMZM2G464523, GRMZM2G013794, GRMZM2G146118, GRMZM2G000749, GRMZM2G044301, GRMZM2G142964, GRMZM2G021471, GRMZM5G806309, GRMZM2G161913, GRMZM5G839812, GRMZM2G048494, GRMZM2G019863
13	GO:0034976	response to endoplasmic reticulum stress	3.6894e-05	0.0944856	GRMZM2G028183, GRMZM2G177276, GRMZM5G846198, GRMZM2G045236, GRMZM2G173868, GRMZM2G176029, GRMZM2G073628, GRMZM2G372398, GRMZM2G141931, GRMZM2G389173, GRMZM2G399073, GRMZM2G114793, GRMZM2G415007, GRMZM2G144367
13	GO:0006505	GPI anchor metabolic process	6.03249e-05	0.154432	GRMZM5G884270, GRMZM2G098079, GRMZM5G891295, GRMZM2G135256, GRMZM2G164175, GRMZM2G088828, GRMZM2G022310, GRMZM2G162670
13	GO:0046488	phosphatidylinositol metabolic process	0.000151695	0.388189	GRMZM5G884270, GRMZM2G158972, GRMZM2G103721, GRMZM2G098079, GRMZM2G007157, GRMZM5G891295, GRMZM2G002499, GRMZM2G135256, GRMZM2G164175, GRMZM2G137558, GRMZM2G088828, GRMZM2G108364, GRMZM2G132468, GRMZM2G022310, GRMZM2G162670, GRMZM2G110646
13	GO:0006506	GPI anchor biosynthetic process	0.000152298	0.389578	GRMZM5G884270, GRMZM2G098079, GRMZM5G891295, GRMZM2G164175, GRMZM2G088828, GRMZM2G022310, GRMZM2G162670
13	GO:0042157	lipoprotein metabolic process	0.000203706	0.520876	GRMZM5G884270, GRMZM2G098079, GRMZM5G891295, GRMZM2G098420, GRMZM2G164175, GRMZM2G088828, GRMZM2G173563, GRMZM2G022310, GRMZM2G162670, GRMZM2G064967
13	GO:0030968	endoplasmic reticulum unfolded protein response	0.000385738	0.985948	GRMZM2G028183, GRMZM5G846198, GRMZM2G045236, GRMZM2G173868, GRMZM2G176029, GRMZM2G144367
13	GO:0033554	cellular response to stress	0.000658518	1	GRMZM2G425377, GRMZM2G456023, GRMZM2G002765, GRMZM2G010315, GRMZM2G081689, GRMZM2G009163, GRMZM2G166049, GRMZM2G088218, GRMZM2G051138, GRMZM2G028183, GRMZM2G052423, GRMZM2G104418, GRMZM2G474236, GRMZM2G367857, GRMZM2G087161, GRMZM2G143602, GRMZM2G177276, GRMZM2G117441, GRMZM2G064197, GRMZM2G158008, GRMZM2G147619, AC234199.1_FG003, GRMZM2G315176, GRMZM2G080174, GRMZM2G098420, GRMZM2G312091, GRMZM2…
13	GO:0033036	macromolecule localization	0.000920111	1	GRMZM2G114672, GRMZM2G009413, GRMZM5G854334, GRMZM2G149994, GRMZM2G088218, GRMZM2G011160, GRMZM2G169773, GRMZM2G151905, GRMZM2G436429, GRMZM2G014994, AC192244.3_FG007, GRMZM5G811797, GRMZM2G164400, GRMZM2G416426, GRMZM2G135256, GRMZM2G012958, GRMZM2G167741, GRMZM2G336789, GRMZM2G171060, GRMZM2G097015, GRMZM2G098420, GRMZM2G155337, GRMZM2G082167, GRMZM2G312091, GRMZM2G366402, GRMZM2G148301, GRMZM5…
13	GO:0006661	phosphatidylinositol biosynthetic process	0.000971339	1	GRMZM5G884270, GRMZM2G098079, GRMZM5G891295, GRMZM2G164175, GRMZM2G088828, GRMZM2G022310, GRMZM2G162670, GRMZM2G110646
13	GO:0034620	cellular response to unfolded protein	0.00118691	1	GRMZM2G028183, GRMZM5G846198, GRMZM2G045236, GRMZM2G173868, GRMZM2G176029, GRMZM2G144367
14	GO:0016070	RNA metabolic process	9.81469e-12	1.83633e-08	GRMZM2G109009, GRMZM2G126691, GRMZM2G302323, GRMZM2G451882, GRMZM2G004741, GRMZM2G109674, GRMZM2G057448, GRMZM2G024499, GRMZM2G121404, GRMZM2G069099, GRMZM2G049168, GRMZM2G173309, GRMZM2G093020, GRMZM2G134671, GRMZM2G143765, GRMZM5G874167, GRMZM2G101105, GRMZM2G040079, GRMZM2G128579, GRMZM2G410479, GRMZM2G019450, GRMZM2G458728, GRMZM2G141299, GRMZM5G862109, GRMZM2G107945, GRMZM5G801627, GRMZM2G48…
14	GO:0006364	rRNA processing	6.48968e-10	1.21357e-06	GRMZM2G128579, GRMZM2G383540, GRMZM2G035997, GRMZM2G158789, GRMZM2G050501, GRMZM2G076104, GRMZM5G808811, GRMZM2G060817, GRMZM2G005256, GRMZM2G031326, GRMZM2G040995, GRMZM2G160996, GRMZM2G128092, GRMZM2G087712, GRMZM2G120575, GRMZM2G131943, GRMZM2G144995, GRMZM2G095043, GRMZM2G044128, AC212570.3_FG006, GRMZM2G015005, GRMZM2G014276, GRMZM2G082365, GRMZM2G160458
14	GO:0016072	rRNA metabolic process	1.18123e-09	2.20772e-06	GRMZM2G128579, GRMZM2G383540, GRMZM2G035997, GRMZM2G158789, GRMZM2G050501, GRMZM2G076104, GRMZM5G808811, GRMZM2G060817, GRMZM2G005256, GRMZM2G031326, GRMZM2G040995, GRMZM2G160996, GRMZM2G128092, GRMZM2G087712, GRMZM2G120575, GRMZM2G131943, GRMZM2G144995, GRMZM2G095043, GRMZM2G044128, AC212570.3_FG006, GRMZM2G015005, GRMZM2G014276, GRMZM2G082365, GRMZM2G160458
14	GO:0010467	gene expression	1.43395e-09	2.67862e-06	GRMZM2G109009, GRMZM2G126691, GRMZM2G302323, GRMZM2G451882, GRMZM2G004741, GRMZM2G109674, GRMZM2G059015, GRMZM2G329300, GRMZM2G057448, GRMZM2G024499, GRMZM2G121404, GRMZM2G069099, GRMZM2G049168, GRMZM2G173309, GRMZM2G093020, GRMZM2G134671, GRMZM2G143765, GRMZM5G874167, GRMZM2G101105, GRMZM2G165917, GRMZM2G040079, GRMZM2G128579, GRMZM2G410479, GRMZM2G019450, GRMZM2G458728, GRMZM2G141299, GRMZM5G86…
14	GO:0090304	nucleic acid metabolic process	1.56686e-09	2.92532e-06	GRMZM2G109009, GRMZM2G126691, GRMZM2G302323, GRMZM2G451882, GRMZM2G004741, GRMZM2G109674, GRMZM2G057448, GRMZM2G024499, GRMZM2G121404, GRMZM2G069099, GRMZM2G049168, GRMZM2G173309, GRMZM2G093020, GRMZM2G134671, GRMZM2G143765, GRMZM5G874167, GRMZM2G101105, GRMZM2G040079, GRMZM2G128579, GRMZM2G410479, GRMZM2G019450, GRMZM2G458728, GRMZM2G141299, GRMZM2G050833, GRMZM2G112968, GRMZM5G862109, GRMZM2G10…
14	GO:0034470	ncRNA processing	1.60291e-09	2.99103e-06	GRMZM2G128579, GRMZM2G019450, GRMZM2G383540, GRMZM2G035997, GRMZM2G055054, GRMZM2G158789, GRMZM2G050501, GRMZM2G076104, GRMZM2G001415, GRMZM5G808811, GRMZM2G030578, GRMZM2G060817, GRMZM2G005256, GRMZM2G031326, GRMZM2G040995, GRMZM2G160996, GRMZM2G018223, GRMZM2G128092, GRMZM2G100872, GRMZM2G112352, GRMZM2G087712, GRMZM2G120575, GRMZM2G131943, GRMZM2G144995, GRMZM2G095043, GRMZM2G044128, AC212570.…
14	GO:0034660	ncRNA metabolic process	5.73032e-09	1.0687e-05	GRMZM2G121404, GRMZM2G128579, GRMZM2G019450, GRMZM2G383540, GRMZM2G339848, GRMZM2G035997, GRMZM2G055054, GRMZM2G158789, GRMZM2G050501, GRMZM2G076104, GRMZM2G001415, GRMZM2G071333, GRMZM5G808811, GRMZM2G030578, GRMZM2G060817, GRMZM2G005256, GRMZM2G031326, GRMZM2G040995, GRMZM2G160996, GRMZM2G018223, GRMZM2G128092, GRMZM2G100872, GRMZM2G112352, GRMZM2G087712, GRMZM5G821551, GRMZM2G120575, GRMZM2G13…
14	GO:0042254	ribosome biogenesis	6.73663e-09	1.25571e-05	GRMZM2G022258, GRMZM2G128579, GRMZM2G015100, GRMZM2G383540, GRMZM2G035997, GRMZM2G158789, GRMZM2G050501, GRMZM2G076104, GRMZM2G111228, GRMZM5G808811, GRMZM2G366077, GRMZM2G156174, GRMZM2G399320, GRMZM2G060817, GRMZM2G005256, GRMZM2G031326, GRMZM2G040995, GRMZM2G160996, GRMZM2G131793, GRMZM2G128092, GRMZM2G132519, GRMZM2G127312, GRMZM2G087712, AC230013.2_FG007, GRMZM2G120575, GRMZM2G131943, GRMZM2…
14	GO:0006396	RNA processing	2.05947e-08	3.83679e-05	GRMZM2G109009, GRMZM2G126691, GRMZM2G121404, GRMZM2G069099, GRMZM2G101105, GRMZM2G128579, GRMZM2G410479, GRMZM2G019450, GRMZM2G113156, GRMZM5G835213, GRMZM2G042599, GRMZM2G357923, GRMZM2G341027, GRMZM2G383540, GRMZM2G113415, GRMZM2G035997, GRMZM2G072339, GRMZM2G055054, GRMZM2G158789, GRMZM2G050501, GRMZM2G107984, GRMZM2G565140, GRMZM2G076104, GRMZM2G027991, GRMZM2G001415, GRMZM2G031827, GRMZM2G04…
14	GO:0006139	nucleobase-containing compound metabolic process	1.12177e-07	0.000208873	GRMZM2G109009, GRMZM2G126691, GRMZM2G302323, GRMZM2G451882, GRMZM2G004741, GRMZM2G109674, GRMZM2G057448, GRMZM2G024499, GRMZM2G121404, GRMZM2G069099, GRMZM2G049168, GRMZM2G173309, GRMZM2G093020, GRMZM2G141473, GRMZM2G432128, GRMZM2G134671, GRMZM2G143765, GRMZM5G874167, GRMZM2G101105, GRMZM2G040079, GRMZM2G128579, GRMZM2G410479, GRMZM2G019450, GRMZM2G458728, GRMZM2G141299, GRMZM2G050833, GRMZM2G11…
14	GO:0022613	ribonucleoprotein complex biogenesis	4.33045e-07	0.000805897	GRMZM2G022258, GRMZM2G128579, GRMZM2G015100, GRMZM2G341027, GRMZM2G383540, GRMZM2G035997, GRMZM2G158789, GRMZM2G050501, GRMZM2G076104, GRMZM2G111228, GRMZM5G808811, GRMZM2G366077, GRMZM2G156174, GRMZM2G399320, GRMZM2G060817, GRMZM2G005256, GRMZM2G031326, GRMZM2G040995, GRMZM2G160996, GRMZM2G131793, GRMZM2G128092, GRMZM2G132519, GRMZM2G127312, GRMZM2G087712, AC230013.2_FG007, GRMZM2G120575, GRMZM2…
14	GO:0043170	macromolecule metabolic process	5.41707e-07	0.00100758	GRMZM2G147811, GRMZM2G109009, GRMZM2G128914, GRMZM2G151236, GRMZM2G126691, GRMZM2G044038, GRMZM2G302323, GRMZM2G178120, GRMZM2G451882, GRMZM2G034288, GRMZM2G004741, GRMZM2G155312, GRMZM2G109674, GRMZM2G059015, GRMZM2G329300, GRMZM2G057448, GRMZM2G024499, GRMZM2G306771, GRMZM2G057441, GRMZM2G314133, GRMZM2G121404, GRMZM2G442057, GRMZM2G357804, GRMZM2G069099, GRMZM2G049168, GRMZM2G173309, GRMZM2G09…
14	GO:0044260	cellular macromolecule metabolic process	2.26325e-06	0.00420738	GRMZM2G147811, GRMZM2G109009, GRMZM2G128914, GRMZM2G151236, GRMZM2G126691, GRMZM2G044038, GRMZM2G302323, GRMZM2G178120, GRMZM2G451882, GRMZM2G034288, GRMZM2G004741, GRMZM2G155312, GRMZM2G109674, GRMZM2G057448, GRMZM2G024499, GRMZM2G306771, GRMZM2G057441, GRMZM2G314133, GRMZM2G121404, GRMZM2G442057, GRMZM2G357804, GRMZM2G069099, GRMZM2G049168, GRMZM2G173309, GRMZM2G093020, GRMZM2G002555, GRMZM5G85…
14	GO:0050657	nucleic acid transport	3.96049e-06	0.00735859	GRMZM2G059015, GRMZM2G329300, GRMZM2G022258, GRMZM2G069099, GRMZM2G481103, GRMZM2G098078, GRMZM2G134508, GRMZM2G030578, GRMZM2G058374, GRMZM2G156174, AC155434.2_FG004, GRMZM2G409430, AC213884.3_FG001
14	GO:0050658	RNA transport	3.96049e-06	0.00735859	GRMZM2G059015, GRMZM2G329300, GRMZM2G022258, GRMZM2G069099, GRMZM2G481103, GRMZM2G098078, GRMZM2G134508, GRMZM2G030578, GRMZM2G058374, GRMZM2G156174, AC155434.2_FG004, GRMZM2G409430, AC213884.3_FG001
14	GO:0051236	establishment of RNA localization	3.96049e-06	0.00735859	GRMZM2G059015, GRMZM2G329300, GRMZM2G022258, GRMZM2G069099, GRMZM2G481103, GRMZM2G098078, GRMZM2G134508, GRMZM2G030578, GRMZM2G058374, GRMZM2G156174, AC155434.2_FG004, GRMZM2G409430, AC213884.3_FG001
14	GO:0006405	RNA export from nucleus	4.28244e-06	0.00794393	GRMZM2G059015, GRMZM2G329300, GRMZM2G069099, GRMZM2G481103, GRMZM2G098078, GRMZM2G030578, GRMZM2G156174, AC155434.2_FG004, GRMZM2G409430, AC213884.3_FG001
14	GO:0046483	heterocycle metabolic process	6.16763e-06	0.0114348	GRMZM2G109009, GRMZM2G126691, GRMZM2G302323, GRMZM2G451882, GRMZM2G004741, GRMZM2G109674, GRMZM2G057448, GRMZM2G024499, GRMZM2G121404, GRMZM2G069099, GRMZM2G049168, GRMZM2G173309, GRMZM2G093020, GRMZM2G141473, GRMZM2G432128, GRMZM2G134671, GRMZM2G143765, GRMZM5G874167, GRMZM2G101105, GRMZM2G040079, GRMZM2G128579, GRMZM2G410479, GRMZM2G019450, GRMZM2G458728, GRMZM2G141299, GRMZM2G050833, GRMZM2G11…
14	GO:0006403	RNA localization	7.32092e-06	0.0135657	GRMZM2G059015, GRMZM2G329300, GRMZM2G022258, GRMZM2G069099, GRMZM2G481103, GRMZM2G098078, GRMZM2G134508, GRMZM2G030578, GRMZM2G058374, GRMZM2G156174, AC155434.2_FG004, GRMZM2G409430, AC213884.3_FG001
14	GO:0060255	regulation of macromolecule metabolic process	8.67949e-06	0.0160744	GRMZM2G068340, GRMZM2G302323, GRMZM2G451882, GRMZM2G004741, GRMZM2G109674, GRMZM2G057448, GRMZM2G024499, GRMZM2G121404, GRMZM2G069099, GRMZM2G049168, GRMZM2G173309, GRMZM2G093020, GRMZM2G134671, GRMZM2G143765, GRMZM2G023257, GRMZM2G165917, GRMZM2G040079, GRMZM2G458728, GRMZM2G141299, GRMZM5G862109, GRMZM2G107945, GRMZM5G801627, GRMZM2G063060, GRMZM2G020920, GRMZM2G481103, GRMZM2G115456, GRMZM2G11…
14	GO:0010468	regulation of gene expression	9.33879e-06	0.0172861	GRMZM2G068340, GRMZM2G302323, GRMZM2G451882, GRMZM2G004741, GRMZM2G109674, GRMZM2G057448, GRMZM2G024499, GRMZM2G121404, GRMZM2G069099, GRMZM2G049168, GRMZM2G173309, GRMZM2G093020, GRMZM2G134671, GRMZM2G143765, GRMZM2G023257, GRMZM2G165917, GRMZM2G040079, GRMZM2G458728, GRMZM2G141299, GRMZM5G862109, GRMZM2G107945, GRMZM5G801627, GRMZM2G020920, GRMZM2G481103, GRMZM2G115456, GRMZM2G113156, GRMZM2G01…
14	GO:0051168	nuclear export	9.84687e-06	0.0182167	GRMZM2G059015, GRMZM2G329300, GRMZM2G022258, GRMZM2G069099, GRMZM2G481103, GRMZM2G098078, GRMZM2G030578, GRMZM2G156174, AC155434.2_FG004, GRMZM2G409430, AC213884.3_FG001
14	GO:0080090	regulation of primary metabolic process	1.0252e-05	0.018956	GRMZM2G068340, GRMZM2G095868, GRMZM2G302323, GRMZM2G094951, GRMZM2G451882, GRMZM2G004741, GRMZM2G109674, GRMZM2G057448, GRMZM2G024499, GRMZM2G069099, GRMZM2G049168, GRMZM2G173309, GRMZM2G093020, GRMZM2G134671, GRMZM2G143765, GRMZM2G023257, GRMZM2G165917, GRMZM2G040079, GRMZM2G458728, GRMZM2G141299, GRMZM5G862109, GRMZM2G107945, GRMZM5G801627, GRMZM2G063060, GRMZM2G020920, GRMZM2G481103, GRMZM2G11…
14	GO:2000112	regulation of cellular macromolecule biosynthetic process	1.4179e-05	0.0262028	GRMZM2G068340, GRMZM2G302323, GRMZM2G451882, GRMZM2G004741, GRMZM2G109674, GRMZM2G057448, GRMZM2G024499, GRMZM2G069099, GRMZM2G049168, GRMZM2G173309, GRMZM2G093020, GRMZM2G134671, GRMZM2G143765, GRMZM2G023257, GRMZM2G165917, GRMZM2G040079, GRMZM2G458728, GRMZM2G141299, GRMZM5G862109, GRMZM2G107945, GRMZM5G801627, GRMZM2G020920, GRMZM2G481103, GRMZM2G115456, GRMZM2G113156, GRMZM2G010920, GRMZM2G05…
14	GO:0051171	regulation of nitrogen compound metabolic process	1.48517e-05	0.0274312	GRMZM2G068340, GRMZM2G095868, GRMZM2G302323, GRMZM2G094951, GRMZM2G451882, GRMZM2G004741, GRMZM2G109674, GRMZM2G057448, GRMZM2G024499, GRMZM2G069099, GRMZM2G049168, GRMZM2G173309, GRMZM2G093020, GRMZM2G134671, GRMZM2G143765, GRMZM2G023257, GRMZM2G165917, GRMZM2G040079, GRMZM2G458728, GRMZM2G141299, GRMZM5G862109, GRMZM2G107945, GRMZM5G801627, GRMZM2G020920, GRMZM2G481103, GRMZM2G115456, GRMZM2G11…
14	GO:0010556	regulation of macromolecule biosynthetic process	1.52674e-05	0.0281836	GRMZM2G068340, GRMZM2G302323, GRMZM2G451882, GRMZM2G004741, GRMZM2G109674, GRMZM2G057448, GRMZM2G024499, GRMZM2G069099, GRMZM2G049168, GRMZM2G173309, GRMZM2G093020, GRMZM2G134671, GRMZM2G143765, GRMZM2G023257, GRMZM2G165917, GRMZM2G040079, GRMZM2G458728, GRMZM2G141299, GRMZM5G862109, GRMZM2G107945, GRMZM5G801627, GRMZM2G020920, GRMZM2G481103, GRMZM2G115456, GRMZM2G113156, GRMZM2G010920, GRMZM2G05…
14	GO:0019222	regulation of metabolic process	2.45525e-05	0.0452993	GRMZM2G068340, GRMZM2G095868, GRMZM2G302323, GRMZM2G094951, GRMZM2G451882, GRMZM2G004741, GRMZM2G109674, GRMZM2G057448, GRMZM2G024499, GRMZM2G121404, GRMZM2G357804, GRMZM2G069099, GRMZM2G049168, GRMZM2G173309, GRMZM2G093020, GRMZM2G134671, GRMZM2G143765, GRMZM2G091481, GRMZM2G023257, GRMZM2G165917, GRMZM2G040079, GRMZM2G458728, GRMZM2G141299, GRMZM5G862109, GRMZM2G107945, GRMZM5G801627, GRMZM2G06…
14	GO:0051028	mRNA transport	2.66303e-05	0.0491063	GRMZM2G059015, GRMZM2G329300, GRMZM2G022258, GRMZM2G069099, GRMZM2G481103, GRMZM2G134508, GRMZM2G058374, GRMZM2G156174, AC155434.2_FG004, GRMZM2G409430, AC213884.3_FG001
14	GO:0009451	RNA modification	3.18457e-05	0.0586915	GRMZM2G128579, GRMZM2G019450, GRMZM2G015100, GRMZM2G383540, GRMZM2G169384, GRMZM2G304965, GRMZM5G808811, GRMZM2G005256, GRMZM2G018223, GRMZM2G100872, GRMZM2G112352, GRMZM2G063517, GRMZM2G144995, GRMZM2G044128, GRMZM2G082365, GRMZM2G160458
14	GO:0006725	cellular aromatic compound metabolic process	3.27188e-05	0.0602681	GRMZM2G109009, GRMZM2G126691, GRMZM2G302323, GRMZM2G451882, GRMZM2G004741, GRMZM2G109674, GRMZM2G057448, GRMZM2G024499, GRMZM2G121404, GRMZM2G069099, GRMZM2G049168, GRMZM2G173309, GRMZM2G093020, GRMZM2G141473, GRMZM2G432128, GRMZM2G134671, GRMZM2G143765, GRMZM5G874167, GRMZM2G101105, GRMZM2G040079, GRMZM2G128579, GRMZM2G410479, GRMZM2G019450, GRMZM2G458728, GRMZM2G141299, GRMZM2G050833, GRMZM2G11…
14	GO:0019219	regulation of nucleobase-containing compound metabolic process	3.71437e-05	0.0683815	GRMZM2G068340, GRMZM2G095868, GRMZM2G302323, GRMZM2G094951, GRMZM2G451882, GRMZM2G004741, GRMZM2G109674, GRMZM2G057448, GRMZM2G024499, GRMZM2G069099, GRMZM2G049168, GRMZM2G173309, GRMZM2G093020, GRMZM2G134671, GRMZM2G143765, GRMZM2G023257, GRMZM2G040079, GRMZM2G458728, GRMZM2G141299, GRMZM5G862109, GRMZM2G107945, GRMZM5G801627, GRMZM2G020920, GRMZM2G481103, GRMZM2G115456, GRMZM2G010920, GRMZM2G05…
14	GO:0006355	regulation of transcription, DNA-templated	3.83481e-05	0.0705605	GRMZM2G068340, GRMZM2G302323, GRMZM2G451882, GRMZM2G004741, GRMZM2G109674, GRMZM2G057448, GRMZM2G024499, GRMZM2G069099, GRMZM2G049168, GRMZM2G173309, GRMZM2G093020, GRMZM2G134671, GRMZM2G143765, GRMZM2G023257, GRMZM2G040079, GRMZM2G458728, GRMZM2G141299, GRMZM5G862109, GRMZM2G107945, GRMZM5G801627, GRMZM2G020920, GRMZM2G481103, GRMZM2G115456, GRMZM2G010920, GRMZM2G053298, GRMZM2G092174, GRMZM2G12…
14	GO:1903506	regulation of nucleic acid-templated transcription	3.83481e-05	0.0705605	GRMZM2G068340, GRMZM2G302323, GRMZM2G451882, GRMZM2G004741, GRMZM2G109674, GRMZM2G057448, GRMZM2G024499, GRMZM2G069099, GRMZM2G049168, GRMZM2G173309, GRMZM2G093020, GRMZM2G134671, GRMZM2G143765, GRMZM2G023257, GRMZM2G040079, GRMZM2G458728, GRMZM2G141299, GRMZM5G862109, GRMZM2G107945, GRMZM5G801627, GRMZM2G020920, GRMZM2G481103, GRMZM2G115456, GRMZM2G010920, GRMZM2G053298, GRMZM2G092174, GRMZM2G12…
14	GO:2001141	regulation of RNA biosynthetic process	3.83481e-05	0.0705605	GRMZM2G068340, GRMZM2G302323, GRMZM2G451882, GRMZM2G004741, GRMZM2G109674, GRMZM2G057448, GRMZM2G024499, GRMZM2G069099, GRMZM2G049168, GRMZM2G173309, GRMZM2G093020, GRMZM2G134671, GRMZM2G143765, GRMZM2G023257, GRMZM2G040079, GRMZM2G458728, GRMZM2G141299, GRMZM5G862109, GRMZM2G107945, GRMZM5G801627, GRMZM2G020920, GRMZM2G481103, GRMZM2G115456, GRMZM2G010920, GRMZM2G053298, GRMZM2G092174, GRMZM2G12…
14	GO:0009889	regulation of biosynthetic process	5.32353e-05	0.0977932	GRMZM2G068340, GRMZM2G302323, GRMZM2G451882, GRMZM2G004741, GRMZM2G109674, GRMZM2G057448, GRMZM2G024499, GRMZM2G069099, GRMZM2G049168, GRMZM2G173309, GRMZM2G093020, GRMZM2G134671, GRMZM2G143765, GRMZM2G023257, GRMZM2G165917, GRMZM2G040079, GRMZM2G458728, GRMZM2G141299, GRMZM5G862109, GRMZM2G107945, GRMZM5G801627, GRMZM2G020920, GRMZM2G481103, GRMZM2G115456, GRMZM2G113156, GRMZM2G010920, GRMZM2G05…
15	GO:0090304	nucleic acid metabolic process	2.02471e-13	3.88541e-10	GRMZM2G172427, GRMZM2G314661, GRMZM2G139977, GRMZM2G316191, GRMZM2G153162, GRMZM2G447745, GRMZM2G410393, GRMZM2G443814, GRMZM2G470556, GRMZM2G350447, GRMZM2G024466, GRMZM2G069886, GRMZM2G159357, GRMZM2G473138, GRMZM2G049342, GRMZM2G467799, GRMZM2G003043, GRMZM2G012041, GRMZM2G109509, AC234158.1_FG005, GRMZM2G099355, GRMZM2G368678, GRMZM2G398527, GRMZM2G041697, GRMZM2G159744, GRMZM2G461356, GRMZM2…
15	GO:0051276	chromosome organization	2.41379e-12	4.62966e-09	GRMZM2G172427, GRMZM2G139977, GRMZM2G316191, GRMZM2G443814, GRMZM2G018926, GRMZM2G132504, GRMZM2G470556, GRMZM2G428242, GRMZM2G440943, GRMZM2G350447, GRMZM2G034276, GRMZM2G069886, GRMZM2G473138, GRMZM2G467799, GRMZM2G003043, GRMZM2G041697, GRMZM2G162184, GRMZM2G439339, GRMZM2G464000, GRMZM2G092451, GRMZM5G854499, GRMZM2G078379, GRMZM2G154839, GRMZM2G153150, GRMZM2G123587, GRMZM2G321753, GRMZM2G32…
15	GO:0016070	RNA metabolic process	4.04437e-12	7.75306e-09	GRMZM2G172427, GRMZM2G314661, GRMZM2G139977, GRMZM2G316191, GRMZM2G153162, GRMZM2G447745, GRMZM2G410393, GRMZM2G443814, GRMZM2G470556, GRMZM2G350447, GRMZM2G024466, GRMZM2G069886, GRMZM2G159357, GRMZM2G473138, GRMZM2G049342, GRMZM2G467799, GRMZM2G003043, GRMZM2G012041, GRMZM2G109509, AC234158.1_FG005, GRMZM2G099355, GRMZM2G398527, GRMZM2G041697, GRMZM2G159744, GRMZM2G461356, AC196465.3_FG006, GRM…
15	GO:0040029	regulation of gene expression, epigenetic	7.18708e-10	1.37704e-06	GRMZM2G172427, GRMZM2G350447, GRMZM2G024466, GRMZM2G467799, GRMZM2G418515, GRMZM2G003043, GRMZM2G012041, AC234158.1_FG005, GRMZM2G461356, GRMZM2G153150, GRMZM2G424181, GRMZM2G123587, GRMZM2G138230, GRMZM2G039455, GRMZM2G472428, GRMZM2G163849, GRMZM2G125432, GRMZM2G014452, GRMZM2G153797, GRMZM2G104288, GRMZM2G134284, GRMZM2G076730, AC199001.3_FG005, GRMZM2G300955, GRMZM2G021864, GRMZM2G043238
15	GO:0060255	regulation of macromolecule metabolic process	7.64856e-10	1.4647e-06	GRMZM2G172427, GRMZM2G314661, GRMZM2G139977, GRMZM2G316191, GRMZM2G114459, GRMZM2G153162, GRMZM2G153792, GRMZM2G446872, GRMZM2G018926, GRMZM2G132504, GRMZM2G470556, GRMZM2G350447, GRMZM2G024466, GRMZM2G069886, GRMZM2G159357, GRMZM2G473138, GRMZM2G049342, GRMZM2G467799, GRMZM2G418515, GRMZM2G003043, GRMZM2G012041, GRMZM2G109509, AC234158.1_FG005, GRMZM2G041697, GRMZM2G159744, GRMZM2G439339, GRMZM2…
15	GO:0010468	regulation of gene expression	9.7815e-10	1.87218e-06	GRMZM2G172427, GRMZM2G314661, GRMZM2G139977, GRMZM2G316191, GRMZM2G114459, GRMZM2G153162, GRMZM2G153792, GRMZM2G446872, GRMZM2G018926, GRMZM2G132504, GRMZM2G470556, GRMZM2G350447, GRMZM2G024466, GRMZM2G069886, GRMZM2G159357, GRMZM2G473138, GRMZM2G049342, GRMZM2G467799, GRMZM2G418515, GRMZM2G003043, GRMZM2G012041, GRMZM2G109509, AC234158.1_FG005, GRMZM2G041697, GRMZM2G159744, GRMZM2G461356, AC1964…
15	GO:0019222	regulation of metabolic process	1.33598e-09	2.55572e-06	GRMZM2G172427, GRMZM2G314661, GRMZM2G139977, GRMZM2G316191, GRMZM2G114459, GRMZM2G153162, GRMZM2G153792, GRMZM2G446872, GRMZM2G018926, GRMZM2G132504, GRMZM2G470556, GRMZM2G350447, GRMZM2G024466, GRMZM2G069886, GRMZM2G159357, GRMZM2G473138, GRMZM2G049342, GRMZM2G467799, GRMZM2G418515, GRMZM2G003043, GRMZM2G012041, GRMZM2G109509, AC234158.1_FG005, GRMZM2G041697, GRMZM2G159744, GRMZM2G439339, GRMZM2…
15	GO:0006139	nucleobase-containing compound metabolic process	3.49193e-09	6.67656e-06	GRMZM2G172427, GRMZM2G314661, GRMZM2G139977, GRMZM2G316191, GRMZM2G153162, GRMZM2G447745, GRMZM2G410393, GRMZM2G443814, GRMZM2G470556, GRMZM2G350447, GRMZM2G024466, GRMZM2G069886, GRMZM2G159357, GRMZM2G473138, GRMZM2G049342, GRMZM2G467799, GRMZM2G003043, GRMZM2G012041, GRMZM2G109509, AC234158.1_FG005, GRMZM2G099355, GRMZM2G368678, GRMZM2G398527, GRMZM2G041697, GRMZM2G159744, GRMZM2G461356, GRMZM2…
15	GO:0010228	vegetative to reproductive phase transition of meristem	4.25867e-09	8.13832e-06	GRMZM2G139977, GRMZM2G114459, GRMZM2G149153, GRMZM2G470556, GRMZM2G440943, GRMZM2G069886, GRMZM2G159357, GRMZM2G473138, GRMZM2G162184, GRMZM2G139038, GRMZM2G115755, AC155496.2_FG009, GRMZM2G125294, GRMZM5G854499, GRMZM2G026991, GRMZM5G866843, GRMZM2G321753, GRMZM2G124051, GRMZM2G107109, GRMZM2G172152, GRMZM2G475362, GRMZM2G156910, GRMZM5G828278, GRMZM2G007922, GRMZM2G119657, GRMZM2G704093
15	GO:0007275	multicellular organism development	6.26495e-09	1.1966e-05	GRMZM2G139977, GRMZM2G316191, GRMZM2G114459, GRMZM2G149153, GRMZM2G153792, GRMZM2G446872, GRMZM2G018926, GRMZM2G132504, GRMZM2G470556, GRMZM2G428242, GRMZM2G440943, GRMZM2G157598, GRMZM2G034276, GRMZM2G069886, GRMZM2G159357, GRMZM2G473138, GRMZM2G312110, GRMZM2G049342, GRMZM2G467799, GRMZM2G153722, GRMZM2G003043, GRMZM2G385182, GRMZM2G174803, GRMZM2G474798, GRMZM2G368678, GRMZM2G398527, GRMZM2G04…
15	GO:0022414	reproductive process	7.34861e-09	1.40285e-05	GRMZM2G139977, GRMZM2G114459, GRMZM2G149153, GRMZM2G018926, GRMZM2G132504, GRMZM2G470556, GRMZM2G428242, GRMZM2G440943, GRMZM2G157598, GRMZM2G034276, GRMZM2G069886, GRMZM2G159357, GRMZM2G473138, GRMZM2G312110, GRMZM2G049342, GRMZM2G467799, GRMZM2G003043, GRMZM2G385182, GRMZM2G474798, GRMZM2G368678, GRMZM2G041697, GRMZM2G162184, GRMZM2G176698, GRMZM2G159744, GRMZM2G439339, GRMZM2G139038, GRMZM2G00…
15	GO:2000112	regulation of cellular macromolecule biosynthetic process	7.8389e-09	1.49566e-05	GRMZM2G172427, GRMZM2G314661, GRMZM2G139977, GRMZM2G316191, GRMZM2G114459, GRMZM2G153162, GRMZM2G153792, GRMZM2G446872, GRMZM2G470556, GRMZM2G350447, GRMZM2G024466, GRMZM2G069886, GRMZM2G159357, GRMZM2G473138, GRMZM2G049342, GRMZM2G467799, GRMZM2G003043, GRMZM2G109509, AC234158.1_FG005, GRMZM2G041697, GRMZM2G159744, GRMZM2G461356, AC196465.3_FG006, GRMZM2G110572, GRMZM2G359237, GRMZM2G115755, GRM…
15	GO:0009791	post-embryonic development	8.30656e-09	1.58406e-05	GRMZM2G139977, GRMZM2G316191, GRMZM2G114459, GRMZM2G149153, GRMZM2G018926, GRMZM2G132504, GRMZM2G470556, GRMZM2G428242, GRMZM2G440943, GRMZM2G157598, GRMZM2G034276, GRMZM2G069886, GRMZM2G159357, GRMZM2G473138, GRMZM2G312110, GRMZM2G049342, GRMZM2G467799, GRMZM2G003043, GRMZM2G385182, GRMZM2G174803, GRMZM2G474798, GRMZM2G041697, GRMZM2G162184, GRMZM2G159744, GRMZM2G439339, GRMZM2G139038, GRMZM2G00…
15	GO:0010556	regulation of macromolecule biosynthetic process	8.62573e-09	1.64406e-05	GRMZM2G172427, GRMZM2G314661, GRMZM2G139977, GRMZM2G316191, GRMZM2G114459, GRMZM2G153162, GRMZM2G153792, GRMZM2G446872, GRMZM2G470556, GRMZM2G350447, GRMZM2G024466, GRMZM2G069886, GRMZM2G159357, GRMZM2G473138, GRMZM2G049342, GRMZM2G467799, GRMZM2G003043, GRMZM2G109509, AC234158.1_FG005, GRMZM2G041697, GRMZM2G159744, GRMZM2G461356, AC196465.3_FG006, GRMZM2G110572, GRMZM2G359237, GRMZM2G115755, GRM…
15	GO:0000003	reproduction	8.68735e-09	1.65494e-05	GRMZM2G139977, GRMZM2G114459, GRMZM2G149153, GRMZM2G018926, GRMZM2G132504, GRMZM2G470556, GRMZM2G428242, GRMZM2G440943, GRMZM2G157598, GRMZM2G034276, GRMZM2G069886, GRMZM2G159357, GRMZM2G473138, GRMZM2G312110, GRMZM2G049342, GRMZM2G467799, GRMZM2G003043, GRMZM2G385182, GRMZM2G474798, GRMZM2G368678, GRMZM2G041697, GRMZM2G162184, GRMZM2G176698, GRMZM2G159744, GRMZM2G439339, GRMZM2G139038, GRMZM2G00…
15	GO:0048608	reproductive structure development	1.00961e-08	1.9223e-05	GRMZM2G139977, GRMZM2G114459, GRMZM2G149153, GRMZM2G018926, GRMZM2G132504, GRMZM2G470556, GRMZM2G428242, GRMZM2G440943, GRMZM2G157598, GRMZM2G034276, GRMZM2G069886, GRMZM2G159357, GRMZM2G473138, GRMZM2G312110, GRMZM2G049342, GRMZM2G467799, GRMZM2G385182, GRMZM2G474798, GRMZM2G041697, GRMZM2G162184, GRMZM2G159744, GRMZM2G439339, GRMZM2G139038, GRMZM2G003742, GRMZM2G464000, GRMZM2G110572, GRMZM2G11…
15	GO:0061458	reproductive system development	1.00961e-08	1.9223e-05	GRMZM2G139977, GRMZM2G114459, GRMZM2G149153, GRMZM2G018926, GRMZM2G132504, GRMZM2G470556, GRMZM2G428242, GRMZM2G440943, GRMZM2G157598, GRMZM2G034276, GRMZM2G069886, GRMZM2G159357, GRMZM2G473138, GRMZM2G312110, GRMZM2G049342, GRMZM2G467799, GRMZM2G385182, GRMZM2G474798, GRMZM2G041697, GRMZM2G162184, GRMZM2G159744, GRMZM2G439339, GRMZM2G139038, GRMZM2G003742, GRMZM2G464000, GRMZM2G110572, GRMZM2G11…
15	GO:0080090	regulation of primary metabolic process	1.59541e-08	3.03448e-05	GRMZM2G172427, GRMZM2G314661, GRMZM2G139977, GRMZM2G316191, GRMZM2G114459, GRMZM2G153162, GRMZM2G153792, GRMZM2G446872, GRMZM2G470556, GRMZM2G350447, GRMZM2G024466, GRMZM2G069886, GRMZM2G159357, GRMZM2G473138, GRMZM2G049342, GRMZM2G467799, GRMZM2G003043, GRMZM2G012041, GRMZM2G109509, AC234158.1_FG005, GRMZM2G041697, GRMZM2G159744, GRMZM2G439339, GRMZM2G461356, AC196465.3_FG006, GRMZM2G110572, GRM…
15	GO:0044767	single-organism developmental process	1.68721e-08	3.20739e-05	GRMZM2G139977, GRMZM2G316191, GRMZM2G114459, GRMZM2G149153, GRMZM2G424582, GRMZM2G153792, GRMZM2G446872, GRMZM2G018926, GRMZM2G132504, GRMZM2G470556, GRMZM2G428242, GRMZM2G440943, GRMZM2G157598, GRMZM2G034276, GRMZM2G069886, GRMZM2G159357, GRMZM2G473138, GRMZM2G312110, GRMZM2G049342, GRMZM2G467799, GRMZM2G153722, GRMZM2G003043, GRMZM2G385182, GRMZM2G174803, GRMZM2G474798, GRMZM2G368678, GRMZM2G39…
15	GO:0009793	embryo development ending in seed dormancy	1.75465e-08	3.33384e-05	GRMZM2G018926, GRMZM2G132504, GRMZM2G157598, GRMZM2G034276, GRMZM2G049342, GRMZM2G385182, GRMZM2G474798, GRMZM2G041697, GRMZM2G159744, GRMZM2G003742, GRMZM2G063544, GRMZM2G092451, AC155496.2_FG009, GRMZM2G319169, GRMZM2G460090, GRMZM2G026991, GRMZM2G374309, GRMZM2G017089, GRMZM2G049954, GRMZM5G866843, GRMZM2G123587, GRMZM2G321753, GRMZM2G039455, GRMZM2G048680, AC212859.3_FG007, AC197672.3_FG002, …
15	GO:0031326	regulation of cellular biosynthetic process	2.29756e-08	4.36307e-05	GRMZM2G172427, GRMZM2G314661, GRMZM2G139977, GRMZM2G316191, GRMZM2G114459, GRMZM2G153162, GRMZM2G153792, GRMZM2G446872, GRMZM2G470556, GRMZM2G350447, GRMZM2G024466, GRMZM2G069886, GRMZM2G159357, GRMZM2G473138, GRMZM2G049342, GRMZM2G467799, GRMZM2G003043, GRMZM2G109509, AC234158.1_FG005, GRMZM2G041697, GRMZM2G159744, GRMZM2G461356, AC196465.3_FG006, GRMZM2G110572, GRMZM2G359237, GRMZM2G115755, GRM…
15	GO:0044707	single-multicellular organism process	2.42799e-08	4.60833e-05	GRMZM2G139977, GRMZM2G316191, GRMZM2G114459, GRMZM2G149153, GRMZM2G153792, GRMZM2G446872, GRMZM2G018926, GRMZM2G132504, GRMZM2G470556, GRMZM2G428242, GRMZM2G440943, GRMZM2G157598, GRMZM2G034276, GRMZM2G069886, GRMZM2G159357, GRMZM2G473138, GRMZM2G312110, GRMZM2G049342, GRMZM2G467799, GRMZM2G153722, GRMZM2G003043, GRMZM2G385182, GRMZM2G174803, GRMZM2G474798, GRMZM2G368678, GRMZM2G398527, GRMZM2G04…
15	GO:0032502	developmental process	2.75573e-08	5.22762e-05	GRMZM2G139977, GRMZM2G316191, GRMZM2G114459, GRMZM2G149153, GRMZM2G424582, GRMZM2G153792, GRMZM2G446872, GRMZM2G018926, GRMZM2G132504, GRMZM2G470556, GRMZM2G428242, GRMZM2G440943, GRMZM2G157598, GRMZM2G034276, GRMZM2G069886, GRMZM2G159357, GRMZM2G473138, GRMZM2G312110, GRMZM2G049342, GRMZM2G467799, GRMZM2G153722, GRMZM2G003043, GRMZM2G385182, GRMZM2G174803, GRMZM2G474798, GRMZM2G368678, GRMZM2G39…
15	GO:0009790	embryo development	2.7573e-08	5.22784e-05	GRMZM2G018926, GRMZM2G132504, GRMZM2G157598, GRMZM2G034276, GRMZM2G049342, GRMZM2G385182, GRMZM2G474798, GRMZM2G041697, GRMZM2G159744, GRMZM2G017654, GRMZM2G003742, GRMZM2G063544, GRMZM2G092451, AC155496.2_FG009, GRMZM2G319169, GRMZM2G460090, GRMZM2G026991, GRMZM2G374309, GRMZM2G017089, GRMZM2G049954, GRMZM5G866843, GRMZM2G123587, GRMZM2G321753, GRMZM2G039455, GRMZM2G048680, AC212859.3_FG007, AC1…
15	GO:0051171	regulation of nitrogen compound metabolic process	3.0426e-08	5.76572e-05	GRMZM2G172427, GRMZM2G314661, GRMZM2G139977, GRMZM2G316191, GRMZM2G114459, GRMZM2G153162, GRMZM2G153792, GRMZM2G446872, GRMZM2G470556, GRMZM2G350447, GRMZM2G024466, GRMZM2G069886, GRMZM2G159357, GRMZM2G473138, GRMZM2G049342, GRMZM2G467799, GRMZM2G003043, GRMZM2G012041, GRMZM2G109509, AC234158.1_FG005, GRMZM2G041697, GRMZM2G159744, GRMZM2G461356, AC196465.3_FG006, GRMZM2G110572, GRMZM2G359237, GRM…
15	GO:0031323	regulation of cellular metabolic process	3.36204e-08	6.36771e-05	GRMZM2G172427, GRMZM2G314661, GRMZM2G139977, GRMZM2G316191, GRMZM2G114459, GRMZM2G153162, GRMZM2G153792, GRMZM2G446872, GRMZM2G470556, GRMZM2G350447, GRMZM2G024466, GRMZM2G069886, GRMZM2G159357, GRMZM2G473138, GRMZM2G049342, GRMZM2G467799, GRMZM2G003043, GRMZM2G012041, GRMZM2G109509, AC234158.1_FG005, GRMZM2G041697, GRMZM2G159744, GRMZM2G439339, GRMZM2G461356, AC196465.3_FG006, GRMZM2G110572, GRM…
15	GO:0009889	regulation of biosynthetic process	4.3109e-08	8.16053e-05	GRMZM2G172427, GRMZM2G314661, GRMZM2G139977, GRMZM2G316191, GRMZM2G114459, GRMZM2G153162, GRMZM2G153792, GRMZM2G446872, GRMZM2G470556, GRMZM2G350447, GRMZM2G024466, GRMZM2G069886, GRMZM2G159357, GRMZM2G473138, GRMZM2G049342, GRMZM2G467799, GRMZM2G003043, GRMZM2G109509, AC234158.1_FG005, GRMZM2G041697, GRMZM2G159744, GRMZM2G461356, AC196465.3_FG006, GRMZM2G110572, GRMZM2G359237, GRMZM2G115755, GRM…
15	GO:0032501	multicellular organismal process	5.02201e-08	9.50165e-05	GRMZM2G139977, GRMZM2G316191, GRMZM2G114459, GRMZM2G149153, GRMZM2G153792, GRMZM2G446872, GRMZM2G018926, GRMZM2G132504, GRMZM2G470556, GRMZM2G428242, GRMZM2G440943, GRMZM2G157598, GRMZM2G034276, GRMZM2G069886, GRMZM2G159357, GRMZM2G473138, GRMZM2G312110, GRMZM2G049342, GRMZM2G467799, GRMZM2G153722, GRMZM2G003043, GRMZM2G385182, GRMZM2G174803, GRMZM2G474798, GRMZM2G368678, GRMZM2G398527, GRMZM2G04…
15	GO:0048856	anatomical structure development	5.06085e-08	9.57007e-05	GRMZM2G139977, GRMZM2G316191, GRMZM2G114459, GRMZM2G149153, GRMZM2G153792, GRMZM2G446872, GRMZM2G018926, GRMZM2G132504, GRMZM2G470556, GRMZM2G428242, GRMZM2G440943, GRMZM2G157598, GRMZM2G034276, GRMZM2G069886, GRMZM2G159357, GRMZM2G473138, GRMZM2G312110, GRMZM2G049342, GRMZM2G467799, GRMZM2G153722, GRMZM2G003043, GRMZM2G385182, GRMZM2G174803, GRMZM2G474798, GRMZM2G368678, GRMZM2G398527, GRMZM2G04…
15	GO:0044702	single organism reproductive process	5.4106e-08	0.00010226	GRMZM2G139977, GRMZM2G149153, GRMZM2G018926, GRMZM2G132504, GRMZM2G470556, GRMZM2G428242, GRMZM2G157598, GRMZM2G034276, GRMZM2G069886, GRMZM2G473138, GRMZM2G312110, GRMZM2G049342, GRMZM2G467799, GRMZM2G003043, GRMZM2G385182, GRMZM2G474798, GRMZM2G368678, GRMZM2G041697, GRMZM2G162184, GRMZM2G176698, GRMZM2G159744, GRMZM2G439339, GRMZM2G003742, GRMZM2G167031, GRMZM2G464000, GRMZM2G110572, GRMZM2G09…
15	GO:0003006	developmental process involved in reproduction	5.55385e-08	0.000104912	GRMZM2G139977, GRMZM2G114459, GRMZM2G149153, GRMZM2G018926, GRMZM2G132504, GRMZM2G470556, GRMZM2G428242, GRMZM2G440943, GRMZM2G157598, GRMZM2G034276, GRMZM2G069886, GRMZM2G159357, GRMZM2G473138, GRMZM2G312110, GRMZM2G049342, GRMZM2G467799, GRMZM2G385182, GRMZM2G474798, GRMZM2G368678, GRMZM2G041697, GRMZM2G162184, GRMZM2G176698, GRMZM2G159744, GRMZM2G439339, GRMZM2G139038, GRMZM2G003742, GRMZM2G16…
15	GO:0048731	system development	6.54898e-08	0.000123645	GRMZM2G139977, GRMZM2G316191, GRMZM2G114459, GRMZM2G149153, GRMZM2G018926, GRMZM2G132504, GRMZM2G470556, GRMZM2G428242, GRMZM2G440943, GRMZM2G157598, GRMZM2G034276, GRMZM2G069886, GRMZM2G159357, GRMZM2G473138, GRMZM2G312110, GRMZM2G049342, GRMZM2G467799, GRMZM2G003043, GRMZM2G385182, GRMZM2G474798, GRMZM2G041697, GRMZM2G162184, GRMZM2G176698, GRMZM2G159744, GRMZM2G439339, GRMZM2G139038, GRMZM2G00…
15	GO:0019219	regulation of nucleobase-containing compound metabolic process	1.18878e-07	0.000224323	GRMZM2G172427, GRMZM2G314661, GRMZM2G139977, GRMZM2G316191, GRMZM2G114459, GRMZM2G153792, GRMZM2G446872, GRMZM2G470556, GRMZM2G350447, GRMZM2G069886, GRMZM2G159357, GRMZM2G473138, GRMZM2G049342, GRMZM2G467799, GRMZM2G003043, GRMZM2G012041, GRMZM2G109509, GRMZM2G041697, GRMZM2G159744, AC196465.3_FG006, GRMZM2G110572, GRMZM2G359237, GRMZM2G134214, GRMZM2G550865, GRMZM2G409865, GRMZM2G014346, GRMZM2…
15	GO:0006351	transcription, DNA-templated	1.84823e-07	0.000348577	GRMZM2G172427, GRMZM2G314661, GRMZM2G139977, GRMZM2G316191, GRMZM2G443814, GRMZM2G470556, GRMZM2G350447, GRMZM2G069886, GRMZM2G159357, GRMZM2G473138, GRMZM2G049342, GRMZM2G467799, GRMZM2G003043, GRMZM2G109509, AC234158.1_FG005, GRMZM2G041697, GRMZM2G159744, AC196465.3_FG006, GRMZM2G134214, GRMZM2G125294, GRMZM2G169688, GRMZM2G317652, GRMZM2G049159, GRMZM2G341747, GRMZM2G103896, GRMZM2G137944, GRM…
15	GO:0097659	nucleic acid-templated transcription	1.84823e-07	0.000348577	GRMZM2G172427, GRMZM2G314661, GRMZM2G139977, GRMZM2G316191, GRMZM2G443814, GRMZM2G470556, GRMZM2G350447, GRMZM2G069886, GRMZM2G159357, GRMZM2G473138, GRMZM2G049342, GRMZM2G467799, GRMZM2G003043, GRMZM2G109509, AC234158.1_FG005, GRMZM2G041697, GRMZM2G159744, AC196465.3_FG006, GRMZM2G134214, GRMZM2G125294, GRMZM2G169688, GRMZM2G317652, GRMZM2G049159, GRMZM2G341747, GRMZM2G103896, GRMZM2G137944, GRM…
15	GO:0007062	sister chromatid cohesion	2.07834e-07	0.00039156	GRMZM2G018926, GRMZM2G132504, GRMZM2G034276, GRMZM2G321753, GRMZM2G093119, GRMZM2G440916, AC208440.3_FG003, GRMZM2G131443
15	GO:0051252	regulation of RNA metabolic process	2.09675e-07	0.000394818	GRMZM2G172427, GRMZM2G314661, GRMZM2G139977, GRMZM2G316191, GRMZM2G114459, GRMZM2G153792, GRMZM2G446872, GRMZM2G470556, GRMZM2G350447, GRMZM2G069886, GRMZM2G159357, GRMZM2G473138, GRMZM2G049342, GRMZM2G467799, GRMZM2G003043, GRMZM2G012041, GRMZM2G109509, GRMZM2G041697, GRMZM2G159744, AC196465.3_FG006, GRMZM2G110572, GRMZM2G359237, GRMZM2G134214, GRMZM2G550865, GRMZM2G409865, GRMZM2G014346, GRMZM2…
15	GO:0016569	covalent chromatin modification	2.16849e-07	0.000408111	GRMZM2G172427, GRMZM2G139977, GRMZM2G316191, GRMZM2G443814, GRMZM2G470556, GRMZM2G428242, GRMZM2G440943, GRMZM2G350447, GRMZM2G069886, GRMZM2G473138, GRMZM2G162184, GRMZM2G464000, GRMZM5G854499, GRMZM2G078379, GRMZM2G163849, GRMZM2G125432, GRMZM2G107109, GRMZM2G172152, GRMZM2G475362, GRMZM2G156910, GRMZM2G425751, GRMZM2G436226, GRMZM2G007922, GRMZM2G300955, GRMZM2G021864
15	GO:0032774	RNA biosynthetic process	2.23168e-07	0.00041978	GRMZM2G172427, GRMZM2G314661, GRMZM2G139977, GRMZM2G316191, GRMZM2G443814, GRMZM2G470556, GRMZM2G350447, GRMZM2G069886, GRMZM2G159357, GRMZM2G473138, GRMZM2G049342, GRMZM2G467799, GRMZM2G003043, GRMZM2G109509, AC234158.1_FG005, GRMZM2G041697, GRMZM2G159744, AC196465.3_FG006, GRMZM2G134214, GRMZM2G125294, GRMZM2G169688, GRMZM2G317652, GRMZM2G049159, GRMZM2G341747, GRMZM2G103896, GRMZM2G137944, GRM…
15	GO:0009648	photoperiodism	2.24749e-07	0.000422528	GRMZM2G139977, GRMZM2G114459, GRMZM2G470556, GRMZM2G440943, GRMZM2G069886, GRMZM2G139038, GRMZM2G115755, GRMZM2G139419, AC155496.2_FG009, GRMZM5G866843, GRMZM2G138230, GRMZM2G107109, GRMZM2G172152, GRMZM2G475362, GRMZM2G156910, GRMZM5G828278, GRMZM2G119657, GRMZM2G704093
15	GO:0010467	gene expression	3.18156e-07	0.000597815	GRMZM2G172427, GRMZM2G314661, GRMZM2G139977, GRMZM2G316191, GRMZM2G153162, GRMZM2G447745, GRMZM2G410393, GRMZM2G443814, GRMZM2G018926, GRMZM2G132504, GRMZM2G470556, GRMZM2G350447, GRMZM2G024466, GRMZM2G069886, GRMZM2G159357, GRMZM2G473138, GRMZM2G049342, GRMZM2G467799, GRMZM2G034025, GRMZM2G418515, GRMZM2G003043, GRMZM2G012041, GRMZM2G109509, AC234158.1_FG005, GRMZM2G099355, GRMZM2G398527, GRMZM2…
15	GO:0050789	regulation of biological process	4.00004e-07	0.000751207	GRMZM2G172427, GRMZM2G314661, GRMZM2G139977, GRMZM2G316191, GRMZM2G114459, GRMZM2G153162, GRMZM2G424582, GRMZM2G153792, GRMZM2G446872, GRMZM2G018926, GRMZM2G132504, GRMZM2G470556, AC226373.2_FG010, GRMZM2G410951, GRMZM2G015432, GRMZM2G428242, GRMZM2G440943, GRMZM2G350447, GRMZM2G024466, GRMZM2G034276, GRMZM2G069886, GRMZM2G159357, GRMZM2G473138, GRMZM2G312110, GRMZM2G049342, GRMZM2G467799, GRMZM2…
15	GO:0006355	regulation of transcription, DNA-templated	5.29863e-07	0.000994554	GRMZM2G172427, GRMZM2G314661, GRMZM2G139977, GRMZM2G316191, GRMZM2G114459, GRMZM2G153792, GRMZM2G446872, GRMZM2G470556, GRMZM2G350447, GRMZM2G069886, GRMZM2G159357, GRMZM2G473138, GRMZM2G049342, GRMZM2G467799, GRMZM2G003043, GRMZM2G109509, GRMZM2G041697, GRMZM2G159744, AC196465.3_FG006, GRMZM2G110572, GRMZM2G359237, GRMZM2G134214, GRMZM2G550865, GRMZM2G409865, GRMZM2G014346, GRMZM2G125294, GRMZM2…
15	GO:1903506	regulation of nucleic acid-templated transcription	5.29863e-07	0.000994554	GRMZM2G172427, GRMZM2G314661, GRMZM2G139977, GRMZM2G316191, GRMZM2G114459, GRMZM2G153792, GRMZM2G446872, GRMZM2G470556, GRMZM2G350447, GRMZM2G069886, GRMZM2G159357, GRMZM2G473138, GRMZM2G049342, GRMZM2G467799, GRMZM2G003043, GRMZM2G109509, GRMZM2G041697, GRMZM2G159744, AC196465.3_FG006, GRMZM2G110572, GRMZM2G359237, GRMZM2G134214, GRMZM2G550865, GRMZM2G409865, GRMZM2G014346, GRMZM2G125294, GRMZM2…
15	GO:2001141	regulation of RNA biosynthetic process	5.29863e-07	0.000994554	GRMZM2G172427, GRMZM2G314661, GRMZM2G139977, GRMZM2G316191, GRMZM2G114459, GRMZM2G153792, GRMZM2G446872, GRMZM2G470556, GRMZM2G350447, GRMZM2G069886, GRMZM2G159357, GRMZM2G473138, GRMZM2G049342, GRMZM2G467799, GRMZM2G003043, GRMZM2G109509, GRMZM2G041697, GRMZM2G159744, AC196465.3_FG006, GRMZM2G110572, GRMZM2G359237, GRMZM2G134214, GRMZM2G550865, GRMZM2G409865, GRMZM2G014346, GRMZM2G125294, GRMZM2…
15	GO:0065007	biological regulation	7.43498e-07	0.00139332	GRMZM2G172427, GRMZM2G314661, GRMZM2G139977, GRMZM2G316191, GRMZM2G114459, GRMZM2G153162, GRMZM2G424582, GRMZM2G153792, GRMZM2G446872, GRMZM2G018926, GRMZM2G132504, GRMZM2G470556, AC226373.2_FG010, GRMZM2G466139, GRMZM2G410951, GRMZM2G015432, GRMZM2G428242, GRMZM2G440943, GRMZM2G350447, GRMZM2G024466, GRMZM2G034276, GRMZM2G069886, GRMZM2G159357, GRMZM2G473138, GRMZM2G176209, GRMZM2G312110, GRMZM2…
15	GO:0048573	photoperiodism, flowering	7.46326e-07	0.00139787	GRMZM2G139977, GRMZM2G114459, GRMZM2G470556, GRMZM2G440943, GRMZM2G069886, GRMZM2G139038, GRMZM2G115755, AC155496.2_FG009, GRMZM5G866843, GRMZM2G107109, GRMZM2G172152, GRMZM2G475362, GRMZM2G156910, GRMZM5G828278, GRMZM2G119657, GRMZM2G704093
15	GO:0000819	sister chromatid segregation	9.5089e-07	0.00178007	GRMZM2G018926, GRMZM2G132504, GRMZM2G034276, GRMZM2G439339, GRMZM2G321753, GRMZM2G093119, GRMZM2G170591, GRMZM2G440916, AC208440.3_FG003, GRMZM2G131443
15	GO:0046483	heterocycle metabolic process	1.13478e-06	0.00212317	GRMZM2G172427, GRMZM2G314661, GRMZM2G139977, GRMZM2G316191, GRMZM2G153162, GRMZM2G447745, GRMZM2G410393, GRMZM2G443814, GRMZM2G470556, GRMZM2G350447, GRMZM2G024466, GRMZM2G069886, GRMZM2G159357, GRMZM2G473138, GRMZM2G049342, GRMZM2G467799, GRMZM2G003043, GRMZM2G012041, GRMZM2G109509, AC234158.1_FG005, GRMZM2G099355, GRMZM2G368678, GRMZM2G398527, GRMZM2G041697, GRMZM2G159744, GRMZM2G461356, GRMZM2…
15	GO:0048316	seed development	1.15438e-06	0.0021587	GRMZM2G018926, GRMZM2G132504, GRMZM2G157598, GRMZM2G034276, GRMZM2G049342, GRMZM2G385182, GRMZM2G474798, GRMZM2G041697, GRMZM2G162184, GRMZM2G159744, GRMZM2G003742, GRMZM2G110572, GRMZM2G063544, GRMZM2G092451, AC155496.2_FG009, GRMZM2G319169, GRMZM2G460090, GRMZM5G854499, GRMZM2G026991, GRMZM2G374309, GRMZM2G017089, GRMZM2G049954, GRMZM5G866843, GRMZM2G123587, GRMZM2G321753, GRMZM2G039455, GRMZM2…
15	GO:0006325	chromatin organization	1.28421e-06	0.00240019	GRMZM2G172427, GRMZM2G139977, GRMZM2G316191, GRMZM2G443814, GRMZM2G470556, GRMZM2G428242, GRMZM2G440943, GRMZM2G350447, GRMZM2G069886, GRMZM2G473138, GRMZM2G467799, GRMZM2G041697, GRMZM2G162184, GRMZM2G464000, GRMZM2G092451, GRMZM5G854499, GRMZM2G078379, GRMZM2G123587, GRMZM2G472428, GRMZM2G163849, GRMZM2G125432, GRMZM2G107109, GRMZM2G172152, GRMZM2G475362, GRMZM2G156910, GRMZM2G412150, GRMZM2G42…
15	GO:0043170	macromolecule metabolic process	1.39617e-06	0.00260805	GRMZM2G172427, GRMZM2G314661, GRMZM2G139977, GRMZM2G316191, GRMZM2G153162, GRMZM2G424582, GRMZM2G447745, GRMZM2G410393, GRMZM2G443814, GRMZM2G018926, GRMZM2G132504, GRMZM2G470556, GRMZM2G428242, GRMZM2G440943, GRMZM2G350447, GRMZM2G024466, GRMZM2G069886, GRMZM2G159357, GRMZM2G473138, GRMZM2G049342, GRMZM2G467799, GRMZM2G153722, GRMZM2G034025, GRMZM2G418515, GRMZM2G003043, GRMZM2G012041, GRMZM2G10…
15	GO:0051128	regulation of cellular component organization	1.68063e-06	0.00313774	GRMZM2G172427, GRMZM2G410951, GRMZM2G350447, GRMZM2G034276, GRMZM2G049342, GRMZM2G003043, GRMZM2G439339, GRMZM2G017654, GRMZM2G075683, GRMZM2G153150, GRMZM2G096092, GRMZM2G123587, GRMZM2G321753, GRMZM2G125432, GRMZM2G170591, GRMZM2G172152, GRMZM2G104288, GRMZM2G459746, AC208440.3_FG003, GRMZM2G349554, GRMZM2G035168, GRMZM5G836827, GRMZM2G119657, GRMZM2G096370, GRMZM2G056773, GRMZM2G021864
15	GO:0016570	histone modification	2.25073e-06	0.00419987	GRMZM2G172427, GRMZM2G139977, GRMZM2G443814, GRMZM2G470556, GRMZM2G440943, GRMZM2G350447, GRMZM2G069886, GRMZM2G473138, GRMZM2G162184, GRMZM2G464000, GRMZM5G854499, GRMZM2G078379, GRMZM2G125432, GRMZM2G107109, GRMZM2G475362, GRMZM2G156910, GRMZM2G425751, GRMZM2G436226, GRMZM2G300955
15	GO:0006996	organelle organization	2.33731e-06	0.00435908	GRMZM2G172427, GRMZM2G139977, GRMZM2G316191, GRMZM2G443814, GRMZM2G018926, GRMZM2G132504, GRMZM2G470556, GRMZM2G410951, GRMZM2G428242, GRMZM2G440943, GRMZM2G350447, GRMZM2G157598, GRMZM2G034276, GRMZM2G069886, GRMZM2G473138, GRMZM2G467799, GRMZM2G153722, GRMZM2G163277, GRMZM2G003043, GRMZM2G174803, GRMZM2G041697, GRMZM2G162184, GRMZM2G439339, GRMZM2G464000, GRMZM2G092451, GRMZM5G854499, GRMZM2G05…
15	GO:0045144	meiotic sister chromatid segregation	2.85228e-06	0.00531665	GRMZM2G018926, GRMZM2G132504, GRMZM2G034276, AC208440.3_FG003, GRMZM2G131443
15	GO:0051177	meiotic sister chromatid cohesion	2.85228e-06	0.00531665	GRMZM2G018926, GRMZM2G132504, GRMZM2G034276, AC208440.3_FG003, GRMZM2G131443
15	GO:0098813	nuclear chromosome segregation	3.03544e-06	0.00565199	GRMZM2G018926, GRMZM2G132504, GRMZM2G034276, GRMZM2G003043, GRMZM2G439339, GRMZM2G153150, GRMZM2G321753, GRMZM2G093119, GRMZM2G170591, GRMZM2G440916, AC208440.3_FG003, GRMZM2G131443
15	GO:0033043	regulation of organelle organization	3.09905e-06	0.00576734	GRMZM2G172427, GRMZM2G410951, GRMZM2G350447, GRMZM2G034276, GRMZM2G003043, GRMZM2G439339, GRMZM2G153150, GRMZM2G096092, GRMZM2G123587, GRMZM2G321753, GRMZM2G125432, GRMZM2G170591, GRMZM2G104288, GRMZM2G459746, AC208440.3_FG003, GRMZM2G035168, GRMZM5G836827, GRMZM2G096370, GRMZM2G056773, GRMZM2G021864
15	GO:0007059	chromosome segregation	3.27107e-06	0.00608419	GRMZM2G018926, GRMZM2G132504, GRMZM2G034276, GRMZM2G003043, GRMZM2G439339, GRMZM2G092451, GRMZM2G153150, GRMZM2G321753, GRMZM2G093119, GRMZM2G170591, GRMZM2G440916, AC208440.3_FG003, GRMZM2G131443
15	GO:0016458	gene silencing	3.39105e-06	0.00630397	GRMZM2G172427, GRMZM2G350447, GRMZM2G024466, GRMZM2G012041, AC234158.1_FG005, GRMZM2G461356, GRMZM2G123587, GRMZM2G138230, GRMZM2G039455, GRMZM2G472428, GRMZM2G125432, GRMZM2G014452, GRMZM2G153797, GRMZM2G104288, GRMZM2G134284, GRMZM2G076730, AC199001.3_FG005, GRMZM2G300955, GRMZM2G021864, GRMZM2G043238
15	GO:0031047	gene silencing by RNA	3.70391e-06	0.00688187	GRMZM2G350447, GRMZM2G024466, AC234158.1_FG005, GRMZM2G461356, GRMZM2G138230, GRMZM2G039455, GRMZM2G472428, GRMZM2G014452, GRMZM2G153797, GRMZM2G104288, GRMZM2G134284, GRMZM2G076730, AC199001.3_FG005, GRMZM2G300955, GRMZM2G021864, GRMZM2G043238
15	GO:0016071	mRNA metabolic process	4.36323e-06	0.00810252	GRMZM2G410393, GRMZM2G099355, GRMZM2G398527, GRMZM2G461356, GRMZM2G115755, GRMZM2G156575, GRMZM2G139419, GRMZM2G132857, GRMZM2G174785, GRMZM2G049159, GRMZM2G026991, GRMZM2G137944, GRMZM2G017089, GRMZM2G021483, GRMZM2G075628, GRMZM2G145935, GRMZM2G138230, GRMZM2G052926, GRMZM2G124051, GRMZM2G145034, GRMZM2G101689, GRMZM2G085825, GRMZM2G029258, GRMZM2G134844, GRMZM2G144618, GRMZM2G418263, GRMZM2G41…
15	GO:0010154	fruit development	4.40626e-06	0.00817801	GRMZM2G018926, GRMZM2G132504, GRMZM2G157598, GRMZM2G034276, GRMZM2G049342, GRMZM2G385182, GRMZM2G474798, GRMZM2G041697, GRMZM2G162184, GRMZM2G159744, GRMZM2G003742, GRMZM2G110572, GRMZM2G063544, GRMZM2G092451, AC155496.2_FG009, GRMZM2G319169, GRMZM2G460090, GRMZM5G854499, GRMZM2G026991, GRMZM2G374309, GRMZM2G017089, GRMZM2G049954, GRMZM5G866843, GRMZM2G123587, GRMZM2G321753, GRMZM2G039455, GRMZM2…
15	GO:0034654	nucleobase-containing compound biosynthetic process	4.70702e-06	0.00873152	GRMZM2G172427, GRMZM2G314661, GRMZM2G139977, GRMZM2G316191, GRMZM2G443814, GRMZM2G470556, GRMZM2G350447, GRMZM2G069886, GRMZM2G159357, GRMZM2G473138, GRMZM2G049342, GRMZM2G467799, GRMZM2G003043, GRMZM2G109509, AC234158.1_FG005, GRMZM2G041697, GRMZM2G159744, AC196465.3_FG006, GRMZM2G134214, GRMZM2G125294, GRMZM2G169688, GRMZM2G317652, GRMZM2G049159, GRMZM2G341747, GRMZM2G103896, GRMZM2G137944, GRM…
15	GO:0050793	regulation of developmental process	4.89236e-06	0.00907043	GRMZM2G316191, GRMZM2G114459, GRMZM2G153792, GRMZM2G428242, GRMZM2G440943, GRMZM2G473138, GRMZM2G049342, GRMZM2G003043, GRMZM2G162184, GRMZM2G439339, GRMZM2G139038, GRMZM2G017654, GRMZM2G115755, GRMZM2G092451, AC155496.2_FG009, GRMZM5G854499, GRMZM2G075683, GRMZM2G153150, GRMZM2G321753, GRMZM2G075628, GRMZM2G039455, GRMZM2G048680, GRMZM2G052926, GRMZM2G471529, GRMZM2G160504, GRMZM2G098227, GRMZM2…
15	GO:0050794	regulation of cellular process	5.07718e-06	0.00940801	GRMZM2G172427, GRMZM2G314661, GRMZM2G139977, GRMZM2G316191, GRMZM2G114459, GRMZM2G153162, GRMZM2G424582, GRMZM2G153792, GRMZM2G446872, GRMZM2G470556, GRMZM2G410951, GRMZM2G015432, GRMZM2G350447, GRMZM2G024466, GRMZM2G034276, GRMZM2G069886, GRMZM2G159357, GRMZM2G473138, GRMZM2G312110, GRMZM2G049342, GRMZM2G467799, GRMZM2G153722, GRMZM2G003043, GRMZM2G012041, GRMZM2G109509, AC234158.1_FG005, GRMZM2…
15	GO:0006725	cellular aromatic compound metabolic process	6.15847e-06	0.0114055	GRMZM2G172427, GRMZM2G314661, GRMZM2G139977, GRMZM2G316191, GRMZM2G153162, GRMZM2G447745, GRMZM2G410393, GRMZM2G443814, GRMZM2G470556, GRMZM2G350447, GRMZM2G024466, GRMZM2G069886, GRMZM2G159357, GRMZM2G473138, GRMZM2G049342, GRMZM2G467799, GRMZM2G003043, GRMZM2G012041, GRMZM2G109509, AC234158.1_FG005, GRMZM2G099355, GRMZM2G368678, GRMZM2G398527, GRMZM2G041697, GRMZM2G159744, GRMZM2G461356, GRMZM2…
15	GO:0044260	cellular macromolecule metabolic process	7.05742e-06	0.0130633	GRMZM2G172427, GRMZM2G314661, GRMZM2G139977, GRMZM2G316191, GRMZM2G153162, GRMZM2G424582, GRMZM2G447745, GRMZM2G410393, GRMZM2G443814, GRMZM2G470556, GRMZM2G440943, GRMZM2G350447, GRMZM2G024466, GRMZM2G069886, GRMZM2G159357, GRMZM2G473138, GRMZM2G049342, GRMZM2G467799, GRMZM2G153722, GRMZM2G034025, GRMZM2G003043, GRMZM2G012041, GRMZM2G109509, GRMZM2G021299, AC234158.1_FG005, GRMZM2G099355, GRMZM2…
15	GO:0006357	regulation of transcription from RNA polymerase II promoter	7.1617e-06	0.0132491	GRMZM2G139977, GRMZM2G114459, GRMZM2G153792, GRMZM2G446872, GRMZM2G470556, GRMZM2G069886, GRMZM2G003043, GRMZM2G041697, GRMZM2G341747, GRMZM2G153150, GRMZM2G153594, GRMZM5G828278, GRMZM2G353885, GRMZM2G053588, GRMZM2G017368, GRMZM2G171488
15	GO:0090213	regulation of radial pattern formation	7.67471e-06	0.0141905	GRMZM2G114459, GRMZM2G153792, GRMZM5G828278, GRMZM2G053588
15	GO:0006396	RNA processing	9.01316e-06	0.0166563	GRMZM2G447745, GRMZM2G410393, GRMZM2G024466, GRMZM2G049342, GRMZM2G012041, AC234158.1_FG005, GRMZM2G099355, GRMZM2G398527, GRMZM2G461356, GRMZM2G115755, GRMZM2G156575, GRMZM2G132857, GRMZM2G174785, GRMZM2G049159, GRMZM2G089406, GRMZM2G026991, GRMZM2G122185, GRMZM2G137944, GRMZM2G017089, GRMZM2G049954, GRMZM2G154574, GRMZM2G021483, GRMZM2G075628, GRMZM2G145935, GRMZM2G039455, GRMZM2G052926, GRMZM2…
15	GO:0010605	negative regulation of macromolecule metabolic process	9.38137e-06	0.0173274	GRMZM2G172427, GRMZM2G316191, GRMZM2G350447, GRMZM2G024466, GRMZM2G012041, AC234158.1_FG005, GRMZM2G439339, GRMZM2G461356, GRMZM2G154839, GRMZM2G017089, GRMZM2G123587, GRMZM2G138230, GRMZM2G039455, GRMZM2G472428, GRMZM2G125432, GRMZM2G098227, GRMZM2G107109, GRMZM2G043764, GRMZM2G014452, GRMZM2G074373, GRMZM2G156910, GRMZM2G153797, GRMZM2G104288, GRMZM2G134284, GRMZM2G367834, GRMZM2G035168, GRMZM2…
15	GO:0007126	meiotic nuclear division	1.1348e-05	0.0209485	GRMZM2G018926, GRMZM2G132504, GRMZM2G157598, GRMZM2G034276, GRMZM2G003043, GRMZM2G153150, GRMZM2G096092, GRMZM2G144097, GRMZM2G459746, AC208440.3_FG003, GRMZM2G035168, AC210848.3_FG004, GRMZM2G131443
15	GO:0007135	meiosis II	1.20958e-05	0.0223168	GRMZM2G018926, GRMZM2G132504, GRMZM2G034276, AC208440.3_FG003, GRMZM2G131443
15	GO:1903046	meiotic cell cycle process	1.28918e-05	0.0237725	GRMZM2G018926, GRMZM2G132504, GRMZM2G157598, GRMZM2G034276, GRMZM2G003043, GRMZM2G153150, GRMZM2G096092, GRMZM2G144097, GRMZM2G459746, AC208440.3_FG003, GRMZM2G035168, AC210848.3_FG004, GRMZM2G131443
15	GO:0048571	long-day photoperiodism	1.52395e-05	0.0280865	GRMZM2G139038, GRMZM2G115755, GRMZM2G139419, GRMZM2G138230, GRMZM2G107109, GRMZM2G172152, GRMZM2G156910, GRMZM2G119657
15	GO:0016441	posttranscriptional gene silencing	1.65421e-05	0.0304706	GRMZM2G024466, GRMZM2G012041, AC234158.1_FG005, GRMZM2G461356, GRMZM2G138230, GRMZM2G039455, GRMZM2G014452, GRMZM2G153797, GRMZM2G104288, GRMZM2G134284, GRMZM2G076730, AC199001.3_FG005, GRMZM2G043238
15	GO:1901360	organic cyclic compound metabolic process	1.85467e-05	0.0341444	GRMZM2G172427, GRMZM2G314661, GRMZM2G139977, GRMZM2G316191, GRMZM2G153162, GRMZM2G447745, GRMZM2G410393, GRMZM2G443814, GRMZM2G470556, GRMZM2G350447, GRMZM2G024466, GRMZM2G069886, GRMZM2G159357, GRMZM2G473138, GRMZM2G049342, GRMZM2G467799, GRMZM2G003043, GRMZM2G012041, GRMZM2G109509, AC234158.1_FG005, GRMZM2G099355, GRMZM2G368678, GRMZM2G398527, GRMZM2G041697, GRMZM2G159744, GRMZM2G461356, GRMZM2…
15	GO:0007064	mitotic sister chromatid cohesion	2.23755e-05	0.0411709	GRMZM2G018926, GRMZM2G132504, GRMZM2G034276, AC208440.3_FG003
15	GO:0051239	regulation of multicellular organismal process	2.67871e-05	0.0492614	GRMZM2G316191, GRMZM2G114459, GRMZM2G153792, GRMZM2G428242, GRMZM2G440943, GRMZM2G473138, GRMZM2G049342, GRMZM2G003043, GRMZM2G439339, GRMZM2G139038, GRMZM2G017654, GRMZM2G115755, AC155496.2_FG009, GRMZM2G153150, GRMZM2G321753, GRMZM2G075628, GRMZM2G048680, GRMZM2G471529, GRMZM2G160504, GRMZM2G098227, GRMZM2G107109, GRMZM2G051790, GRMZM2G172152, GRMZM2G475362, GRMZM2G156910, GRMZM5G828278, GRMZM2…
15	GO:0010564	regulation of cell cycle process	2.69106e-05	0.0494617	GRMZM2G034276, GRMZM2G003043, GRMZM2G162184, GRMZM2G439339, GRMZM5G854499, GRMZM2G153150, GRMZM2G321753, GRMZM2G170591, GRMZM2G459746, AC208440.3_FG003, GRMZM2G035168, GRMZM2G049759
15	GO:0070192	chromosome organization involved in meiotic cell cycle	3.28508e-05	0.0603469	GRMZM2G018926, GRMZM2G132504, GRMZM2G034276, GRMZM2G003043, GRMZM2G153150, AC208440.3_FG003, GRMZM2G131443
15	GO:0060341	regulation of cellular localization	3.57793e-05	0.0656909	GRMZM2G034276, GRMZM2G167031, GRMZM2G056645, GRMZM2G104288, AC208440.3_FG003, GRMZM2G043238
15	GO:2000026	regulation of multicellular organismal development	4.72256e-05	0.0866589	GRMZM2G316191, GRMZM2G114459, GRMZM2G153792, GRMZM2G428242, GRMZM2G440943, GRMZM2G473138, GRMZM2G049342, GRMZM2G439339, GRMZM2G139038, GRMZM2G017654, GRMZM2G115755, AC155496.2_FG009, GRMZM2G321753, GRMZM2G075628, GRMZM2G048680, GRMZM2G471529, GRMZM2G160504, GRMZM2G098227, GRMZM2G107109, GRMZM2G051790, GRMZM2G172152, GRMZM2G475362, GRMZM2G156910, GRMZM5G828278, GRMZM2G053588, GRMZM2G349554, GRMZM2…
15	GO:0016579	protein deubiquitination	4.86226e-05	0.0891739	GRMZM2G018508, GRMZM2G451357, GRMZM5G864266, GRMZM2G303655, GRMZM2G009655, GRMZM2G014917, GRMZM2G104288, GRMZM2G330690, GRMZM2G091151
16	GO:0043412	macromolecule modification	4.49978e-05	0.103585	GRMZM2G179097, GRMZM2G155837, GRMZM2G145104, GRMZM2G353209, GRMZM2G043350, GRMZM2G147026, GRMZM2G354621, GRMZM2G073399, GRMZM2G393742, GRMZM2G056036, GRMZM2G103166, GRMZM2G151916, GRMZM2G105855, GRMZM2G169998, GRMZM2G426275, GRMZM2G321153, GRMZM2G470740, GRMZM2G024231, GRMZM2G119791, GRMZM2G375222, GRMZM2G460472, GRMZM2G053766, GRMZM2G092652, GRMZM2G340048, GRMZM2G136341, GRMZM2G465833, AC233961.…
16	GO:0040008	regulation of growth	6.9759e-05	0.160515	GRMZM2G147026, GRMZM2G024231, GRMZM2G115975, GRMZM2G106683, GRMZM2G155889, GRMZM2G104125, GRMZM2G154229, GRMZM2G150631, GRMZM2G131482, GRMZM2G152438, GRMZM2G155123, GRMZM2G004455, AC231745.1_FG004, GRMZM2G102625, GRMZM2G070034, GRMZM6G548844, AC226230.2_FG001, GRMZM2G074572, GRMZM2G149289, AC211652.4_FG002, GRMZM2G045404, GRMZM2G126266, GRMZM5G813111
16	GO:0015031	protein transport	0.000114054	0.262325	GRMZM2G082916, GRMZM2G408305, GRMZM2G043350, GRMZM2G151916, GRMZM2G313460, GRMZM2G111713, GRMZM2G115875, GRMZM2G091119, GRMZM2G009346, GRMZM2G126946, GRMZM2G122666, GRMZM5G830776, GRMZM2G054028, GRMZM2G019597, GRMZM2G357399, GRMZM2G127297, GRMZM2G410782, GRMZM2G099528, GRMZM2G124918, GRMZM2G130987, GRMZM2G021378, GRMZM2G330772, GRMZM2G136455, GRMZM2G029486, GRMZM2G143445, GRMZM2G157043, GRMZM2G16…
16	GO:0045184	establishment of protein localization	0.000133982	0.308024	GRMZM2G082916, GRMZM2G408305, GRMZM2G043350, GRMZM2G151916, GRMZM2G313460, GRMZM2G111713, GRMZM2G115875, GRMZM2G091119, GRMZM2G009346, GRMZM2G126946, GRMZM2G122666, GRMZM5G830776, GRMZM2G054028, GRMZM2G019597, GRMZM2G357399, GRMZM2G127297, GRMZM2G410782, GRMZM2G099528, GRMZM2G124918, GRMZM2G130987, GRMZM2G021378, GRMZM2G330772, GRMZM2G136455, GRMZM2G029486, GRMZM2G143445, GRMZM2G157043, GRMZM2G16…
16	GO:0071702	organic substance transport	0.000167187	0.384195	GRMZM2G027860, GRMZM2G082916, GRMZM2G408305, GRMZM2G043350, GRMZM2G151916, GRMZM2G313460, GRMZM2G061099, GRMZM2G111713, GRMZM2G115875, GRMZM5G840699, GRMZM2G091119, GRMZM2G009346, GRMZM2G126946, GRMZM2G007810, GRMZM2G122666, GRMZM5G830776, GRMZM2G054028, GRMZM5G863229, GRMZM2G019597, GRMZM2G357399, GRMZM2G127297, GRMZM2G410782, GRMZM2G099528, GRMZM2G124918, GRMZM2G003988, GRMZM2G173067, GRMZM2G13…
16	GO:0006325	chromatin organization	0.000293468	0.674095	GRMZM2G393742, GRMZM2G103166, GRMZM2G470740, GRMZM2G375222, AC233961.1_FG001, GRMZM2G107807, GRMZM2G370715, GRMZM2G341271, GRMZM2G003638, GRMZM2G054162, GRMZM2G375984, GRMZM2G428933, GRMZM2G176707, GRMZM2G148810, GRMZM2G130724, GRMZM5G862959, GRMZM2G139710, GRMZM2G177974, GRMZM2G025095, GRMZM2G010342, GRMZM2G075320, GRMZM2G334457, GRMZM2G102625, GRMZM2G022206, GRMZM2G141258, GRMZM2G149289, GRMZM2…
16	GO:0016569	covalent chromatin modification	0.000378092	0.8681	GRMZM2G393742, GRMZM2G103166, GRMZM2G470740, AC233961.1_FG001, GRMZM2G107807, GRMZM2G341271, GRMZM2G054162, GRMZM2G428933, GRMZM2G148810, GRMZM2G130724, GRMZM5G862959, GRMZM2G139710, GRMZM2G177974, GRMZM2G025095, GRMZM2G010342, GRMZM2G075320, GRMZM2G334457, GRMZM2G102625, GRMZM2G022206, GRMZM2G141258, GRMZM2G058158, GRMZM2G015190, GRMZM2G043484, GRMZM2G025924, GRMZM5G813111
16	GO:0000209	protein polyubiquitination	0.000383832	0.880895	GRMZM2G100913, GRMZM2G027378, GRMZM2G071010, GRMZM2G022206, GRMZM2G151616, GRMZM2G007381, GRMZM2G157605, GRMZM2G097089, GRMZM2G116919
16	GO:0006464	cellular protein modification process	0.00065339	1	GRMZM2G179097, GRMZM2G155837, GRMZM2G145104, GRMZM2G353209, GRMZM2G043350, GRMZM2G147026, GRMZM2G354621, GRMZM2G073399, GRMZM2G393742, GRMZM2G056036, GRMZM2G151916, GRMZM2G105855, GRMZM2G426275, GRMZM2G321153, GRMZM2G470740, GRMZM2G024231, GRMZM2G119791, GRMZM2G460472, GRMZM2G053766, GRMZM2G092652, GRMZM2G340048, GRMZM2G136341, GRMZM2G465833, AC233961.1_FG001, GRMZM2G084791, GRMZM2G436511, GRMZM5…
16	GO:0036211	protein modification process	0.00065339	1	GRMZM2G179097, GRMZM2G155837, GRMZM2G145104, GRMZM2G353209, GRMZM2G043350, GRMZM2G147026, GRMZM2G354621, GRMZM2G073399, GRMZM2G393742, GRMZM2G056036, GRMZM2G151916, GRMZM2G105855, GRMZM2G426275, GRMZM2G321153, GRMZM2G470740, GRMZM2G024231, GRMZM2G119791, GRMZM2G460472, GRMZM2G053766, GRMZM2G092652, GRMZM2G340048, GRMZM2G136341, GRMZM2G465833, AC233961.1_FG001, GRMZM2G084791, GRMZM2G436511, GRMZM5…

## Sheet: Dataset EV7C
Dataset EV7C. Biclusters generated by ENIGMA.
Module number	Member genes
0	GRMZM2G053726	GRMZM2G463913	GRMZM2G088396	GRMZM2G128518	GRMZM2G118610	GRMZM2G092793	GRMZM2G177970	GRMZM2G048537	GRMZM2G013957	GRMZM2G038003	GRMZM2G004352	GRMZM2G102838	GRMZM2G177070	GRMZM2G177412	GRMZM2G130379	GRMZM2G090718	GRMZM2G123719	GRMZM2G457929	GRMZM2G087570	GRMZM2G117222	GRMZM2G113205	GRMZM2G035213	GRMZM2G121128	GRMZM2G036880	GRMZM2G180430	GRMZM2G024245	GRMZM2G088601	GRMZM2G158131	GRMZM5G899308	GRMZM2G167253	GRMZM5G805134	GRMZM2G089119	GRMZM2G146437	GRMZM5G839640	GRMZM2G043291	GRMZM2G100344	GRMZM2G036921	GRMZM2G360021	GRMZM5G854533	GRMZM2G317451	GRMZM2G410515	GRMZM2G321053	GRMZM2G308666	GRMZM2G422641	GRMZM2G177895	GRMZM2G097283	GRMZM2G025659	GRMZM2G073969	GRMZM2G024448
1	GRMZM2G098637	GRMZM2G104118	GRMZM2G305901	GRMZM2G321239	GRMZM2G404603	GRMZM2G155464	GRMZM2G114772	GRMZM2G055216	GRMZM2G075884	GRMZM2G178839	GRMZM2G178704	GRMZM2G015610	GRMZM2G097900	AC196475.3_FG005	GRMZM2G053868	GRMZM2G081310	GRMZM2G086714	GRMZM5G864815	GRMZM2G128641	GRMZM2G061447	GRMZM2G098517	GRMZM2G447347	GRMZM2G027958	GRMZM2G111657	GRMZM2G005483	GRMZM2G301934	GRMZM2G018619	GRMZM5G821024	GRMZM2G414540	GRMZM2G075712	GRMZM2G091331	GRMZM2G139815	GRMZM5G874270	GRMZM2G703858	GRMZM2G031317	AC205562.3_FG002	GRMZM2G153232	GRMZM2G464393	GRMZM2G020484	GRMZM2G158045	GRMZM2G029087	GRMZM2G326707	GRMZM2G177356	GRMZM2G085086	GRMZM2G391794	GRMZM2G443265	GRMZM2G144739	GRMZM2G312838	GRMZM2G036826
2	GRMZM2G172834	GRMZM2G145632	GRMZM2G154078	GRMZM2G430029	GRMZM2G082608	GRMZM2G700046	GRMZM2G133558	GRMZM5G822317	GRMZM2G424857	GRMZM2G053315	GRMZM2G130640	GRMZM2G380195	GRMZM2G004709	GRMZM2G148908	GRMZM2G000268	GRMZM2G474019	GRMZM2G159768	GRMZM2G701576	GRMZM2G119642	GRMZM5G869530	GRMZM2G073427	GRMZM2G019183	GRMZM2G032219	GRMZM2G170013	GRMZM2G370924	GRMZM2G165567	GRMZM5G841743	GRMZM2G380765	GRMZM2G060712	GRMZM2G092497	GRMZM2G047956	GRMZM2G159996	GRMZM2G069317	GRMZM2G110553	GRMZM2G055469	GRMZM2G016290	GRMZM2G001676	GRMZM5G891425	GRMZM2G148561	GRMZM2G107226	GRMZM2G306597	GRMZM2G134703	GRMZM2G096412	GRMZM2G162278	GRMZM2G064530	GRMZM2G425545	GRMZM2G429188	GRMZM2G144956	GRMZM2G103914
3	GRMZM2G416750	GRMZM2G375159	GRMZM2G421946	GRMZM2G104118	GRMZM2G010555	GRMZM2G404603	GRMZM2G425004	GRMZM2G016521	GRMZM2G042756	GRMZM2G006676	GRMZM2G031580	GRMZM2G177340	GRMZM2G097900	GRMZM2G469828	GRMZM2G098517	GRMZM2G069146	GRMZM2G159759	GRMZM2G364748	GRMZM2G027958	GRMZM2G099067	GRMZM2G447347	GRMZM2G002805	GRMZM2G301934	GRMZM2G369742	GRMZM2G137341	GRMZM2G414540	GRMZM2G075712	GRMZM2G131055	AC205562.3_FG002	GRMZM2G163427	GRMZM2G438202	GRMZM2G057779	GRMZM2G339736	GRMZM2G177356	GRMZM2G326707	GRMZM2G071277	GRMZM2G173596	GRMZM2G085086	AC159612.1_FG007	GRMZM2G567897	GRMZM2G148561	GRMZM2G008305	GRMZM2G420715	GRMZM5G868355	GRMZM2G036703	GRMZM2G399383	GRMZM2G049912	GRMZM2G097081	AC233899.1_FG005
4	GRMZM2G397509	GRMZM2G000608	GRMZM5G828312	GRMZM2G446999	GRMZM2G472945	GRMZM2G141386	GRMZM5G877336	GRMZM2G099097	GRMZM2G073671	GRMZM2G086486	GRMZM2G113863	GRMZM2G169642	GRMZM2G026558	GRMZM2G115825	GRMZM2G163724	GRMZM2G061287	GRMZM2G020974	GRMZM2G022253	GRMZM2G496319	GRMZM2G305046	GRMZM2G074818	GRMZM2G001241	GRMZM2G015886	GRMZM2G008234	GRMZM2G168588	GRMZM2G301194	GRMZM5G835629	GRMZM5G832491	GRMZM2G361659	EF517601.1_FG016	GRMZM2G088242	GRMZM2G000825	GRMZM2G026346	GRMZM5G871520	GRMZM2G089517	GRMZM2G032547	GRMZM2G119499	GRMZM2G476523	GRMZM2G157616	GRMZM2G131525	AC197146.3_FG001	GRMZM2G094639	GRMZM2G132077	GRMZM2G153754	GRMZM2G178005	GRMZM2G146143	GRMZM2G160444	AC187891.3_FG006	GRMZM2G112210
5	GRMZM5G837606	GRMZM2G063276	AC203985.4_FG001	GRMZM2G145041	GRMZM2G082034	GRMZM2G444801	AC233865.1_FG001	GRMZM2G161891	AC212859.3_FG008	GRMZM2G424509	GRMZM2G319781	AC183315.4_FG006	GRMZM2G302245	GRMZM2G380088	GRMZM2G071977	GRMZM2G086269	GRMZM5G831843	GRMZM2G121525	GRMZM2G091857	GRMZM2G139834	GRMZM2G319057	GRMZM2G113052	GRMZM2G071147	GRMZM2G171406	GRMZM2G131205	GRMZM2G109547	GRMZM2G121070	GRMZM2G414423	GRMZM2G057467	GRMZM2G457125	GRMZM2G051528	GRMZM2G137535	GRMZM2G068510	GRMZM2G066158	GRMZM2G072117	GRMZM2G316136	GRMZM2G347708	GRMZM2G065989	GRMZM2G154580	GRMZM2G455809	GRMZM2G069092	GRMZM2G389567	GRMZM2G178038	AC191097.3_FG007	GRMZM2G474546	GRMZM2G151921	GRMZM2G389944	GRMZM2G459824	GRMZM2G013986
6	GRMZM2G137352	GRMZM2G447271	GRMZM2G418343	GRMZM2G092232	GRMZM2G071089	GRMZM2G003909	GRMZM2G116360	GRMZM2G154178	GRMZM2G405459	GRMZM2G001241	GRMZM5G883759	GRMZM2G172320	GRMZM2G073003	GRMZM5G870629	GRMZM2G121621	GRMZM2G123440	GRMZM2G060866	GRMZM2G147857	GRMZM2G064744	GRMZM2G097884	GRMZM2G119499	GRMZM2G071573	GRMZM2G082520	GRMZM2G046618	GRMZM2G114675	GRMZM2G388684	GRMZM2G162333	GRMZM2G061398	GRMZM2G402417	GRMZM2G323679	GRMZM2G045690	GRMZM2G078959	GRMZM2G119850	GRMZM2G168304	AC209987.4_FG002	GRMZM2G327266	GRMZM2G086934	GRMZM2G147698	GRMZM2G093436	GRMZM2G134235	GRMZM2G097967	GRMZM2G392477	GRMZM2G394500	GRMZM5G898755	GRMZM2G167438	GRMZM2G051185	GRMZM2G431504	GRMZM2G040689	GRMZM2G097851
7	GRMZM2G009719	GRMZM2G060148	GRMZM2G121360	GRMZM2G132547	GRMZM2G126371	GRMZM2G006973	GRMZM2G034113	GRMZM2G026470	GRMZM2G449257	GRMZM2G102683	GRMZM2G040033	GRMZM2G172621	GRMZM2G181607	GRMZM2G103647	GRMZM2G165325	GRMZM2G448368	GRMZM2G121715	GRMZM2G167018	GRMZM2G148333	GRMZM2G147942	GRMZM2G154169	GRMZM2G443903	GRMZM2G054803	GRMZM2G135849	GRMZM5G810727	GRMZM2G134888	GRMZM2G041462	GRMZM2G046952	GRMZM2G027173	GRMZM5G820163	GRMZM2G104639	GRMZM2G470524	GRMZM5G846152	GRMZM2G127714	GRMZM2G126260	GRMZM2G028307	GRMZM2G315375	GRMZM2G151516	GRMZM2G028821	GRMZM2G031125	GRMZM2G066923	GRMZM2G410865	GRMZM2G051677	GRMZM2G033787	GRMZM2G021877	GRMZM2G313184	GRMZM2G031904	GRMZM2G180372	GRMZM2G016756
8	GRMZM5G812272	GRMZM2G132866	GRMZM2G322001	GRMZM2G060798	GRMZM2G027462	GRMZM2G006752	GRMZM2G382774	GRMZM2G071970	GRMZM2G367777	GRMZM2G160906	GRMZM2G150264	GRMZM2G062154	GRMZM2G056014	GRMZM2G087451	GRMZM2G072584	GRMZM2G034764	GRMZM2G024865	GRMZM2G066449	GRMZM2G006216	GRMZM2G171324	GRMZM2G093776	GRMZM2G027499	GRMZM2G104626	GRMZM2G441903	GRMZM2G479760	GRMZM2G060109	GRMZM2G044591	GRMZM2G467007	GRMZM2G005652	GRMZM2G300589	GRMZM2G135739	GRMZM2G116640	GRMZM2G404973	GRMZM2G368909	GRMZM2G032047	GRMZM2G065566	GRMZM2G133189	GRMZM2G035243	GRMZM2G133653	GRMZM2G020196	GRMZM2G032182	GRMZM2G417859	GRMZM2G473411	GRMZM2G459363	GRMZM2G085941	GRMZM2G179325	GRMZM2G065893
9	GRMZM2G333274	GRMZM2G452896	GRMZM2G170017	GRMZM2G119067	GRMZM2G135385	GRMZM2G178875	GRMZM2G117942	GRMZM2G044481	GRMZM2G148441	GRMZM2G116520	GRMZM2G043154	GRMZM2G162158	GRMZM2G181227	GRMZM2G321839	GRMZM2G015739	GRMZM2G175480	GRMZM2G145440	GRMZM2G444560	GRMZM2G031581	GRMZM2G429714	GRMZM5G893912	GRMZM2G100412	GRMZM2G046848	GRMZM2G169261	GRMZM2G065585	GRMZM2G084779	GRMZM2G162829	GRMZM2G170281	GRMZM5G851266	GRMZM2G427815	GRMZM2G178533	GRMZM2G314652	GRMZM2G143139	GRMZM2G161472	GRMZM2G140824	AC235547.1_FG005	GRMZM2G169240	GRMZM2G078667	GRMZM2G145461	GRMZM2G465226	GRMZM2G340654	GRMZM2G014089	GRMZM2G119975	GRMZM2G436448	AC214360.3_FG001	GRMZM2G118809	GRMZM5G812228	GRMZM2G039362	GRMZM2G415529
10	GRMZM2G154667	GRMZM2G304947	GRMZM2G309193	GRMZM2G448344	GRMZM2G474534	GRMZM5G858556	GRMZM5G804776	GRMZM2G360821	GRMZM2G055151	GRMZM5G845244	GRMZM2G100336	GRMZM5G838396	GRMZM2G463640	GRMZM2G115566	GRMZM2G448151	GRMZM2G013798	GRMZM5G853305	GRMZM5G875287	GRMZM2G385635
11	GRMZM2G301271	GRMZM2G061202	GRMZM2G330049	GRMZM2G166665	GRMZM2G120167	GRMZM2G081577	GRMZM2G145041	GRMZM2G166971	GRMZM2G339435	GRMZM5G818431	GRMZM2G084583	GRMZM2G075502	GRMZM2G041549	AC233865.1_FG001	GRMZM2G480106	GRMZM2G406014	GRMZM2G133428	GRMZM2G174739	GRMZM2G138455	GRMZM2G154505	GRMZM2G380088	GRMZM2G108273	GRMZM2G117608	GRMZM2G146161	GRMZM2G178829	GRMZM2G002993	GRMZM2G413897	GRMZM2G170253	GRMZM2G070508	GRMZM2G114751	GRMZM5G864847	GRMZM2G001421	GRMZM5G865508	GRMZM2G338809	GRMZM2G144744	GRMZM2G099483	GRMZM2G058595	GRMZM2G353024	GRMZM2G379128	GRMZM2G055973	GRMZM2G153358	GRMZM2G169951	GRMZM2G119623	GRMZM2G351318	GRMZM2G121293	GRMZM2G170646	GRMZM2G062541	GRMZM2G024808	GRMZM2G442523
12	GRMZM2G037189	GRMZM2G034110	GRMZM2G421946	GRMZM2G175642	GRMZM2G132185	GRMZM2G132898	GRMZM2G082034	GRMZM2G030272	GRMZM2G354319	GRMZM2G092363	GRMZM2G165301	GRMZM5G835235	GRMZM2G128641	GRMZM2G089995	GRMZM2G059392	GRMZM2G081782	GRMZM2G180086	GRMZM2G359521	GRMZM2G106945	GRMZM2G018018	GRMZM2G392791	GRMZM2G148087	GRMZM2G125642	GRMZM2G072814	GRMZM2G085218	GRMZM2G437912	GRMZM2G046459	GRMZM2G171311	GRMZM2G146616	GRMZM2G035243	GRMZM2G382035	GRMZM2G166639	GRMZM2G180668	GRMZM2G059134	GRMZM2G145972	GRMZM2G037193	AC235547.1_FG005	GRMZM2G017013	GRMZM2G347043	GRMZM2G005954	AC193632.2_FG002	GRMZM2G102923	GRMZM2G428379	GRMZM5G822593	GRMZM2G066158	GRMZM5G803308	GRMZM2G177668	GRMZM2G107031	GRMZM2G135027
13	GRMZM2G073465	GRMZM5G856297	GRMZM5G843748	GRMZM2G058531	GRMZM2G157113	GRMZM2G132547	GRMZM2G700188	GRMZM2G467123	GRMZM2G079348	GRMZM2G112968	GRMZM2G033694	GRMZM2G025459	GRMZM2G078164	GRMZM2G332505	GRMZM2G449257	GRMZM2G043338	GRMZM2G134045	GRMZM2G181607	GRMZM2G012717	GRMZM2G126582	GRMZM2G027120	AC205362.4_FG002	GRMZM2G148908	GRMZM2G070252	GRMZM2G019619	GRMZM2G552966	GRMZM2G048200	GRMZM2G140078	AC194022.3_FG013	GRMZM2G031177	GRMZM5G810727	GRMZM2G028393	GRMZM5G801627	GRMZM5G804658	GRMZM2G414915	GRMZM2G046782	GRMZM2G141299	GRMZM2G440259	GRMZM2G046952	GRMZM2G107299	GRMZM2G451716	GRMZM2G405203	GRMZM2G172214	GRMZM2G099305	GRMZM2G104639	GRMZM2G316889	GRMZM2G114186	GRMZM2G127067	GRMZM2G033515
14	GRMZM2G393471	GRMZM2G142249	GRMZM2G127050	GRMZM2G116557	GRMZM2G037204	AC207890.3_FG002	GRMZM2G074689	GRMZM2G079109	GRMZM2G026892	GRMZM2G009326	GRMZM2G052699	GRMZM2G145024
15	GRMZM2G395508	GRMZM2G106548	GRMZM2G011347	GRMZM2G108714	GRMZM2G176253	GRMZM2G096655	GRMZM2G364748	GRMZM2G081782	GRMZM5G858249	GRMZM2G131340	GRMZM2G171367	GRMZM2G171600	GRMZM2G442387	GRMZM2G406099	GRMZM2G150841	GRMZM2G013255	GRMZM2G152461	GRMZM2G040441	GRMZM2G135362	GRMZM2G338721	GRMZM2G429714	GRMZM5G851485	GRMZM2G047139	GRMZM2G055982	GRMZM5G826321	GRMZM2G141679	GRMZM2G304010	GRMZM2G167637	GRMZM2G180668	GRMZM2G473411	GRMZM5G846152	GRMZM2G057262	GRMZM2G137864	GRMZM2G106377	GRMZM2G017013	GRMZM2G145346	GRMZM2G106344	GRMZM2G446213	GRMZM2G015983	GRMZM2G071704	GRMZM2G392116	GRMZM2G119975	GRMZM2G074896	GRMZM2G046297	GRMZM2G098793	GRMZM2G039362	GRMZM2G366130	GRMZM2G053720	GRMZM2G394528
16	GRMZM2G096391	GRMZM2G177070	GRMZM2G004352	GRMZM2G102838	GRMZM2G031568	GRMZM2G090718	GRMZM2G058250	GRMZM2G004182	GRMZM2G081268	GRMZM2G169160	GRMZM2G174107	GRMZM2G087079	GRMZM2G031761	GRMZM2G113205	GRMZM2G060156	GRMZM5G862107	GRMZM2G130358	GRMZM5G839422	GRMZM6G910544	GRMZM2G093643	GRMZM2G142097	GRMZM2G414537	GRMZM2G088138	GRMZM2G317451	GRMZM5G878823	GRMZM2G036829	GRMZM2G089974	GRMZM2G306345	GRMZM2G097283	GRMZM2G059083	GRMZM5G837869	GRMZM2G077206	GRMZM2G164965	GRMZM2G338884	GRMZM2G119249	GRMZM2G122793	GRMZM2G154664	GRMZM2G162451	GRMZM2G026117	GRMZM2G044697	GRMZM2G113093	GRMZM2G119471	GRMZM2G136306	GRMZM2G054387	GRMZM2G110657	GRMZM2G047042	GRMZM2G113267	GRMZM2G162529	GRMZM5G836910
17	AC197545.3_FG002	GRMZM2G473310	GRMZM2G004087	GRMZM2G370162	GRMZM2G092627	GRMZM2G379913	GRMZM5G827026	GRMZM2G387890	GRMZM2G322493	GRMZM2G451443	GRMZM2G468132	GRMZM2G321420	GRMZM5G899800	GRMZM2G095905	GRMZM2G405052	GRMZM2G438938	GRMZM5G893848	GRMZM2G443447	GRMZM2G476810	GRMZM2G121905	GRMZM2G401831	GRMZM2G045128
18	GRMZM2G704150	GRMZM2G061398	GRMZM2G045690	GRMZM2G153745	GRMZM2G034511	GRMZM2G455828	GRMZM2G079342	AC209987.4_FG002	GRMZM5G873635	GRMZM5G893252	GRMZM2G179768	GRMZM2G181269	GRMZM2G063322	GRMZM2G305048	GRMZM2G172442	GRMZM2G320920	GRMZM2G036908	GRMZM2G086805	GRMZM2G108085	GRMZM2G081536	GRMZM2G369839	GRMZM5G857303	GRMZM2G313672	GRMZM2G092535	GRMZM2G084868
19	GRMZM2G000177	GRMZM2G305321	GRMZM2G412150	GRMZM2G074454	GRMZM2G316232	GRMZM2G398527	GRMZM2G429113	AC205703.4_FG010	GRMZM2G347583	GRMZM2G412492
20	GRMZM2G172664	GRMZM2G080056	GRMZM2G129064	GRMZM2G166044	GRMZM2G162461	GRMZM2G300969	GRMZM2G418644	GRMZM2G078804	GRMZM2G109842	GRMZM2G142584	GRMZM2G364349	GRMZM2G125356	GRMZM2G022347
21	GRMZM2G350205	AC231745.1_FG003	GRMZM2G153920	GRMZM2G330049	GRMZM2G090104	GRMZM2G144744	GRMZM2G039113	GRMZM2G129266	GRMZM2G414423	GRMZM2G141353	AC203909.3_FG003	GRMZM2G176253	GRMZM2G033937	GRMZM2G014441	GRMZM2G062377	GRMZM2G004957	GRMZM5G858249	GRMZM2G366130	GRMZM2G170646	GRMZM2G053720	GRMZM2G062946	GRMZM2G377131	GRMZM2G110988	GRMZM2G013255	GRMZM2G040441	GRMZM2G049767	GRMZM2G000741	GRMZM2G135362	GRMZM2G338721	GRMZM2G074267	GRMZM2G311665	GRMZM2G433579	GRMZM2G041462	GRMZM2G164062	GRMZM2G002993	GRMZM2G159811	GRMZM2G445602	GRMZM2G100090	GRMZM5G846152	GRMZM2G152354	GRMZM2G125557
22	GRMZM2G172244	GRMZM2G048294	GRMZM5G828312	GRMZM5G803949	GRMZM2G160444	GRMZM2G090500	GRMZM2G077316	GRMZM2G473788	GRMZM2G023652	GRMZM2G152908	GRMZM2G163724	GRMZM2G128737	GRMZM5G846811	GRMZM2G060167	GRMZM2G147698	GRMZM2G099207	GRMZM2G380668	GRMZM2G405459	GRMZM2G015886	GRMZM2G089713	AC209208.3_FG002	GRMZM2G111521	GRMZM2G127386	GRMZM2G462803	GRMZM2G119894	GRMZM2G160702	GRMZM2G118003	GRMZM2G030165	GRMZM2G092749	GRMZM5G882527	GRMZM2G147422	GRMZM2G139250	GRMZM2G178199	GRMZM2G476523	GRMZM2G129585	GRMZM2G135236
23	GRMZM2G122277	GRMZM2G046618	GRMZM2G019586	GRMZM2G110145	GRMZM2G427697	GRMZM2G085568	GRMZM2G477325	GRMZM2G099425	GRMZM2G074604	GRMZM2G071089	GRMZM5G860810	AC209987.4_FG002	GRMZM5G891187	GRMZM2G147698	GRMZM2G148200	GRMZM2G355316	GRMZM2G071790	GRMZM2G048140	GRMZM2G133802	GRMZM2G405459	GRMZM2G001241	GRMZM2G080270	GRMZM2G003752	GRMZM2G009282	GRMZM2G073814	GRMZM2G047456	GRMZM2G136158	GRMZM2G094579	GRMZM5G826714	GRMZM2G078876	GRMZM2G308203	GRMZM2G101875	GRMZM2G040689	GRMZM2G152466	GRMZM2G130699	GRMZM2G097884	GRMZM2G134382	GRMZM2G108149	GRMZM2G119499	GRMZM2G139250	GRMZM2G027825	GRMZM2G328500	GRMZM2G091578	GRMZM2G136106
24	GRMZM2G029850	GRMZM2G088356	GRMZM2G097981	GRMZM2G166665	GRMZM2G414047	GRMZM2G457929	GRMZM2G132431	GRMZM2G034243	GRMZM2G123428	GRMZM2G019571	GRMZM2G339435	GRMZM2G084583	GRMZM5G835235	GRMZM2G164454	GRMZM2G056986	GRMZM2G133428	GRMZM2G150906	GRMZM2G154505	GRMZM2G139689	GRMZM2G117608	GRMZM2G079559	GRMZM2G403740	GRMZM2G011896	GRMZM2G068179	GRMZM2G069722	GRMZM2G086269	GRMZM2G124179	GRMZM2G121221	GRMZM2G091857	GRMZM2G094543	GRMZM2G113052	GRMZM2G163683	GRMZM5G832939	GRMZM2G178074	GRMZM2G114751	GRMZM2G048192	GRMZM2G363554	GRMZM2G089721	GRMZM2G127421	GRMZM2G457125	GRMZM2G017045	GRMZM2G068510	GRMZM2G169951	GRMZM5G898867	GRMZM2G082032	GRMZM2G035092	GRMZM2G342401	GRMZM2G077942	GRMZM2G039757
25	GRMZM2G060257	GRMZM5G889372	GRMZM2G103783	GRMZM2G106548	GRMZM2G096904	GRMZM2G314898	GRMZM2G175642	GRMZM2G132898	GRMZM2G015610	GRMZM2G043932	GRMZM2G134341	GRMZM2G096655	GRMZM2G364748	GRMZM2G159759	GRMZM2G081782	GRMZM2G176995	GRMZM2G131340	GRMZM2G148087	GRMZM5G829396	GRMZM2G442387	GRMZM2G152461	GRMZM2G070322	GRMZM2G094304	GRMZM2G070943	GRMZM2G139815	GRMZM2G027726	GRMZM2G412986	GRMZM2G055982	GRMZM2G022629	GRMZM2G141679	GRMZM2G304010	GRMZM2G059590	GRMZM5G891990	GRMZM2G001930	GRMZM5G832805	GRMZM2G137864	GRMZM2G035377	GRMZM2G037193	GRMZM2G103128	GRMZM2G040397	GRMZM2G443265	GRMZM2G062552	GRMZM2G017013	GRMZM2G393337	GRMZM2G150187	GRMZM2G146020	GRMZM2G042838	GRMZM2G097116	GRMZM2G071307
26	GRMZM5G822426	AC205419.3_FG001	GRMZM2G174730	GRMZM2G041980	AC214817.3_FG004	GRMZM2G057000	GRMZM2G153292	GRMZM2G152417	GRMZM2G163912	GRMZM2G442551	GRMZM2G064993	GRMZM2G080270	GRMZM2G412430	GRMZM2G420432	GRMZM2G020544	GRMZM2G119773	GRMZM2G100229	GRMZM2G701221	GRMZM2G081652	GRMZM2G008327	GRMZM2G029184	GRMZM2G060554	GRMZM2G119219	GRMZM2G166109	GRMZM2G034855	GRMZM2G007885	GRMZM2G155111	GRMZM2G102318
27	GRMZM2G110735	GRMZM2G113655	GRMZM2G059825	GRMZM2G006080	GRMZM2G142664	GRMZM2G066165	GRMZM2G027862
28	GRMZM2G307600	GRMZM2G172322	GRMZM2G013378	GRMZM2G105644	GRMZM2G399284	GRMZM2G420926	GRMZM2G109165	GRMZM2G149534	GRMZM2G059836	GRMZM5G833747
29	GRMZM2G085111	GRMZM2G168228	GRMZM2G113319	GRMZM2G026523	GRMZM2G096412	GRMZM2G166718	GRMZM5G852876	GRMZM2G078033	GRMZM2G307561	GRMZM2G135446	GRMZM2G027120	GRMZM2G434557	GRMZM2G017414	GRMZM2G060942	GRMZM2G177229	GRMZM2G083408	GRMZM2G000288	GRMZM2G026050	GRMZM2G092666	GRMZM2G426415	GRMZM2G106363	GRMZM2G077307	GRMZM2G055135	GRMZM2G165387	GRMZM2G092497	GRMZM2G053170	GRMZM2G044503	GRMZM5G863385	GRMZM2G067122	GRMZM2G074053
30	GRMZM2G060183	GRMZM2G060148	GRMZM2G404977	GRMZM2G116584	GRMZM5G863076	GRMZM2G026065	GRMZM2G044359	GRMZM2G072855	GRMZM2G127948	GRMZM2G174784	GRMZM2G124872	GRMZM2G169398	GRMZM2G142063	GRMZM2G035821	GRMZM2G465226	GRMZM2G131442	GRMZM2G053720	GRMZM2G167875	GRMZM2G701362	GRMZM2G099049	GRMZM2G124243	GRMZM2G167018	GRMZM2G368411	AC203966.5_FG005	GRMZM2G174917	GRMZM2G409722	GRMZM2G173882	GRMZM2G000741	GRMZM2G063522	GRMZM2G112284	GRMZM2G031581	GRMZM2G042136	GRMZM2G004480	GRMZM2G043348	GRMZM2G045706	GRMZM2G123122	GRMZM2G041462	GRMZM2G114775	GRMZM2G441656	GRMZM2G082564	GRMZM2G179792	GRMZM2G180916	GRMZM2G020766	GRMZM2G020104	GRMZM2G472625	GRMZM2G152354	GRMZM2G143213
31	GRMZM2G406830	GRMZM2G083738	GRMZM2G410623	GRMZM2G041818	GRMZM2G329885	AC149810.2_FG008	GRMZM2G110398	GRMZM2G421500	GRMZM2G103135	GRMZM2G057935	GRMZM2G382569
32	GRMZM2G117153	GRMZM2G109244	GRMZM2G081826	GRMZM2G177412	GRMZM2G090718	GRMZM2G057374	GRMZM2G004182	GRMZM2G174107	GRMZM2G000219	GRMZM2G074462	GRMZM2G035213	GRMZM2G121128	GRMZM2G036880	GRMZM2G028216	GRMZM2G074040	GRMZM2G078756	GRMZM2G076631	GRMZM2G153444	GRMZM2G030628	GRMZM2G001956	GRMZM2G112728	GRMZM2G144742	GRMZM2G023946	GRMZM5G839640	GRMZM2G003750	GRMZM2G154532	GRMZM2G081322	GRMZM2G022279	GRMZM2G124179	GRMZM2G303993	GRMZM2G088669	GRMZM2G088138	GRMZM2G059083	GRMZM2G074083	GRMZM2G372477	GRMZM2G016236	GRMZM2G142093	GRMZM2G099367	GRMZM2G113495	GRMZM2G122793	AC198982.3_FG006	GRMZM2G129513	GRMZM2G075074	GRMZM2G136219	GRMZM2G077531	GRMZM2G118646	GRMZM2G111216	GRMZM2G032253	GRMZM2G083176
33	GRMZM2G039009	GRMZM2G102863	GRMZM2G124799	GRMZM2G410865	GRMZM2G366977	GRMZM2G302604	GRMZM2G134888	GRMZM2G047139	GRMZM2G373329	GRMZM2G008374	GRMZM5G807276	GRMZM2G134980	GRMZM2G411333	GRMZM2G147491	AC208110.2_FG007	GRMZM2G173863	GRMZM2G075117	GRMZM2G091643
34	GRMZM5G817625	GRMZM2G440529	GRMZM2G406196	GRMZM2G133057	GRMZM2G179301	GRMZM2G387731	GRMZM2G150906	GRMZM2G390345	GRMZM2G004445	GRMZM2G150683
35	GRMZM2G117246	GRMZM2G156632	GRMZM2G565911	GRMZM2G113203	GRMZM2G106950	AC208221.3_FG002	GRMZM2G085661	GRMZM2G110567	GRMZM2G042789	GRMZM2G028393
36	GRMZM2G011598	GRMZM2G399136	GRMZM2G055037	GRMZM2G060148	GRMZM2G090865	GRMZM5G870077	GRMZM2G056815	GRMZM2G031125	GRMZM2G157113	GRMZM2G127379	GRMZM2G044359	GRMZM2G034113	GRMZM2G449257	GRMZM2G141353	GRMZM2G169398	GRMZM2G023872	GRMZM2G147245	GRMZM2G131618	GRMZM2G166548	GRMZM2G043154	GRMZM2G048836	GRMZM2G175425	GRMZM2G448368	GRMZM2G167018	GRMZM2G174099	GRMZM2G409722	GRMZM2G333478	GRMZM2G174917	GRMZM2G063522	GRMZM2G000741	GRMZM2G404965	GRMZM2G112284	GRMZM2G042136	GRMZM2G086761	GRMZM2G045706	GRMZM2G180916	GRMZM2G099092
37	GRMZM2G062946	GRMZM2G179031	GRMZM2G104542	GRMZM2G100121	GRMZM2G143883	GRMZM2G111760	GRMZM2G009479	GRMZM2G349791	GRMZM2G106133	GRMZM2G008247	GRMZM2G115131	GRMZM2G022558
38	GRMZM2G055469	GRMZM2G074599	GRMZM2G127080	GRMZM2G016290	GRMZM2G145632	GRMZM2G000236	GRMZM2G038108	GRMZM2G352415	GRMZM2G115895	GRMZM2G303964	GRMZM5G802801	GRMZM2G096585	GRMZM2G098696	GRMZM2G301485	GRMZM2G123212	GRMZM2G424857	GRMZM2G133684	GRMZM2G454176	GRMZM2G166718	GRMZM2G115564	GRMZM2G147266	GRMZM2G065665	GRMZM2G062752	GRMZM2G012631	GRMZM2G027955	GRMZM2G097135	GRMZM2G091743	GRMZM2G066400	GRMZM2G018375	GRMZM2G162688	GRMZM2G033612	GRMZM2G040890	GRMZM5G841343	GRMZM2G061795	GRMZM2G170013	GRMZM2G165972	GRMZM2G101617	GRMZM2G007729	GRMZM2G150697	GRMZM2G150248	GRMZM2G097983	GRMZM2G024668	GRMZM2G323413	GRMZM2G080409	GRMZM2G362926	GRMZM2G051256
39	GRMZM2G088524	GRMZM2G049364	GRMZM2G178990	GRMZM2G139688	AC207656.3_FG002
40	GRMZM2G167280	GRMZM2G317770	GRMZM5G815165	AC225205.3_FG003	GRMZM2G140726
41	GRMZM6G847892	GRMZM2G147213	GRMZM2G050501	GRMZM2G012964	GRMZM2G010468	GRMZM2G010452	AC234175.1_FG010	GRMZM2G014276	GRMZM2G075505
42	GRMZM2G097141	GRMZM2G148693	GRMZM2G068519	GRMZM2G003179	GRMZM2G113332
43	GRMZM2G168665	GRMZM2G005984	GRMZM2G033885	GRMZM2G036921	GRMZM2G113349	GRMZM2G120619	GRMZM2G036455	GRMZM2G094224	GRMZM2G047954	GRMZM2G155216	GRMZM2G073351	GRMZM2G429955	GRMZM2G009048	GRMZM2G159581	GRMZM2G036880	AC198979.4_FG009	GRMZM2G161306	GRMZM2G173124	GRMZM2G149428	GRMZM2G021617	GRMZM2G030712	GRMZM2G057281	GRMZM2G092427
44	GRMZM2G135568	GRMZM2G018030	GRMZM2G010460	GRMZM2G701218	GRMZM2G038284
45	GRMZM2G064537	GRMZM5G848603	GRMZM2G009661	GRMZM2G329885	GRMZM2G007791	AC199526.5_FG002	GRMZM2G015419	GRMZM2G112968	GRMZM2G103135	GRMZM2G092174
46	GRMZM2G081529	GRMZM2G164547	GRMZM2G102056	AC233938.1_FG003	GRMZM2G479045	GRMZM2G407631	GRMZM2G020043	GRMZM2G019056	GRMZM2G129140
47	GRMZM2G054651	GRMZM2G028758	GRMZM2G035405	GRMZM2G023220	GRMZM2G161293	GRMZM5G826714	GRMZM2G133802	GRMZM2G040702
48	GRMZM2G078022	GRMZM5G813584	GRMZM5G832108	GRMZM2G053999	GRMZM2G071959
49	GRMZM2G111510	GRMZM2G003875	GRMZM2G420469	GRMZM2G081037	GRMZM2G063700	GRMZM2G080746	GRMZM2G034069
50	GRMZM2G041959	GRMZM2G373522	GRMZM2G464013	GRMZM2G017186	GRMZM5G829544	GRMZM2G143238	GRMZM2G110145	GRMZM2G477325	GRMZM2G099239	GRMZM2G123714	GRMZM2G099425	GRMZM2G320506	GRMZM2G078500	GRMZM2G442763	GRMZM2G153206	GRMZM2G028286	GRMZM2G383122	GRMZM2G059637	GRMZM2G329181	GRMZM2G001048	GRMZM2G092752	GRMZM2G350225	GRMZM2G115491	GRMZM2G075974	GRMZM2G150302	GRMZM2G095892	GRMZM2G339736	GRMZM2G116614	GRMZM2G168364	GRMZM2G035552
51	GRMZM2G463280	GRMZM2G003318	GRMZM2G071450	GRMZM2G368902	GRMZM2G005984	GRMZM2G050774	GRMZM2G446253	GRMZM2G163138	GRMZM5G802566	GRMZM2G124466	GRMZM2G171383	GRMZM2G018275
52	GRMZM2G703231	GRMZM2G113129	GRMZM2G128518	GRMZM2G149452	GRMZM2G123719	GRMZM2G174107	GRMZM2G000219	GRMZM2G163437	GRMZM2G078756	GRMZM2G076631	GRMZM2G001956	GRMZM2G023946	GRMZM2G093643	GRMZM5G839640	GRMZM2G003750	GRMZM2G081322	GRMZM2G179679	AC213521.3_FG005	GRMZM2G122843	GRMZM2G025659	GRMZM5G837869	GRMZM2G101024	GRMZM2G119272	GRMZM2G016236	GRMZM2G099367	GRMZM2G113495	GRMZM2G007160	GRMZM2G063717	GRMZM2G075074	GRMZM2G005732	GRMZM2G136219	GRMZM2G476049	GRMZM2G077531	GRMZM2G162800	GRMZM2G032253	GRMZM2G001904	GRMZM2G142836	GRMZM2G069708	GRMZM2G013811	GRMZM2G318992	GRMZM2G086258	GRMZM5G851815	GRMZM2G070723	GRMZM2G097457	GRMZM2G065214	GRMZM2G172723	GRMZM2G061876	GRMZM2G131708	GRMZM2G123652
53	GRMZM2G099191	GRMZM2G160005	GRMZM2G058081	GRMZM2G065073	GRMZM2G173882	GRMZM2G000741	GRMZM2G044359	GRMZM2G404965	GRMZM2G174784	GRMZM2G386229	GRMZM2G433579	GRMZM2G093210	GRMZM2G130505	GRMZM2G039214	GRMZM2G165098	GRMZM2G175874	GRMZM2G065374	GRMZM2G145313	GRMZM2G127338	GRMZM2G159811	GRMZM2G003565	GRMZM2G422259
54	GRMZM2G452896	GRMZM2G177883	GRMZM2G080839	GRMZM2G077655	GRMZM2G429714	GRMZM2G174719	GRMZM2G348578	GRMZM2G041068	GRMZM2G018108	GRMZM2G084779	GRMZM2G340654	GRMZM2G087662	GRMZM2G354909
55	GRMZM2G016622	GRMZM2G414192	GRMZM2G417770	GRMZM2G036921	GRMZM2G704005	GRMZM2G164963	GRMZM2G328908	GRMZM2G074393	AC212023.4_FG004	GRMZM2G013342	GRMZM2G357834	GRMZM2G359127	GRMZM2G024150	GRMZM5G851051	GRMZM2G400109
56	GRMZM2G006942	GRMZM2G015295	GRMZM2G063069	GRMZM2G060947	GRMZM2G107082	GRMZM2G086237	GRMZM2G078839	GRMZM2G347056	GRMZM5G877500	GRMZM2G465169	GRMZM2G180971
57	GRMZM2G701746	GRMZM2G456960	GRMZM2G113181	GRMZM2G066208	GRMZM2G122584	GRMZM2G150363	GRMZM5G821755	GRMZM2G068904	GRMZM2G056697	GRMZM2G411668	GRMZM2G026523	GRMZM5G852876	GRMZM2G135446	GRMZM2G173724	GRMZM2G179490	GRMZM2G155546	GRMZM2G402092	GRMZM2G144956	GRMZM2G110027	GRMZM2G322917	AC205376.4_FG003	GRMZM2G000288	GRMZM2G075018	GRMZM5G837626	GRMZM2G153575	GRMZM2G067122	GRMZM2G074053
58	GRMZM2G049954	GRMZM2G372058	GRMZM2G329885	GRMZM2G172506	GRMZM2G086287	GRMZM2G107984	GRMZM5G848602	GRMZM2G412492	GRMZM2G421500	GRMZM2G154442	GRMZM2G064868	GRMZM2G022107
59	GRMZM2G321420	GRMZM2G181158	GRMZM2G004908	GRMZM2G473310	GRMZM2G418263	GRMZM5G827026	GRMZM2G387890	AC190909.3_FG004	GRMZM2G356423	GRMZM2G380456	AC203366.4_FG001
60	GRMZM2G035843	GRMZM2G043095	GRMZM2G105330	GRMZM2G428379	GRMZM2G430600	GRMZM2G397402	GRMZM2G117993	GRMZM2G432796	GRMZM2G181236	AC149829.2_FG006
61	GRMZM2G110192	GRMZM2G096407	GRMZM2G001991	GRMZM2G043182	GRMZM5G818186	GRMZM2G704005	GRMZM2G157458	GRMZM2G150363	GRMZM2G112057	GRMZM2G096171
62	GRMZM2G075637	GRMZM2G054651	GRMZM2G078200	GRMZM2G061996	GRMZM2G009894
63	GRMZM2G104608	GRMZM5G855347	GRMZM2G092475	GRMZM2G013783
64	GRMZM2G455124	AC206951.3_FG016	AC234520.1_FG003	GRMZM2G391473	GRMZM2G044902	GRMZM2G017319	GRMZM2G046933	GRMZM2G121293	GRMZM2G166971
65	GRMZM2G300945	GRMZM2G162020	GRMZM5G824920	GRMZM2G023051	GRMZM2G107645	GRMZM2G000520	GRMZM2G153488
66	GRMZM2G158884	GRMZM2G458208	GRMZM2G114930	GRMZM2G025592	GRMZM2G128092	GRMZM2G064640	GRMZM2G340527	GRMZM2G405499	GRMZM5G885529
67	GRMZM2G316967	GRMZM2G459563	GRMZM2G138176	GRMZM2G173684	GRMZM2G466265	GRMZM2G026322	GRMZM2G012044	GRMZM2G096228	GRMZM2G120069	GRMZM2G011800
68	GRMZM2G391794	GRMZM2G042008	GRMZM2G436593	AC209987.4_FG010	GRMZM2G059706	GRMZM2G026889	GRMZM2G320506	GRMZM2G360023	GRMZM2G428379	GRMZM2G014022	GRMZM2G310947	GRMZM2G165944	GRMZM2G354909	GRMZM2G081719	GRMZM2G001514	GRMZM2G345700	GRMZM2G379540	GRMZM2G022931	GRMZM2G032648	GRMZM2G031354	GRMZM2G305834	GRMZM5G862540	GRMZM2G154090	GRMZM5G846057	GRMZM2G116614
69	GRMZM2G038050	GRMZM2G049269	GRMZM2G021710	GRMZM2G174610	GRMZM2G087196	GRMZM2G358877	GRMZM2G170632	GRMZM2G087712	GRMZM2G012964	GRMZM2G159032	GRMZM2G131943	GRMZM2G061996	GRMZM2G071645
70	GRMZM2G063517	GRMZM2G052148	GRMZM2G131793	GRMZM2G140051	GRMZM2G144726	GRMZM2G331533
71	GRMZM2G074572	GRMZM2G058970	GRMZM2G060337	GRMZM5G867767
72	GRMZM2G121360	GRMZM2G468855	GRMZM2G059308	GRMZM2G151516	GRMZM2G066923	GRMZM2G021877	GRMZM5G898290	GRMZM2G102683	GRMZM2G165098	GRMZM2G032977	GRMZM2G119802	GRMZM2G110044	GRMZM2G121715	GRMZM2G114337	GRMZM2G099049	GRMZM2G113967	GRMZM2G026218	GRMZM2G443903	GRMZM2G370048	GRMZM5G810727	GRMZM2G008327	GRMZM2G056920	GRMZM2G340359	AC203957.3_FG004	GRMZM2G119219	GRMZM2G140915
73	GRMZM2G074599	AC205376.4_FG008	GRMZM2G044128	GRMZM2G060817	GRMZM2G033694	GRMZM2G138585	GRMZM2G056989	GRMZM2G125148	GRMZM2G172506	GRMZM2G082365	GRMZM2G012964	AC209858.4_FG002	GRMZM2G034855	GRMZM2G172956	GRMZM2G396640	GRMZM2G071645	GRMZM2G067242	GRMZM2G085675
74	GRMZM2G064406	GRMZM2G460383	GRMZM2G138248	GRMZM2G061016	GRMZM2G338160	GRMZM2G024099	GRMZM2G428391	GRMZM2G046615	GRMZM2G493395	GRMZM2G102079
75	GRMZM2G126812	GRMZM2G027098	GRMZM2G115658	GRMZM2G056505	GRMZM2G171406	GRMZM5G832939	GRMZM2G155253	GRMZM2G114751	GRMZM2G131205	GRMZM2G167658	GRMZM2G110345	GRMZM2G304712	AC208897.3_FG003	GRMZM2G019571	GRMZM2G493549	GRMZM2G121070	GRMZM2G064386	GRMZM6G818567	GRMZM2G353024	GRMZM5G835235	GRMZM2G137535	GRMZM2G021706	GRMZM2G342401	GRMZM2G021256	GRMZM2G007939	GRMZM2G069092	GRMZM2G025518	GRMZM5G836174	GRMZM2G047055	GRMZM2G092780	GRMZM2G152591	GRMZM2G075958	GRMZM2G474546	GRMZM2G132238	GRMZM2G081843	GRMZM2G109527	GRMZM2G344634	GRMZM2G084576	GRMZM2G177110	GRMZM2G413113	GRMZM2G560811	GRMZM2G009901	GRMZM2G176047	GRMZM2G154223	GRMZM2G346861	GRMZM2G113052	GRMZM2G394968	GRMZM2G028736
76	GRMZM2G337330	GRMZM2G140669	GRMZM2G399433	GRMZM2G067235	GRMZM2G408174	GRMZM2G029863
77	GRMZM2G159500	GRMZM2G163067	GRMZM2G382774	GRMZM2G104876	GRMZM2G074759	GRMZM2G034764	GRMZM2G024865	GRMZM2G059392	GRMZM2G158668	GRMZM2G417859	GRMZM2G027499	GRMZM2G179325	GRMZM2G479760
78	GRMZM2G448927	GRMZM2G010987	GRMZM5G876379	GRMZM2G444567	GRMZM2G157269	GRMZM2G105466	GRMZM2G046900	GRMZM2G004377	GRMZM2G482946	GRMZM2G025243	GRMZM2G075851	GRMZM2G005954	GRMZM2G019246	GRMZM5G824534	GRMZM2G037204	GRMZM2G350802	GRMZM2G044498	GRMZM2G112895	GRMZM2G312910	GRMZM2G403636	GRMZM2G044697	GRMZM2G104843	GRMZM2G163172
79	GRMZM2G097277	GRMZM2G552966	GRMZM2G388684	GRMZM2G141922	GRMZM2G164781	GRMZM2G418343	GRMZM2G171073	GRMZM2G478414	GRMZM2G060866	GRMZM2G451187	GRMZM2G097286	GRMZM2G160585	GRMZM2G089493	GRMZM2G327266	GRMZM2G130699	GRMZM2G154641	GRMZM2G003909	GRMZM2G083629	GRMZM2G144155	GRMZM2G139250	GRMZM2G116360	GRMZM2G064096	GRMZM2G030762
80	GRMZM2G116629	GRMZM2G105005	GRMZM2G443509	GRMZM5G881369	GRMZM2G133012
81	GRMZM2G131525	GRMZM2G131516	GRMZM2G005909	GRMZM5G828312	GRMZM5G812926	GRMZM2G422750	GRMZM2G167336	GRMZM2G118005	GRMZM2G326627	GRMZM2G163724	GRMZM2G023279	GRMZM5G882527	GRMZM2G117811	GRMZM2G476523	GRMZM2G175076	GRMZM2G015886
82	GRMZM2G009719	GRMZM2G121360	GRMZM2G134054	GRMZM2G179885	GRMZM2G315375	GRMZM5G865298	GRMZM2G051677	GRMZM5G898290	GRMZM2G033267	GRMZM2G169398	GRMZM2G165098	GRMZM2G095898	GRMZM2G119802	AC205362.4_FG002	GRMZM2G458082	GRMZM2G070252	GRMZM2G422259	GRMZM2G076029	GRMZM2G113967	GRMZM2G160463	GRMZM2G056513	GRMZM2G148333	GRMZM2G044472	GRMZM2G154169	GRMZM2G425965	GRMZM2G370048	GRMZM2G406119	GRMZM2G004480	GRMZM2G320298	GRMZM2G123122	GRMZM2G140342	GRMZM2G124540	GRMZM2G119219	GRMZM2G140915	GRMZM2G317262	GRMZM2G312078	GRMZM2G104639	GRMZM2G088235	GRMZM2G118214
83	GRMZM2G120922	GRMZM2G392101	GRMZM2G045031	GRMZM2G010545	GRMZM2G052386	GRMZM2G083058	GRMZM2G057093	GRMZM2G037322	GRMZM2G474546	GRMZM2G031581	GRMZM2G104396	GRMZM2G142063	GRMZM2G048836
84	GRMZM2G139462	GRMZM2G154883	GRMZM2G389118	GRMZM2G127963
85	GRMZM2G009719	GRMZM2G315375	GRMZM2G031125	GRMZM2G100583	GRMZM2G028821	GRMZM2G134930	GRMZM2G051677	GRMZM2G148925	GRMZM2G033644	GRMZM2G031904	GRMZM2G026470	GRMZM2G068566	GRMZM2G022645	GRMZM2G002104	GRMZM2G119802	GRMZM2G134045	GRMZM2G370510	GRMZM2G075117	GRMZM2G021530	GRMZM2G011173	GRMZM2G448368	GRMZM2G113967	GRMZM2G126900	GRMZM2G315072	GRMZM2G443903	GRMZM2G409722	GRMZM2G052630	GRMZM5G810727	GRMZM2G042136	GRMZM2G119523	GRMZM2G047139	GRMZM2G701221	GRMZM2G081652	GRMZM2G378604	GRMZM2G171478	GRMZM2G441656	GRMZM2G360615	GRMZM2G352855	GRMZM5G820163	GRMZM2G056612	GRMZM2G004435	GRMZM2G335618	GRMZM2G102318	GRMZM2G143213
86	GRMZM2G138190	GRMZM2G347226	GRMZM2G149619	GRMZM2G169593
87	GRMZM2G412085	GRMZM2G037140	GRMZM2G382774	GRMZM2G327692	GRMZM2G328908	GRMZM2G000071	GRMZM2G024865	GRMZM2G107562	GRMZM5G846343	GRMZM5G851051	GRMZM2G135877	GRMZM2G014099	GRMZM2G450125	GRMZM2G100344	GRMZM2G092817	GRMZM2G324643	GRMZM2G131575	GRMZM2G044174	GRMZM2G173501	GRMZM2G043162	GRMZM2G300135	GRMZM2G150503	GRMZM2G052720	GRMZM2G444845	GRMZM2G419606	GRMZM2G094165	GRMZM2G104843
88	GRMZM2G139035	GRMZM2G116584	GRMZM2G132547	GRMZM2G028821	GRMZM2G410865	GRMZM2G467123	GRMZM2G179465	GRMZM2G043338	GRMZM2G032977	GRMZM2G418160	GRMZM2G400602	GRMZM2G035314	AC215690.3_FG002	GRMZM2G015739	GRMZM2G130440	GRMZM2G014750	GRMZM2G315072	GRMZM2G333022	GRMZM5G865151	GRMZM2G148333	GRMZM2G173882	GRMZM2G063522	GRMZM2G001221	GRMZM2G000741	GRMZM2G109405	GRMZM2G119523	GRMZM2G067373	GRMZM2G121208	GRMZM2G090269	GRMZM2G171478	GRMZM2G119370	GRMZM5G851862	GRMZM2G385413	GRMZM2G352855	GRMZM2G064136	GRMZM2G180916	GRMZM2G502350	GRMZM2G143213
89	GRMZM2G149219	GRMZM5G805732	GRMZM2G003506	GRMZM2G177883	GRMZM2G170017	GRMZM2G132913	GRMZM2G092474	GRMZM2G120016	GRMZM2G003970	GRMZM2G138370	GRMZM2G343570	GRMZM2G176472	GRMZM2G078667	GRMZM2G088778	GRMZM2G132212	GRMZM2G452121	GRMZM5G834303	GRMZM2G073884	GRMZM2G436448	GRMZM2G179550	GRMZM2G143139	GRMZM5G849600	GRMZM2G313104
90	AC194974.3_FG005	GRMZM2G460472	GRMZM2G056039	GRMZM2G053196	GRMZM2G000278	GRMZM2G445338	GRMZM2G347623	GRMZM2G340251
91	GRMZM2G351304	GRMZM2G081886	GRMZM2G131793	GRMZM2G133952	GRMZM2G421513	GRMZM2G113652	GRMZM2G388892	GRMZM2G010596	GRMZM2G026560	GRMZM2G313027	GRMZM2G135132
92	GRMZM2G380088	GRMZM2G082686	GRMZM2G041262	GRMZM2G111922	GRMZM2G433137	GRMZM2G361115	GRMZM5G818431	GRMZM2G156472	GRMZM2G035848	AC189750.4_FG004	GRMZM2G165255	GRMZM2G077127	GRMZM2G140299	GRMZM2G148621	GRMZM2G035749
93	GRMZM2G091632	GRMZM2G041235	GRMZM2G028307	GRMZM2G315375	GRMZM2G116584	GRMZM2G471089	GRMZM2G414007	GRMZM2G015983	GRMZM2G179465	GRMZM2G364375	GRMZM2G175874	GRMZM2G119802	GRMZM2G136635	GRMZM2G364069	GRMZM5G896260	GRMZM2G368491	GRMZM2G159399	GRMZM2G004480	GRMZM2G092137	GRMZM2G179090	GRMZM2G052011	GRMZM2G076943	GRMZM2G041462	GRMZM2G333433	GRMZM2G172011
94	GRMZM2G115772	GRMZM2G142413	GRMZM2G071147	GRMZM2G083058	GRMZM2G048672	GRMZM2G035805	GRMZM2G086269	GRMZM2G401026	GRMZM2G147882	AC205012.3_FG002	GRMZM2G083847	GRMZM2G408703	GRMZM2G128981	GRMZM2G387569
95	GRMZM2G156472	GRMZM2G165192	GRMZM5G821637	GRMZM2G040090	AC191097.3_FG007	GRMZM2G471253	GRMZM2G421234	GRMZM2G089721
96	GRMZM5G811749	GRMZM5G836994	GRMZM2G463640	GRMZM2G427557	GRMZM5G813608	AC197150.3_FG003	GRMZM5G856777	GRMZM2G013798	GRMZM5G808939	GRMZM2G358180
97	GRMZM2G130800	GRMZM2G121514	GRMZM2G075132	GRMZM2G072569	AC209208.3_FG002	GRMZM2G179703	GRMZM2G147422	GRMZM2G141386	GRMZM2G179120
98	GRMZM2G008751	GRMZM2G325023	GRMZM2G326235	GRMZM2G134251	GRMZM2G041991
99	GRMZM2G055717	GRMZM2G108480	GRMZM2G122337	GRMZM2G039173	GRMZM2G034243	GRMZM5G890665	GRMZM2G105791	GRMZM2G023591	GRMZM2G175019	GRMZM2G068963	GRMZM2G179518	GRMZM2G076631	GRMZM2G436328	GRMZM2G025171	GRMZM2G103101	GRMZM2G081955	GRMZM2G099285	GRMZM2G113033	AC217499.3_FG003	GRMZM2G098520	AC190623.3_FG001	GRMZM2G377855	GRMZM2G176129	GRMZM2G074393	GRMZM2G347836	GRMZM2G162748
100	GRMZM2G144995	GRMZM2G011253	AC194970.5_FG009
101	GRMZM2G109221	GRMZM2G053466	GRMZM2G075974	GRMZM2G118441	GRMZM2G112686	GRMZM2G029153	GRMZM5G817173	GRMZM2G092817	GRMZM2G070500	AC202864.3_FG002	GRMZM2G024517
102	AC233922.1_FG008	GRMZM2G113017	GRMZM2G381071
103	GRMZM2G004301	GRMZM2G000254	GRMZM2G144146	GRMZM2G020805
104	GRMZM2G173962	GRMZM2G304212	GRMZM2G002646
105	GRMZM2G069422	GRMZM2G085474	GRMZM2G002903
106	GRMZM2G347766	GRMZM2G315072	GRMZM5G898668	GRMZM2G062613	GRMZM2G426156	GRMZM2G174730	GRMZM2G057000	GRMZM2G429714	GRMZM2G406119	GRMZM2G015983	GRMZM2G012176	GRMZM2G157631	GRMZM2G140817	GRMZM2G170281	GRMZM5G851266	GRMZM5G851862	GRMZM2G352855	GRMZM2G003252	GRMZM2G039362	GRMZM2G054123	GRMZM2G175782	GRMZM2G322817
107	GRMZM5G851266	GRMZM2G118825	GRMZM2G092888	GRMZM2G003852
108	GRMZM5G879240	GRMZM2G004412	GRMZM2G163860
109	GRMZM2G044900	GRMZM2G143590	GRMZM2G004528
110	GRMZM2G007867	GRMZM2G079499	GRMZM2G113241	GRMZM2G313078
111	GRMZM2G154890	GRMZM2G360698	GRMZM2G008556	GRMZM2G145752	GRMZM2G137358	GRMZM5G841900	GRMZM2G366077
112	GRMZM2G053779	GRMZM2G010868	GRMZM2G164974
113	GRMZM2G012584	GRMZM2G113470	GRMZM2G012140
114	GRMZM2G014560	GRMZM2G472453	GRMZM2G317386
115	GRMZM2G137694	GRMZM2G162702	GRMZM2G015361
116	GRMZM2G051219	GRMZM2G016958	GRMZM2G024686	GRMZM2G112149	GRMZM2G132704
117	GRMZM2G107306	GRMZM2G018238	GRMZM2G045748	GRMZM2G150448
118	GRMZM2G020446	GRMZM2G075132	GRMZM2G085970	GRMZM2G138800
119	GRMZM2G021270	GRMZM5G837018	GRMZM2G024576
120	GRMZM2G091362	GRMZM2G387076	GRMZM2G021704
121	GRMZM2G026371	GRMZM2G177970	GRMZM2G177070	GRMZM2G058250	GRMZM2G436001	GRMZM2G081268	GRMZM2G108643	GRMZM2G087570	GRMZM2G062788	AC234157.1_FG002	GRMZM2G025882	GRMZM2G024607	GRMZM5G862107	GRMZM2G094978	GRMZM5G839422	GRMZM5G864335	GRMZM2G104575	GRMZM2G042492	GRMZM2G089119	GRMZM2G097109	GRMZM2G010221	GRMZM2G154648	GRMZM2G064302	GRMZM2G123234	GRMZM2G414537	GRMZM2G077258	GRMZM2G317451	GRMZM2G148106	GRMZM2G088138	GRMZM2G054896	GRMZM2G029845	GRMZM2G177508	GRMZM2G169405	GRMZM2G111637	GRMZM2G129804	GRMZM2G068982	GRMZM2G059083	GRMZM2G027219	GRMZM5G831313	GRMZM2G077206	GRMZM2G110277	GRMZM2G089147	GRMZM2G412611	GRMZM2G122793	GRMZM2G053236	GRMZM2G026614	GRMZM2G154664	GRMZM2G311919	GRMZM2G094526
122	GRMZM2G027098	GRMZM2G304712	GRMZM2G414047	GRMZM2G151903	GRMZM2G123428	GRMZM2G167336	GRMZM2G058568	GRMZM2G038898	GRMZM2G127421	GRMZM2G389155	GRMZM2G105436	GRMZM2G165192	GRMZM2G167164	GRMZM2G022242	AC155434.2_FG001	GRMZM2G135029	GRMZM2G119300	GRMZM2G011896	AC191097.3_FG007	GRMZM2G069203	GRMZM2G054065	GRMZM2G069722	GRMZM2G024267	GRMZM2G361902	GRMZM2G308687	GRMZM2G149317	GRMZM2G063244	GRMZM2G450424	GRMZM2G154223	GRMZM2G007012	GRMZM2G083130	AC213432.2_FG004	GRMZM2G015908	GRMZM2G163683	GRMZM2G028736
123	GRMZM2G024811	GRMZM2G033937	GRMZM2G314667	GRMZM2G139892	GRMZM2G701362	GRMZM2G318803	GRMZM2G060940	GRMZM2G100714
124	GRMZM2G026881	GRMZM2G090279	GRMZM2G128491	GRMZM2G001661
125	GRMZM2G106389	GRMZM2G030523	GRMZM2G054012
126	GRMZM2G033829	GRMZM2G140817	GRMZM2G031625	GRMZM2G373914
127	GRMZM2G003493	GRMZM2G035401	GRMZM2G181206	GRMZM5G863596
128	GRMZM2G049070	GRMZM5G848182	GRMZM5G870077	GRMZM2G157113	GRMZM2G021973	GRMZM2G055802	GRMZM2G352618	GRMZM2G142802	GRMZM2G324248	GRMZM2G046952	GRMZM2G081949	GRMZM2G181607	GRMZM2G053485	AC212728.3_FG001	GRMZM2G018027	GRMZM2G038075	GRMZM2G012717	GRMZM2G073755	GRMZM2G013391
129	GRMZM2G025832	GRMZM2G044070	GRMZM2G047055	GRMZM2G004161	GRMZM2G177098	GRMZM2G119300	GRMZM2G403740	GRMZM2G013781	AC208897.3_FG003	GRMZM2G334660	GRMZM2G127421	GRMZM2G161245	GRMZM2G039983	GRMZM2G456471	GRMZM2G180430	GRMZM2G023152	GRMZM2G359331	GRMZM2G450424	GRMZM2G068973	GRMZM2G176235	GRMZM2G046583	GRMZM2G175076	GRMZM2G126285
130	GRMZM2G432631	GRMZM2G041642	GRMZM2G163494
131	GRMZM2G101687	GRMZM2G042893	GRMZM2G056075
132	GRMZM2G108225	GRMZM2G043983	GRMZM2G111713
133	GRMZM2G158279	GRMZM2G046961	GRMZM2G129243
134	GRMZM2G000980	GRMZM2G410623	GRMZM2G049866	GRMZM2G096092
135	GRMZM2G412085	GRMZM2G050845	GRMZM2G180218	GRMZM2G090149	GRMZM2G065040	GRMZM2G312244	GRMZM2G017821	GRMZM2G127115	GRMZM2G027663	GRMZM2G004583	GRMZM2G005732	GRMZM2G372632	GRMZM2G158835	GRMZM2G092123
136	GRMZM2G103785	GRMZM2G052671	GRMZM2G479703
137	GRMZM2G170842	GRMZM2G148796	GRMZM2G053766
138	GRMZM2G054634	GRMZM2G044104	GRMZM2G017386
139	GRMZM2G055273	GRMZM2G044004	GRMZM2G355381	GRMZM2G015314
140	GRMZM2G152135	GRMZM2G118610	GRMZM5G873964	GRMZM2G355752	GRMZM2G021794	GRMZM2G055684	GRMZM2G102347	GRMZM2G005433	GRMZM2G072814	GRMZM2G457929	GRMZM2G006964
141	GRMZM2G054522	GRMZM2G136347	GRMZM2G059010	GRMZM2G043584
142	GRMZM2G061419	GRMZM5G872118	GRMZM2G084195
143	GRMZM2G155317	GRMZM2G093849	GRMZM2G062554
144	GRMZM5G862109	GRMZM2G067462	GRMZM2G021877	GRMZM5G800751	GRMZM2G113415
145	GRMZM2G070351	GRMZM2G450273	GRMZM2G113513
146	GRMZM2G439337	GRMZM2G073943	GRMZM2G393988	GRMZM2G055180	GRMZM2G096407	GRMZM2G086876	GRMZM2G113888	GRMZM2G074107	GRMZM2G423884	GRMZM2G075018
147	GRMZM2G540538	GRMZM2G418294	GRMZM2G075265
148	GRMZM2G075470	GRMZM2G329885	GRMZM2G044038	GRMZM2G089944
149	GRMZM2G075782	GRMZM2G179907	GRMZM2G176197	GRMZM2G400938
150	GRMZM2G073888	GRMZM2G076276	GRMZM2G041770
151	GRMZM2G082836	GRMZM2G359874	GRMZM2G113276
152	GRMZM5G862663	GRMZM2G095333	GRMZM2G177970	GRMZM2G058250	GRMZM2G035708	GRMZM2G108643	GRMZM2G087570	AC234157.1_FG002	GRMZM2G477236	GRMZM5G862107	GRMZM5G864335	GRMZM2G098423	GRMZM2G114399	GRMZM2G042492	GRMZM2G103101	GRMZM2G081955	GRMZM2G100344	GRMZM2G036921	GRMZM2G360021	GRMZM2G081843	GRMZM2G123234	GRMZM2G118005	GRMZM2G169516	GRMZM2G038365	GRMZM2G410757	GRMZM2G054896	GRMZM2G133844	GRMZM2G082924	GRMZM2G169405	GRMZM2G027640	GRMZM5G823826	GRMZM5G826801	GRMZM2G129804	AC217965.2_FG012	GRMZM2G042061	GRMZM2G025855	GRMZM2G089147	GRMZM2G377168	GRMZM2G053236	GRMZM2G383088	GRMZM2G176820	GRMZM2G026614	GRMZM2G158662	GRMZM2G145496	GRMZM2G162451	GRMZM2G025171	GRMZM2G155662	GRMZM2G164558	GRMZM6G101378
153	GRMZM2G412601	GRMZM2G479110	GRMZM2G099860	GRMZM2G027867	GRMZM2G084407	GRMZM2G373717
154	GRMZM2G345544	GRMZM2G127297	GRMZM2G084587
155	GRMZM2G122431	GRMZM2G384884	GRMZM2G084825	GRMZM2G008108	GRMZM2G467123	GRMZM2G400602	GRMZM2G077256
156	GRMZM2G086637	GRMZM5G842071	GRMZM2G066219
157	GRMZM2G088053	GRMZM2G118821	GRMZM2G094168	GRMZM2G354093	GRMZM2G107380
158	GRMZM2G006942	GRMZM2G058450	GRMZM2G083058	GRMZM2G052386	GRMZM2G090087	GRMZM2G086845	GRMZM2G082372	GRMZM2G474546	GRMZM2G169584	GRMZM2G145041	GRMZM2G389944	GRMZM2G121525	GRMZM2G128981	GRMZM2G450424	GRMZM2G110309	GRMZM2G107639	GRMZM2G132704	GRMZM2G413652
159	GRMZM2G092284	GRMZM5G829778	GRMZM2G124820
160	GRMZM2G053726	GRMZM2G099729	GRMZM2G410766	GRMZM2G125072	GRMZM2G163988	GRMZM2G007651	GRMZM2G028216	GRMZM2G179521	GRMZM2G074040	GRMZM2G035708	GRMZM2G092568	GRMZM2G098423
161	GRMZM2G159160	GRMZM2G156227	GRMZM2G127230	AC218035.3_FG004	GRMZM2G110236	GRMZM2G031568	GRMZM2G011479	GRMZM2G105425	AC198169.4_FG004	GRMZM2G319109	GRMZM5G824336	GRMZM2G117222	GRMZM2G536644	GRMZM6G477257	GRMZM2G027219
162	GRMZM2G060800	AC193754.3_FG008	GRMZM2G105579
163	GRMZM2G031837	GRMZM2G106028	GRMZM2G100809
164	GRMZM2G106250	GRMZM2G107532	GRMZM2G154007
165	GRMZM2G044591	GRMZM2G127537	GRMZM2G128992	GRMZM2G107838	GRMZM2G085941	GRMZM2G339540
166	GRMZM5G894518	GRMZM2G115255	GRMZM2G109881	GRMZM2G349193	GRMZM2G050658	GRMZM2G093761	GRMZM2G165567
167	GRMZM2G003720	GRMZM2G111697	GRMZM5G829304	GRMZM5G810393
168	GRMZM2G065083	GRMZM2G113093	GRMZM2G318992	GRMZM2G031568	GRMZM2G004352	GRMZM2G121960	GRMZM2G126795	GRMZM2G040300	GRMZM2G154664	GRMZM2G117222	GRMZM2G012479	GRMZM2G123652	GRMZM2G383240	GRMZM2G112626	GRMZM2G414496	GRMZM2G300348	GRMZM2G092379	GRMZM2G146673	GRMZM2G089696
169	GRMZM2G052825	GRMZM2G015933	GRMZM2G174732	GRMZM2G115716	AC214360.3_FG001	GRMZM2G158775	GRMZM2G399530
170	GRMZM2G114182	GRMZM2G118062	GRMZM2G133698	GRMZM2G072861	AC203366.4_FG001
171	GRMZM2G061624	GRMZM2G119483	GRMZM2G060561	GRMZM2G104983
172	GRMZM2G421231	GRMZM2G059013	GRMZM2G120652	GRMZM2G037140	GRMZM2G320549	GRMZM2G102838	GRMZM2G142097	GRMZM2G098520	AC217965.2_FG012	GRMZM2G012758	GRMZM2G038833
173	GRMZM5G862663	GRMZM2G161154	GRMZM2G175989	GRMZM2G065040	GRMZM2G701746	GRMZM2G086763	GRMZM2G006480	GRMZM2G089056	GRMZM2G057374	GRMZM2G117968	GRMZM2G085411	GRMZM2G000219	GRMZM2G012276	GRMZM2G025882	GRMZM2G133684	GRMZM2G035213	GRMZM2G343149	GRMZM2G041442	GRMZM2G181546	GRMZM2G030494	GRMZM2G147787	AC183319.3_FG001	GRMZM2G098423	GRMZM2G179827	GRMZM2G048121	GRMZM2G081955	GRMZM2G023946	GRMZM2G062019	GRMZM2G074546	GRMZM2G118005	GRMZM5G893392	GRMZM2G330012	GRMZM2G317451	GRMZM2G070605	GRMZM2G321053	GRMZM2G166686	GRMZM2G426888	GRMZM2G106164	GRMZM2G111637	GRMZM2G059314	GRMZM2G054267	GRMZM2G106053	GRMZM2G079381	GRMZM2G074083	GRMZM2G150791	GRMZM2G337113	GRMZM2G025855	GRMZM2G039173	GRMZM2G016236
174	GRMZM2G159160	GRMZM5G837869	GRMZM2G167694	GRMZM2G110236	GRMZM2G011479	GRMZM2G420055	GRMZM2G106119	GRMZM2G312244	GRMZM2G472382	GRMZM2G143392	GRMZM2G319109	GRMZM2G061876	GRMZM2G023906	GRMZM2G105542	GRMZM2G031859	GRMZM2G462613	GRMZM2G057078	GRMZM2G377115	GRMZM2G036609	GRMZM2G055489	GRMZM2G138410	GRMZM2G025648	GRMZM2G027219
175	GRMZM2G037134	GRMZM2G447984	GRMZM2G140201
176	GRMZM2G017522	GRMZM2G141925	GRMZM2G045404
177	GRMZM2G060148	GRMZM2G052844	GRMZM2G011115	GRMZM2G345081	GRMZM2G409722	GRMZM2G051677	GRMZM2G000741	GRMZM2G021877	GRMZM2G031904	GRMZM2G146015	GRMZM2G037265	GRMZM2G119219	GRMZM2G156296	AC208110.2_FG007	GRMZM2G180916	GRMZM2G103647
178	GRMZM2G179638	GRMZM2G147145	GRMZM2G128315
179	GRMZM2G130927	GRMZM2G166064	GRMZM2G147885
180	GRMZM2G380088	GRMZM2G148057	GRMZM2G051752	GRMZM2G133836	GRMZM2G393349	GRMZM2G148387
181	GRMZM2G009479	GRMZM2G314667	GRMZM2G178261	GRMZM2G152007	GRMZM2G117707
182	GRMZM2G131167	GRMZM2G152548	GRMZM2G327655
183	GRMZM2G011006	GRMZM2G012966	GRMZM2G086835	GRMZM2G076844	GRMZM2G154332	GRMZM2G102365
184	GRMZM2G160541	GRMZM2G111926	GRMZM2G075925
185	GRMZM2G010321	GRMZM2G071360	GRMZM2G164696
186	GRMZM2G395508	GRMZM2G039113	GRMZM2G414423	GRMZM2G141353	GRMZM2G392116	GRMZM2G480106	GRMZM2G145461	GRMZM2G040033	GRMZM2G128179	GRMZM2G394528	GRMZM2G159134	GRMZM2G031200	GRMZM2G173882	GRMZM2G174917	GRMZM2G044495	GRMZM2G429714	GRMZM2G074267	GRMZM2G075438	GRMZM2G431243	GRMZM2G421256	GRMZM2G164062	GRMZM2G139834	GRMZM2G378852	GRMZM2G159811	GRMZM2G179792	GRMZM2G086430	GRMZM2G169000
187	GRMZM2G076104	GRMZM2G169481	GRMZM2G408359	GRMZM2G431251
188	GRMZM2G177928	GRMZM2G083344	GRMZM2G176340	GRMZM2G022253	GRMZM2G004699
189	GRMZM2G026800	GRMZM2G088396	GRMZM2G077333	GRMZM2G117968	GRMZM2G301485	GRMZM2G000219	GRMZM2G106061	GRMZM2G379686	GRMZM2G015889	GRMZM5G833124	GRMZM2G088601	GRMZM2G300119	GRMZM5G839640	GRMZM2G001508	GRMZM2G148872	GRMZM2G125823	GRMZM2G308687	GRMZM2G101617	GRMZM2G095492	GRMZM2G362926	GRMZM2G047720	GRMZM2G106053	GRMZM2G073969	GRMZM2G074083	GRMZM2G083186	GRMZM2G015285	GRMZM2G067830	GRMZM2G134264	GRMZM2G039930	GRMZM2G050307	GRMZM2G039246	GRMZM2G143050	GRMZM2G046186	GRMZM2G476049	GRMZM2G077531	GRMZM2G083176	GRMZM2G065928	GRMZM2G097135	GRMZM2G179810	AC212219.3_FG005	GRMZM2G039797	GRMZM2G039841	GRMZM2G170289	GRMZM2G089136	GRMZM2G321033	GRMZM2G074401	GRMZM2G092123	AC203535.4_FG004	GRMZM2G051256
190	GRMZM2G118003	GRMZM2G112530	GRMZM2G128658	GRMZM2G301663	GRMZM2G074262
191	GRMZM2G083477	GRMZM2G119517	GRMZM2G303587
192	GRMZM2G309950	GRMZM2G105266	GRMZM2G074718
193	GRMZM2G028535	GRMZM2G435294	GRMZM2G010929	GRMZM2G178693	GRMZM5G841101	GRMZM2G089056	GRMZM2G473511	GRMZM2G035708	GRMZM2G058261	GRMZM2G134398	GRMZM5G870219	GRMZM2G062019	GRMZM2G181507	GRMZM2G063162	GRMZM2G109526	GRMZM2G315902	GRMZM5G846343	GRMZM2G047368	GRMZM2G056629	GRMZM2G140107	GRMZM2G114399	AC209784.3_FG007	GRMZM2G049349
194	GRMZM2G170128	GRMZM2G077222	GRMZM2G130085	GRMZM2G092125	GRMZM2G325168	GRMZM2G076263	GRMZM2G034243	GRMZM2G167689	GRMZM2G411956
195	GRMZM5G891266	GRMZM2G026855	GRMZM2G330019
196	GRMZM2G035520	GRMZM2G063949	GRMZM2G030165	GRMZM2G163912	GRMZM2G082312	GRMZM2G174730	GRMZM2G335638	GRMZM2G133802
197	GRMZM2G082633	GRMZM2G339699	GRMZM2G136139	GRMZM2G114642	GRMZM2G062541	GRMZM2G151319
198	GRMZM2G077206	GRMZM2G037140	GRMZM2G102838	GRMZM2G090718	GRMZM2G019901	GRMZM2G164965	GRMZM2G338884	GRMZM2G328908	GRMZM2G000071	GRMZM2G006229	GRMZM2G348512	GRMZM2G059013	GRMZM5G864335	GRMZM2G092427	GRMZM2G038833	GRMZM2G042492	GRMZM2G162369	GRMZM2G436328	GRMZM2G113016	GRMZM2G002754	GRMZM2G142097	GRMZM2G098520	GRMZM2G030203	GRMZM2G414537	GRMZM2G137151	GRMZM2G329040	GRMZM2G117531	GRMZM2G043162	GRMZM2G449496	GRMZM2G111637	AC217965.2_FG012
199	GRMZM2G137864	GRMZM2G305280	GRMZM2G085086	GRMZM2G060837	GRMZM2G472248	GRMZM2G075262	GRMZM2G436593	GRMZM2G423129	GRMZM2G174558	GRMZM2G420883	GRMZM2G006676	GRMZM2G369815	GRMZM2G320506	GRMZM5G880069	GRMZM2G305834	GRMZM2G176394	GRMZM2G150302	GRMZM2G095892	GRMZM2G096655	GRMZM2G069146	GRMZM2G029087	GRMZM2G116614	GRMZM2G020054	GRMZM2G089783
200	GRMZM2G016677	GRMZM2G082149	GRMZM2G146028	GRMZM2G402936	GRMZM2G090568
201	GRMZM2G169558	GRMZM2G015654	GRMZM2G115131	GRMZM2G100090	GRMZM2G451965	GRMZM2G406601
202	GRMZM2G041959	GRMZM2G176217	GRMZM2G027723	GRMZM2G001514	GRMZM2G410831	GRMZM2G016477	GRMZM2G110145	GRMZM2G078876	GRMZM2G477325	GRMZM2G329181	GRMZM2G099239	GRMZM2G041381	GRMZM2G099425	GRMZM2G168304	GRMZM2G149480	GRMZM2G092752	GRMZM2G133802	GRMZM2G091578	GRMZM2G168364	GRMZM2G171852
203	GRMZM2G148773	GRMZM2G021194	GRMZM2G412373	GRMZM2G091088	GRMZM2G041699	GRMZM5G810727	GRMZM2G179465	GRMZM2G143213
204	GRMZM2G394941	GRMZM2G308944	GRMZM2G388823	GRMZM2G420684	GRMZM2G423129	GRMZM2G052720	GRMZM2G134130	GRMZM2G042602
205	GRMZM2G439195	GRMZM2G430394	GRMZM2G170044	GRMZM2G400109
206	GRMZM2G144648	GRMZM2G026523	GRMZM2G028438	GRMZM2G001676	GRMZM2G096407	GRMZM2G056743	GRMZM2G085892	GRMZM2G448001	GRMZM2G438299	GRMZM2G339736
207	GRMZM5G848550	GRMZM2G469469	GRMZM2G555972	GRMZM2G068947
208	GRMZM2G138997	GRMZM2G118800	GRMZM5G866918
209	GRMZM2G101769	GRMZM2G077486	GRMZM5G870170
[truncated: 25 more rows]
[truncated: 622 more columns]

## Sheet: Dataset EV7D
Dataset EV7D. GO Biological Process enrichment of ENIGMA biclusters. Enrichments with q<5e-2 are listed. The 'Genes' column lists genes in the cluster that are annotated to the biological process concerned.
[truncated: 2,239 more rows]
