# Supplementary material for: Using single‐plant‐omics in the field to link maize genes to functions and phenotypes
Source: Mol Syst Biol. 2020 Dec 21;16(12):e9667. doi: 10.15252/msb.20209667 (PMC7751767; doi:10.15252/msb.20209667)
Supplement: Supplementary file 12 — Dataset EV10 [file MSB-16-e9667-s012.xlsx]

## Sheet: Dataset EV10A
Dataset EV10A. Division of GO terms used to group predictions in Datasets EV10B to EV10G.
GO ID	10B : Abiotic		GO ID	10C : Biotic		GO ID	10D : Hormone		GO ID	10E : Development and growth		GO ID	10F : Metabolism		GO ID	10G : Other categories
1666	response to hypoxia		1562	response to protozoan		9723	response to ethylene		9790	embryo development		271	polysaccharide biosynthetic process		160	phosphorelay signal transduction system
6970	response to osmotic stress		2239	response to oomycetes		9725	response to hormone		9791	post-embryonic development		5975	carbohydrate metabolic process		1101	response to acid chemical
6971	hypotonic response		2831	regulation of response to biotic stimulus		9733	response to auxin		9835	fruit ripening		5976	polysaccharide metabolic process		6810	transport
6972	hyperosmotic response		6952	defense response		9735	response to cytokinin		9838	abscission		6073	cellular glucan metabolic process		6974	cellular response to DNA damage stimulus
7231	osmosensory signaling pathway		9607	response to biotic stimulus		9737	response to abscisic acid		9908	flower development		6091	generation of precursor metabolites and energy		6979	response to oxidative stress
7602	phototransduction		9608	response to symbiont		9739	response to gibberellin		9965	leaf morphogenesis		6139	nucleobase-containing compound metabolic process		6984	ER-nucleus signaling pathway
9266	response to temperature stimulus		9611	response to wounding		9741	response to brassinosteroid		10150	leaf senescence		6259	DNA metabolic process		7049	cell cycle
9268	response to pH		9615	response to virus		9751	response to salicylic acid		10154	fruit development		6260	DNA replication		7154	cell communication
9269	response to desiccation		9617	response to bacterium		9753	response to jasmonic acid		10162	seed dormancy process		6412	translation		7165	signal transduction
9270	response to humidity		9620	response to fungus		9755	hormone-mediated signaling pathway		30154	cell differentiation		6464	cellular protein modification process		7166	cell surface receptor signaling pathway
9314	response to radiation		9624	response to nematode		9861	jasmonic acid and ethylene-dependent systemic resistance		48316	seed development		6518	peptide metabolic process		7267	cell-cell signaling
9408	response to heat		9625	response to insect		9863	salicylic acid mediated signaling pathway		48364	root development		6629	lipid metabolic process		8219	cell death
9409	response to cold		31347	regulation of defense response		48545	response to steroid hormone		48366	leaf development		8152	metabolic process		9635	response to herbicide
9411	response to UV		42742	defense response to bacterium		71215	cellular response to abscisic acid stimulus		48367	shoot system development		9056	catabolic process		9756	carbohydrate mediated signaling
9413	response to flooding		51707	response to other organism		1902347	response to strigolactone		48527	lateral root development		9058	biosynthetic process		9832	plant-type cell wall biogenesis
9414	response to water deprivation		52173	response to defenses of other organism involved in symbiotic interaction					48827	phyllome development		9698	phenylpropanoid metabolic process		9834	plant-type secondary cell wall biogenesis
9415	response to water		75136	response to host					48830	adventitious root development		9760	C4 photosynthesis		9966	regulation of signal transduction
9416	response to light stimulus		80027	response to herbivore					80006	internode patterning		9767	photosynthetic electron transport chain		10200	response to chitin
9612	response to mechanical stimulus								90436	leaf pavement cell development		10383	cell wall polysaccharide metabolic process		10243	response to organonitrogen compound
9628	response to abiotic stimulus								2000024	regulation of leaf development		10410	hemicellulose metabolic process		16043	cellular component organization
9630	gravitropism											15979	photosynthesis		16049	cell growth
9637	response to blue light											16051	carbohydrate biosynthetic process		33194	response to hydroperoxide
9638	phototropism											19538	protein metabolic process		42594	response to starvation
9639	response to red or far red light											19684	photosynthesis, light reaction		97306	cellular response to alcohol
9642	response to light intensity											19748	secondary metabolic process		1901421	positive regulation of response to alcohol
9644	response to high light intensity											22900	electron transport chain
9648	photoperiodism											30243	cellulose metabolic process
9651	response to salt stress											30244	cellulose biosynthetic process
9652	thigmotropism											33692	cellular polysaccharide biosynthetic process
9704	de-etiolation											34637	cellular carbohydrate biosynthetic process
9819	drought recovery											43043	peptide biosynthetic process
10017	red or far-red light signaling pathway											43603	cellular amide metabolic process
10117	photoprotection											43604	amide biosynthetic process
10196	nonphotochemical quenching											44036	cell wall macromolecule metabolic process
10212	response to ionizing radiation											44038	cell wall macromolecule biosynthetic process
10335	response to non-ionic osmotic stress											44042	glucan metabolic process
34059	response to anoxia											44262	cellular carbohydrate metabolic process
70482	response to oxygen levels											44264	cellular polysaccharide metabolic process
71472	cellular response to salt stress											44710	single-organism metabolic process
71489	cellular response to red or far red light											45491	xylan metabolic process
80167	response to karrikin											51186	cofactor metabolic process
												51188	cofactor biosynthetic process
												51273	beta-glucan metabolic process
												51274	beta-glucan biosynthetic process
												55114	oxidation-reduction process
												70589	cellular component macromolecule biosynthetic process
												70592	cell wall polysaccharide biosynthetic process
												1901564	organonitrogen compound metabolic process
												1901566	organonitrogen compound biosynthetic process

## Sheet: Dataset EV10B
Dataset EV10B. Novel genes predicted to be involved in abiotic stress responses. The 'Target GO ID' column gives the GO ID that was specified in the target and filter fields of the PiNGO tool. PiNGO then screens for enrichments of this GO category or any of its offspring categories in the network neighborhood of genes that are not yet annotated to the category. The 'Predicted GO ID' column gives …
Target GO ID	Target GO name	Gene name	Predicted GO ID	Predicted GO name	q-value	Current annotation
1666	response to hypoxia	GRMZM2G105167	70483	detection of hypoxia	0.00993981	(16021)integral component of membrane|(30246)carbohydrate binding|(9507)chloroplast|(5789)endoplasmic reticulum membrane|(5783)endoplasmic reticulum
1666	response to hypoxia	GRMZM2G125544	70483	detection of hypoxia	0.00993981	(16021)integral component of membrane|(6508)proteolysis|(5515)protein binding|(30163)protein catabolic process|(4190)aspartic-type endopeptidase activity|(50832)defense response to fungus|(5576)extracellular region
1666	response to hypoxia	GRMZM2G065585	71456	cellular response to hypoxia	0.00993981	(5975)carbohydrate metabolic process|(5618)cell wall|(9617)response to bacterium|(8810)cellulase activity|(5783)endoplasmic reticulum|(30247)polysaccharide binding|(48046)apoplast|(46658)anchored component of plasma membrane|(5773)vacuole|(42973)glucan endo-1,3-beta-D-glucosidase activity|(5615)extracellular space|(6952)defense response
1666	response to hypoxia	GRMZM5G853854	71456	cellular response to hypoxia	0.00993981	(50665)hydrogen peroxide biosynthetic process|(10204)defense response signaling pathway, resistance gene-independent|(16020)membrane|(5777)peroxisome|(8891)glycolate oxidase activity|(9854)oxidative photosynthetic carbon pathway|(9735)response to cytokinin|(5773)vacuole|(9570)chloroplast stroma|(42742)defense response to bacterium|(48046)apoplast|(9506)plasmodesma|(10181)FMN binding|(55114)oxidat…
1666	response to hypoxia	GRMZM2G032602	71456	cellular response to hypoxia	0.00993981	(5515)protein binding|(43531)ADP binding|(17111)nucleoside-triphosphatase activity|(6952)defense response|(9987)cellular process|(5524)ATP binding
1666	response to hypoxia	GRMZM2G384884	71456	cellular response to hypoxia	0.00993981	(5506)iron ion binding|(20037)heme binding|(55114)oxidation-reduction process|(16021)integral component of membrane|(5783)endoplasmic reticulum|(5576)extracellular region|(47720)indoleacetaldoxime dehydratase activity|(16709)oxidoreductase activity, acting on paired donors, with incorporation or reduction of molecular oxygen, NAD(P)H as one donor, and incorporation of one atom of oxygen|(10120)ca…
1666	response to hypoxia	GRMZM2G037015	71456	cellular response to hypoxia	0.00993981	(9507)chloroplast|(5634)nucleus|(5886)plasma membrane|(5774)vacuolar membrane|(16788)hydrolase activity, acting on ester bonds|(15078)hydrogen ion transmembrane transporter activity|(33180)proton-transporting V-type ATPase, V1 domain|(15991)ATP hydrolysis coupled proton transport
1666	response to hypoxia	GRMZM2G169240	71456	cellular response to hypoxia	0.00993981	(16717)oxidoreductase activity, acting on paired donors, with oxidation of a pair of donors resulting in the reduction of molecular oxygen to two molecules of water|(55114)oxidation-reduction process|(6629)lipid metabolic process
1666	response to hypoxia	GRMZM2G042179	71456	cellular response to hypoxia	0.00993981	(50662)coenzyme binding|(16021)integral component of membrane|(5975)carbohydrate metabolic process|(9225)nucleotide-sugar metabolic process|(32580)Golgi cisterna membrane|(50829)defense response to Gram-negative bacterium|(5768)endosome|(5802)trans-Golgi network|(50378)UDP-glucuronate 4-epimerase activity|(33481)galacturonate biosynthetic process|(50832)defense response to fungus|(44237)cellular …
1666	response to hypoxia	GRMZM2G569948	71456	cellular response to hypoxia	0.00994749	(6633)fatty acid biosynthetic process|(16021)integral component of membrane|(5634)nucleus|(102337)3-oxo-cerotoyl-CoA synthase activity|(102338)3-oxo-lignoceronyl-CoA synthase activity|(102336)3-oxo-arachidoyl-CoA synthase activity|(16747)transferase activity, transferring acyl groups other than amino-acyl groups|(16020)membrane|(9416)response to light stimulus|(9409)response to cold
1666	response to hypoxia	GRMZM2G012724	71456	cellular response to hypoxia	0.00993981	(3700)transcription factor activity, sequence-specific DNA binding|(6355)regulation of transcription, DNA-templated|(43565)sequence-specific DNA binding|(70370)cellular heat acclimation|(5515)protein binding|(5634)nucleus
1666	response to hypoxia	GRMZM2G366910	71456	cellular response to hypoxia	0.00993981	null
1666	response to hypoxia	GRMZM2G301089	71456	cellular response to hypoxia	0.00993981	(46983)protein dimerization activity|(5634)nucleus|(6355)regulation of transcription, DNA-templated
1666	response to hypoxia	GRMZM2G169261	71456	cellular response to hypoxia	0.00993981	(6629)lipid metabolic process|(16717)oxidoreductase activity, acting on paired donors, with oxidation of a pair of donors resulting in the reduction of molecular oxygen to two molecules of water|(55114)oxidation-reduction process|(45485)omega-6 fatty acid desaturase activity|(16720)delta12-fatty acid dehydrogenase activity
1666	response to hypoxia	GRMZM2G454056	71456	cellular response to hypoxia	0.00993981	null
1666	response to hypoxia	GRMZM2G015933	71456	cellular response to hypoxia	0.00993981	(5515)protein binding|(5524)ATP binding|(4674)protein serine/threonine kinase activity|(6468)protein phosphorylation
1666	response to hypoxia	GRMZM2G114988	71456	cellular response to hypoxia	0.00993981	(5506)iron ion binding|(20037)heme binding|(55114)oxidation-reduction process|(16021)integral component of membrane|(5739)mitochondrion|(44550)secondary metabolite biosynthetic process|(5783)endoplasmic reticulum|(2213)defense response to insect|(5576)extracellular region|(16709)oxidoreductase activity, acting on paired donors, with incorporation or reduction of molecular oxygen, NAD(P)H as one d…
1666	response to hypoxia	GRMZM2G153523	71456	cellular response to hypoxia	0.00993981	(6508)proteolysis|(3677)DNA binding|(5576)extracellular region|(4190)aspartic-type endopeptidase activity
1666	response to hypoxia	GRMZM2G169152	71456	cellular response to hypoxia	0.00993981	(5739)mitochondrion|(9507)chloroplast|(8152)metabolic process|(3824)catalytic activity
1666	response to hypoxia	GRMZM2G132358	71456	cellular response to hypoxia	0.00993981	(4061)arylformamidase activity|(19441)tryptophan catabolic process to kynurenine
1666	response to hypoxia	GRMZM2G127087	71456	cellular response to hypoxia	0.00993981	(287)magnesium ion binding|(16020)membrane|(52683)(Z)-gamma-bisabolene synthase activity|(5777)peroxisome|(9611)response to wounding|(16106)sesquiterpenoid biosynthetic process|(3735)structural constituent of ribosome|(6412)translation|(45338)farnesyl diphosphate metabolic process|(5840)ribosome|(80027)response to herbivore|(9506)plasmodesma|(51762)sesquiterpene biosynthetic process|(9507)chlorop…
1666	response to hypoxia	GRMZM2G061723	71456	cellular response to hypoxia	0.00994749	(10200)response to chitin|(5737)cytoplasm|(5516)calmodulin binding|(5634)nucleus|(10197)polar nucleus fusion|(10119)regulation of stomatal movement|(5515)protein binding
1666	response to hypoxia	GRMZM2G104118	71456	cellular response to hypoxia	0.00993981	(3830)beta-1,4-mannosylglycoprotein 4-beta-N-acetylglucosaminyltransferase activity|(6487)protein N-linked glycosylation|(16021)integral component of membrane|(5794)Golgi apparatus|(16020)membrane
1666	response to hypoxia	GRMZM2G043154	71456	cellular response to hypoxia	0.00993981	(16747)transferase activity, transferring acyl groups other than amino-acyl groups
1666	response to hypoxia	GRMZM2G435592	71456	cellular response to hypoxia	0.00993981	(4672)protein kinase activity|(5524)ATP binding|(6468)protein phosphorylation|(4674)protein serine/threonine kinase activity
1666	response to hypoxia	GRMZM2G006429	1666	response to hypoxia	0.00993981	(46872)metal ion binding|(4722)protein serine/threonine phosphatase activity|(5886)plasma membrane|(6470)protein dephosphorylation|(3824)catalytic activity
1666	response to hypoxia	GRMZM2G172258	1666	response to hypoxia	0.00993981	(3723)RNA binding|(5634)nucleus|(5829)cytosol
1666	response to hypoxia	GRMZM2G148460	1666	response to hypoxia	0.00993981	(16788)hydrolase activity, acting on ester bonds|(6629)lipid metabolic process
1666	response to hypoxia	GRMZM2G050803	1666	response to hypoxia	0.00898076	(16021)integral component of membrane
1666	response to hypoxia	GRMZM2G058374	1666	response to hypoxia	0.00993981	(5515)protein binding|(5634)nucleus|(51028)mRNA transport|(9507)chloroplast
1666	response to hypoxia	GRMZM2G057000	1666	response to hypoxia	0.00898076	(50660)flavin adenine dinucleotide binding|(55114)oxidation-reduction process|(16021)integral component of membrane|(5783)endoplasmic reticulum|(16614)oxidoreductase activity, acting on CH-OH group of donors|(50614)delta24-sterol reductase activity|(9808)lignin metabolic process|(9416)response to light stimulus|(5774)vacuolar membrane|(5516)calmodulin binding|(5634)nucleus|(5886)plasma membrane|(…
1666	response to hypoxia	GRMZM2G067511	1666	response to hypoxia	0.00993981	(5509)calcium ion binding
1666	response to hypoxia	GRMZM2G023652	1666	response to hypoxia	0.00993981	(5737)cytoplasm|(5634)nucleus|(5874)microtubule
1666	response to hypoxia	GRMZM2G029573	1666	response to hypoxia	0.00993981	(44205)'de novo' UMP biosynthetic process|(6207)'de novo' pyrimidine nucleobase biosynthetic process|(6541)glutamine metabolic process|(4088)carbamoyl-phosphate synthase (glutamine-hydrolyzing) activity|(50)urea cycle|(5951)carbamoyl-phosphate synthase complex|(5829)cytosol|(6526)arginine biosynthetic process|(9570)chloroplast stroma|(5524)ATP binding|(16036)cellular response to phosphate starvat…
1666	response to hypoxia	GRMZM2G404973	1666	response to hypoxia	0.00994749	(6355)regulation of transcription, DNA-templated|(8270)zinc ion binding|(30154)cell differentiation|(1085)RNA polymerase II transcription factor binding|(5634)nucleus|(3682)chromatin binding|(5667)transcription factor complex|(1228)transcriptional activator activity, RNA polymerase II transcription regulatory region sequence-specific binding|(977)RNA polymerase II regulatory region sequence-speci…
1666	response to hypoxia	GRMZM2G108255	1666	response to hypoxia	0.00993981	(166)nucleotide binding|(5634)nucleus|(712)resolution of meiotic recombination intermediates|(724)double-strand break repair via homologous recombination|(7126)meiotic nuclear division
1666	response to hypoxia	GRMZM2G173124	1666	response to hypoxia	0.00993981	(46872)metal ion binding|(6355)regulation of transcription, DNA-templated|(61157)mRNA destabilization|(932)cytoplasmic mRNA processing body|(3677)DNA binding|(10494)cytoplasmic stress granule|(3700)transcription factor activity, sequence-specific DNA binding|(5515)protein binding|(5634)nucleus|(3727)single-stranded RNA binding
1666	response to hypoxia	GRMZM2G323622	1666	response to hypoxia	0.00993981	(3777)microtubule motor activity|(5524)ATP binding|(7018)microtubule-based movement|(8017)microtubule binding|(5737)cytoplasm|(5874)microtubule|(5871)kinesin complex|(16887)ATPase activity
1666	response to hypoxia	GRMZM2G087103	1666	response to hypoxia	0.00993981	(3824)catalytic activity|(8152)metabolic process
1666	response to hypoxia	GRMZM2G153292	1666	response to hypoxia	0.00993981	(3924)GTPase activity|(6184)obsolete GTP catabolic process|(51258)protein polymerization|(5874)microtubule|(5200)structural constituent of cytoskeleton|(7017)microtubule-based process|(5525)GTP binding|(5737)cytoplasm
1666	response to hypoxia	GRMZM2G165422	1666	response to hypoxia	0.00993981	(4672)protein kinase activity|(6468)protein phosphorylation|(4674)protein serine/threonine kinase activity|(5524)ATP binding
1666	response to hypoxia	GRMZM2G100229	1666	response to hypoxia	0.00993981	(5516)calmodulin binding|(5634)nucleus|(5886)plasma membrane|(5829)cytosol|(5875)microtubule associated complex|(5773)vacuole|(5515)protein binding
1666	response to hypoxia	GRMZM2G163912	1666	response to hypoxia	0.00898076	(5737)cytoplasm|(5874)microtubule|(5634)nucleus|(10031)circumnutation|(10015)root morphogenesis
1666	response to hypoxia	GRMZM2G114186	1666	response to hypoxia	0.00993981	null
1666	response to hypoxia	GRMZM2G150932	1666	response to hypoxia	0.00993981	(5524)ATP binding|(5737)cytoplasm|(18105)peptidyl-serine phosphorylation|(8360)regulation of cell shape|(5634)nucleus|(6897)endocytosis|(4674)protein serine/threonine kinase activity|(16055)Wnt signaling pathway|(46777)protein autophosphorylation|(55028)cortical microtubule|(9506)plasmodesma|(5856)cytoskeleton|(7165)signal transduction|(16310)phosphorylation|(4712)protein serine/threonine/tyrosin…
1666	response to hypoxia	GRMZM2G113174	1666	response to hypoxia	0.00993981	(45010)actin nucleation|(10090)trichome morphogenesis|(31209)SCAR complex|(5515)protein binding|(30036)actin cytoskeleton organization
1666	response to hypoxia	GRMZM2G022365	1666	response to hypoxia	0.00993981	(3677)DNA binding|(5634)nucleus
1666	response to hypoxia	GRMZM2G019266	1666	response to hypoxia	0.00993981	(3676)nucleic acid binding|(166)nucleotide binding
6970	response to osmotic stress	GRMZM2G162276	71470	cellular response to osmotic stress	0.00292336	(6869)lipid transport|(8289)lipid binding
6970	response to osmotic stress	GRMZM2G097884	71470	cellular response to osmotic stress	0.00199359	null
6970	response to osmotic stress	GRMZM2G337534	71470	cellular response to osmotic stress	0.00292336	null
6970	response to osmotic stress	GRMZM2G154312	71470	cellular response to osmotic stress	0.00591471	(5829)cytosol|(9506)plasmodesma|(5886)plasma membrane
6970	response to osmotic stress	GRMZM2G384780	71470	cellular response to osmotic stress	0.000319162	(16788)hydrolase activity, acting on ester bonds|(6629)lipid metabolic process
6970	response to osmotic stress	GRMZM2G060866	71470	cellular response to osmotic stress	0.00138213	(16788)hydrolase activity, acting on ester bonds|(6629)lipid metabolic process
6970	response to osmotic stress	GRMZM5G850966	71470	cellular response to osmotic stress	0.00492503	(3735)structural constituent of ribosome|(6412)translation|(9506)plasmodesma|(5774)vacuolar membrane|(22625)cytosolic large ribosomal subunit|(5829)cytosol|(16020)membrane|(22626)cytosolic ribosome|(5840)ribosome
6970	response to osmotic stress	GRMZM2G342039	71470	cellular response to osmotic stress	0.00927505	(5737)cytoplasm|(209)protein polyubiquitination|(61630)ubiquitin protein ligase activity|(32436)positive regulation of proteasomal ubiquitin-dependent protein catabolic process|(151)ubiquitin ligase complex|(31624)ubiquitin conjugating enzyme binding|(5634)nucleus|(42787)protein ubiquitination involved in ubiquitin-dependent protein catabolic process|(8270)zinc ion binding|(5515)protein binding
6970	response to osmotic stress	GRMZM2G012160	71470	cellular response to osmotic stress	0.00989342	(70417)cellular response to cold|(6952)defense response|(5783)endoplasmic reticulum|(34605)cellular response to heat|(5576)extracellular region|(5774)vacuolar membrane|(42631)cellular response to water deprivation|(9611)response to wounding|(4869)cysteine-type endopeptidase inhibitor activity|(5886)plasma membrane|(5829)cytosol
6970	response to osmotic stress	GRMZM2G072808	71470	cellular response to osmotic stress	0.00927505	(55114)oxidation-reduction process|(5507)copper ion binding|(46274)lignin catabolic process|(52716)hydroquinone|(48046)apoplast|(9809)lignin biosynthetic process|(9414)response to water deprivation|(16722)oxidoreductase activity, oxidizing metal ions|(16491)oxidoreductase activity
6970	response to osmotic stress	GRMZM2G129777	71470	cellular response to osmotic stress	0.00720111	(3700)transcription factor activity, sequence-specific DNA binding|(6355)regulation of transcription, DNA-templated|(3677)DNA binding
6970	response to osmotic stress	GRMZM2G394528	71470	cellular response to osmotic stress	0.00198918	(8168)methyltransferase activity|(5768)endosome|(5802)trans-Golgi network|(5794)Golgi apparatus
6970	response to osmotic stress	GRMZM2G050412	71470	cellular response to osmotic stress	0.00690158	(4672)protein kinase activity|(5524)ATP binding|(6468)protein phosphorylation
6970	response to osmotic stress	GRMZM2G308203	71470	cellular response to osmotic stress	0.00606813	(5515)protein binding|(5737)cytoplasm
6970	response to osmotic stress	GRMZM2G061398	71470	cellular response to osmotic stress	0.00567889	(5886)plasma membrane
6970	response to osmotic stress	GRMZM2G051185	71470	cellular response to osmotic stress	0.00292151	(31225)anchored component of membrane|(16023)cytoplasmic, membrane-bounded vesicle
6970	response to osmotic stress	GRMZM2G176698	71470	cellular response to osmotic stress	0.00358693	(9860)pollen tube growth|(35619)root hair tip|(17137)Rab GTPase binding|(5829)cytosol|(9507)chloroplast|(43424)protein histidine kinase binding|(5794)Golgi apparatus|(6661)phosphatidylinositol biosynthetic process|(48015)phosphatidylinositol-mediated signaling|(30659)cytoplasmic vesicle membrane|(5634)nucleus|(5886)plasma membrane|(4430)1-phosphatidylinositol 4-kinase activity|(48768)root hair ce…
6970	response to osmotic stress	GRMZM2G051179	71470	cellular response to osmotic stress	0.00989342	(55085)transmembrane transport|(16021)integral component of membrane|(6826)iron ion transport|(5737)cytoplasm|(9624)response to nematode|(10039)response to iron ion|(51980)iron-nicotianamine transmembrane transporter activity|(6857)oligopeptide transport|(10043)response to zinc ion|(55072)iron ion homeostasis|(5886)plasma membrane|(48316)seed development|(15198)oligopeptide transporter activity|(…
6970	response to osmotic stress	GRMZM2G072569	71470	cellular response to osmotic stress	0.00985703	(6468)protein phosphorylation|(16021)integral component of membrane|(7169)transmembrane receptor protein tyrosine kinase signaling pathway|(48229)gametophyte development|(5524)ATP binding|(9934)regulation of meristem structural organization|(10480)microsporocyte differentiation|(5886)plasma membrane|(4674)protein serine/threonine kinase activity|(10075)regulation of meristem growth|(33612)recepto…
6970	response to osmotic stress	GRMZM2G111224	71470	cellular response to osmotic stress	0.00843691	(5886)plasma membrane|(5576)extracellular region|(5515)protein binding|(16020)membrane
6970	response to osmotic stress	GRMZM2G160563	71470	cellular response to osmotic stress	0.00846847	(79)regulation of cyclin-dependent protein serine/threonine kinase activity|(19901)protein kinase binding
6970	response to osmotic stress	GRMZM2G074604	71470	cellular response to osmotic stress	0.00528485	(6559)L-phenylalanine catabolic process|(5737)cytoplasm|(9058)biosynthetic process|(16841)ammonia-lyase activity|(9611)response to wounding|(6952)defense response
6970	response to osmotic stress	GRMZM2G114127	71470	cellular response to osmotic stress	0.00106133	(5515)protein binding
6970	response to osmotic stress	GRMZM2G107092	71470	cellular response to osmotic stress	0.00846847	(9507)chloroplast|(5874)microtubule|(5488)binding
6970	response to osmotic stress	GRMZM5G882527	71470	cellular response to osmotic stress	0.00591544	(46983)protein dimerization activity|(3677)DNA binding|(9739)response to gibberellin|(6355)regulation of transcription, DNA-templated|(3700)transcription factor activity, sequence-specific DNA binding|(5634)nucleus
6970	response to osmotic stress	GRMZM2G118243	71470	cellular response to osmotic stress	0.00680969	(5524)ATP binding|(16021)integral component of membrane|(2229)defense response to oomycetes|(80168)abscisic acid transport|(6855)drug transmembrane transport|(15692)lead ion transport|(5515)protein binding|(9723)response to ethylene|(5886)plasma membrane|(46865)terpenoid transport|(10193)response to ozone|(42626)ATPase activity, coupled to transmembrane movement of substances|(42335)cuticle devel…
6970	response to osmotic stress	GRMZM2G388684	71470	cellular response to osmotic stress	0.00145819	(5618)cell wall|(6073)cellular glucan metabolic process|(16762)xyloglucan|(48046)apoplast|(4553)hydrolase activity, hydrolyzing O-glycosyl compounds|(16998)cell wall macromolecule catabolic process
6970	response to osmotic stress	GRMZM2G013082	71470	cellular response to osmotic stress	0.00397498	(5506)iron ion binding|(16705)oxidoreductase activity, acting on paired donors, with incorporation or reduction of molecular oxygen|(20037)heme binding|(55114)oxidation-reduction process|(16021)integral component of membrane|(4497)monooxygenase activity|(42761)very long-chain fatty acid biosynthetic process|(71555)cell wall organization|(10345)suberin biosynthetic process|(19825)oxygen binding|(9…
6970	response to osmotic stress	GRMZM2G046618	71470	cellular response to osmotic stress	0.00212086	(30599)pectinesterase activity|(42545)cell wall modification|(9617)response to bacterium|(9505)plant-type cell wall|(45330)aspartyl esterase activity|(45490)pectin catabolic process|(46910)pectinesterase inhibitor activity|(5576)extracellular region|(4857)enzyme inhibitor activity|(5618)cell wall
6970	response to osmotic stress	GRMZM2G167438	71470	cellular response to osmotic stress	0.00412622	(6633)fatty acid biosynthetic process|(16021)integral component of membrane|(5783)endoplasmic reticulum|(102337)3-oxo-cerotoyl-CoA synthase activity|(102338)3-oxo-lignoceronyl-CoA synthase activity|(102336)3-oxo-arachidoyl-CoA synthase activity|(9409)response to cold|(9416)response to light stimulus|(5576)extracellular region|(16747)transferase activity, transferring acyl groups other than amino-…
6970	response to osmotic stress	GRMZM2G106140	71470	cellular response to osmotic stress	0.00606813	(6886)intracellular protein transport|(6888)ER to Golgi vesicle-mediated transport|(30127)COPII vesicle coat|(8270)zinc ion binding|(5215)transporter activity
6970	response to osmotic stress	GRMZM2G047298	71470	cellular response to osmotic stress	0.00884124	(16021)integral component of membrane|(16413)O-acetyltransferase activity|(71554)cell wall organization or biogenesis|(9506)plasmodesma|(9507)chloroplast|(5773)vacuole|(5576)extracellular region|(5794)Golgi apparatus
6970	response to osmotic stress	GRMZM2G154178	71470	cellular response to osmotic stress	0.00206792	(19953)sexual reproduction|(5576)extracellular region|(9664)plant-type cell wall organization
6970	response to osmotic stress	GRMZM2G153675	71470	cellular response to osmotic stress	0.00700743	(3824)catalytic activity
6970	response to osmotic stress	GRMZM2G064744	71470	cellular response to osmotic stress	0.00670369	(3682)chromatin binding|(3677)DNA binding
6970	response to osmotic stress	GRMZM2G147422	71470	cellular response to osmotic stress	0.00839043	(5576)extracellular region|(71555)cell wall organization|(30245)cellulose catabolic process|(8810)cellulase activity|(5886)plasma membrane|(5975)carbohydrate metabolic process|(4553)hydrolase activity, hydrolyzing O-glycosyl compounds
6970	response to osmotic stress	GRMZM2G040689	71470	cellular response to osmotic stress	0.0067096	(9506)plasmodesma|(16020)membrane|(48046)apoplast|(9535)chloroplast thylakoid membrane|(9507)chloroplast|(6869)lipid transport|(8289)lipid binding
6970	response to osmotic stress	GRMZM2G140116	71470	cellular response to osmotic stress	0.0081276	(3735)structural constituent of ribosome|(6412)translation|(5783)endoplasmic reticulum|(9506)plasmodesma|(9507)chloroplast|(5774)vacuolar membrane|(5730)nucleolus|(22625)cytosolic large ribosomal subunit|(5794)Golgi apparatus|(42254)ribosome biogenesis|(5829)cytosol|(22626)cytosolic ribosome|(5773)vacuole|(5840)ribosome
6970	response to osmotic stress	GRMZM2G074898	71470	cellular response to osmotic stress	0.00910087	(1902626)assembly of large subunit precursor of preribosome|(22625)cytosolic large ribosomal subunit|(3735)structural constituent of ribosome|(6412)translation|(5886)plasma membrane|(27)ribosomal large subunit assembly|(9507)chloroplast|(5840)ribosome
6970	response to osmotic stress	GRMZM2G121621	71470	cellular response to osmotic stress	0.0016596	(16021)integral component of membrane|(71555)cell wall organization|(48531)beta-1,3-galactosyltransferase activity|(42546)cell wall biogenesis|(139)Golgi membrane|(45489)pectin biosynthetic process|(5794)Golgi apparatus
6970	response to osmotic stress	GRMZM2G071790	71470	cellular response to osmotic stress	0.00367603	(3924)GTPase activity|(6184)obsolete GTP catabolic process|(51258)protein polymerization|(5874)microtubule|(5200)structural constituent of cytoskeleton|(7017)microtubule-based process|(5525)GTP binding|(5737)cytoplasm
6970	response to osmotic stress	GRMZM2G447271	71470	cellular response to osmotic stress	0.00264642	(5507)copper ion binding|(55114)oxidation-reduction process|(46274)lignin catabolic process|(52716)hydroquinone|(48046)apoplast|(9809)lignin biosynthetic process|(9414)response to water deprivation|(9834)plant-type secondary cell wall biogenesis|(16722)oxidoreductase activity, oxidizing metal ions|(16491)oxidoreductase activity
6970	response to osmotic stress	GRMZM2G130634	71470	cellular response to osmotic stress	0.00606813	(16740)transferase activity|(8408)3'-5' exonuclease activity|(5634)nucleus|(3676)nucleic acid binding|(90305)nucleic acid phosphodiester bond hydrolysis|(6139)nucleobase-containing compound metabolic process
6970	response to osmotic stress	GRMZM2G323622	71470	cellular response to osmotic stress	0.00137858	(3777)microtubule motor activity|(5524)ATP binding|(7018)microtubule-based movement|(8017)microtubule binding|(5737)cytoplasm|(5874)microtubule|(5871)kinesin complex|(16887)ATPase activity
6970	response to osmotic stress	GRMZM2G147544	71470	cellular response to osmotic stress	0.00846847	(9507)chloroplast|(6396)RNA processing|(5515)protein binding
6970	response to osmotic stress	GRMZM2G006216	71470	cellular response to osmotic stress	0.00606813	(32259)methylation|(9507)chloroplast|(8168)methyltransferase activity
6970	response to osmotic stress	AC205521.3_FG003	71470	cellular response to osmotic stress	0.00743555	(5886)plasma membrane
6970	response to osmotic stress	GRMZM2G119499	71470	cellular response to osmotic stress	0.00539664	(5515)protein binding
6970	response to osmotic stress	GRMZM2G012874	71470	cellular response to osmotic stress	0.00562097	(15018)galactosylgalactosylxylosylprotein 3-beta-glucuronosyltransferase activity|(16021)integral component of membrane|(71555)cell wall organization|(42285)xylosyltransferase activity|(10417)glucuronoxylan biosynthetic process|(9834)plant-type secondary cell wall biogenesis|(139)Golgi membrane|(16020)membrane|(5794)Golgi apparatus|(10413)glucuronoxylan metabolic process
6970	response to osmotic stress	GRMZM2G114675	71470	cellular response to osmotic stress	0.00369198	(46872)metal ion binding|(30001)metal ion transport
6970	response to osmotic stress	GRMZM2G057086	71470	cellular response to osmotic stress	0.00201523	(5506)iron ion binding|(20037)heme binding|(52722)fatty acid in-chain hydroxylase activity|(16021)integral component of membrane|(5739)mitochondrion|(44550)secondary metabolite biosynthetic process|(48868)pollen tube development|(5576)extracellular region|(16709)oxidoreductase activity, acting on paired donors, with incorporation or reduction of molecular oxygen, NAD(P)H as one donor, and incorpo…
6970	response to osmotic stress	GRMZM2G076810	71470	cellular response to osmotic stress	0.00787935	null
6970	response to osmotic stress	GRMZM2G136106	71470	cellular response to osmotic stress	0.00237347	(30599)pectinesterase activity|(42545)cell wall modification|(5737)cytoplasm|(9624)response to nematode|(5886)plasma membrane|(9505)plant-type cell wall|(9620)response to fungus|(50829)defense response to Gram-negative bacterium|(48046)apoplast|(45330)aspartyl esterase activity|(45490)pectin catabolic process|(46910)pectinesterase inhibitor activity|(4857)enzyme inhibitor activity|(5618)cell wall
6970	response to osmotic stress	GRMZM2G178341	71470	cellular response to osmotic stress	0.00839043	(3735)structural constituent of ribosome|(5618)cell wall|(5515)protein binding|(5886)plasma membrane|(6413)translational initiation|(19843)rRNA binding|(9506)plasmodesma|(5730)nucleolus|(5774)vacuolar membrane|(42254)ribosome biogenesis|(5794)Golgi apparatus|(22627)cytosolic small ribosomal subunit|(3723)RNA binding|(5773)vacuole|(6412)translation|(15935)small ribosomal subunit|(16020)membrane|(2…
6970	response to osmotic stress	GRMZM2G147698	71470	cellular response to osmotic stress	0.00257246	(3682)chromatin binding|(3677)DNA binding
6970	response to osmotic stress	GRMZM2G131769	71470	cellular response to osmotic stress	0.00989342	(9055)electron carrier activity|(15035)protein disulfide oxidoreductase activity|(45454)cell redox homeostasis|(5829)cytosol|(9408)response to heat|(9926)auxin polar transport|(51726)regulation of cell cycle|(72593)reactive oxygen species metabolic process
6970	response to osmotic stress	GRMZM2G053868	71470	cellular response to osmotic stress	0.00614735	(5509)calcium ion binding|(4672)protein kinase activity|(5524)ATP binding|(6468)protein phosphorylation|(4674)protein serine/threonine kinase activity
6970	response to osmotic stress	GRMZM2G099207	71470	cellular response to osmotic stress	0.00606813	(16021)integral component of membrane|(42175)nuclear outer membrane-endoplasmic reticulum membrane network|(16757)transferase activity, transferring glycosyl groups|(5509)calcium ion binding|(5768)endosome|(5802)trans-Golgi network|(5794)Golgi apparatus
6970	response to osmotic stress	GRMZM2G042181	71470	cellular response to osmotic stress	0.00232771	(5515)protein binding
6970	response to osmotic stress	GRMZM2G003909	71470	cellular response to osmotic stress	0.00137858	(16023)cytoplasmic, membrane-bounded vesicle
6970	response to osmotic stress	GRMZM2G050186	71470	cellular response to osmotic stress	0.0096692	(5524)ATP binding|(6457)protein folding|(51082)unfolded protein binding|(6511)ubiquitin-dependent protein catabolic process|(4842)ubiquitin-protein transferase activity|(7275)multicellular organism development|(8270)zinc ion binding|(16567)protein ubiquitination|(5634)nucleus|(17111)nucleoside-triphosphatase activity
6970	response to osmotic stress	GRMZM2G163724	71470	cellular response to osmotic stress	0.00578043	(5524)ATP binding|(6468)protein phosphorylation|(5515)protein binding|(16021)integral component of membrane|(4674)protein serine/threonine kinase activity|(7169)transmembrane receptor protein tyrosine kinase signaling pathway|(4672)protein kinase activity
6970	response to osmotic stress	GRMZM2G116360	71470	cellular response to osmotic stress	0.00137674	(16788)hydrolase activity, acting on ester bonds|(6629)lipid metabolic process
6970	response to osmotic stress	GRMZM2G116846	71470	cellular response to osmotic stress	0.00905606	(4601)peroxidase activity|(6979)response to oxidative stress|(20037)heme binding|(55114)oxidation-reduction process|(2215)defense response to nematode|(5774)vacuolar membrane|(5576)extracellular region|(46872)metal ion binding|(42744)hydrogen peroxide catabolic process|(9908)flower development|(5794)Golgi apparatus
6970	response to osmotic stress	GRMZM2G451187	71470	cellular response to osmotic stress	0.00132391	(287)magnesium ion binding|(16020)membrane|(52683)(Z)-gamma-bisabolene synthase activity|(5777)peroxisome|(9611)response to wounding|(16106)sesquiterpenoid biosynthetic process|(3735)structural constituent of ribosome|(6412)translation|(45338)farnesyl diphosphate metabolic process|(5840)ribosome|(80027)response to herbivore|(9506)plasmodesma|(51762)sesquiterpene biosynthetic process|(9507)chlorop…
6970	response to osmotic stress	GRMZM2G015925	71470	cellular response to osmotic stress	0.00989342	(3676)nucleic acid binding|(4527)exonuclease activity|(5737)cytoplasm|(16740)transferase activity|(46872)metal ion binding
6970	response to osmotic stress	AC209987.4_FG002	71470	cellular response to osmotic stress	0.00214937	(5506)iron ion binding|(20037)heme binding|(55114)oxidation-reduction process|(5886)plasma membrane|(16709)oxidoreductase activity, acting on paired donors, with incorporation or reduction of molecular oxygen, NAD(P)H as one donor, and incorporation of one atom of oxygen|(44550)secondary metabolite biosynthetic process|(19825)oxygen binding|(16705)oxidoreductase activity, acting on paired donors,…
6970	response to osmotic stress	GRMZM2G164781	71470	cellular response to osmotic stress	0.00126275	(5737)cytoplasm|(10090)trichome morphogenesis
6970	response to osmotic stress	GRMZM2G367668	71470	cellular response to osmotic stress	0.00723881	(5507)copper ion binding|(55114)oxidation-reduction process|(46274)lignin catabolic process|(52716)hydroquinone|(48046)apoplast|(9809)lignin biosynthetic process|(9414)response to water deprivation|(16722)oxidoreductase activity, oxidizing metal ions
6970	response to osmotic stress	GRMZM2G076356	71470	cellular response to osmotic stress	0.0033985	null
6970	response to osmotic stress	GRMZM2G158205	71470	cellular response to osmotic stress	0.00680969	(52689)carboxylic ester hydrolase activity|(48046)apoplast|(16042)lipid catabolic process|(6629)lipid metabolic process|(16788)hydrolase activity, acting on ester bonds
6970	response to osmotic stress	GRMZM2G327266	71470	cellular response to osmotic stress	0.00130311	(19953)sexual reproduction|(5576)extracellular region|(9664)plant-type cell wall organization
6970	response to osmotic stress	GRMZM2G429000	71470	cellular response to osmotic stress	0.00846847	(6869)lipid transport|(8289)lipid binding
6970	response to osmotic stress	GRMZM2G013206	71470	cellular response to osmotic stress	0.00658725	(9055)electron carrier activity|(31225)anchored component of membrane|(5507)copper ion binding|(5886)plasma membrane
6970	response to osmotic stress	GRMZM2G128914	71470	cellular response to osmotic stress	0.00333988	(4571)mannosyl-oligosaccharide 1,2-alpha-mannosidase activity|(5509)calcium ion binding|(16021)integral component of membrane|(5783)endoplasmic reticulum|(5768)endosome|(5802)trans-Golgi network|(5886)plasma membrane|(6491)N-glycan processing|(48364)root development|(139)Golgi membrane|(16020)membrane|(5794)Golgi apparatus|(4559)alpha-mannosidase activity
6970	response to osmotic stress	GRMZM2G061537	71470	cellular response to osmotic stress	0.00798812	(4672)protein kinase activity|(6468)protein phosphorylation|(4674)protein serine/threonine kinase activity|(5524)ATP binding
6970	response to osmotic stress	GRMZM2G046355	71470	cellular response to osmotic stress	0.00989342	(5737)cytoplasm|(3684)damaged DNA binding|(5524)ATP binding|(5634)nucleus|(6298)mismatch repair
6970	response to osmotic stress	GRMZM2G405459	71470	cellular response to osmotic stress	0.00246896	(4601)peroxidase activity|(6979)response to oxidative stress|(20037)heme binding|(55114)oxidation-reduction process
6970	response to osmotic stress	GRMZM2G176995	71470	cellular response to osmotic stress	0.00511375	(5515)protein binding|(5544)calcium-dependent phospholipid binding|(9626)plant-type hypersensitive response|(9266)response to temperature stimulus|(19725)cellular homeostasis|(45793)positive regulation of cell size|(60548)negative regulation of cell death|(5634)nucleus|(5886)plasma membrane|(9506)plasmodesma|(90332)stomatal closure|(10186)positive regulation of cellular defense response|(9270)res…
6970	response to osmotic stress	GRMZM2G029879	71470	cellular response to osmotic stress	0.00627184	(79)regulation of cyclin-dependent protein serine/threonine kinase activity|(19901)protein kinase binding
6970	response to osmotic stress	GRMZM2G006707	71470	cellular response to osmotic stress	0.00989342	(5515)protein binding
6970	response to osmotic stress	GRMZM2G053991	71470	cellular response to osmotic stress	0.00846847	(5887)integral component of plasma membrane|(15075)ion transmembrane transporter activity|(10044)response to aluminum ion|(5460)UDP-glucose transmembrane transporter activity|(5886)plasma membrane|(12506)vesicle membrane
6970	response to osmotic stress	GRMZM2G047384	71470	cellular response to osmotic stress	0.00448053	(6284)base-excision repair|(8725)DNA-3-methyladenine glycosylase activity|(5634)nucleus
6970	response to osmotic stress	GRMZM2G054713	71470	cellular response to osmotic stress	0.00756153	null
6970	response to osmotic stress	GRMZM2G102356	71470	cellular response to osmotic stress	0.00943441	(6952)defense response|(9607)response to biotic stimulus|(16020)membrane|(9507)chloroplast|(5634)nucleus|(5507)copper ion binding|(10043)response to zinc ion|(5829)cytosol|(10228)vegetative to reproductive phase transition of meristem|(80184)response to phenylpropanoid
6970	response to osmotic stress	GRMZM2G142640	71470	cellular response to osmotic stress	0.00985703	(1902626)assembly of large subunit precursor of preribosome|(22625)cytosolic large ribosomal subunit|(3735)structural constituent of ribosome|(6412)translation|(5886)plasma membrane|(27)ribosomal large subunit assembly|(9507)chloroplast|(5829)cytosol|(16020)membrane
6970	response to osmotic stress	GRMZM2G137352	71470	cellular response to osmotic stress	0.00846847	(5886)plasma membrane
6970	response to osmotic stress	GRMZM2G108149	71470	cellular response to osmotic stress	0.00614735	(5515)protein binding|(9506)plasmodesma|(16757)transferase activity, transferring glycosyl groups|(5783)endoplasmic reticulum|(5634)nucleus|(5618)cell wall|(5739)mitochondrion|(16021)integral component of membrane
6970	response to osmotic stress	GRMZM2G018228	71470	cellular response to osmotic stress	0.00462592	(3735)structural constituent of ribosome|(5840)ribosome|(6412)translation
6970	response to osmotic stress	GRMZM2G071720	71470	cellular response to osmotic stress	0.00136796	(5794)Golgi apparatus
6970	response to osmotic stress	GRMZM2G060811	71470	cellular response to osmotic stress	0.00150553	null
6970	response to osmotic stress	GRMZM2G125441	71470	cellular response to osmotic stress	0.00627184	null
6970	response to osmotic stress	GRMZM2G478414	71470	cellular response to osmotic stress	0.000977864	(52689)carboxylic ester hydrolase activity|(5576)extracellular region|(16042)lipid catabolic process|(6629)lipid metabolic process|(16788)hydrolase activity, acting on ester bonds
6970	response to osmotic stress	GRMZM2G055309	71470	cellular response to osmotic stress	0.00846847	(16021)integral component of membrane|(9507)chloroplast
6970	response to osmotic stress	GRMZM2G083497	71470	cellular response to osmotic stress	0.00150553	(3735)structural constituent of ribosome|(6412)translation|(5618)cell wall|(5739)mitochondrion|(5886)plasma membrane|(9506)plasmodesma|(9507)chloroplast|(5774)vacuolar membrane|(5794)Golgi apparatus|(22627)cytosolic small ribosomal subunit|(16020)membrane|(22626)cytosolic ribosome|(5829)cytosol
6970	response to osmotic stress	GRMZM2G026991	71470	cellular response to osmotic stress	0.00989342	(5524)ATP binding|(19013)viral nucleocapsid|(16020)membrane|(6397)mRNA processing|(5730)nucleolus|(10228)vegetative to reproductive phase transition of meristem|(5681)spliceosomal complex|(5829)cytosol|(9506)plasmodesma|(3723)RNA binding|(8026)ATP-dependent helicase activity|(9793)embryo development ending in seed dormancy|(8380)RNA splicing|(3676)nucleic acid binding
6970	response to osmotic stress	GRMZM2G148536	71470	cellular response to osmotic stress	0.00509287	null
6970	response to osmotic stress	GRMZM2G139250	71470	cellular response to osmotic stress	0.000649288	(1990937)xylan acetylation|(1990538)xylan O-acetyltransferase activity|(16021)integral component of membrane|(9507)chloroplast|(9834)plant-type secondary cell wall biogenesis|(5794)Golgi apparatus
6970	response to osmotic stress	GRMZM2G134235	71470	cellular response to osmotic stress	0.00604613	(5634)nucleus
6970	response to osmotic stress	GRMZM2G402417	71470	cellular response to osmotic stress	0.00274033	(6468)protein phosphorylation|(5524)ATP binding|(4672)protein kinase activity
6970	response to osmotic stress	GRMZM2G089493	71470	cellular response to osmotic stress	0.00367103	(31540)regulation of anthocyanin biosynthetic process
6970	response to osmotic stress	GRMZM2G372102	71470	cellular response to osmotic stress	0.00169258	(6869)lipid transport|(8289)lipid binding
6970	response to osmotic stress	AC210193.4_FG002	71470	cellular response to osmotic stress	0.001732	null
6970	response to osmotic stress	GRMZM2G081603	71470	cellular response to osmotic stress	0.00105436	(43531)ADP binding
6970	response to osmotic stress	GRMZM2G055204	71470	cellular response to osmotic stress	0.00606813	(3700)transcription factor activity, sequence-specific DNA binding|(6355)regulation of transcription, DNA-templated|(3677)DNA binding
6970	response to osmotic stress	GRMZM2G021621	71470	cellular response to osmotic stress	0.00375817	(19953)sexual reproduction|(5576)extracellular region|(9664)plant-type cell wall organization
6970	response to osmotic stress	GRMZM2G064605	71470	cellular response to osmotic stress	0.00139232	(5576)extracellular region|(51707)response to other organism
6970	response to osmotic stress	GRMZM2G162333	71470	cellular response to osmotic stress	0.00553118	(5618)cell wall|(30599)pectinesterase activity|(42545)cell wall modification|(4857)enzyme inhibitor activity
6970	response to osmotic stress	GRMZM2G702036	71470	cellular response to osmotic stress	0.0033985	(2000122)negative regulation of stomatal complex development|(16021)integral component of membrane|(10052)guard cell differentiation|(5576)extracellular region
6970	response to osmotic stress	GRMZM2G019586	71470	cellular response to osmotic stress	0.00684889	(9507)chloroplast|(5886)plasma membrane
6970	response to osmotic stress	GRMZM2G097286	71470	cellular response to osmotic stress	0.00138213	(6508)proteolysis|(8234)cysteine-type peptidase activity
6970	response to osmotic stress	GRMZM2G165506	71470	cellular response to osmotic stress	0.00606813	(5576)extracellular region|(5615)extracellular space
6970	response to osmotic stress	GRMZM2G088313	71470	cellular response to osmotic stress	0.00846847	(5488)binding|(8242)omega peptidase activity
6970	response to osmotic stress	GRMZM2G036134	71470	cellular response to osmotic stress	0.00652113	(6508)proteolysis|(3677)DNA binding|(9505)plant-type cell wall|(48046)apoplast|(9507)chloroplast|(4190)aspartic-type endopeptidase activity|(5618)cell wall
6970	response to osmotic stress	GRMZM2G035665	71470	cellular response to osmotic stress	0.00989342	(51276)chromosome organization|(7049)cell cycle|(4693)cyclin-dependent protein serine/threonine kinase activity|(48229)gametophyte development|(70182)DNA polymerase binding|(9658)chloroplast organization|(6260)DNA replication|(5634)nucleus|(19901)protein kinase binding|(9507)chloroplast|(5515)protein binding
6970	response to osmotic stress	GRMZM5G898755	71470	cellular response to osmotic stress	0.00604613	(6869)lipid transport|(5576)extracellular region|(8289)lipid binding
6970	response to osmotic stress	GRMZM2G083195	71470	cellular response to osmotic stress	0.00606813	(16024)CDP-diacylglycerol biosynthetic process|(16021)integral component of membrane|(5739)mitochondrion|(5783)endoplasmic reticulum|(90447)glycerol-3-phosphate 2-O-acyltransferase activity|(16791)phosphatase activity|(4366)glycerol-3-phosphate O-acyltransferase activity|(9908)flower development|(9507)chloroplast|(10143)cutin biosynthetic process
6970	response to osmotic stress	GRMZM2G136158	71470	cellular response to osmotic stress	0.00795826	(4601)peroxidase activity|(6979)response to oxidative stress|(20037)heme binding|(55114)oxidation-reduction process
6970	response to osmotic stress	GRMZM2G168330	71470	cellular response to osmotic stress	0.00385159	(3735)structural constituent of ribosome|(5840)ribosome|(6412)translation
6970	response to osmotic stress	GRMZM2G476523	71470	cellular response to osmotic stress	0.00604613	(5576)extracellular region|(16020)membrane|(51707)response to other organism|(9506)plasmodesma
6970	response to osmotic stress	GRMZM2G090500	71470	cellular response to osmotic stress	0.00905606	(5634)nucleus|(5783)endoplasmic reticulum|(9908)flower development|(9507)chloroplast|(5875)microtubule associated complex|(9536)plastid
6970	response to osmotic stress	GRMZM5G891187	71470	cellular response to osmotic stress	0.0044409	(16021)integral component of membrane|(16020)membrane
6970	response to osmotic stress	GRMZM2G418343	71470	cellular response to osmotic stress	0.00137674	(31540)regulation of anthocyanin biosynthetic process
6970	response to osmotic stress	GRMZM2G179504	71470	cellular response to osmotic stress	0.00787473	(15018)galactosylgalactosylxylosylprotein 3-beta-glucuronosyltransferase activity|(16021)integral component of membrane|(10584)pollen exine formation|(139)Golgi membrane|(6486)protein glycosylation|(71555)cell wall organization|(42285)xylosyltransferase activity|(10417)glucuronoxylan biosynthetic process|(9834)plant-type secondary cell wall biogenesis|(16020)membrane|(5794)Golgi apparatus
6970	response to osmotic stress	GRMZM2G110145	6972	hyperosmotic response	0.00359277	(16760)cellulose synthase (UDP-forming) activity|(30244)cellulose biosynthetic process|(16021)integral component of membrane|(10330)cellulose synthase complex|(71555)cell wall organization|(16049)cell growth|(5515)protein binding|(5886)plasma membrane|(10192)mucilage biosynthetic process|(8270)zinc ion binding|(10214)seed coat development|(43622)cortical microtubule organization|(9833)plant-type …
6970	response to osmotic stress	GRMZM2G392956	6972	hyperosmotic response	0.00412216	(5515)protein binding|(5509)calcium ion binding|(5886)plasma membrane
6970	response to osmotic stress	GRMZM2G126507	6972	hyperosmotic response	0.00291844	(5515)protein binding
6970	response to osmotic stress	GRMZM2G097283	6972	hyperosmotic response	0.00928169	(16021)integral component of membrane|(42372)phylloquinone biosynthetic process|(31969)chloroplast membrane|(10236)plastoquinone biosynthetic process|(9772)photosynthetic electron transport in photosystem II|(5886)plasma membrane|(46428)1,4-dihydroxy-2-naphthoate octaprenyltransferase activity|(4659)prenyltransferase activity|(9507)chloroplast
6970	response to osmotic stress	GRMZM2G080940	6972	hyperosmotic response	0.00856916	(16787)hydrolase activity|(5576)extracellular region|(16021)integral component of membrane
6970	response to osmotic stress	GRMZM2G025231	6972	hyperosmotic response	0.00258386	(16020)membrane|(16760)cellulose synthase (UDP-forming) activity|(30244)cellulose biosynthetic process|(5515)protein binding|(8270)zinc ion binding
6970	response to osmotic stress	GRMZM2G093347	6972	hyperosmotic response	0.00905646	(3999)adenine phosphoribosyltransferase activity|(9505)plant-type cell wall|(46686)response to cadmium ion|(9570)chloroplast stroma|(9690)cytokinin metabolic process|(7623)circadian rhythm|(5829)cytosol|(5794)Golgi apparatus|(5886)plasma membrane|(44209)AMP salvage|(6168)adenine salvage|(5737)cytoplasm|(9116)nucleoside metabolic process
6970	response to osmotic stress	GRMZM2G151955	6972	hyperosmotic response	0.00670369	(5515)protein binding|(4672)protein kinase activity|(6468)protein phosphorylation|(4674)protein serine/threonine kinase activity|(5524)ATP binding
6970	response to osmotic stress	GRMZM2G146108	6972	hyperosmotic response	0.00905646	(9733)response to auxin|(50896)response to stimulus|(5516)calmodulin binding|(9734)auxin-activated signaling pathway|(9536)plastid|(44444)cytoplasmic part
6970	response to osmotic stress	GRMZM2G552322	6972	hyperosmotic response	0.00881613	null
6970	response to osmotic stress	GRMZM2G111637	6972	hyperosmotic response	0.00700617	(10598)NAD(P)H dehydrogenase complex (plastoquinone)|(9570)chloroplast stroma|(10275)NAD(P)H dehydrogenase complex assembly
6970	response to osmotic stress	GRMZM2G066222	6972	hyperosmotic response	0.00424612	(3735)structural constituent of ribosome|(6412)translation|(5618)cell wall|(46872)metal ion binding|(5886)plasma membrane|(28)ribosomal small subunit assembly|(9506)plasmodesma|(5730)nucleolus|(22627)cytosolic small ribosomal subunit|(22626)cytosolic ribosome
6970	response to osmotic stress	GRMZM2G412430	6972	hyperosmotic response	0.00905646	(46983)protein dimerization activity
6970	response to osmotic stress	GRMZM2G151734	6972	hyperosmotic response	0.00985703	(16787)hydrolase activity|(8152)metabolic process
6970	response to osmotic stress	GRMZM2G136311	6972	hyperosmotic response	0.00292336	(5515)protein binding|(5634)nucleus
6970	response to osmotic stress	GRMZM2G144547	6972	hyperosmotic response	0.00766672	(5515)protein binding
6970	response to osmotic stress	GRMZM2G083102	6972	hyperosmotic response	0.00905646	(5975)carbohydrate metabolic process|(5886)plasma membrane|(4750)ribulose-phosphate 3-epimerase activity|(5829)cytosol|(16857)racemase and epimerase activity, acting on carbohydrates and derivatives
6970	response to osmotic stress	GRMZM2G081577	6972	hyperosmotic response	0.00997708	(6355)regulation of transcription, DNA-templated|(3700)transcription factor activity, sequence-specific DNA binding|(9409)response to cold|(5634)nucleus|(8270)zinc ion binding|(9555)pollen development|(5622)intracellular
6970	response to osmotic stress	AC212219.3_FG005	6972	hyperosmotic response	0.00913123	(55114)oxidation-reduction process|(5737)cytoplasm|(5506)iron ion binding|(51213)dioxygenase activity|(80167)response to karrikin|(16706)oxidoreductase activity, acting on paired donors, with incorporation or reduction of molecular oxygen, 2-oxoglutarate as one donor, and incorporation of one atom each of oxygen into both donors
6970	response to osmotic stress	GRMZM2G320549	6972	hyperosmotic response	0.00202913	(3677)DNA binding|(46983)protein dimerization activity|(3700)transcription factor activity, sequence-specific DNA binding|(5634)nucleus|(6355)regulation of transcription, DNA-templated
6970	response to osmotic stress	GRMZM2G408005	6972	hyperosmotic response	0.00905646	null
6970	response to osmotic stress	GRMZM2G138455	6972	hyperosmotic response	0.00910087	(3677)DNA binding|(6355)regulation of transcription, DNA-templated
6970	response to osmotic stress	GRMZM2G179069	6972	hyperosmotic response	0.00670369	(3677)DNA binding|(6355)regulation of transcription, DNA-templated
6970	response to osmotic stress	GRMZM2G148962	6972	hyperosmotic response	0.00905646	(4672)protein kinase activity|(5524)ATP binding|(6468)protein phosphorylation|(4674)protein serine/threonine kinase activity|(6950)response to stress
6970	response to osmotic stress	GRMZM2G106140	6972	hyperosmotic response	0.00670369	(6886)intracellular protein transport|(6888)ER to Golgi vesicle-mediated transport|(30127)COPII vesicle coat|(8270)zinc ion binding|(5215)transporter activity
6970	response to osmotic stress	GRMZM2G382104	6972	hyperosmotic response	0.00670369	(6468)protein phosphorylation|(9742)brassinosteroid mediated signaling pathway|(5524)ATP binding|(5886)plasma membrane|(4674)protein serine/threonine kinase activity|(9506)plasmodesma|(5515)protein binding|(4672)protein kinase activity|(16021)integral component of membrane|(16020)membrane
6970	response to osmotic stress	GRMZM2G018241	6972	hyperosmotic response	0.00670369	(16760)cellulose synthase (UDP-forming) activity|(30244)cellulose biosynthetic process|(16021)integral component of membrane|(10330)cellulose synthase complex|(5768)endosome|(5802)trans-Golgi network|(16049)cell growth|(10192)mucilage biosynthetic process|(8270)zinc ion binding|(10214)seed coat development|(9506)plasmodesma|(6952)defense response|(43255)regulation of carbohydrate biosynthetic pro…
6970	response to osmotic stress	GRMZM2G145972	6972	hyperosmotic response	0.00931145	(55114)oxidation-reduction process|(3954)NADH dehydrogenase activity|(5777)peroxisome|(31314)extrinsic component of mitochondrial inner membrane|(5509)calcium ion binding|(9536)plastid|(5576)extracellular region|(15036)disulfide oxidoreductase activity|(50660)flavin adenine dinucleotide binding|(16491)oxidoreductase activity|(5739)mitochondrion
6970	response to osmotic stress	GRMZM2G017187	6972	hyperosmotic response	0.00985703	(3677)DNA binding|(5634)nucleus|(42802)identical protein binding|(5768)endosome|(16192)vesicle-mediated transport|(3700)transcription factor activity, sequence-specific DNA binding|(9734)auxin-activated signaling pathway|(10150)leaf senescence|(7264)small GTPase mediated signal transduction|(45892)negative regulation of transcription, DNA-templated|(9506)plasmodesma|(15031)protein transport|(6355…
6970	response to osmotic stress	GRMZM2G053916	6972	hyperosmotic response	0.00670369	(50660)flavin adenine dinucleotide binding|(3995)acyl-CoA dehydrogenase activity|(55088)lipid homeostasis|(9055)electron carrier activity|(5759)mitochondrial matrix|(52890)oxidoreductase activity, acting on the CH-CH group of donors, with a flavin as acceptor|(62)fatty-acyl-CoA binding|(5507)copper ion binding|(33539)fatty acid beta-oxidation using acyl-CoA dehydrogenase|(5739)mitochondrion
6970	response to osmotic stress	GRMZM2G123519	6972	hyperosmotic response	0.00846847	(16881)acid-amino acid ligase activity
6970	response to osmotic stress	GRMZM2G003461	6972	hyperosmotic response	0.00905646	null
6970	response to osmotic stress	GRMZM2G092752	6972	hyperosmotic response	0.00201523	null
6970	response to osmotic stress	GRMZM2G303374	6972	hyperosmotic response	0.00332619	(3735)structural constituent of ribosome|(6412)translation|(46872)metal ion binding|(22625)cytosolic large ribosomal subunit|(42254)ribosome biogenesis|(5829)cytosol
6970	response to osmotic stress	GRMZM5G879280	6972	hyperosmotic response	0.00905646	null
6970	response to osmotic stress	GRMZM2G179336	6972	hyperosmotic response	0.00905606	(5739)mitochondrion|(5634)nucleus|(5886)plasma membrane|(9941)chloroplast envelope|(9506)plasmodesma
6970	response to osmotic stress	GRMZM5G881908	6972	hyperosmotic response	0.00905646	(5634)nucleus
6970	response to osmotic stress	GRMZM2G179797	6972	hyperosmotic response	0.00905646	(9570)chloroplast stroma|(30170)pyridoxal phosphate binding|(4795)threonine synthase activity|(9088)threonine biosynthetic process|(5829)cytosol|(6520)cellular amino acid metabolic process|(9507)chloroplast
6970	response to osmotic stress	GRMZM2G165597	6972	hyperosmotic response	0.00606813	(4672)protein kinase activity|(5524)ATP binding|(6468)protein phosphorylation|(4674)protein serine/threonine kinase activity
6970	response to osmotic stress	GRMZM2G097499	6972	hyperosmotic response	0.00817011	(9507)chloroplast
6970	response to osmotic stress	GRMZM2G063151	6972	hyperosmotic response	0.00985703	(9737)response to abscisic acid|(6355)regulation of transcription, DNA-templated|(783)nuclear telomere cap complex|(8301)DNA binding, bending|(5515)protein binding|(31627)telomeric loop formation|(3691)double-stranded telomeric DNA binding|(3682)chromatin binding|(3677)DNA binding
6970	response to osmotic stress	GRMZM2G081571	6972	hyperosmotic response	0.00905646	(30151)molybdenum ion binding|(30170)pyridoxal phosphate binding|(5739)mitochondrion|(9507)chloroplast|(8265)Mo-molybdopterin cofactor sulfurase activity|(3824)catalytic activity
6970	response to osmotic stress	GRMZM2G081173	6972	hyperosmotic response	0.001732	(16021)integral component of membrane|(22857)transmembrane transporter activity|(55085)transmembrane transport|(22891)substrate-specific transmembrane transporter activity
6970	response to osmotic stress	GRMZM2G170927	6972	hyperosmotic response	0.00670369	(4427)inorganic diphosphatase activity|(9678)hydrogen-translocating pyrophosphatase activity|(15992)proton transport|(16020)membrane
6970	response to osmotic stress	AC217050.4_FG007	6972	hyperosmotic response	0.00384799	(287)magnesium ion binding|(16020)membrane|(52683)(Z)-gamma-bisabolene synthase activity|(5777)peroxisome|(9611)response to wounding|(16106)sesquiterpenoid biosynthetic process|(3735)structural constituent of ribosome|(45338)farnesyl diphosphate metabolic process|(6412)translation|(5840)ribosome|(80027)response to herbivore|(9506)plasmodesma|(51762)sesquiterpene biosynthetic process|(9507)chlorop…
6970	response to osmotic stress	GRMZM2G134889	6972	hyperosmotic response	0.00856916	(45454)cell redox homeostasis|(34976)response to endoplasmic reticulum stress|(5739)mitochondrion|(5618)cell wall|(3756)protein disulfide isomerase activity|(5634)nucleus|(6457)protein folding|(9507)chloroplast|(6979)response to oxidative stress|(5788)endoplasmic reticulum lumen|(5576)extracellular region|(5774)vacuolar membrane|(5794)Golgi apparatus|(5783)endoplasmic reticulum|(6662)glycerol eth…
6970	response to osmotic stress	GRMZM2G427451	6972	hyperosmotic response	0.00320459	(16021)integral component of membrane
6970	response to osmotic stress	GRMZM2G099678	6972	hyperosmotic response	0.00905606	(3824)catalytic activity|(9116)nucleoside metabolic process|(5886)plasma membrane
6970	response to osmotic stress	AC210013.4_FG008	6972	hyperosmotic response	0.00985703	(16973)poly(A)+ mRNA export from nucleus|(31369)translation initiation factor binding|(5737)cytoplasm|(5543)phospholipid binding|(44614)nuclear pore cytoplasmic filaments|(6449)regulation of translational termination|(822)inositol hexakisphosphate binding|(6446)regulation of translational initiation|(15031)protein transport|(9793)embryo development ending in seed dormancy|(5643)nuclear pore|(4831…
6970	response to osmotic stress	GRMZM2G480106	6972	hyperosmotic response	0.00472351	(5515)protein binding|(8270)zinc ion binding
6970	response to osmotic stress	GRMZM2G074193	6972	hyperosmotic response	0.00852308	(15035)protein disulfide oxidoreductase activity|(9817)defense response to fungus, incompatible interaction|(5829)cytosol
6970	response to osmotic stress	GRMZM2G055413	6972	hyperosmotic response	0.00881613	(3700)transcription factor activity, sequence-specific DNA binding|(6355)regulation of transcription, DNA-templated|(43565)sequence-specific DNA binding|(3677)DNA binding|(5515)protein binding|(10043)response to zinc ion|(71294)cellular response to zinc ion
6970	response to osmotic stress	GRMZM2G175419	6972	hyperosmotic response	0.00913123	(3676)nucleic acid binding|(8270)zinc ion binding|(245)spliceosomal complex assembly|(166)nucleotide binding|(5515)protein binding|(5681)spliceosomal complex|(5829)cytosol|(16607)nuclear speck|(398)mRNA splicing, via spliceosome
6970	response to osmotic stress	GRMZM2G012031	6972	hyperosmotic response	0.000532321	(5819)spindle|(55028)cortical microtubule|(51301)cell division|(9733)response to auxin|(9574)preprophase band|(10102)lateral root morphogenesis|(5634)nucleus|(9524)phragmoplast|(5886)plasma membrane|(7067)mitotic nuclear division|(9506)plasmodesma|(5515)protein binding
6970	response to osmotic stress	GRMZM2G108849	71474	cellular hyperosmotic response	0.00853162	(4197)cysteine-type endopeptidase activity|(50790)regulation of catalytic activity|(5829)cytosol|(5773)vacuole|(6508)proteolysis
6970	response to osmotic stress	GRMZM2G118917	71474	cellular hyperosmotic response	0.00761306	(176)nuclear exosome (RNase complex)|(44030)regulation of DNA methylation|(6346)methylation-dependent chromatin silencing|(5829)cytosol|(6364)rRNA processing|(1990280)RNA localization to chromatin|(1903705)positive regulation of production of siRNA involved in RNA interference|(43633)polyadenylation-dependent RNA catabolic process|(3727)single-stranded RNA binding|(1904281)positive regulation of …
6970	response to osmotic stress	GRMZM2G167875	71474	cellular hyperosmotic response	0.00955325	(3735)structural constituent of ribosome|(5840)ribosome|(6412)translation
6970	response to osmotic stress	GRMZM2G406830	71474	cellular hyperosmotic response	0.00905606	(55114)oxidation-reduction process|(50302)indole-3-acetaldehyde oxidase activity|(50660)flavin adenine dinucleotide binding|(10293)abscisic aldehyde oxidase activity|(9851)auxin biosynthetic process|(9055)electron carrier activity|(18479)benzaldehyde dehydrogenase (NAD+) activity|(5829)cytosol|(9507)chloroplast|(4854)xanthine dehydrogenase activity|(9115)xanthine catabolic process|(16614)oxidored…
6970	response to osmotic stress	GRMZM2G024976	71474	cellular hyperosmotic response	0.00364199	(6355)regulation of transcription, DNA-templated|(3700)transcription factor activity, sequence-specific DNA binding|(44212)transcription regulatory region DNA binding|(5634)nucleus|(10197)polar nucleus fusion|(9507)chloroplast|(3677)DNA binding|(5622)intracellular
6970	response to osmotic stress	GRMZM5G813092	71474	cellular hyperosmotic response	0.00787473	(5886)plasma membrane|(5634)nucleus
6970	response to osmotic stress	GRMZM2G010468	71474	cellular hyperosmotic response	0.00846847	(5506)iron ion binding|(20037)heme binding|(55114)oxidation-reduction process|(16021)integral component of membrane|(9505)plant-type cell wall|(5783)endoplasmic reticulum|(80167)response to karrikin|(42802)identical protein binding|(16710)trans-cinnamate 4-monooxygenase activity|(9808)lignin metabolic process|(6744)ubiquinone biosynthetic process|(9416)response to light stimulus|(5774)vacuolar me…
6970	response to osmotic stress	GRMZM2G148940	71474	cellular hyperosmotic response	0.00787473	(8270)zinc ion binding|(6355)regulation of transcription, DNA-templated|(9639)response to red or far red light|(5634)nucleus|(9506)plasmodesma
6970	response to osmotic stress	GRMZM2G160996	71474	cellular hyperosmotic response	0.00796899	(5737)cytoplasm|(30688)preribosome, small subunit precursor|(4521)endoribonuclease activity|(30490)maturation of SSU-rRNA|(5634)nucleus|(469)cleavage involved in rRNA processing|(9553)embryo sac development|(9555)pollen development|(6364)rRNA processing
6970	response to osmotic stress	GRMZM2G382785	71474	cellular hyperosmotic response	0.00905606	(9507)chloroplast|(50736)O-malonyltransferase activity|(9718)anthocyanin-containing compound biosynthetic process|(16747)transferase activity, transferring acyl groups other than amino-acyl groups
6970	response to osmotic stress	GRMZM2G015739	71474	cellular hyperosmotic response	0.00985703	(5774)vacuolar membrane|(5634)nucleus|(16021)integral component of membrane
6970	response to osmotic stress	GRMZM2G029641	71474	cellular hyperosmotic response	0.00690158	(4185)serine-type carboxypeptidase activity|(6508)proteolysis
6970	response to osmotic stress	GRMZM2G136311	71474	cellular hyperosmotic response	0.00876662	(5515)protein binding|(5634)nucleus
6970	response to osmotic stress	GRMZM2G703490	71474	cellular hyperosmotic response	0.00974966	(5524)ATP binding|(17111)nucleoside-triphosphatase activity
6970	response to osmotic stress	GRMZM2G013114	71474	cellular hyperosmotic response	0.00712932	(5634)nucleus|(8270)zinc ion binding|(9524)phragmoplast|(5829)cytosol
6970	response to osmotic stress	GRMZM2G108619	71474	cellular hyperosmotic response	0.00974966	null
6970	response to osmotic stress	GRMZM2G032409	71474	cellular hyperosmotic response	0.00942618	(4579)dolichyl-diphosphooligosaccharide-protein glycotransferase activity|(5783)endoplasmic reticulum|(6486)protein glycosylation|(16021)integral component of membrane|(5794)Golgi apparatus|(9507)chloroplast|(16020)membrane
6970	response to osmotic stress	GRMZM2G061096	71474	cellular hyperosmotic response	0.00690158	(16021)integral component of membrane|(10008)endosome membrane|(5739)mitochondrion|(9624)response to nematode|(9505)plant-type cell wall|(61025)membrane fusion|(5802)trans-Golgi network|(5576)extracellular region|(9524)phragmoplast|(6810)transport|(5484)SNAP receptor activity|(9506)plasmodesma|(139)Golgi membrane|(5794)Golgi apparatus|(5768)endosome
6970	response to osmotic stress	GRMZM2G141473	71474	cellular hyperosmotic response	0.00282452	(55114)oxidation-reduction process|(9055)electron carrier activity|(50302)indole-3-acetaldehyde oxidase activity|(50660)flavin adenine dinucleotide binding|(10293)abscisic aldehyde oxidase activity|(9851)auxin biosynthetic process|(18479)benzaldehyde dehydrogenase (NAD+) activity|(5829)cytosol|(9507)chloroplast|(4854)xanthine dehydrogenase activity|(9115)xanthine catabolic process|(16614)oxidored…
6970	response to osmotic stress	GRMZM2G479125	71474	cellular hyperosmotic response	0.00712932	(6890)retrograde vesicle-mediated transport, Golgi to ER|(16021)integral component of membrane|(4252)serine-type endopeptidase activity
6970	response to osmotic stress	GRMZM2G082916	71474	cellular hyperosmotic response	0.00846847	(5086)ARF guanyl-nucleotide exchange factor activity|(32012)regulation of ARF protein signal transduction|(1736)establishment of planar polarity|(10292)GTP|(42803)protein homodimerization activity|(10311)lateral root formation|(32509)endosome transport via multivesicular body sorting pathway|(5802)trans-Golgi network|(7155)cell adhesion|(911)cytokinesis by cell plate formation|(48209)regulation o…
6970	response to osmotic stress	GRMZM2G106140	71474	cellular hyperosmotic response	0.0015109	(6886)intracellular protein transport|(6888)ER to Golgi vesicle-mediated transport|(30127)COPII vesicle coat|(8270)zinc ion binding|(5215)transporter activity
6970	response to osmotic stress	GRMZM2G073498	71474	cellular hyperosmotic response	0.00924181	(15031)protein transport|(16020)membrane|(5739)mitochondrion|(5886)plasma membrane|(5794)Golgi apparatus|(5783)endoplasmic reticulum
6970	response to osmotic stress	GRMZM2G001297	71474	cellular hyperosmotic response	0.00490718	(3995)acyl-CoA dehydrogenase activity|(50660)flavin adenine dinucleotide binding|(33539)fatty acid beta-oxidation using acyl-CoA dehydrogenase|(62)fatty-acyl-CoA binding|(52890)oxidoreductase activity, acting on the CH-CH group of donors, with a flavin as acceptor|(5829)cytosol|(48767)root hair elongation|(9055)electron carrier activity|(55088)lipid homeostasis|(5777)peroxisome|(16772)transferase…
6970	response to osmotic stress	GRMZM5G841914	71474	cellular hyperosmotic response	0.00490718	(9507)chloroplast
6970	response to osmotic stress	GRMZM2G079303	71474	cellular hyperosmotic response	0.00901281	(5515)protein binding
6970	response to osmotic stress	GRMZM2G071645	71474	cellular hyperosmotic response	0.00846847	(5634)nucleus
6970	response to osmotic stress	GRMZM2G103544	7231	osmosensory signaling pathway	0.00631714	(9626)plant-type hypersensitive response|(10337)regulation of salicylic acid metabolic process|(6955)immune response|(8219)cell death
6970	response to osmotic stress	GRMZM2G137286	7231	osmosensory signaling pathway	0.00201523	(5737)cytoplasm|(46872)metal ion binding|(4722)protein serine/threonine phosphatase activity|(6470)protein dephosphorylation|(16787)hydrolase activity
6970	response to osmotic stress	GRMZM2G089736	7231	osmosensory signaling pathway	0.00905606	(6355)regulation of transcription, DNA-templated|(1903507)negative regulation of nucleic acid-templated transcription|(9611)response to wounding|(42742)defense response to bacterium|(1900067)regulation of cellular response to alkaline pH|(9908)flower development|(2000022)regulation of jasmonic acid mediated signaling pathway|(3714)transcription corepressor activity|(31347)regulation of defense re…
6970	response to osmotic stress	GRMZM2G064541	7231	osmosensory signaling pathway	0.00303427	(3677)DNA binding|(6355)regulation of transcription, DNA-templated
6970	response to osmotic stress	GRMZM2G098214	7231	osmosensory signaling pathway	0.0015826	(16429)tRNA (adenine-N1-)-methyltransferase activity|(30488)tRNA methylation|(31515)tRNA (m1A) methyltransferase complex|(5634)nucleus
6970	response to osmotic stress	GRMZM2G006977	7231	osmosensory signaling pathway	0.00383411	(5516)calmodulin binding|(5388)calcium-transporting ATPase activity|(5262)calcium channel activity|(5887)integral component of plasma membrane|(5524)ATP binding|(8270)zinc ion binding|(5789)endoplasmic reticulum membrane|(70588)calcium ion transmembrane transport|(6730)one-carbon metabolic process|(9706)chloroplast inner membrane|(9555)pollen development|(16021)integral component of membrane|(468…
6970	response to osmotic stress	GRMZM2G342039	7231	osmosensory signaling pathway	0.00126672	(5737)cytoplasm|(209)protein polyubiquitination|(61630)ubiquitin protein ligase activity|(32436)positive regulation of proteasomal ubiquitin-dependent protein catabolic process|(151)ubiquitin ligase complex|(31624)ubiquitin conjugating enzyme binding|(5634)nucleus|(42787)protein ubiquitination involved in ubiquitin-dependent protein catabolic process|(8270)zinc ion binding|(5515)protein binding
6970	response to osmotic stress	GRMZM2G179454	7231	osmosensory signaling pathway	0.00743555	(8652)cellular amino acid biosynthetic process|(4106)chorismate mutase activity|(5829)cytosol|(9507)chloroplast|(46417)chorismate metabolic process|(9073)aromatic amino acid family biosynthetic process
6970	response to osmotic stress	GRMZM2G398854	7231	osmosensory signaling pathway	0.00793228	(5524)ATP binding|(4674)protein serine/threonine kinase activity|(6468)protein phosphorylation
6970	response to osmotic stress	GRMZM2G167492	7231	osmosensory signaling pathway	0.00869964	(3677)DNA binding|(6355)regulation of transcription, DNA-templated
6970	response to osmotic stress	GRMZM2G139815	7231	osmosensory signaling pathway	0.00597939	(3700)transcription factor activity, sequence-specific DNA binding|(6355)regulation of transcription, DNA-templated|(43565)sequence-specific DNA binding|(1900056)negative regulation of leaf senescence|(9751)response to salicylic acid|(10200)response to chitin|(5515)protein binding|(31347)regulation of defense response|(50832)defense response to fungus|(45892)negative regulation of transcription, …
6970	response to osmotic stress	GRMZM2G111224	7231	osmosensory signaling pathway	0.00102882	(5886)plasma membrane|(5576)extracellular region|(5515)protein binding|(16020)membrane
6970	response to osmotic stress	GRMZM2G095588	7231	osmosensory signaling pathway	0.00369198	(4672)protein kinase activity|(6468)protein phosphorylation|(5524)ATP binding
6970	response to osmotic stress	GRMZM2G028286	7231	osmosensory signaling pathway	0.00384799	(16021)integral component of membrane|(16759)cellulose synthase activity|(71555)cell wall organization|(9506)plasmodesma|(139)Golgi membrane|(16757)transferase activity, transferring glycosyl groups
6970	response to osmotic stress	GRMZM2G027068	7231	osmosensory signaling pathway	0.00622536	(46983)protein dimerization activity|(5634)nucleus
6970	response to osmotic stress	GRMZM2G026147	7231	osmosensory signaling pathway	0.00670369	(5576)extracellular region|(9664)plant-type cell wall organization
6970	response to osmotic stress	GRMZM2G101142	7231	osmosensory signaling pathway	0.00743555	(16844)strictosidine synthase activity|(16020)membrane|(9821)alkaloid biosynthetic process|(9620)response to fungus|(5783)endoplasmic reticulum|(5773)vacuole|(5576)extracellular region|(9615)response to virus|(9611)response to wounding|(16788)hydrolase activity, acting on ester bonds|(9723)response to ethylene|(9507)chloroplast|(9751)response to salicylic acid|(9753)response to jasmonic acid|(905…
6970	response to osmotic stress	GRMZM2G063679	7231	osmosensory signaling pathway	0.0032653	null
6970	response to osmotic stress	GRMZM2G493395	7231	osmosensory signaling pathway	0.00384338	(8661)1-deoxy-D-xylulose-5-phosphate synthase activity|(16114)terpenoid biosynthetic process
6970	response to osmotic stress	GRMZM2G154090	7231	osmosensory signaling pathway	0.00378819	(9737)response to abscisic acid|(16036)cellular response to phosphate starvation|(6817)phosphate ion transport|(5887)integral component of plasma membrane|(5773)vacuole|(1901683)arsenate ion transmembrane transporter activity|(1901684)arsenate ion transmembrane transport|(5515)protein binding|(5315)inorganic phosphate transmembrane transporter activity|(5634)nucleus|(9506)plasmodesma|(5794)Golgi …
6970	response to osmotic stress	GRMZM2G046407	7231	osmosensory signaling pathway	0.00308533	(16021)integral component of membrane|(9845)seed germination
6970	response to osmotic stress	GRMZM2G006071	7231	osmosensory signaling pathway	0.00920296	(3676)nucleic acid binding|(166)nucleotide binding
6970	response to osmotic stress	GRMZM2G032160	7231	osmosensory signaling pathway	0.00495172	(52861)glucan endo-1,3-beta-glucanase activity, C-3 substituted reducing group|(9507)chloroplast|(52862)glucan endo-1,4-beta-glucanase activity, C-3 substituted reducing group|(16998)cell wall macromolecule catabolic process
6970	response to osmotic stress	GRMZM2G079323	7231	osmosensory signaling pathway	0.00349781	(5515)protein binding|(5834)heterotrimeric G-protein complex|(5634)nucleus|(4871)signal transducer activity|(7165)signal transduction|(8601)protein phosphatase type 2A regulator activity|(159)protein phosphatase type 2A complex
6970	response to osmotic stress	GRMZM2G158328	7231	osmosensory signaling pathway	0.00839043	(3700)transcription factor activity, sequence-specific DNA binding|(6355)regulation of transcription, DNA-templated|(43565)sequence-specific DNA binding|(5634)nucleus
6970	response to osmotic stress	GRMZM2G157115	7231	osmosensory signaling pathway	0.00349781	(5524)ATP binding|(6468)protein phosphorylation|(5886)plasma membrane|(4674)protein serine/threonine kinase activity
6970	response to osmotic stress	GRMZM2G091233	7231	osmosensory signaling pathway	0.00289373	(35556)intracellular signal transduction|(47134)protein-disulfide reductase activity|(55114)oxidation-reduction process
6970	response to osmotic stress	GRMZM2G057436	7231	osmosensory signaling pathway	0.00141848	(16567)protein ubiquitination|(5515)protein binding|(5737)cytoplasm|(16874)ligase activity|(48658)anther wall tapetum development|(34614)cellular response to reactive oxygen species|(5634)nucleus|(1904821)chloroplast disassembly|(1904822)ubiquitin protein ligase activity involved in chloroplast disassembly|(48364)root development|(4842)ubiquitin-protein transferase activity|(151)ubiquitin ligase …
6970	response to osmotic stress	GRMZM2G127050	7231	osmosensory signaling pathway	0.00150553	(6468)protein phosphorylation|(9737)response to abscisic acid|(9742)brassinosteroid mediated signaling pathway|(5524)ATP binding|(5773)vacuole|(1902533)positive regulation of intracellular signal transduction|(80159)zygote elongation|(9506)plasmodesma|(10098)suspensor development|(9898)cytoplasmic side of plasma membrane|(5515)protein binding|(4674)protein serine/threonine kinase activity|(4672)p…
6970	response to osmotic stress	GRMZM5G812272	7231	osmosensory signaling pathway	0.00690158	(3700)transcription factor activity, sequence-specific DNA binding|(6355)regulation of transcription, DNA-templated|(43565)sequence-specific DNA binding
6970	response to osmotic stress	GRMZM2G072584	7231	osmosensory signaling pathway	0.00670369	(5524)ATP binding|(6468)protein phosphorylation|(4674)protein serine/threonine kinase activity|(5737)cytoplasm|(4712)protein serine/threonine/tyrosine kinase activity
6970	response to osmotic stress	GRMZM2G061447	7231	osmosensory signaling pathway	0.00380865	(6468)protein phosphorylation|(5524)ATP binding|(5886)plasma membrane|(4674)protein serine/threonine kinase activity
6970	response to osmotic stress	GRMZM2G150302	7231	osmosensory signaling pathway	0.00761306	(15018)galactosylgalactosylxylosylprotein 3-beta-glucuronosyltransferase activity|(16021)integral component of membrane|(48354)mucilage biosynthetic process involved in seed coat development|(10051)xylem and phloem pattern formation|(5768)endosome|(5802)trans-Golgi network|(47517)1,4-beta-D-xylan synthase activity|(139)Golgi membrane|(71555)cell wall organization|(42285)xylosyltransferase activit…
6970	response to osmotic stress	GRMZM2G381453	7231	osmosensory signaling pathway	0.00292336	(16021)integral component of membrane|(55085)transmembrane transport|(5524)ATP binding|(5886)plasma membrane|(2001143)N-methylnicotinate transport|(90417)N-methylnicotinate transporter activity|(2001142)nicotinate transport|(90416)nicotinate transporter activity|(5351)sugar|(22857)transmembrane transporter activity
6970	response to osmotic stress	GRMZM2G030305	7231	osmosensory signaling pathway	0.00578043	(4672)protein kinase activity|(5524)ATP binding|(6468)protein phosphorylation|(4707)MAP kinase activity
6970	response to osmotic stress	GRMZM2G087600	7231	osmosensory signaling pathway	0.00636124	(5634)nucleus
6970	response to osmotic stress	GRMZM2G105466	7231	osmosensory signaling pathway	0.00905646	(8686)3,4-dihydroxy-2-butanone-4-phosphate synthase activity|(9231)riboflavin biosynthetic process|(16020)membrane|(3935)GTP cyclohydrolase II activity|(46872)metal ion binding|(5525)GTP binding|(9570)chloroplast stroma|(9507)chloroplast
6970	response to osmotic stress	GRMZM2G006216	7231	osmosensory signaling pathway	0.00292336	(32259)methylation|(9507)chloroplast|(8168)methyltransferase activity
6970	response to osmotic stress	GRMZM5G869403	7231	osmosensory signaling pathway	0.0042326	(145)exocyst|(5829)cytosol|(6904)vesicle docking involved in exocytosis|(70062)extracellular exosome|(5634)nucleus|(5886)plasma membrane|(45335)phagocytic vesicle|(6887)exocytosis
6970	response to osmotic stress	GRMZM2G105221	7231	osmosensory signaling pathway	0.00385159	(16757)transferase activity, transferring glycosyl groups
6970	response to osmotic stress	GRMZM5G862540	7231	osmosensory signaling pathway	0.00387382	(51287)NAD binding|(55114)oxidation-reduction process|(5618)cell wall|(6024)glycosaminoglycan biosynthetic process|(6065)UDP-glucuronate biosynthetic process|(52546)cell wall pectin metabolic process|(3979)UDP-glucose 6-dehydrogenase activity|(5634)nucleus|(5829)cytosol|(48046)apoplast|(5975)carbohydrate metabolic process
6970	response to osmotic stress	GRMZM2G026889	7231	osmosensory signaling pathway	0.00359277	(16021)integral component of membrane|(5739)mitochondrion|(46872)metal ion binding|(16758)transferase activity, transferring hexosyl groups|(16051)carbohydrate biosynthetic process|(6486)protein glycosylation|(16757)transferase activity, transferring glycosyl groups
6970	response to osmotic stress	GRMZM2G057466	7231	osmosensory signaling pathway	0.00330655	(5515)protein binding|(5634)nucleus|(6355)regulation of transcription, DNA-templated|(10200)response to chitin
6970	response to osmotic stress	GRMZM2G131769	7231	osmosensory signaling pathway	0.00490718	(9055)electron carrier activity|(15035)protein disulfide oxidoreductase activity|(45454)cell redox homeostasis|(5829)cytosol|(9408)response to heat|(9926)auxin polar transport|(51726)regulation of cell cycle|(72593)reactive oxygen species metabolic process
6970	response to osmotic stress	GRMZM2G053868	7231	osmosensory signaling pathway	0.000722874	(5509)calcium ion binding|(4672)protein kinase activity|(5524)ATP binding|(6468)protein phosphorylation|(4674)protein serine/threonine kinase activity
6970	response to osmotic stress	GRMZM2G168115	7231	osmosensory signaling pathway	0.00905606	(6508)proteolysis|(4190)aspartic-type endopeptidase activity
6970	response to osmotic stress	GRMZM2G440925	7231	osmosensory signaling pathway	0.00818741	(5737)cytoplasm|(9536)plastid
6970	response to osmotic stress	GRMZM2G150172	7231	osmosensory signaling pathway	0.00285959	(90406)pollen tube|(31225)anchored component of membrane|(5886)plasma membrane|(10483)pollen tube reception|(10198)synergid death|(10183)pollen tube guidance|(9567)double fertilization forming a zygote and endosperm|(16023)cytoplasmic, membrane-bounded vesicle
6970	response to osmotic stress	GRMZM2G097728	7231	osmosensory signaling pathway	0.00201523	(5525)GTP binding|(7264)small GTPase mediated signal transduction|(5886)plasma membrane|(5622)intracellular|(3924)GTPase activity|(6886)intracellular protein transport|(6184)obsolete GTP catabolic process|(6913)nucleocytoplasmic transport
6970	response to osmotic stress	GRMZM2G428554	7231	osmosensory signaling pathway	0.00636124	(5515)protein binding|(4672)protein kinase activity|(5524)ATP binding|(6468)protein phosphorylation|(4674)protein serine/threonine kinase activity
6970	response to osmotic stress	GRMZM2G057113	7231	osmosensory signaling pathway	0.0032653	(32259)methylation|(9507)chloroplast|(8168)methyltransferase activity
6970	response to osmotic stress	GRMZM2G169020	7231	osmosensory signaling pathway	0.00325434	(4672)protein kinase activity|(5524)ATP binding|(6468)protein phosphorylation|(4674)protein serine/threonine kinase activity
6970	response to osmotic stress	GRMZM2G062154	7231	osmosensory signaling pathway	0.00852308	(5515)protein binding
6970	response to osmotic stress	GRMZM2G113796	7231	osmosensory signaling pathway	0.00793228	null
6970	response to osmotic stress	GRMZM2G100288	7231	osmosensory signaling pathway	0.00270889	(16021)integral component of membrane|(9742)brassinosteroid mediated signaling pathway|(5524)ATP binding|(43680)filiform apparatus|(9506)plasmodesma|(7338)single fertilization|(9873)ethylene-activated signaling pathway|(46777)protein autophosphorylation|(9788)negative regulation of abscisic acid-activated signaling pathway|(5576)extracellular region|(10483)pollen tube reception|(5515)protein bind…
6970	response to osmotic stress	AC196475.3_FG005	7231	osmosensory signaling pathway	0.00367054	(3677)DNA binding|(6355)regulation of transcription, DNA-templated
6970	response to osmotic stress	GRMZM2G152663	7231	osmosensory signaling pathway	0.0024481	(1708)cell fate specification|(90421)embryonic meristem initiation|(9880)embryonic pattern specification|(5634)nucleus|(5515)protein binding|(46872)metal ion binding|(8270)zinc ion binding
6970	response to osmotic stress	GRMZM2G095778	7231	osmosensory signaling pathway	0.00330067	(16872)intramolecular lyase activity|(5504)fatty acid binding|(9570)chloroplast stroma|(1901576)organic substance biosynthetic process
6970	response to osmotic stress	GRMZM2G018673	7231	osmosensory signaling pathway	0.00655742	null
6970	response to osmotic stress	GRMZM2G101523	7231	osmosensory signaling pathway	0.00169258	(46872)metal ion binding|(5634)nucleus|(35091)phosphatidylinositol binding|(7165)signal transduction|(9506)plasmodesma|(5515)protein binding
6970	response to osmotic stress	GRMZM2G044281	7231	osmosensory signaling pathway	0.0016596	(30154)cell differentiation|(42127)regulation of cell proliferation|(9225)nucleotide-sugar metabolic process|(10315)auxin efflux|(50377)UDP-glucose 4,6-dehydratase activity|(10280)UDP-L-rhamnose synthase activity|(10192)mucilage biosynthetic process|(10214)seed coat development|(5829)cytosol|(9506)plasmodesma|(9507)chloroplast|(55114)oxidation-reduction process|(10489)UDP-4-keto-6-deoxy-glucose-3…
6970	response to osmotic stress	GRMZM2G061537	7231	osmosensory signaling pathway	0.000475898	(4672)protein kinase activity|(6468)protein phosphorylation|(4674)protein serine/threonine kinase activity|(5524)ATP binding
6970	response to osmotic stress	GRMZM5G878379	7231	osmosensory signaling pathway	0.00492893	(4672)protein kinase activity|(5524)ATP binding|(6468)protein phosphorylation|(4674)protein serine/threonine kinase activity
6970	response to osmotic stress	GRMZM2G126975	7231	osmosensory signaling pathway	0.00338771	(16020)membrane
6970	response to osmotic stress	GRMZM2G107854	7231	osmosensory signaling pathway	0.00217794	(9555)pollen development|(10417)glucuronoxylan biosynthetic process|(139)Golgi membrane|(9860)pollen tube growth|(52325)cell wall pectin biosynthetic process|(47262)polygalacturonate 4-alpha-galacturonosyltransferase activity|(16021)integral component of membrane|(90406)pollen tube|(16757)transferase activity, transferring glycosyl groups|(5794)Golgi apparatus
6970	response to osmotic stress	GRMZM2G312838	7231	osmosensory signaling pathway	0.00801766	(5515)protein binding|(9738)abscisic acid-activated signaling pathway|(5773)vacuole|(46872)metal ion binding|(5886)plasma membrane
6970	response to osmotic stress	GRMZM2G016153	7231	osmosensory signaling pathway	0.00386832	(16021)integral component of membrane|(9507)chloroplast
6970	response to osmotic stress	GRMZM2G176995	7231	osmosensory signaling pathway	0.00136796	(5515)protein binding|(5544)calcium-dependent phospholipid binding|(9626)plant-type hypersensitive response|(9266)response to temperature stimulus|(19725)cellular homeostasis|(45793)positive regulation of cell size|(60548)negative regulation of cell death|(5634)nucleus|(5886)plasma membrane|(9506)plasmodesma|(90332)stomatal closure|(10186)positive regulation of cellular defense response|(9270)res…
6970	response to osmotic stress	GRMZM2G059590	7231	osmosensory signaling pathway	0.00264642	(15031)protein transport|(5634)nucleus
6970	response to osmotic stress	GRMZM2G010017	7231	osmosensory signaling pathway	0.00391688	(46872)metal ion binding|(4722)protein serine/threonine phosphatase activity|(5886)plasma membrane|(6470)protein dephosphorylation|(9507)chloroplast
6970	response to osmotic stress	GRMZM2G077187	7231	osmosensory signaling pathway	0.00202913	(7165)signal transduction|(5887)integral component of plasma membrane|(46839)phospholipid dephosphorylation|(8195)phosphatidate phosphatase activity|(9507)chloroplast|(6644)phospholipid metabolic process|(3824)catalytic activity|(5886)plasma membrane|(16020)membrane
6970	response to osmotic stress	GRMZM2G020484	7231	osmosensory signaling pathway	0.00150553	(16021)integral component of membrane|(9860)pollen tube growth|(6807)nitrogen compound metabolic process|(5886)plasma membrane|(9506)plasmodesma|(42939)tripeptide transport|(15031)protein transport|(42938)dipeptide transport|(42937)tripeptide transporter activity|(42936)dipeptide transporter activity|(5215)transporter activity|(16020)membrane|(6857)oligopeptide transport
6970	response to osmotic stress	GRMZM2G009478	7231	osmosensory signaling pathway	0.00869964	(46983)protein dimerization activity|(1902448)positive regulation of shade avoidance|(5634)nucleus|(3700)transcription factor activity, sequence-specific DNA binding|(3677)DNA binding|(6355)regulation of transcription, DNA-templated|(9742)brassinosteroid mediated signaling pathway
6970	response to osmotic stress	GRMZM2G098517	7231	osmosensory signaling pathway	0.00413366	(9640)photomorphogenesis|(5737)cytoplasm|(4871)signal transducer activity|(3700)transcription factor activity, sequence-specific DNA binding
6970	response to osmotic stress	GRMZM2G074358	7231	osmosensory signaling pathway	0.00736942	(3677)DNA binding|(6355)regulation of transcription, DNA-templated
6970	response to osmotic stress	GRMZM2G408462	7231	osmosensory signaling pathway	0.00846847	(3700)transcription factor activity, sequence-specific DNA binding|(6355)regulation of transcription, DNA-templated|(43565)sequence-specific DNA binding|(5730)nucleolus|(10200)response to chitin
6970	response to osmotic stress	GRMZM2G014066	7231	osmosensory signaling pathway	0.00460426	(9414)response to water deprivation
6970	response to osmotic stress	GRMZM2G060485	7231	osmosensory signaling pathway	0.00570942	(3682)chromatin binding|(3677)DNA binding|(156)phosphorelay response regulator activity|(160)phosphorelay signal transduction system|(6355)regulation of transcription, DNA-templated
6970	response to osmotic stress	GRMZM2G063533	7231	osmosensory signaling pathway	0.00846847	(6468)protein phosphorylation|(5524)ATP binding|(5886)plasma membrane|(4674)protein serine/threonine kinase activity
6970	response to osmotic stress	GRMZM2G172230	7231	osmosensory signaling pathway	0.00383246	(5524)ATP binding|(19538)protein metabolic process|(16887)ATPase activity|(34214)protein hexamerization|(9570)chloroplast stroma|(9658)chloroplast organization|(42803)protein homodimerization activity|(45037)protein import into chloroplast stroma|(31969)chloroplast membrane|(5739)mitochondrion|(34605)cellular response to heat|(9941)chloroplast envelope|(9507)chloroplast|(9536)plastid|(16020)membr…
6970	response to osmotic stress	GRMZM2G046916	7231	osmosensory signaling pathway	0.00905606	(5681)spliceosomal complex|(8380)RNA splicing
6970	response to osmotic stress	GRMZM2G305822	7231	osmosensory signaling pathway	0.00325434	(4842)ubiquitin-protein transferase activity|(16567)protein ubiquitination|(5524)ATP binding|(6468)protein phosphorylation|(16874)ligase activity|(5886)plasma membrane|(4674)protein serine/threonine kinase activity|(151)ubiquitin ligase complex|(6950)response to stress
6970	response to osmotic stress	GRMZM2G171600	7231	osmosensory signaling pathway	0.00655742	(3677)DNA binding|(5634)nucleus|(5515)protein binding
6970	response to osmotic stress	GRMZM5G806947	7231	osmosensory signaling pathway	0.00966709	(4842)ubiquitin-protein transferase activity|(48589)developmental growth|(5802)trans-Golgi network|(5769)early endosome|(5524)ATP binding|(6468)protein phosphorylation|(16567)protein ubiquitination|(8270)zinc ion binding|(45324)late endosome to vacuole transport|(9788)negative regulation of abscisic acid-activated signaling pathway|(6952)defense response|(32940)secretion by cell|(16874)ligase act…
6970	response to osmotic stress	GRMZM2G045976	7231	osmosensory signaling pathway	0.00789139	(45140)inositol phosphoceramide synthase activity|(5802)trans-Golgi network|(30148)sphingolipid biosynthetic process|(1708)cell fate specification|(9825)multidimensional cell growth|(10053)root epidermal cell differentiation
6970	response to osmotic stress	GRMZM2G055216	7231	osmosensory signaling pathway	0.00277518	(16021)integral component of membrane|(48354)mucilage biosynthetic process involved in seed coat development|(9624)response to nematode|(90480)purine nucleotide-sugar transmembrane transport|(9507)chloroplast|(5793)endoplasmic reticulum-Golgi intermediate compartment|(5794)Golgi apparatus|(5459)UDP-galactose transmembrane transporter activity|(5460)UDP-glucose transmembrane transporter activity|(…
6970	response to osmotic stress	GRMZM2G000520	7231	osmosensory signaling pathway	0.00729175	(3700)transcription factor activity, sequence-specific DNA binding|(6355)regulation of transcription, DNA-templated|(9873)ethylene-activated signaling pathway|(5634)nucleus|(3677)DNA binding
6970	response to osmotic stress	GRMZM2G074689	7231	osmosensory signaling pathway	0.00412622	(5509)calcium ion binding|(5739)mitochondrion|(6816)calcium ion transport|(51562)negative regulation of mitochondrial calcium ion concentration
6970	response to osmotic stress	GRMZM2G040397	7231	osmosensory signaling pathway	0.00292336	(50662)coenzyme binding|(3978)UDP-glucose 4-epimerase activity|(6012)galactose metabolic process|(44237)cellular metabolic process
6970	response to osmotic stress	GRMZM2G157219	7231	osmosensory signaling pathway	0.00856916	(3677)DNA binding
6970	response to osmotic stress	GRMZM2G091540	7231	osmosensory signaling pathway	0.00194741	(8152)metabolic process|(16787)hydrolase activity
6970	response to osmotic stress	GRMZM2G703858	7231	osmosensory signaling pathway	0.00853162	(19897)extrinsic component of plasma membrane|(12505)endomembrane system|(10204)defense response signaling pathway, resistance gene-independent|(6468)protein phosphorylation|(9816)defense response to bacterium, incompatible interaction|(34051)negative regulation of plant-type hypersensitive response|(5515)protein binding|(5634)nucleus|(2237)response to molecule of bacterial origin|(5886)plasma me…
6970	response to osmotic stress	GRMZM2G144739	7231	osmosensory signaling pathway	0.00779484	(145)exocyst|(6904)vesicle docking involved in exocytosis
6970	response to osmotic stress	GRMZM2G116557	7231	osmosensory signaling pathway	0.00384407	(3677)DNA binding|(5634)nucleus|(6355)regulation of transcription, DNA-templated|(9725)response to hormone|(3700)transcription factor activity, sequence-specific DNA binding|(46983)protein dimerization activity|(43565)sequence-specific DNA binding|(9737)response to abscisic acid|(48481)plant ovule development|(5515)protein binding|(8285)negative regulation of cell proliferation|(10150)leaf senesc…
6970	response to osmotic stress	GRMZM2G369912	7231	osmosensory signaling pathway	0.00294841	(159)protein phosphatase type 2A complex|(7165)signal transduction|(8601)protein phosphatase type 2A regulator activity|(5829)cytosol|(5777)peroxisome|(5730)nucleolus|(90342)regulation of cell aging|(10090)trichome morphogenesis|(31348)negative regulation of defense response|(6555)methionine metabolic process|(8266)poly(U) RNA binding|(5634)nucleus|(5739)mitochondrion|(5488)binding
6970	response to osmotic stress	GRMZM2G410991	7231	osmosensory signaling pathway	0.00369198	(16998)cell wall macromolecule catabolic process|(43621)protein self-association
6970	response to osmotic stress	GRMZM2G178955	7231	osmosensory signaling pathway	0.00743555	(30136)clathrin-coated vesicle|(30276)clathrin binding|(5545)1-phosphatidylinositol binding|(5886)plasma membrane|(6897)endocytosis|(5905)clathrin-coated pit|(48268)clathrin coat assembly|(5794)Golgi apparatus|(30118)clathrin coat
6970	response to osmotic stress	GRMZM2G071154	7231	osmosensory signaling pathway	0.00924181	(16780)phosphotransferase activity, for other substituted phosphate groups
6970	response to osmotic stress	GRMZM2G165044	7231	osmosensory signaling pathway	0.0016596	(5515)protein binding|(8270)zinc ion binding|(5634)nucleus
6970	response to osmotic stress	GRMZM2G406603	7231	osmosensory signaling pathway	0.00292336	(6633)fatty acid biosynthetic process|(16790)thiolester hydrolase activity|(9536)plastid|(16297)acyl-[acyl-carrier-protein] hydrolase activity|(36)ACP phosphopantetheine attachment site binding involved in fatty acid biosynthetic process
6970	response to osmotic stress	GRMZM2G421791	7231	osmosensory signaling pathway	0.00292336	(16757)transferase activity, transferring glycosyl groups|(5739)mitochondrion|(16021)integral component of membrane
6970	response to osmotic stress	GRMZM2G084181	7231	osmosensory signaling pathway	0.0081276	(5524)ATP binding|(16021)integral component of membrane|(325)plant-type vacuole|(15446)arsenite-transmembrane transporting ATPase activity|(46685)response to arsenic-containing substance|(71992)phytochelatin transmembrane transporter activity|(6855)drug transmembrane transport|(1902418)(+)-abscisic acid D-glucopyranosyl ester transmembrane transport|(1902417)(+)-abscisic acid D-glucopyranosyl est…
6970	response to osmotic stress	GRMZM5G838098	7231	osmosensory signaling pathway	0.0098992	(5515)protein binding
6970	response to osmotic stress	GRMZM2G431309	7231	osmosensory signaling pathway	0.00887073	(10200)response to chitin|(6355)regulation of transcription, DNA-templated|(3700)transcription factor activity, sequence-specific DNA binding|(43565)sequence-specific DNA binding|(5634)nucleus|(5829)cytosol
6970	response to osmotic stress	GRMZM2G149480	7231	osmosensory signaling pathway	0.0081276	(16021)integral component of membrane|(5743)mitochondrial inner membrane|(55085)transmembrane transport|(6839)mitochondrial transport|(5215)transporter activity
6970	response to osmotic stress	GRMZM2G457003	7231	osmosensory signaling pathway	0.00198624	(5737)cytoplasm
6970	response to osmotic stress	GRMZM2G010944	7231	osmosensory signaling pathway	0.00997708	(1671)ATPase activator activity|(51087)chaperone binding|(5737)cytoplasm
6970	response to osmotic stress	GRMZM2G042895	7231	osmosensory signaling pathway	0.00201523	(46983)protein dimerization activity|(3677)DNA binding|(6355)regulation of transcription, DNA-templated|(3700)transcription factor activity, sequence-specific DNA binding|(5634)nucleus
6970	response to osmotic stress	GRMZM2G104836	7231	osmosensory signaling pathway	0.00351592	(5544)calcium-dependent phospholipid binding
6970	response to osmotic stress	GRMZM2G314396	7231	osmosensory signaling pathway	0.00412216	(5509)calcium ion binding|(5524)ATP binding|(5737)cytoplasm|(9738)abscisic acid-activated signaling pathway|(9931)calcium-dependent protein serine/threonine kinase activity|(4683)calmodulin-dependent protein kinase activity|(18105)peptidyl-serine phosphorylation|(5516)calmodulin binding|(5634)nucleus|(5886)plasma membrane|(35556)intracellular signal transduction|(46777)protein autophosphorylation…
6970	response to osmotic stress	GRMZM2G179351	7231	osmosensory signaling pathway	0.00846847	(5515)protein binding|(16021)integral component of membrane|(5634)nucleus
6970	response to osmotic stress	GRMZM2G044557	7231	osmosensory signaling pathway	0.00264642	(4672)protein kinase activity|(5524)ATP binding|(6468)protein phosphorylation|(4674)protein serine/threonine kinase activity
6970	response to osmotic stress	GRMZM2G142249	7231	osmosensory signaling pathway	0.00670369	(5524)ATP binding|(16021)integral component of membrane|(5783)endoplasmic reticulum|(10867)positive regulation of triglyceride biosynthetic process|(42626)ATPase activity, coupled to transmembrane movement of substances|(48317)seed morphogenesis|(5576)extracellular region|(5886)plasma membrane|(34197)triglyceride transport|(16887)ATPase activity|(48316)seed development|(15245)fatty acid transport…
6970	response to osmotic stress	GRMZM2G047705	7231	osmosensory signaling pathway	0.00928169	(16021)integral component of membrane|(5739)mitochondrion
6970	response to osmotic stress	GRMZM2G179504	7231	osmosensory signaling pathway	0.000964374	(15018)galactosylgalactosylxylosylprotein 3-beta-glucuronosyltransferase activity|(16021)integral component of membrane|(10584)pollen exine formation|(139)Golgi membrane|(6486)protein glycosylation|(71555)cell wall organization|(42285)xylosyltransferase activity|(10417)glucuronoxylan biosynthetic process|(9834)plant-type secondary cell wall biogenesis|(16020)membrane|(5794)Golgi apparatus
6970	response to osmotic stress	GRMZM2G140726	7231	osmosensory signaling pathway	0.00257246	(4672)protein kinase activity|(5524)ATP binding|(6468)protein phosphorylation|(4674)protein serine/threonine kinase activity
6970	response to osmotic stress	GRMZM2G024530	7231	osmosensory signaling pathway	0.00942618	(46983)protein dimerization activity|(5634)nucleus
6970	response to osmotic stress	GRMZM2G063657	7231	osmosensory signaling pathway	0.00697902	(16779)nucleotidyltransferase activity
6970	response to osmotic stress	GRMZM2G138589	10335	response to non-ionic osmotic stress	0.00430079	(16021)integral component of membrane|(22857)transmembrane transporter activity|(55085)transmembrane transport|(22891)substrate-specific transmembrane transporter activity
6970	response to osmotic stress	GRMZM2G479760	10335	response to non-ionic osmotic stress	0.00385159	(9738)abscisic acid-activated signaling pathway|(6355)regulation of transcription, DNA-templated|(3700)transcription factor activity, sequence-specific DNA binding|(43565)sequence-specific DNA binding|(5634)nucleus
6970	response to osmotic stress	GRMZM2G127821	10335	response to non-ionic osmotic stress	0.00282452	null
6970	response to osmotic stress	GRMZM2G426888	10335	response to non-ionic osmotic stress	0.00876662	(5515)protein binding
6970	response to osmotic stress	GRMZM2G035134	10335	response to non-ionic osmotic stress	0.00202913	(16791)phosphatase activity|(8152)metabolic process
6970	response to osmotic stress	GRMZM2G090432	10335	response to non-ionic osmotic stress	0.00430079	(5506)iron ion binding|(16705)oxidoreductase activity, acting on paired donors, with incorporation or reduction of molecular oxygen|(20037)heme binding|(55114)oxidation-reduction process
6970	response to osmotic stress	GRMZM2G573324	10335	response to non-ionic osmotic stress	0.00385159	(6355)regulation of transcription, DNA-templated|(46983)protein dimerization activity|(5634)nucleus|(9733)response to auxin
6970	response to osmotic stress	GRMZM2G006287	10335	response to non-ionic osmotic stress	0.00712932	(9733)response to auxin|(9507)chloroplast|(6417)regulation of translation|(3729)mRNA binding|(1902039)negative regulation of seed dormancy process|(5737)cytoplasm
6970	response to osmotic stress	GRMZM2G093815	10335	response to non-ionic osmotic stress	0.0067096	(10020)chloroplast fission|(9793)embryo development ending in seed dormancy|(90143)nucleoid organization|(9535)chloroplast thylakoid membrane|(9941)chloroplast envelope|(16021)integral component of membrane|(9507)chloroplast|(42651)thylakoid membrane|(16020)membrane
6970	response to osmotic stress	GRMZM2G069713	10335	response to non-ionic osmotic stress	0.00920296	(46872)metal ion binding|(5737)cytoplasm|(5634)nucleus|(4722)protein serine/threonine phosphatase activity|(6470)protein dephosphorylation|(9414)response to water deprivation|(3824)catalytic activity
6970	response to osmotic stress	GRMZM2G119186	10335	response to non-ionic osmotic stress	0.00901281	(9505)plant-type cell wall|(80167)response to karrikin|(42406)extrinsic component of endoplasmic reticulum membrane|(9733)response to auxin|(45430)chalcone isomerase activity|(9813)flavonoid biosynthetic process|(10224)response to UV-B|(5515)protein binding|(5634)nucleus|(48046)apoplast|(9705)plant-type vacuole membrane|(9507)chloroplast|(9411)response to UV|(5783)endoplasmic reticulum
6970	response to osmotic stress	GRMZM2G478568	10335	response to non-ionic osmotic stress	0.00905606	(30410)nicotianamine synthase activity|(30418)nicotianamine biosynthetic process|(6826)iron ion transport
6970	response to osmotic stress	GRMZM2G099023	10335	response to non-ionic osmotic stress	0.00846847	(5515)protein binding
6970	response to osmotic stress	GRMZM2G302074	10335	response to non-ionic osmotic stress	0.00959789	(5506)iron ion binding|(20037)heme binding|(55114)oxidation-reduction process|(16021)integral component of membrane|(5739)mitochondrion|(44550)secondary metabolite biosynthetic process|(19825)oxygen binding|(5789)endoplasmic reticulum membrane|(16709)oxidoreductase activity, acting on paired donors, with incorporation or reduction of molecular oxygen, NAD(P)H as one donor, and incorporation of on…
6970	response to osmotic stress	AC207342.3_FG008	10335	response to non-ionic osmotic stress	0.00707715	(16780)phosphotransferase activity, for other substituted phosphate groups
6970	response to osmotic stress	GRMZM2G111637	10335	response to non-ionic osmotic stress	0.0095157	(10598)NAD(P)H dehydrogenase complex (plastoquinone)|(9570)chloroplast stroma|(10275)NAD(P)H dehydrogenase complex assembly
6970	response to osmotic stress	GRMZM2G010987	10335	response to non-ionic osmotic stress	0.00712932	(5634)nucleus|(80046)quercetin 4'-O-glucosyltransferase activity|(80045)quercetin 3'-O-glucosyltransferase activity|(80044)quercetin 7-O-glucosyltransferase activity|(80043)quercetin 3-O-glucosyltransferase activity|(5829)cytosol|(52696)flavonoid glucuronidation|(9813)flavonoid biosynthetic process|(8152)metabolic process|(16758)transferase activity, transferring hexosyl groups
6970	response to osmotic stress	GRMZM2G150367	10335	response to non-ionic osmotic stress	0.00979373	(5811)lipid particle|(5783)endoplasmic reticulum|(1902584)positive regulation of response to water deprivation|(5773)vacuole|(80186)developmental vegetative growth|(34389)lipid particle organization|(9555)pollen development|(19915)lipid storage|(45927)positive regulation of growth|(6865)amino acid transport|(10200)response to chitin
6970	response to osmotic stress	GRMZM2G116785	10335	response to non-ionic osmotic stress	0.00920296	(46983)protein dimerization activity
6970	response to osmotic stress	GRMZM2G477846	10335	response to non-ionic osmotic stress	0.00504361	(5634)nucleus
6970	response to osmotic stress	GRMZM2G455128	10335	response to non-ionic osmotic stress	0.00853162	(5275)amine transmembrane transporter activity|(15171)amino acid transmembrane transporter activity|(6865)amino acid transport|(5886)plasma membrane|(16021)integral component of membrane|(22891)substrate-specific transmembrane transporter activity
6970	response to osmotic stress	GRMZM2G320549	10335	response to non-ionic osmotic stress	0.00654946	(3677)DNA binding|(46983)protein dimerization activity|(3700)transcription factor activity, sequence-specific DNA binding|(5634)nucleus|(6355)regulation of transcription, DNA-templated
6970	response to osmotic stress	GRMZM2G118441	10335	response to non-ionic osmotic stress	0.00628855	(16021)integral component of membrane|(9507)chloroplast|(55085)transmembrane transport
6970	response to osmotic stress	GRMZM2G163407	10335	response to non-ionic osmotic stress	0.00430079	(5634)nucleus|(10275)NAD(P)H dehydrogenase complex assembly|(10598)NAD(P)H dehydrogenase complex (plastoquinone)|(9570)chloroplast stroma|(9507)chloroplast|(16020)membrane
6970	response to osmotic stress	AC210013.4_FG006	10335	response to non-ionic osmotic stress	0.00924181	(8152)metabolic process|(16491)oxidoreductase activity
6970	response to osmotic stress	GRMZM2G098904	10335	response to non-ionic osmotic stress	0.00850537	(3700)transcription factor activity, sequence-specific DNA binding|(6355)regulation of transcription, DNA-templated|(43565)sequence-specific DNA binding|(5634)nucleus|(42803)protein homodimerization activity|(71333)cellular response to glucose stimulus|(46982)protein heterodimerization activity|(71215)cellular response to abscisic acid stimulus|(42802)identical protein binding|(5515)protein bindi…
6970	response to osmotic stress	GRMZM2G139123	10335	response to non-ionic osmotic stress	0.00448053	(6729)tetrahydrobiopterin biosynthetic process|(8124)4-alpha-hydroxytetrahydrobiopterin dehydratase activity|(9507)chloroplast
6970	response to osmotic stress	GRMZM2G049675	10335	response to non-ionic osmotic stress	0.00338771	(8152)metabolic process|(16787)hydrolase activity
6970	response to osmotic stress	GRMZM2G055413	10335	response to non-ionic osmotic stress	0.00628855	(3700)transcription factor activity, sequence-specific DNA binding|(6355)regulation of transcription, DNA-templated|(43565)sequence-specific DNA binding|(3677)DNA binding|(5515)protein binding|(10043)response to zinc ion|(71294)cellular response to zinc ion
6970	response to osmotic stress	GRMZM2G036099	10335	response to non-ionic osmotic stress	0.00817863	(5739)mitochondrion|(5768)endosome|(5802)trans-Golgi network|(5794)Golgi apparatus
6970	response to osmotic stress	GRMZM2G069162	10335	response to non-ionic osmotic stress	0.00670369	(16567)protein ubiquitination|(16021)integral component of membrane|(5737)cytoplasm|(5515)protein binding|(8270)zinc ion binding|(16874)ligase activity|(16301)kinase activity|(51865)protein autoubiquitination|(4842)ubiquitin-protein transferase activity|(42742)defense response to bacterium|(4872)receptor activity
6970	response to osmotic stress	GRMZM2G060079	10335	response to non-ionic osmotic stress	0.00905606	(16491)oxidoreductase activity|(55114)oxidation-reduction process|(80167)response to karrikin|(5634)nucleus|(16706)oxidoreductase activity, acting on paired donors, with incorporation or reduction of molecular oxygen, 2-oxoglutarate as one donor, and incorporation of one atom each of oxygen into both donors
6970	response to osmotic stress	GRMZM2G162276	71472	cellular response to salt stress	0.00162316	(6869)lipid transport|(8289)lipid binding
6970	response to osmotic stress	GRMZM2G092749	71472	cellular response to salt stress	0.00913123	(5089)Rho guanyl-nucleotide exchange factor activity|(80092)regulation of pollen tube growth|(5739)mitochondrion|(5886)plasma membrane
6970	response to osmotic stress	GRMZM2G097884	71472	cellular response to salt stress	0.00292336	null
6970	response to osmotic stress	GRMZM2G337534	71472	cellular response to salt stress	0.00576557	null
6970	response to osmotic stress	GRMZM2G154312	71472	cellular response to salt stress	0.00395204	(5829)cytosol|(9506)plasmodesma|(5886)plasma membrane
6970	response to osmotic stress	GRMZM2G384780	71472	cellular response to salt stress	0.000419173	(16788)hydrolase activity, acting on ester bonds|(6629)lipid metabolic process
6970	response to osmotic stress	GRMZM2G060866	71472	cellular response to salt stress	0.00206792	(16788)hydrolase activity, acting on ester bonds|(6629)lipid metabolic process
6970	response to osmotic stress	GRMZM5G850966	71472	cellular response to salt stress	0.00351592	(3735)structural constituent of ribosome|(6412)translation|(9506)plasmodesma|(5774)vacuolar membrane|(22625)cytosolic large ribosomal subunit|(5829)cytosol|(16020)membrane|(22626)cytosolic ribosome|(5840)ribosome
6970	response to osmotic stress	GRMZM2G012160	71472	cellular response to salt stress	0.00853162	(70417)cellular response to cold|(6952)defense response|(5783)endoplasmic reticulum|(34605)cellular response to heat|(5576)extracellular region|(5774)vacuolar membrane|(42631)cellular response to water deprivation|(9611)response to wounding|(4869)cysteine-type endopeptidase inhibitor activity|(5886)plasma membrane|(5829)cytosol
6970	response to osmotic stress	GRMZM2G072808	71472	cellular response to salt stress	0.00598884	(55114)oxidation-reduction process|(5507)copper ion binding|(46274)lignin catabolic process|(52716)hydroquinone|(48046)apoplast|(9809)lignin biosynthetic process|(9414)response to water deprivation|(16722)oxidoreductase activity, oxidizing metal ions|(16491)oxidoreductase activity
6970	response to osmotic stress	GRMZM2G129777	71472	cellular response to salt stress	0.00506018	(3700)transcription factor activity, sequence-specific DNA binding|(6355)regulation of transcription, DNA-templated|(3677)DNA binding
6970	response to osmotic stress	GRMZM2G394528	71472	cellular response to salt stress	0.00145819	(8168)methyltransferase activity|(5768)endosome|(5802)trans-Golgi network|(5794)Golgi apparatus
6970	response to osmotic stress	GRMZM2G050412	71472	cellular response to salt stress	0.00397498	(4672)protein kinase activity|(5524)ATP binding|(6468)protein phosphorylation
6970	response to osmotic stress	GRMZM2G061398	71472	cellular response to salt stress	0.00905646	(5886)plasma membrane
6970	response to osmotic stress	GRMZM2G051185	71472	cellular response to salt stress	0.00157862	(31225)anchored component of membrane|(16023)cytoplasmic, membrane-bounded vesicle
6970	response to osmotic stress	GRMZM2G176698	71472	cellular response to salt stress	0.00255125	(9860)pollen tube growth|(35619)root hair tip|(17137)Rab GTPase binding|(5829)cytosol|(9507)chloroplast|(43424)protein histidine kinase binding|(5794)Golgi apparatus|(6661)phosphatidylinositol biosynthetic process|(48015)phosphatidylinositol-mediated signaling|(30659)cytoplasmic vesicle membrane|(5634)nucleus|(5886)plasma membrane|(4430)1-phosphatidylinositol 4-kinase activity|(48768)root hair ce…
6970	response to osmotic stress	GRMZM2G051179	71472	cellular response to salt stress	0.00853162	(55085)transmembrane transport|(16021)integral component of membrane|(6826)iron ion transport|(5737)cytoplasm|(9624)response to nematode|(10039)response to iron ion|(51980)iron-nicotianamine transmembrane transporter activity|(6857)oligopeptide transport|(10043)response to zinc ion|(55072)iron ion homeostasis|(5886)plasma membrane|(48316)seed development|(15198)oligopeptide transporter activity|(…
6970	response to osmotic stress	GRMZM2G072569	71472	cellular response to salt stress	0.00729175	(6468)protein phosphorylation|(16021)integral component of membrane|(7169)transmembrane receptor protein tyrosine kinase signaling pathway|(48229)gametophyte development|(5524)ATP binding|(9934)regulation of meristem structural organization|(10480)microsporocyte differentiation|(5886)plasma membrane|(4674)protein serine/threonine kinase activity|(10075)regulation of meristem growth|(33612)recepto…
6970	response to osmotic stress	GRMZM2G051219	71472	cellular response to salt stress	0.00962874	(8652)cellular amino acid biosynthetic process|(9941)chloroplast envelope|(162)tryptophan biosynthetic process|(4048)anthranilate phosphoribosyltransferase activity|(9570)chloroplast stroma|(9507)chloroplast|(9536)plastid
6970	response to osmotic stress	GRMZM2G160563	71472	cellular response to salt stress	0.00712932	(79)regulation of cyclin-dependent protein serine/threonine kinase activity|(19901)protein kinase binding
6970	response to osmotic stress	GRMZM2G074604	71472	cellular response to salt stress	0.00282452	(6559)L-phenylalanine catabolic process|(5737)cytoplasm|(9058)biosynthetic process|(16841)ammonia-lyase activity|(9611)response to wounding|(6952)defense response
6970	response to osmotic stress	GRMZM2G114127	71472	cellular response to salt stress	0.00172867	(5515)protein binding
6970	response to osmotic stress	GRMZM2G107092	71472	cellular response to salt stress	0.00606813	(9507)chloroplast|(5874)microtubule|(5488)binding
6970	response to osmotic stress	GRMZM5G882527	71472	cellular response to salt stress	0.00927447	(46983)protein dimerization activity|(3677)DNA binding|(9739)response to gibberellin|(6355)regulation of transcription, DNA-templated|(3700)transcription factor activity, sequence-specific DNA binding|(5634)nucleus
6970	response to osmotic stress	GRMZM2G388684	71472	cellular response to salt stress	0.00221409	(5618)cell wall|(6073)cellular glucan metabolic process|(16762)xyloglucan|(48046)apoplast|(4553)hydrolase activity, hydrolyzing O-glycosyl compounds|(16998)cell wall macromolecule catabolic process
6970	response to osmotic stress	GRMZM2G013082	71472	cellular response to salt stress	0.002561	(5506)iron ion binding|(16705)oxidoreductase activity, acting on paired donors, with incorporation or reduction of molecular oxygen|(20037)heme binding|(55114)oxidation-reduction process|(16021)integral component of membrane|(4497)monooxygenase activity|(42761)very long-chain fatty acid biosynthetic process|(71555)cell wall organization|(10345)suberin biosynthetic process|(19825)oxygen binding|(9…
6970	response to osmotic stress	GRMZM2G004959	71472	cellular response to salt stress	0.00853162	(8270)zinc ion binding|(51017)actin filament bundle assembly|(5737)cytoplasm|(5856)cytoskeleton|(51015)actin filament binding|(5886)plasma membrane|(3700)transcription factor activity, sequence-specific DNA binding
6970	response to osmotic stress	GRMZM2G046618	71472	cellular response to salt stress	0.0032653	(30599)pectinesterase activity|(42545)cell wall modification|(9617)response to bacterium|(9505)plant-type cell wall|(45330)aspartyl esterase activity|(45490)pectin catabolic process|(46910)pectinesterase inhibitor activity|(5576)extracellular region|(4857)enzyme inhibitor activity|(5618)cell wall
6970	response to osmotic stress	GRMZM5G868433	71472	cellular response to salt stress	0.0081276	(6412)translation|(3735)structural constituent of ribosome|(9507)chloroplast|(5773)vacuole|(22626)cytosolic ribosome|(5618)cell wall|(5774)vacuolar membrane|(5886)plasma membrane|(16020)membrane|(22625)cytosolic large ribosomal subunit|(5829)cytosol|(5730)nucleolus|(9506)plasmodesma
6970	response to osmotic stress	GRMZM2G167438	71472	cellular response to salt stress	0.00761306	(6633)fatty acid biosynthetic process|(16021)integral component of membrane|(5783)endoplasmic reticulum|(102337)3-oxo-cerotoyl-CoA synthase activity|(102338)3-oxo-lignoceronyl-CoA synthase activity|(102336)3-oxo-arachidoyl-CoA synthase activity|(9409)response to cold|(9416)response to light stimulus|(5576)extracellular region|(16747)transferase activity, transferring acyl groups other than amino-…
6970	response to osmotic stress	GRMZM2G047298	71472	cellular response to salt stress	0.00649568	(16021)integral component of membrane|(16413)O-acetyltransferase activity|(71554)cell wall organization or biogenesis|(9506)plasmodesma|(9507)chloroplast|(5773)vacuole|(5576)extracellular region|(5794)Golgi apparatus
6970	response to osmotic stress	GRMZM2G154178	71472	cellular response to salt stress	0.00321621	(19953)sexual reproduction|(5576)extracellular region|(9664)plant-type cell wall organization
6970	response to osmotic stress	GRMZM2G153675	71472	cellular response to salt stress	0.00493702	(3824)catalytic activity
6970	response to osmotic stress	GRMZM2G064744	71472	cellular response to salt stress	0.00387382	(3682)chromatin binding|(3677)DNA binding
6970	response to osmotic stress	GRMZM2G147422	71472	cellular response to salt stress	0.00598029	(5576)extracellular region|(71555)cell wall organization|(30245)cellulose catabolic process|(8810)cellulase activity|(5886)plasma membrane|(5975)carbohydrate metabolic process|(4553)hydrolase activity, hydrolyzing O-glycosyl compounds
6970	response to osmotic stress	GRMZM2G140116	71472	cellular response to salt stress	0.00578043	(3735)structural constituent of ribosome|(6412)translation|(5783)endoplasmic reticulum|(9506)plasmodesma|(9507)chloroplast|(5774)vacuolar membrane|(5730)nucleolus|(22625)cytosolic large ribosomal subunit|(5794)Golgi apparatus|(42254)ribosome biogenesis|(5829)cytosol|(22626)cytosolic ribosome|(5773)vacuole|(5840)ribosome
6970	response to osmotic stress	GRMZM2G074898	71472	cellular response to salt stress	0.00670369	(1902626)assembly of large subunit precursor of preribosome|(22625)cytosolic large ribosomal subunit|(3735)structural constituent of ribosome|(6412)translation|(5886)plasma membrane|(27)ribosomal large subunit assembly|(9507)chloroplast|(5840)ribosome
6970	response to osmotic stress	GRMZM2G408963	71472	cellular response to salt stress	0.00962874	(4601)peroxidase activity|(6979)response to oxidative stress|(20037)heme binding|(55114)oxidation-reduction process|(46872)metal ion binding|(5515)protein binding|(42744)hydrogen peroxide catabolic process|(9505)plant-type cell wall|(9044)xylan 1,4-beta-xylosidase activity|(5829)cytosol|(5576)extracellular region
6970	response to osmotic stress	GRMZM2G121621	71472	cellular response to salt stress	0.00358842	(16021)integral component of membrane|(71555)cell wall organization|(48531)beta-1,3-galactosyltransferase activity|(42546)cell wall biogenesis|(139)Golgi membrane|(45489)pectin biosynthetic process|(5794)Golgi apparatus
6970	response to osmotic stress	GRMZM2G071790	71472	cellular response to salt stress	0.00684749	(3924)GTPase activity|(6184)obsolete GTP catabolic process|(51258)protein polymerization|(5874)microtubule|(5200)structural constituent of cytoskeleton|(7017)microtubule-based process|(5525)GTP binding|(5737)cytoplasm
6970	response to osmotic stress	GRMZM2G098793	71472	cellular response to salt stress	0.00779484	(16757)transferase activity, transferring glycosyl groups
6970	response to osmotic stress	GRMZM2G447271	71472	cellular response to salt stress	0.00145819	(5507)copper ion binding|(55114)oxidation-reduction process|(46274)lignin catabolic process|(52716)hydroquinone|(48046)apoplast|(9809)lignin biosynthetic process|(9414)response to water deprivation|(9834)plant-type secondary cell wall biogenesis|(16722)oxidoreductase activity, oxidizing metal ions|(16491)oxidoreductase activity
6970	response to osmotic stress	GRMZM2G130634	71472	cellular response to salt stress	0.00504361	(16740)transferase activity|(8408)3'-5' exonuclease activity|(5634)nucleus|(3676)nucleic acid binding|(90305)nucleic acid phosphodiester bond hydrolysis|(6139)nucleobase-containing compound metabolic process
6970	response to osmotic stress	GRMZM2G323622	71472	cellular response to salt stress	0.00475015	(3777)microtubule motor activity|(5524)ATP binding|(7018)microtubule-based movement|(8017)microtubule binding|(5737)cytoplasm|(5874)microtubule|(5871)kinesin complex|(16887)ATPase activity
6970	response to osmotic stress	GRMZM2G168674	71472	cellular response to salt stress	0.00869964	(3735)structural constituent of ribosome|(6412)translation|(19843)rRNA binding|(46872)metal ion binding|(22625)cytosolic large ribosomal subunit|(42254)ribosome biogenesis|(22626)cytosolic ribosome|(5840)ribosome
6970	response to osmotic stress	GRMZM2G147544	71472	cellular response to salt stress	0.00712932	(9507)chloroplast|(6396)RNA processing|(5515)protein binding
6970	response to osmotic stress	GRMZM2G082855	71472	cellular response to salt stress	0.00846847	(5524)ATP binding|(6468)protein phosphorylation|(5515)protein binding|(10103)stomatal complex morphogenesis|(16021)integral component of membrane|(5886)plasma membrane|(4674)protein serine/threonine kinase activity|(48481)plant ovule development|(5576)extracellular region|(9553)embryo sac development|(16020)membrane
6970	response to osmotic stress	AC205521.3_FG003	71472	cellular response to salt stress	0.00523933	(5886)plasma membrane
6970	response to osmotic stress	GRMZM2G119499	71472	cellular response to salt stress	0.00897886	(5515)protein binding
6970	response to osmotic stress	GRMZM2G012874	71472	cellular response to salt stress	0.00338842	(15018)galactosylgalactosylxylosylprotein 3-beta-glucuronosyltransferase activity|(16021)integral component of membrane|(71555)cell wall organization|(42285)xylosyltransferase activity|(10417)glucuronoxylan biosynthetic process|(9834)plant-type secondary cell wall biogenesis|(139)Golgi membrane|(16020)membrane|(5794)Golgi apparatus|(10413)glucuronoxylan metabolic process
6970	response to osmotic stress	GRMZM2G114675	71472	cellular response to salt stress	0.0022739	(46872)metal ion binding|(30001)metal ion transport
6970	response to osmotic stress	GRMZM2G057086	71472	cellular response to salt stress	0.00397498	(5506)iron ion binding|(20037)heme binding|(52722)fatty acid in-chain hydroxylase activity|(16021)integral component of membrane|(5739)mitochondrion|(44550)secondary metabolite biosynthetic process|(48868)pollen tube development|(5576)extracellular region|(16709)oxidoreductase activity, acting on paired donors, with incorporation or reduction of molecular oxygen, NAD(P)H as one donor, and incorpo…
6970	response to osmotic stress	GRMZM2G076810	71472	cellular response to salt stress	0.00562097	null
6970	response to osmotic stress	GRMZM2G136106	71472	cellular response to salt stress	0.00351592	(30599)pectinesterase activity|(42545)cell wall modification|(5737)cytoplasm|(9624)response to nematode|(5886)plasma membrane|(9505)plant-type cell wall|(9620)response to fungus|(50829)defense response to Gram-negative bacterium|(48046)apoplast|(45330)aspartyl esterase activity|(45490)pectin catabolic process|(46910)pectinesterase inhibitor activity|(4857)enzyme inhibitor activity|(5618)cell wall
6970	response to osmotic stress	GRMZM2G178341	71472	cellular response to salt stress	0.00598029	(3735)structural constituent of ribosome|(5618)cell wall|(5515)protein binding|(5886)plasma membrane|(6413)translational initiation|(19843)rRNA binding|(9506)plasmodesma|(5730)nucleolus|(5774)vacuolar membrane|(42254)ribosome biogenesis|(5794)Golgi apparatus|(22627)cytosolic small ribosomal subunit|(3723)RNA binding|(5773)vacuole|(6412)translation|(15935)small ribosomal subunit|(16020)membrane|(2…
6970	response to osmotic stress	GRMZM2G147698	71472	cellular response to salt stress	0.00368158	(3682)chromatin binding|(3677)DNA binding
6970	response to osmotic stress	GRMZM2G099207	71472	cellular response to salt stress	0.00412622	(16021)integral component of membrane|(42175)nuclear outer membrane-endoplasmic reticulum membrane network|(16757)transferase activity, transferring glycosyl groups|(5509)calcium ion binding|(5768)endosome|(5802)trans-Golgi network|(5794)Golgi apparatus
6970	response to osmotic stress	GRMZM2G042181	71472	cellular response to salt stress	0.00465809	(5515)protein binding
6970	response to osmotic stress	GRMZM2G003909	71472	cellular response to salt stress	0.00206392	(16023)cytoplasmic, membrane-bounded vesicle
6970	response to osmotic stress	GRMZM2G163724	71472	cellular response to salt stress	0.00914623	(5524)ATP binding|(6468)protein phosphorylation|(5515)protein binding|(16021)integral component of membrane|(4674)protein serine/threonine kinase activity|(7169)transmembrane receptor protein tyrosine kinase signaling pathway|(4672)protein kinase activity
6970	response to osmotic stress	GRMZM2G116360	71472	cellular response to salt stress	0.00202913	(16788)hydrolase activity, acting on ester bonds|(6629)lipid metabolic process
6970	response to osmotic stress	GRMZM2G116846	71472	cellular response to salt stress	0.00570942	(4601)peroxidase activity|(6979)response to oxidative stress|(20037)heme binding|(55114)oxidation-reduction process|(2215)defense response to nematode|(5774)vacuolar membrane|(5576)extracellular region|(46872)metal ion binding|(42744)hydrogen peroxide catabolic process|(9908)flower development|(5794)Golgi apparatus
6970	response to osmotic stress	GRMZM2G451187	71472	cellular response to salt stress	0.00199359	(287)magnesium ion binding|(16020)membrane|(52683)(Z)-gamma-bisabolene synthase activity|(5777)peroxisome|(9611)response to wounding|(16106)sesquiterpenoid biosynthetic process|(3735)structural constituent of ribosome|(6412)translation|(45338)farnesyl diphosphate metabolic process|(5840)ribosome|(80027)response to herbivore|(9506)plasmodesma|(51762)sesquiterpene biosynthetic process|(9507)chlorop…
6970	response to osmotic stress	GRMZM2G015925	71472	cellular response to salt stress	0.00853162	(3676)nucleic acid binding|(4527)exonuclease activity|(5737)cytoplasm|(16740)transferase activity|(46872)metal ion binding
6970	response to osmotic stress	AC209987.4_FG002	71472	cellular response to salt stress	0.0032653	(5506)iron ion binding|(20037)heme binding|(55114)oxidation-reduction process|(5886)plasma membrane|(16709)oxidoreductase activity, acting on paired donors, with incorporation or reduction of molecular oxygen, NAD(P)H as one donor, and incorporation of one atom of oxygen|(44550)secondary metabolite biosynthetic process|(19825)oxygen binding|(16705)oxidoreductase activity, acting on paired donors,…
6970	response to osmotic stress	GRMZM2G164781	71472	cellular response to salt stress	0.00194643	(5737)cytoplasm|(10090)trichome morphogenesis
6970	response to osmotic stress	GRMZM2G034360	71472	cellular response to salt stress	0.00985703	(10143)cutin biosynthetic process|(16132)brassinosteroid biosynthetic process|(33494)ferulate metabolic process|(9567)double fertilization forming a zygote and endosperm|(5634)nucleus|(1558)regulation of cell growth|(10087)phloem or xylem histogenesis|(90430)caffeoyl-CoA|(90431)alkyl caffeate ester biosynthetic process|(50734)hydroxycinnamoyltransferase activity|(5829)cytosol|(10345)suberin biosy…
6970	response to osmotic stress	GRMZM2G367668	71472	cellular response to salt stress	0.00425993	(5507)copper ion binding|(55114)oxidation-reduction process|(46274)lignin catabolic process|(52716)hydroquinone|(48046)apoplast|(9809)lignin biosynthetic process|(9414)response to water deprivation|(16722)oxidoreductase activity, oxidizing metal ions
6970	response to osmotic stress	GRMZM2G076356	71472	cellular response to salt stress	0.0018312	null
6970	response to osmotic stress	GRMZM2G158205	71472	cellular response to salt stress	0.00393846	(52689)carboxylic ester hydrolase activity|(48046)apoplast|(16042)lipid catabolic process|(6629)lipid metabolic process|(16788)hydrolase activity, acting on ester bonds
6970	response to osmotic stress	GRMZM2G327266	71472	cellular response to salt stress	0.00198624	(19953)sexual reproduction|(5576)extracellular region|(9664)plant-type cell wall organization
6970	response to osmotic stress	GRMZM2G013206	71472	cellular response to salt stress	0.00384407	(9055)electron carrier activity|(31225)anchored component of membrane|(5507)copper ion binding|(5886)plasma membrane
6970	response to osmotic stress	GRMZM2G128914	71472	cellular response to salt stress	0.0023709	(4571)mannosyl-oligosaccharide 1,2-alpha-mannosidase activity|(5509)calcium ion binding|(16021)integral component of membrane|(5783)endoplasmic reticulum|(5768)endosome|(5802)trans-Golgi network|(5886)plasma membrane|(6491)N-glycan processing|(48364)root development|(139)Golgi membrane|(16020)membrane|(5794)Golgi apparatus|(4559)alpha-mannosidase activity
6970	response to osmotic stress	GRMZM2G046355	71472	cellular response to salt stress	0.00853162	(5737)cytoplasm|(3684)damaged DNA binding|(5524)ATP binding|(5634)nucleus|(6298)mismatch repair
6970	response to osmotic stress	GRMZM2G405459	71472	cellular response to salt stress	0.00359277	(4601)peroxidase activity|(6979)response to oxidative stress|(20037)heme binding|(55114)oxidation-reduction process
6970	response to osmotic stress	GRMZM2G029879	71472	cellular response to salt stress	0.00370046	(79)regulation of cyclin-dependent protein serine/threonine kinase activity|(19901)protein kinase binding
6970	response to osmotic stress	GRMZM2G006707	71472	cellular response to salt stress	0.00853162	(5515)protein binding
6970	response to osmotic stress	GRMZM2G438895	71472	cellular response to salt stress	0.00761306	(31982)vesicle|(9507)chloroplast|(6898)receptor-mediated endocytosis|(6457)protein folding|(31072)heat shock protein binding
6970	response to osmotic stress	GRMZM2G053991	71472	cellular response to salt stress	0.00712932	(5887)integral component of plasma membrane|(15075)ion transmembrane transporter activity|(10044)response to aluminum ion|(5460)UDP-glucose transmembrane transporter activity|(5886)plasma membrane|(12506)vesicle membrane
6970	response to osmotic stress	GRMZM2G142640	71472	cellular response to salt stress	0.00729175	(1902626)assembly of large subunit precursor of preribosome|(22625)cytosolic large ribosomal subunit|(3735)structural constituent of ribosome|(6412)translation|(5886)plasma membrane|(27)ribosomal large subunit assembly|(9507)chloroplast|(5829)cytosol|(16020)membrane
6970	response to osmotic stress	GRMZM2G137352	71472	cellular response to salt stress	0.00521371	(5886)plasma membrane
6970	response to osmotic stress	GRMZM2G108149	71472	cellular response to salt stress	0.00962874	(5515)protein binding|(9506)plasmodesma|(16757)transferase activity, transferring glycosyl groups|(5783)endoplasmic reticulum|(5634)nucleus|(5618)cell wall|(5739)mitochondrion|(16021)integral component of membrane
6970	response to osmotic stress	GRMZM2G095921	71472	cellular response to salt stress	0.00962874	(16491)oxidoreductase activity|(55114)oxidation-reduction process
6970	response to osmotic stress	GRMZM2G018228	71472	cellular response to salt stress	0.00337096	(3735)structural constituent of ribosome|(5840)ribosome|(6412)translation
6970	response to osmotic stress	GRMZM2G071720	71472	cellular response to salt stress	0.00201523	(5794)Golgi apparatus
6970	response to osmotic stress	GRMZM2G060811	71472	cellular response to salt stress	0.0023631	null
6970	response to osmotic stress	GRMZM2G478414	71472	cellular response to salt stress	0.0016596	(52689)carboxylic ester hydrolase activity|(5576)extracellular region|(16042)lipid catabolic process|(6629)lipid metabolic process|(16788)hydrolase activity, acting on ester bonds
6970	response to osmotic stress	GRMZM2G055309	71472	cellular response to salt stress	0.00712932	(16021)integral component of membrane|(9507)chloroplast
6970	response to osmotic stress	GRMZM2G083497	71472	cellular response to salt stress	0.00112923	(3735)structural constituent of ribosome|(6412)translation|(5618)cell wall|(5739)mitochondrion|(5886)plasma membrane|(9506)plasmodesma|(9507)chloroplast|(5774)vacuolar membrane|(5794)Golgi apparatus|(22627)cytosolic small ribosomal subunit|(16020)membrane|(22626)cytosolic ribosome|(5829)cytosol
6970	response to osmotic stress	GRMZM2G026991	71472	cellular response to salt stress	0.00853162	(5524)ATP binding|(19013)viral nucleocapsid|(16020)membrane|(6397)mRNA processing|(5730)nucleolus|(10228)vegetative to reproductive phase transition of meristem|(5681)spliceosomal complex|(5829)cytosol|(9506)plasmodesma|(3723)RNA binding|(8026)ATP-dependent helicase activity|(9793)embryo development ending in seed dormancy|(8380)RNA splicing|(3676)nucleic acid binding
6970	response to osmotic stress	GRMZM2G139250	71472	cellular response to salt stress	0.000971459	(1990937)xylan acetylation|(1990538)xylan O-acetyltransferase activity|(16021)integral component of membrane|(9507)chloroplast|(9834)plant-type secondary cell wall biogenesis|(5794)Golgi apparatus
6970	response to osmotic stress	GRMZM2G134235	71472	cellular response to salt stress	0.00937242	(5634)nucleus
6970	response to osmotic stress	GRMZM2G402417	71472	cellular response to salt stress	0.00532931	(6468)protein phosphorylation|(5524)ATP binding|(4672)protein kinase activity
6970	response to osmotic stress	GRMZM2G089493	71472	cellular response to salt stress	0.00676319	(31540)regulation of anthocyanin biosynthetic process
6970	response to osmotic stress	GRMZM2G372102	71472	cellular response to salt stress	0.00264642	(6869)lipid transport|(8289)lipid binding
6970	response to osmotic stress	AC210193.4_FG002	71472	cellular response to salt stress	0.00270889	null
6970	response to osmotic stress	GRMZM2G081603	71472	cellular response to salt stress	0.00169258	(43531)ADP binding
6970	response to osmotic stress	GRMZM2G055204	71472	cellular response to salt stress	0.00504361	(3700)transcription factor activity, sequence-specific DNA binding|(6355)regulation of transcription, DNA-templated|(3677)DNA binding
6970	response to osmotic stress	GRMZM2G021621	71472	cellular response to salt stress	0.00699881	(19953)sexual reproduction|(5576)extracellular region|(9664)plant-type cell wall organization
6970	response to osmotic stress	GRMZM2G443843	71472	cellular response to salt stress	0.00962874	(30246)carbohydrate binding|(4672)protein kinase activity|(5524)ATP binding|(6468)protein phosphorylation|(4674)protein serine/threonine kinase activity|(48041)focal adhesion assembly|(2229)defense response to oomycetes|(5886)plasma membrane|(5739)mitochondrion|(9506)plasmodesma|(9845)seed germination|(9738)abscisic acid-activated signaling pathway|(46777)protein autophosphorylation|(1900425)nega…
6970	response to osmotic stress	GRMZM2G064605	71472	cellular response to salt stress	0.00209495	(5576)extracellular region|(51707)response to other organism
6970	response to osmotic stress	GRMZM2G162333	71472	cellular response to salt stress	0.00905606	(5618)cell wall|(30599)pectinesterase activity|(42545)cell wall modification|(4857)enzyme inhibitor activity
6970	response to osmotic stress	GRMZM2G041258	71472	cellular response to salt stress	0.00887319	null
6970	response to osmotic stress	GRMZM2G702036	71472	cellular response to salt stress	0.00648171	(2000122)negative regulation of stomatal complex development|(16021)integral component of membrane|(10052)guard cell differentiation|(5576)extracellular region
6970	response to osmotic stress	GRMZM2G097286	71472	cellular response to salt stress	0.00206792	(6508)proteolysis|(8234)cysteine-type peptidase activity
6970	response to osmotic stress	GRMZM2G165506	71472	cellular response to salt stress	0.00504361	(5576)extracellular region|(5615)extracellular space
6970	response to osmotic stress	GRMZM2G044882	71472	cellular response to salt stress	0.00905646	(6629)lipid metabolic process|(16788)hydrolase activity, acting on ester bonds
6970	response to osmotic stress	GRMZM2G088313	71472	cellular response to salt stress	0.00712932	(5488)binding|(8242)omega peptidase activity
6970	response to osmotic stress	GRMZM2G157019	71472	cellular response to salt stress	0.00779484	(5634)nucleus|(6334)nucleosome assembly|(30154)cell differentiation|(42393)histone binding|(10311)lateral root formation|(8283)cell proliferation|(3682)chromatin binding|(5737)cytoplasm
6970	response to osmotic stress	GRMZM2G035665	71472	cellular response to salt stress	0.00853162	(51276)chromosome organization|(7049)cell cycle|(4693)cyclin-dependent protein serine/threonine kinase activity|(48229)gametophyte development|(70182)DNA polymerase binding|(9658)chloroplast organization|(6260)DNA replication|(5634)nucleus|(19901)protein kinase binding|(9507)chloroplast|(5515)protein binding
6970	response to osmotic stress	GRMZM2G072315	71472	cellular response to salt stress	0.00970215	(3735)structural constituent of ribosome|(5840)ribosome|(6412)translation|(22626)cytosolic ribosome|(22625)cytosolic large ribosomal subunit|(15934)large ribosomal subunit
6970	response to osmotic stress	GRMZM5G898755	71472	cellular response to salt stress	0.00937242	(6869)lipid transport|(5576)extracellular region|(8289)lipid binding
6970	response to osmotic stress	GRMZM2G083195	71472	cellular response to salt stress	0.00504361	(16024)CDP-diacylglycerol biosynthetic process|(16021)integral component of membrane|(5739)mitochondrion|(5783)endoplasmic reticulum|(90447)glycerol-3-phosphate 2-O-acyltransferase activity|(16791)phosphatase activity|(4366)glycerol-3-phosphate O-acyltransferase activity|(9908)flower development|(9507)chloroplast|(10143)cutin biosynthetic process
6970	response to osmotic stress	GRMZM2G009282	71472	cellular response to salt stress	0.00779484	(80176)xyloglucan 1,6-alpha-xylosidase activity|(45493)xylan catabolic process|(9507)chloroplast|(9506)plasmodesma|(48046)apoplast|(5829)cytosol|(10411)xyloglucan metabolic process|(9044)xylan 1,4-beta-xylosidase activity|(46556)alpha-L-arabinofuranosidase activity|(5773)vacuole|(61634)alpha-D-xyloside xylohydrolase|(71555)cell wall organization|(30246)carbohydrate binding|(46686)response to cadm…
6970	response to osmotic stress	GRMZM2G168330	71472	cellular response to salt stress	0.00290819	(3735)structural constituent of ribosome|(5840)ribosome|(6412)translation
6970	response to osmotic stress	GRMZM2G476523	71472	cellular response to salt stress	0.00937242	(5576)extracellular region|(16020)membrane|(51707)response to other organism|(9506)plasmodesma
6970	response to osmotic stress	GRMZM2G090500	71472	cellular response to salt stress	0.00661807	(5634)nucleus|(5783)endoplasmic reticulum|(9908)flower development|(9507)chloroplast|(5875)microtubule associated complex|(9536)plastid
6970	response to osmotic stress	GRMZM5G891187	71472	cellular response to salt stress	0.00796899	(16021)integral component of membrane|(16020)membrane
6970	response to osmotic stress	GRMZM2G418343	71472	cellular response to salt stress	0.00202913	(31540)regulation of anthocyanin biosynthetic process
6970	response to osmotic stress	GRMZM2G062151	71472	cellular response to salt stress	0.00905606	(5506)iron ion binding|(20037)heme binding|(55114)oxidation-reduction process|(18685)alkane 1-monooxygenase activity|(16021)integral component of membrane|(70330)aromatase activity|(5515)protein binding|(6631)fatty acid metabolic process|(6952)defense response|(19825)oxygen binding|(5576)extracellular region
6970	response to osmotic stress	GRMZM2G301485	6970	response to osmotic stress	0.00752541	(3700)transcription factor activity, sequence-specific DNA binding|(5634)nucleus|(6355)regulation of transcription, DNA-templated|(43565)sequence-specific DNA binding|(9408)response to heat
6970	response to osmotic stress	GRMZM2G065585	6970	response to osmotic stress	0.00942618	(5975)carbohydrate metabolic process|(5618)cell wall|(9617)response to bacterium|(8810)cellulase activity|(5783)endoplasmic reticulum|(30247)polysaccharide binding|(48046)apoplast|(46658)anchored component of plasma membrane|(5773)vacuole|(42973)glucan endo-1,3-beta-D-glucosidase activity|(5615)extracellular space|(6952)defense response
6970	response to osmotic stress	GRMZM2G110145	6970	response to osmotic stress	0.00553794	(16760)cellulose synthase (UDP-forming) activity|(30244)cellulose biosynthetic process|(16021)integral component of membrane|(10330)cellulose synthase complex|(71555)cell wall organization|(16049)cell growth|(5515)protein binding|(5886)plasma membrane|(10192)mucilage biosynthetic process|(8270)zinc ion binding|(10214)seed coat development|(43622)cortical microtubule organization|(9833)plant-type …
6970	response to osmotic stress	GRMZM2G384780	6970	response to osmotic stress	0.00846847	(16788)hydrolase activity, acting on ester bonds|(6629)lipid metabolic process
6970	response to osmotic stress	GRMZM2G341404	6970	response to osmotic stress	0.00202913	(5886)plasma membrane|(6457)protein folding|(5788)endoplasmic reticulum lumen|(44794)positive regulation by host of viral process|(5515)protein binding|(5783)endoplasmic reticulum|(31072)heat shock protein binding|(51082)unfolded protein binding
6970	response to osmotic stress	GRMZM2G064541	6970	response to osmotic stress	0.00523402	(3677)DNA binding|(6355)regulation of transcription, DNA-templated
6970	response to osmotic stress	GRMZM2G128641	6970	response to osmotic stress	0.00624463	(16021)integral component of membrane|(5886)plasma membrane|(9506)plasmodesma|(9507)chloroplast|(6811)ion transport|(139)Golgi membrane|(5794)Golgi apparatus
6970	response to osmotic stress	GRMZM2G170281	6970	response to osmotic stress	0.00206792	(16021)integral component of membrane|(10008)endosome membrane|(5739)mitochondrion|(5886)plasma membrane|(9505)plant-type cell wall|(9506)plasmodesma|(5802)trans-Golgi network|(5576)extracellular region|(139)Golgi membrane|(5794)Golgi apparatus|(5774)vacuolar membrane|(5768)endosome
6970	response to osmotic stress	GRMZM2G177621	6970	response to osmotic stress	0.00852308	(16021)integral component of membrane|(10008)endosome membrane|(5739)mitochondrion|(9524)phragmoplast|(9624)response to nematode|(5484)SNAP receptor activity|(61025)membrane fusion|(139)Golgi membrane
6970	response to osmotic stress	GRMZM2G024303	6970	response to osmotic stress	0.000475898	(55114)oxidation-reduction process|(50897)cobalt ion binding|(5739)mitochondrion|(16491)oxidoreductase activity|(8270)zinc ion binding|(16747)transferase activity, transferring acyl groups other than amino-acyl groups
6970	response to osmotic stress	GRMZM2G015295	6970	response to osmotic stress	0.000613519	(4013)adenosylhomocysteinase activity|(6730)one-carbon metabolic process|(9793)embryo development ending in seed dormancy|(5507)copper ion binding|(5886)plasma membrane|(33353)S-adenosylmethionine cycle|(5794)Golgi apparatus|(9506)plasmodesma|(48046)apoplast|(5829)cytosol|(16441)posttranscriptional gene silencing|(5774)vacuolar membrane|(6346)methylation-dependent chromatin silencing|(16020)membr…
6970	response to osmotic stress	GRMZM5G864319	6970	response to osmotic stress	0.00723881	(3995)acyl-CoA dehydrogenase activity|(3997)acyl-CoA oxidase activity|(5777)peroxisome|(50660)flavin adenine dinucleotide binding|(9620)response to fungus|(46686)response to cadmium ion|(55088)lipid homeostasis|(2213)defense response to insect|(9611)response to wounding|(9055)electron carrier activity|(9695)jasmonic acid biosynthetic process|(1676)long-chain fatty acid metabolic process|(5829)cyt…
6970	response to osmotic stress	GRMZM2G047727	6970	response to osmotic stress	0.00790635	(3735)structural constituent of ribosome|(6412)translation|(5515)protein binding|(16567)protein ubiquitination|(22625)cytosolic large ribosomal subunit|(5730)nucleolus|(9793)embryo development ending in seed dormancy
6970	response to osmotic stress	GRMZM2G028521	6970	response to osmotic stress	0.00985703	(16021)integral component of membrane|(55085)transmembrane transport
6970	response to osmotic stress	GRMZM2G057642	6970	response to osmotic stress	0.00655742	(3723)RNA binding|(5634)nucleus|(166)nucleotide binding|(3676)nucleic acid binding
6970	response to osmotic stress	GRMZM2G141799	6970	response to osmotic stress	0.0078173	(55114)oxidation-reduction process|(5829)cytosol|(16491)oxidoreductase activity|(9507)chloroplast|(8152)metabolic process|(2213)defense response to insect|(4022)alcohol dehydrogenase (NAD) activity|(7568)aging|(46686)response to cadmium ion|(80167)response to karrikin
6970	response to osmotic stress	GRMZM2G046933	6970	response to osmotic stress	0.00839043	null
6970	response to osmotic stress	GRMZM2G048434	6970	response to osmotic stress	0.00199359	(44765)single-organism transport|(16020)membrane
6970	response to osmotic stress	GRMZM2G443265	6970	response to osmotic stress	0.00209495	(16021)integral component of membrane|(5886)plasma membrane|(8514)organic anion transmembrane transporter activity|(5783)endoplasmic reticulum|(5794)Golgi apparatus|(8643)carbohydrate transport|(16020)membrane
6970	response to osmotic stress	AC217499.3_FG001	6970	response to osmotic stress	0.00752873	(16021)integral component of membrane|(5634)nucleus
6970	response to osmotic stress	AC193632.2_FG002	6970	response to osmotic stress	0.00457125	(4672)protein kinase activity|(5524)ATP binding|(6468)protein phosphorylation|(4674)protein serine/threonine kinase activity|(5975)carbohydrate metabolic process|(4553)hydrolase activity, hydrolyzing O-glycosyl compounds
6970	response to osmotic stress	GRMZM2G118243	6970	response to osmotic stress	0.000532321	(5524)ATP binding|(16021)integral component of membrane|(2229)defense response to oomycetes|(80168)abscisic acid transport|(6855)drug transmembrane transport|(15692)lead ion transport|(5515)protein binding|(9723)response to ethylene|(5886)plasma membrane|(46865)terpenoid transport|(10193)response to ozone|(42626)ATPase activity, coupled to transmembrane movement of substances|(42335)cuticle devel…
6970	response to osmotic stress	GRMZM2G122277	6970	response to osmotic stress	0.000613519	(16760)cellulose synthase (UDP-forming) activity|(30244)cellulose biosynthetic process|(16021)integral component of membrane|(10330)cellulose synthase complex|(71555)cell wall organization|(16049)cell growth|(5515)protein binding|(5886)plasma membrane|(10192)mucilage biosynthetic process|(8270)zinc ion binding|(10214)seed coat development|(9833)plant-type primary cell wall biogenesis|(43622)corti…
6970	response to osmotic stress	GRMZM2G388684	6970	response to osmotic stress	0.00264384	(5618)cell wall|(6073)cellular glucan metabolic process|(16762)xyloglucan|(48046)apoplast|(4553)hydrolase activity, hydrolyzing O-glycosyl compounds|(16998)cell wall macromolecule catabolic process
6970	response to osmotic stress	GRMZM2G006071	6970	response to osmotic stress	0.00573091	(3676)nucleic acid binding|(166)nucleotide binding
6970	response to osmotic stress	GRMZM5G873964	6970	response to osmotic stress	0.00670369	(5739)mitochondrion
6970	response to osmotic stress	GRMZM2G018728	6970	response to osmotic stress	0.000901883	(5777)peroxisome|(6790)sulfur compound metabolic process|(166)nucleotide binding|(5886)plasma membrane|(8270)zinc ion binding|(5080)protein kinase C binding|(5829)cytosol|(47627)adenylylsulfatase activity|(9150)purine ribonucleotide metabolic process
6970	response to osmotic stress	GRMZM2G046618	6970	response to osmotic stress	0.000419173	(30599)pectinesterase activity|(42545)cell wall modification|(9617)response to bacterium|(9505)plant-type cell wall|(45330)aspartyl esterase activity|(45490)pectin catabolic process|(46910)pectinesterase inhibitor activity|(5576)extracellular region|(4857)enzyme inhibitor activity|(5618)cell wall
6970	response to osmotic stress	GRMZM2G167438	6970	response to osmotic stress	0.0016596	(6633)fatty acid biosynthetic process|(16021)integral component of membrane|(5783)endoplasmic reticulum|(102337)3-oxo-cerotoyl-CoA synthase activity|(102338)3-oxo-lignoceronyl-CoA synthase activity|(102336)3-oxo-arachidoyl-CoA synthase activity|(9409)response to cold|(9416)response to light stimulus|(5576)extracellular region|(16747)transferase activity, transferring acyl groups other than amino-…
6970	response to osmotic stress	GRMZM2G032160	6970	response to osmotic stress	0.00928169	(52861)glucan endo-1,3-beta-glucanase activity, C-3 substituted reducing group|(9507)chloroplast|(52862)glucan endo-1,4-beta-glucanase activity, C-3 substituted reducing group|(16998)cell wall macromolecule catabolic process
6970	response to osmotic stress	GRMZM2G324705	6970	response to osmotic stress	0.000901883	(31225)anchored component of membrane|(5634)nucleus|(5886)plasma membrane|(5576)extracellular region
6970	response to osmotic stress	GRMZM5G871520	6970	response to osmotic stress	0.00105436	(4672)protein kinase activity|(6468)protein phosphorylation|(4674)protein serine/threonine kinase activity|(5524)ATP binding
6970	response to osmotic stress	GRMZM2G085246	6970	response to osmotic stress	0.0067096	(5515)protein binding|(6468)protein phosphorylation|(16021)integral component of membrane|(42127)regulation of cell proliferation|(7169)transmembrane receptor protein tyrosine kinase signaling pathway|(5524)ATP binding|(7623)circadian rhythm|(10071)root meristem specification|(10059)positive regulation of atrichoblast fate specification|(9506)plasmodesma|(10063)positive regulation of trichoblast …
6970	response to osmotic stress	GRMZM2G071015	6970	response to osmotic stress	0.00137858	(5515)protein binding|(50832)defense response to fungus|(16021)integral component of membrane|(5576)extracellular region
6970	response to osmotic stress	GRMZM2G130678	6970	response to osmotic stress	0.0085292	(3779)actin binding|(5737)cytoplasm|(30042)actin filament depolymerization|(15629)actin cytoskeleton
6970	response to osmotic stress	GRMZM2G154178	6970	response to osmotic stress	0.00102882	(19953)sexual reproduction|(5576)extracellular region|(9664)plant-type cell wall organization
6970	response to osmotic stress	GRMZM2G157115	6970	response to osmotic stress	0.00606813	(5524)ATP binding|(6468)protein phosphorylation|(5886)plasma membrane|(4674)protein serine/threonine kinase activity
6970	response to osmotic stress	GRMZM2G147422	6970	response to osmotic stress	0.00466713	(5576)extracellular region|(71555)cell wall organization|(30245)cellulose catabolic process|(8810)cellulase activity|(5886)plasma membrane|(5975)carbohydrate metabolic process|(4553)hydrolase activity, hydrolyzing O-glycosyl compounds
6970	response to osmotic stress	GRMZM2G040689	6970	response to osmotic stress	0.000901883	(9506)plasmodesma|(16020)membrane|(48046)apoplast|(9535)chloroplast thylakoid membrane|(9507)chloroplast|(6869)lipid transport|(8289)lipid binding
6970	response to osmotic stress	GRMZM2G066902	6970	response to osmotic stress	0.00699881	(5524)ATP binding
6970	response to osmotic stress	GRMZM2G033644	6970	response to osmotic stress	0.00708694	(9744)response to sucrose|(6633)fatty acid biosynthetic process|(43617)cellular response to sucrose starvation|(3826)alpha-ketoacid dehydrogenase activity|(5759)mitochondrial matrix|(9646)response to absence of light|(43754)dihydrolipoyllysine-residue (2-methylpropanoyl)transferase activity|(8270)zinc ion binding|(4147)dihydrolipoamide branched chain acyltransferase activity|(16407)acetyltransfer…
6970	response to osmotic stress	GRMZM2G094051	6970	response to osmotic stress	0.00707418	(5618)cell wall|(5774)vacuolar membrane|(5730)nucleolus|(22625)cytosolic large ribosomal subunit|(3735)structural constituent of ribosome|(6412)translation|(5886)plasma membrane|(9506)plasmodesma|(9507)chloroplast|(5794)Golgi apparatus|(22626)cytosolic ribosome|(16020)membrane|(5829)cytosol|(5773)vacuole
6970	response to osmotic stress	GRMZM2G413006	6970	response to osmotic stress	0.00576557	(5618)cell wall|(16762)xyloglucan|(48046)apoplast|(4553)hydrolase activity, hydrolyzing O-glycosyl compounds|(42546)cell wall biogenesis|(9664)plant-type cell wall organization|(9741)response to brassinosteroid|(10411)xyloglucan metabolic process|(9408)response to heat|(9507)chloroplast|(9409)response to cold|(9612)response to mechanical stimulus|(9733)response to auxin|(5794)Golgi apparatus|(607…
6970	response to osmotic stress	GRMZM2G428379	6970	response to osmotic stress	0.00903969	(4970)ionotropic glutamate receptor activity|(16021)integral component of membrane|(5217)intracellular ligand-gated ion channel activity|(6874)cellular calcium ion homeostasis|(9624)response to nematode|(5773)vacuole|(9416)response to light stimulus|(5576)extracellular region|(5515)protein binding|(5634)nucleus|(16020)membrane|(5234)extracellular-glutamate-gated ion channel activity|(8066)glutama…
6970	response to osmotic stress	GRMZM2G408963	6970	response to osmotic stress	0.00905646	(4601)peroxidase activity|(6979)response to oxidative stress|(20037)heme binding|(55114)oxidation-reduction process|(46872)metal ion binding|(5515)protein binding|(42744)hydrogen peroxide catabolic process|(9505)plant-type cell wall|(9044)xylan 1,4-beta-xylosidase activity|(5829)cytosol|(5576)extracellular region
6970	response to osmotic stress	GRMZM2G123519	6970	response to osmotic stress	0.00167552	(16881)acid-amino acid ligase activity
6970	response to osmotic stress	GRMZM2G115762	6970	response to osmotic stress	0.00743555	(16021)integral component of membrane|(5768)endosome|(5802)trans-Golgi network|(9969)xyloglucan biosynthetic process|(33843)xyloglucan 6-xylosyltransferase activity|(139)Golgi membrane|(6486)protein glycosylation|(35252)UDP-xylosyltransferase activity|(5515)protein binding|(48767)root hair elongation|(16758)transferase activity, transferring hexosyl groups|(271)polysaccharide biosynthetic process…
6970	response to osmotic stress	GRMZM2G102230	6970	response to osmotic stress	0.00910087	(3735)structural constituent of ribosome|(6412)translation|(70180)large ribosomal subunit rRNA binding|(9507)chloroplast|(5730)nucleolus|(22625)cytosolic large ribosomal subunit|(9793)embryo development ending in seed dormancy
6970	response to osmotic stress	GRMZM2G087600	6970	response to osmotic stress	0.00244031	(5634)nucleus
6970	response to osmotic stress	GRMZM2G121683	6970	response to osmotic stress	0.00136796	(5634)nucleus|(5886)plasma membrane|(5783)endoplasmic reticulum|(5829)cytosol|(9506)plasmodesma|(5774)vacuolar membrane|(5794)Golgi apparatus|(16020)membrane
6970	response to osmotic stress	GRMZM2G326707	6970	response to osmotic stress	0.00655742	(15415)phosphate ion transmembrane-transporting ATPase activity|(6817)phosphate ion transport|(5887)integral component of plasma membrane|(1901684)arsenate ion transmembrane transport|(5315)inorganic phosphate transmembrane transporter activity|(9507)chloroplast|(5351)sugar|(16021)integral component of membrane|(5886)plasma membrane|(15114)phosphate ion transmembrane transporter activity|(55085)t…
6970	response to osmotic stress	GRMZM2G180211	6970	response to osmotic stress	0.00166239	(16021)integral component of membrane|(9543)chloroplast thylakoid lumen|(15914)phospholipid transport|(5515)protein binding|(31902)late endosome membrane|(5886)plasma membrane|(5789)endoplasmic reticulum membrane|(139)Golgi membrane|(5794)Golgi apparatus|(16020)membrane
6970	response to osmotic stress	GRMZM2G057067	6970	response to osmotic stress	0.00275893	(6355)regulation of transcription, DNA-templated|(46983)protein dimerization activity|(5634)nucleus|(9733)response to auxin|(10102)lateral root morphogenesis|(5515)protein binding
6970	response to osmotic stress	AC205521.3_FG003	6970	response to osmotic stress	0.00350602	(5886)plasma membrane
6970	response to osmotic stress	GRMZM2G115162	6970	response to osmotic stress	0.00292336	(30162)regulation of proteolysis|(43161)proteasome-mediated ubiquitin-dependent protein catabolic process|(80185)effector dependent induction by symbiont of host immune response|(9627)systemic acquired resistance|(1901149)salicylic acid binding|(2000022)regulation of jasmonic acid mediated signaling pathway|(5737)cytoplasm|(9816)defense response to bacterium, incompatible interaction|(9817)defens…
6970	response to osmotic stress	GRMZM5G862540	6970	response to osmotic stress	0.00384407	(51287)NAD binding|(55114)oxidation-reduction process|(5618)cell wall|(6024)glycosaminoglycan biosynthetic process|(6065)UDP-glucuronate biosynthetic process|(52546)cell wall pectin metabolic process|(3979)UDP-glucose 6-dehydrogenase activity|(5634)nucleus|(5829)cytosol|(48046)apoplast|(5975)carbohydrate metabolic process
6970	response to osmotic stress	GRMZM2G012874	6970	response to osmotic stress	0.00702036	(15018)galactosylgalactosylxylosylprotein 3-beta-glucuronosyltransferase activity|(16021)integral component of membrane|(71555)cell wall organization|(42285)xylosyltransferase activity|(10417)glucuronoxylan biosynthetic process|(9834)plant-type secondary cell wall biogenesis|(139)Golgi membrane|(16020)membrane|(5794)Golgi apparatus|(10413)glucuronoxylan metabolic process
6970	response to osmotic stress	GRMZM2G114675	6970	response to osmotic stress	0.00137858	(46872)metal ion binding|(30001)metal ion transport
6970	response to osmotic stress	GRMZM2G174673	6970	response to osmotic stress	0.00215603	(30001)metal ion transport|(46872)metal ion binding
6970	response to osmotic stress	GRMZM2G057466	6970	response to osmotic stress	0.0032653	(5515)protein binding|(5634)nucleus|(6355)regulation of transcription, DNA-templated|(10200)response to chitin
6970	response to osmotic stress	GRMZM2G053868	6970	response to osmotic stress	0.00853162	(5509)calcium ion binding|(4672)protein kinase activity|(5524)ATP binding|(6468)protein phosphorylation|(4674)protein serine/threonine kinase activity
6970	response to osmotic stress	GRMZM2G023715	6970	response to osmotic stress	0.000648025	(6468)protein phosphorylation|(16021)integral component of membrane|(7169)transmembrane receptor protein tyrosine kinase signaling pathway|(5524)ATP binding|(5773)vacuole|(5576)extracellular region|(5886)plasma membrane|(4674)protein serine/threonine kinase activity|(5515)protein binding|(7165)signal transduction
6970	response to osmotic stress	GRMZM2G164062	6970	response to osmotic stress	0.00701511	(6284)base-excision repair|(8725)DNA-3-methyladenine glycosylase activity|(5634)nucleus
6970	response to osmotic stress	GRMZM2G132903	6970	response to osmotic stress	0.00942618	(3857)3-hydroxyacyl-CoA dehydrogenase activity|(5618)cell wall|(8692)3-hydroxybutyryl-CoA epimerase activity|(5730)nucleolus|(4165)dodecenoyl-CoA delta-isomerase activity|(16508)long-chain-enoyl-CoA hydratase activity|(9695)jasmonic acid biosynthetic process|(9845)seed germination|(5829)cytosol|(9908)flower development|(9506)plasmodesma|(9507)chloroplast|(6635)fatty acid beta-oxidation|(9514)glyo…
6970	response to osmotic stress	GRMZM2G003909	6970	response to osmotic stress	0.00606813	(16023)cytoplasmic, membrane-bounded vesicle
6970	response to osmotic stress	GRMZM5G833332	6970	response to osmotic stress	0.00532931	(5634)nucleus
6970	response to osmotic stress	GRMZM2G464393	6970	response to osmotic stress	0.0032653	(5515)protein binding
6970	response to osmotic stress	GRMZM2G121565	6970	response to osmotic stress	0.00438597	(4672)protein kinase activity|(6468)protein phosphorylation|(16021)integral component of membrane|(5524)ATP binding|(60548)negative regulation of cell death|(31348)negative regulation of defense response|(5886)plasma membrane|(42742)defense response to bacterium|(33612)receptor serine/threonine kinase binding|(9506)plasmodesma|(5515)protein binding
6970	response to osmotic stress	GRMZM2G156068	6970	response to osmotic stress	0.00685448	(15986)ATP synthesis coupled proton transport|(46933)proton-transporting ATP synthase activity, rotational mechanism|(275)mitochondrial proton-transporting ATP synthase complex, catalytic core F(1)|(5886)plasma membrane|(8270)zinc ion binding|(50897)cobalt ion binding|(9507)chloroplast|(5794)Golgi apparatus|(6754)ATP biosynthetic process|(5754)mitochondrial proton-transporting ATP synthase, catal…
6970	response to osmotic stress	GRMZM2G100229	6970	response to osmotic stress	0.00504361	(5516)calmodulin binding|(5634)nucleus|(5886)plasma membrane|(5829)cytosol|(5875)microtubule associated complex|(5773)vacuole|(5515)protein binding
6970	response to osmotic stress	GRMZM2G160710	6970	response to osmotic stress	0.00744867	(30001)metal ion transport|(46872)metal ion binding
6970	response to osmotic stress	GRMZM2G358311	6970	response to osmotic stress	0.00504361	null
6970	response to osmotic stress	GRMZM2G034833	6970	response to osmotic stress	0.00190932	(8270)zinc ion binding|(16021)integral component of membrane|(5634)nucleus|(5886)plasma membrane|(5576)extracellular region|(19706)protein-cysteine S-palmitoyltransferase activity
6970	response to osmotic stress	GRMZM2G169020	6970	response to osmotic stress	0.00905646	(4672)protein kinase activity|(5524)ATP binding|(6468)protein phosphorylation|(4674)protein serine/threonine kinase activity
6970	response to osmotic stress	GRMZM2G062154	6970	response to osmotic stress	0.00846847	(5515)protein binding
6970	response to osmotic stress	GRMZM2G024739	6970	response to osmotic stress	0.00911188	(6281)DNA repair|(3913)DNA photolyase activity|(5634)nucleus|(9785)blue light signaling pathway|(5515)protein binding|(9637)response to blue light|(9640)photomorphogenesis|(51510)regulation of unidimensional cell growth|(4672)protein kinase activity|(5524)ATP binding|(46777)protein autophosphorylation|(55114)oxidation-reduction process|(42802)identical protein binding|(42803)protein homodimerizat…
6970	response to osmotic stress	GRMZM2G057557	6970	response to osmotic stress	0.00706295	(19867)outer membrane
6970	response to osmotic stress	GRMZM2G429000	6970	response to osmotic stress	0.00383411	(6869)lipid transport|(8289)lipid binding
6970	response to osmotic stress	GRMZM2G043489	6970	response to osmotic stress	0.0067096	(48638)regulation of developmental growth|(48856)anatomical structure development
6970	response to osmotic stress	GRMZM2G152663	6970	response to osmotic stress	0.00743676	(1708)cell fate specification|(90421)embryonic meristem initiation|(9880)embryonic pattern specification|(5634)nucleus|(5515)protein binding|(46872)metal ion binding|(8270)zinc ion binding
6970	response to osmotic stress	GRMZM2G064473	6970	response to osmotic stress	0.0016596	(5471)ATP|(5524)ATP binding|(6810)transport|(16021)integral component of membrane|(5739)mitochondrion|(31969)chloroplast membrane|(9941)chloroplast envelope|(5737)cytoplasm|(9507)chloroplast|(9536)plastid|(16020)membrane
6970	response to osmotic stress	GRMZM2G025231	6970	response to osmotic stress	0.00650902	(16020)membrane|(16760)cellulose synthase (UDP-forming) activity|(30244)cellulose biosynthetic process|(5515)protein binding|(8270)zinc ion binding
6970	response to osmotic stress	GRMZM2G003331	6970	response to osmotic stress	0.0085292	(16021)integral component of membrane|(5615)extracellular space|(5768)endosome|(5802)trans-Golgi network|(5524)ATP binding|(35587)purinergic receptor signaling pathway|(5516)calmodulin binding|(5886)plasma membrane|(9846)pollen germination|(45134)uridine-diphosphatase activity|(9507)chloroplast|(139)Golgi membrane|(90450)inosine-diphosphatase activity|(4382)guanosine-diphosphatase activity|(16887…
6970	response to osmotic stress	GRMZM2G048366	6970	response to osmotic stress	0.00387859	(5576)extracellular region
6970	response to osmotic stress	GRMZM2G059590	6970	response to osmotic stress	0.00429787	(15031)protein transport|(5634)nucleus
6970	response to osmotic stress	GRMZM2G010017	6970	response to osmotic stress	0.00606813	(46872)metal ion binding|(4722)protein serine/threonine phosphatase activity|(5886)plasma membrane|(6470)protein dephosphorylation|(9507)chloroplast
6970	response to osmotic stress	GRMZM2G047384	6970	response to osmotic stress	0.00221409	(6284)base-excision repair|(8725)DNA-3-methyladenine glycosylase activity|(5634)nucleus
6970	response to osmotic stress	GRMZM2G054713	6970	response to osmotic stress	0.000419173	null
6970	response to osmotic stress	GRMZM2G412207	6970	response to osmotic stress	0.00221256	(16020)membrane|(46872)metal ion binding|(45490)pectin catabolic process|(5576)extracellular region|(30570)pectate lyase activity
6970	response to osmotic stress	GRMZM2G429113	6970	response to osmotic stress	0.00384407	(3924)GTPase activity|(4871)signal transducer activity|(31683)G-protein beta/gamma-subunit complex binding|(2000067)regulation of root morphogenesis|(5737)cytoplasm|(9737)response to abscisic acid|(9617)response to bacterium|(9744)response to sucrose|(10555)response to mannitol|(5525)GTP binding|(9652)thigmotropism|(46872)metal ion binding|(5834)heterotrimeric G-protein complex|(5634)nucleus|(972…
6970	response to osmotic stress	GRMZM2G076062	6970	response to osmotic stress	0.00985703	(3723)RNA binding|(5829)cytosol|(5515)protein binding|(5634)nucleus|(5737)cytoplasm
6970	response to osmotic stress	GRMZM2G148460	6970	response to osmotic stress	0.00549467	(16788)hydrolase activity, acting on ester bonds|(6629)lipid metabolic process
6970	response to osmotic stress	GRMZM2G345840	6970	response to osmotic stress	0.00926082	(5515)protein binding|(5783)endoplasmic reticulum
6970	response to osmotic stress	GRMZM2G172230	6970	response to osmotic stress	0.00919933	(5524)ATP binding|(19538)protein metabolic process|(16887)ATPase activity|(34214)protein hexamerization|(9570)chloroplast stroma|(9658)chloroplast organization|(42803)protein homodimerization activity|(45037)protein import into chloroplast stroma|(31969)chloroplast membrane|(5739)mitochondrion|(34605)cellular response to heat|(9941)chloroplast envelope|(9507)chloroplast|(9536)plastid|(16020)membr…
6970	response to osmotic stress	GRMZM2G127386	6970	response to osmotic stress	0.00250634	(5874)microtubule
6970	response to osmotic stress	GRMZM2G174249	6970	response to osmotic stress	0.00384407	(5975)carbohydrate metabolic process|(51670)inulinase activity|(5886)plasma membrane|(31219)levanase activity|(80167)response to karrikin|(5618)cell wall|(9611)response to wounding|(4564)beta-fructofuranosidase activity|(5773)vacuole|(4553)hydrolase activity, hydrolyzing O-glycosyl compounds
6970	response to osmotic stress	GRMZM2G046916	6970	response to osmotic stress	0.00468022	(5681)spliceosomal complex|(8380)RNA splicing
6970	response to osmotic stress	GRMZM2G540538	6970	response to osmotic stress	0.00670369	(46686)response to cadmium ion|(16310)phosphorylation|(16032)viral process|(5524)ATP binding|(5829)cytosol|(48046)apoplast|(9506)plasmodesma|(9507)chloroplast|(4001)adenosine kinase activity|(5886)plasma membrane|(44209)AMP salvage|(5507)copper ion binding|(4017)adenylate kinase activity|(6169)adenosine salvage|(80094)response to trehalose-6-phosphate|(16773)phosphotransferase activity, alcohol g…
6970	response to osmotic stress	GRMZM2G074267	6970	response to osmotic stress	0.0093	(16021)integral component of membrane|(55085)transmembrane transport|(9672)auxin|(5515)protein binding|(10540)basipetal auxin transport|(10082)regulation of root meristem growth|(48826)cotyledon morphogenesis|(16328)lateral plasma membrane|(5789)endoplasmic reticulum membrane|(45177)apical part of cell|(9908)flower development|(10338)leaf formation|(10229)inflorescence development|(10105)negative…
6970	response to osmotic stress	GRMZM2G072210	6970	response to osmotic stress	0.0081276	(5634)nucleus|(5488)binding
6970	response to osmotic stress	GRMZM2G138382	6970	response to osmotic stress	0.00752541	(9058)biosynthetic process|(16833)oxo-acid-lyase activity|(10311)lateral root formation|(9570)chloroplast stroma|(9851)auxin biosynthetic process|(9723)response to ethylene|(9507)chloroplast|(9611)response to wounding|(4049)anthranilate synthase activity|(9617)response to bacterium|(162)tryptophan biosynthetic process|(9073)aromatic amino acid family biosynthetic process
6970	response to osmotic stress	GRMZM2G040397	6970	response to osmotic stress	0.00404001	(50662)coenzyme binding|(3978)UDP-glucose 4-epimerase activity|(6012)galactose metabolic process|(44237)cellular metabolic process
6970	response to osmotic stress	GRMZM2G167868	6970	response to osmotic stress	0.00905606	(30176)integral component of endoplasmic reticulum membrane|(5739)mitochondrion|(5886)plasma membrane|(6457)protein folding|(5829)cytosol|(9507)chloroplast|(5794)Golgi apparatus|(15031)protein transport|(8565)protein transporter activity|(31204)posttranslational protein targeting to membrane, translocation|(5783)endoplasmic reticulum
6970	response to osmotic stress	GRMZM2G003752	6970	response to osmotic stress	0.00161705	(48046)apoplast|(46658)anchored component of plasma membrane|(9505)plant-type cell wall|(31225)anchored component of membrane|(5886)plasma membrane|(16023)cytoplasmic, membrane-bounded vesicle
6970	response to osmotic stress	GRMZM2G091540	6970	response to osmotic stress	0.00422012	(8152)metabolic process|(16787)hydrolase activity
6970	response to osmotic stress	GRMZM2G007276	6970	response to osmotic stress	0.00985703	(16881)acid-amino acid ligase activity
6970	response to osmotic stress	GRMZM2G047486	6970	response to osmotic stress	0.00237047	(5509)calcium ion binding|(4672)protein kinase activity|(5524)ATP binding|(6468)protein phosphorylation|(4674)protein serine/threonine kinase activity
6970	response to osmotic stress	GRMZM2G134235	6970	response to osmotic stress	0.000398463	(5634)nucleus
6970	response to osmotic stress	GRMZM2G088689	6970	response to osmotic stress	0.00530683	(9646)response to absence of light|(5759)mitochondrial matrix|(46872)metal ion binding|(3863)3-methyl-2-oxobutanoate dehydrogenase (2-methylpropanoyl-transferring) activity|(43617)cellular response to sucrose starvation|(9744)response to sucrose|(55114)oxidation-reduction process|(16624)oxidoreductase activity, acting on the aldehyde or oxo group of donors, disulfide as acceptor|(15940)pantothena…
6970	response to osmotic stress	GRMZM2G104025	6970	response to osmotic stress	0.00962874	(3735)structural constituent of ribosome|(6412)translation|(15934)large ribosomal subunit|(9507)chloroplast|(5773)vacuole|(5774)vacuolar membrane|(5886)plasma membrane|(22625)cytosolic large ribosomal subunit|(5515)protein binding|(5840)ribosome
6970	response to osmotic stress	GRMZM2G134738	6970	response to osmotic stress	0.00752541	(4129)cytochrome-c oxidase activity|(5740)mitochondrial envelope|(50897)cobalt ion binding|(8270)zinc ion binding|(46872)metal ion binding|(9535)chloroplast thylakoid membrane|(5739)mitochondrion
6970	response to osmotic stress	GRMZM2G134668	6970	response to osmotic stress	0.00202913	(5509)calcium ion binding|(6457)protein folding|(51082)unfolded protein binding|(16021)integral component of membrane|(5739)mitochondrion|(5886)plasma membrane|(9505)plant-type cell wall|(30246)carbohydrate binding|(9506)plasmodesma|(9507)chloroplast|(5789)endoplasmic reticulum membrane|(5774)vacuolar membrane|(5794)Golgi apparatus|(5783)endoplasmic reticulum|(43231)intracellular membrane-bounded…
6970	response to osmotic stress	GRMZM2G406830	6970	response to osmotic stress	0.00905606	(55114)oxidation-reduction process|(50302)indole-3-acetaldehyde oxidase activity|(50660)flavin adenine dinucleotide binding|(10293)abscisic aldehyde oxidase activity|(9851)auxin biosynthetic process|(9055)electron carrier activity|(18479)benzaldehyde dehydrogenase (NAD+) activity|(5829)cytosol|(9507)chloroplast|(4854)xanthine dehydrogenase activity|(9115)xanthine catabolic process|(16614)oxidored…
6970	response to osmotic stress	GRMZM2G079683	6970	response to osmotic stress	0.00661807	(5634)nucleus
6970	response to osmotic stress	GRMZM2G056039	6970	response to osmotic stress	0.00521371	(46686)response to cadmium ion|(6355)regulation of transcription, DNA-templated|(9615)response to virus|(42742)defense response to bacterium|(9644)response to high light intensity|(48046)apoplast|(9506)plasmodesma|(10187)negative regulation of seed germination|(9941)chloroplast envelope|(16363)nuclear matrix|(31625)ubiquitin protein ligase binding|(6457)protein folding|(42542)response to hydrogen…
6970	response to osmotic stress	AC210193.4_FG002	6970	response to osmotic stress	0.0016596	null
6970	response to osmotic stress	GRMZM2G109425	6970	response to osmotic stress	0.00504361	(5524)ATP binding|(5829)cytosol|(16020)membrane|(6457)protein folding|(46686)response to cadmium ion|(51082)unfolded protein binding|(10043)response to zinc ion|(5737)cytoplasm
6970	response to osmotic stress	GRMZM5G860498	6970	response to osmotic stress	0.00707715	null
6970	response to osmotic stress	GRMZM2G097286	6970	response to osmotic stress	0.00369198	(6508)proteolysis|(8234)cysteine-type peptidase activity
6970	response to osmotic stress	GRMZM2G051917	6970	response to osmotic stress	0.00905646	(90603)sieve element differentiation|(16021)integral component of membrane|(10051)xylem and phloem pattern formation|(15220)choline transmembrane transporter activity|(5802)trans-Golgi network|(10088)phloem development|(97218)sieve plate|(5634)nucleus|(9524)phragmoplast|(5886)plasma membrane|(9506)plasmodesma|(48364)root development|(15871)choline transport
6970	response to osmotic stress	GRMZM2G041980	6970	response to osmotic stress	0.00338228	(5737)cytoplasm|(46685)response to arsenic-containing substance|(5887)integral component of plasma membrane|(15250)water channel activity|(15254)glycerol channel activity|(31347)regulation of defense response|(5515)protein binding|(15105)arsenite transmembrane transporter activity|(15700)arsenite transport|(9992)cellular water homeostasis|(80170)hydrogen peroxide transmembrane transport|(16021)in…
6970	response to osmotic stress	GRMZM2G181273	6970	response to osmotic stress	0.00495028	(6508)proteolysis|(6526)arginine biosynthetic process|(8237)metallopeptidase activity|(8777)acetylornithine deacetylase activity|(5829)cytosol|(16787)hydrolase activity|(8152)metabolic process
6970	response to osmotic stress	GRMZM2G095873	6970	response to osmotic stress	0.00651792	(5515)protein binding|(8270)zinc ion binding
6970	response to osmotic stress	GRMZM2G145280	6970	response to osmotic stress	0.00361408	(3735)structural constituent of ribosome|(5840)ribosome|(6412)translation|(9506)plasmodesma|(22625)cytosolic large ribosomal subunit|(5829)cytosol|(16020)membrane|(5774)vacuolar membrane|(5886)plasma membrane|(5618)cell wall|(5730)nucleolus|(22626)cytosolic ribosome
6970	response to osmotic stress	GRMZM2G045818	6970	response to osmotic stress	0.00385159	(3735)structural constituent of ribosome|(6412)translation|(70181)small ribosomal subunit rRNA binding|(48027)mRNA 5'-UTR binding|(22627)cytosolic small ribosomal subunit|(5763)mitochondrial small ribosomal subunit|(28)ribosomal small subunit assembly|(10197)polar nucleus fusion|(9507)chloroplast|(462)maturation of SSU-rRNA from tricistronic rRNA transcript (SSU-rRNA, 5.8S rRNA, LSU-rRNA)|(5840)r…
6970	response to osmotic stress	GRMZM2G372870	6970	response to osmotic stress	0.00384407	(6457)protein folding|(51082)unfolded protein binding|(31072)heat shock protein binding
6970	response to osmotic stress	GRMZM2G145449	6970	response to osmotic stress	0.000319162	(55114)oxidation-reduction process|(5759)mitochondrial matrix|(4601)peroxidase activity|(46686)response to cadmium ion|(45454)cell redox homeostasis|(51920)peroxiredoxin activity|(6979)response to oxidative stress|(5739)mitochondrion|(16491)oxidoreductase activity
6970	response to osmotic stress	GRMZM2G179351	6970	response to osmotic stress	0.00650902	(5515)protein binding|(16021)integral component of membrane|(5634)nucleus
6970	response to osmotic stress	GRMZM2G161868	6970	response to osmotic stress	0.00752541	(4455)ketol-acid reductoisomerase activity|(55114)oxidation-reduction process|(5618)cell wall|(5739)mitochondrion|(46686)response to cadmium ion|(9941)chloroplast envelope|(9099)valine biosynthetic process|(9570)chloroplast stroma|(9097)isoleucine biosynthetic process|(5829)cytosol|(48046)apoplast|(5507)copper ion binding|(50662)coenzyme binding|(9082)branched-chain amino acid biosynthetic process
6970	response to osmotic stress	GRMZM2G009282	6970	response to osmotic stress	0.000982252	(80176)xyloglucan 1,6-alpha-xylosidase activity|(45493)xylan catabolic process|(9507)chloroplast|(9506)plasmodesma|(48046)apoplast|(5829)cytosol|(10411)xyloglucan metabolic process|(9044)xylan 1,4-beta-xylosidase activity|(46556)alpha-L-arabinofuranosidase activity|(5773)vacuole|(61634)alpha-D-xyloside xylohydrolase|(71555)cell wall organization|(30246)carbohydrate binding|(46686)response to cadm…
6970	response to osmotic stress	GRMZM2G021243	6970	response to osmotic stress	0.00624463	(16021)integral component of membrane|(9507)chloroplast|(5794)Golgi apparatus|(16757)transferase activity, transferring glycosyl groups
6970	response to osmotic stress	GRMZM2G090500	6970	response to osmotic stress	0.000475898	(5634)nucleus|(5783)endoplasmic reticulum|(9908)flower development|(9507)chloroplast|(5875)microtubule associated complex|(9536)plastid
6970	response to osmotic stress	GRMZM5G870752	6970	response to osmotic stress	0.00606813	(5730)nucleolus|(5774)vacuolar membrane|(22625)cytosolic large ribosomal subunit|(3735)structural constituent of ribosome|(6412)translation|(9506)plasmodesma|(9507)chloroplast|(5794)Golgi apparatus|(42254)ribosome biogenesis|(5829)cytosol|(16020)membrane|(22626)cytosolic ribosome|(30529)intracellular ribonucleoprotein complex
6970	response to osmotic stress	GRMZM5G891187	6970	response to osmotic stress	0.00126527	(16021)integral component of membrane|(16020)membrane
6970	response to osmotic stress	GRMZM2G012031	6970	response to osmotic stress	0.00384407	(5819)spindle|(55028)cortical microtubule|(51301)cell division|(9733)response to auxin|(9574)preprophase band|(10102)lateral root morphogenesis|(5634)nucleus|(9524)phragmoplast|(5886)plasma membrane|(7067)mitotic nuclear division|(9506)plasmodesma|(5515)protein binding
6970	response to osmotic stress	GRMZM2G179504	6970	response to osmotic stress	0.00167552	(15018)galactosylgalactosylxylosylprotein 3-beta-glucuronosyltransferase activity|(16021)integral component of membrane|(10584)pollen exine formation|(139)Golgi membrane|(6486)protein glycosylation|(71555)cell wall organization|(42285)xylosyltransferase activity|(10417)glucuronoxylan biosynthetic process|(9834)plant-type secondary cell wall biogenesis|(16020)membrane|(5794)Golgi apparatus
6970	response to osmotic stress	GRMZM2G024530	6970	response to osmotic stress	0.00665996	(46983)protein dimerization activity|(5634)nucleus
6970	response to osmotic stress	GRMZM2G092749	6970	response to osmotic stress	0.000319162	(5089)Rho guanyl-nucleotide exchange factor activity|(80092)regulation of pollen tube growth|(5739)mitochondrion|(5886)plasma membrane
6970	response to osmotic stress	GRMZM2G097884	6970	response to osmotic stress	0.000784725	null
6970	response to osmotic stress	GRMZM2G137286	6970	response to osmotic stress	0.00351592	(5737)cytoplasm|(46872)metal ion binding|(4722)protein serine/threonine phosphatase activity|(6470)protein dephosphorylation|(16787)hydrolase activity
6970	response to osmotic stress	GRMZM2G071659	6970	response to osmotic stress	0.00359277	(5515)protein binding|(8270)zinc ion binding
6970	response to osmotic stress	GRMZM2G048411	6970	response to osmotic stress	0.00702036	(5634)nucleus|(8327)methyl-CpG binding|(6355)regulation of transcription, DNA-templated|(3677)DNA binding|(46872)metal ion binding
6970	response to osmotic stress	GRMZM2G061354	6970	response to osmotic stress	0.0016873	null
6970	response to osmotic stress	GRMZM2G060866	6970	response to osmotic stress	0.00369198	(16788)hydrolase activity, acting on ester bonds|(6629)lipid metabolic process
6970	response to osmotic stress	GRMZM2G031496	6970	response to osmotic stress	0.00870342	(16226)iron-sulfur cluster assembly|(42803)protein homodimerization activity|(5524)ATP binding|(51539)4 iron, 4 sulfur cluster binding|(46872)metal ion binding|(5634)nucleus|(5829)cytosol|(51536)iron-sulfur cluster binding
6970	response to osmotic stress	GRMZM2G098214	6970	response to osmotic stress	0.00338771	(16429)tRNA (adenine-N1-)-methyltransferase activity|(30488)tRNA methylation|(31515)tRNA (m1A) methyltransferase complex|(5634)nucleus
6970	response to osmotic stress	GRMZM2G456997	6970	response to osmotic stress	0.00420914	(10266)response to vitamin B1|(5618)cell wall|(9617)response to bacterium|(9723)response to ethylene|(80027)response to herbivore|(48046)apoplast|(9627)systemic acquired resistance|(9414)response to water deprivation|(9751)response to salicylic acid|(9753)response to jasmonic acid|(9611)response to wounding|(5576)extracellular region|(6952)defense response
6970	response to osmotic stress	GRMZM2G128995	6970	response to osmotic stress	0.00887073	(15078)hydrogen ion transmembrane transporter activity|(15991)ATP hydrolysis coupled proton transport|(33180)proton-transporting V-type ATPase, V1 domain|(221)vacuolar proton-transporting V-type ATPase, V1 domain|(5886)plasma membrane|(9826)unidimensional cell growth|(46961)proton-transporting ATPase activity, rotational mechanism|(5773)vacuole|(9809)lignin biosynthetic process|(43255)regulation …
6970	response to osmotic stress	GRMZM2G050833	6970	response to osmotic stress	0.00706295	(3677)DNA binding|(46982)protein heterodimerization activity|(6334)nucleosome assembly|(5634)nucleus|(786)nucleosome
6970	response to osmotic stress	GRMZM2G110233	6970	response to osmotic stress	0.00576557	(5618)cell wall|(19013)viral nucleocapsid|(30515)snoRNA binding|(154)rRNA modification|(31428)box C/D snoRNP complex|(32040)small-subunit processome|(5829)cytosol|(9506)plasmodesma|(5730)nucleolus
6970	response to osmotic stress	GRMZM5G821024	6970	response to osmotic stress	0.00627184	(3700)transcription factor activity, sequence-specific DNA binding|(6355)regulation of transcription, DNA-templated|(43565)sequence-specific DNA binding|(9970)cellular response to sulfate starvation|(8272)sulfate transport|(51019)mitogen-activated protein kinase binding|(51170)nuclear import|(45596)negative regulation of cell differentiation|(9294)DNA mediated transformation|(5634)nucleus|(5515)p…
6970	response to osmotic stress	GRMZM2G394528	6970	response to osmotic stress	0.00137858	(8168)methyltransferase activity|(5768)endosome|(5802)trans-Golgi network|(5794)Golgi apparatus
6970	response to osmotic stress	GRMZM5G824920	6970	response to osmotic stress	0.00985703	(5975)carbohydrate metabolic process|(46658)anchored component of plasma membrane|(42973)glucan endo-1,3-beta-D-glucosidase activity|(6952)defense response|(5576)extracellular region|(4553)hydrolase activity, hydrolyzing O-glycosyl compounds|(31225)anchored component of membrane|(5886)plasma membrane
6970	response to osmotic stress	GRMZM2G163912	6970	response to osmotic stress	0.00292336	(5737)cytoplasm|(5874)microtubule|(5634)nucleus|(10031)circumnutation|(10015)root morphogenesis
6970	response to osmotic stress	GRMZM2G061398	6970	response to osmotic stress	0.000784725	(5886)plasma membrane
6970	response to osmotic stress	GRMZM2G163200	6970	response to osmotic stress	0.00796899	(3700)transcription factor activity, sequence-specific DNA binding|(6355)regulation of transcription, DNA-templated|(8270)zinc ion binding|(43565)sequence-specific DNA binding
6970	response to osmotic stress	GRMZM2G022253	6970	response to osmotic stress	0.00670369	null
6970	response to osmotic stress	GRMZM2G063850	6970	response to osmotic stress	0.00522745	(5515)protein binding|(5634)nucleus|(5886)plasma membrane|(42542)response to hydrogen peroxide|(46686)response to cadmium ion|(9644)response to high light intensity|(5829)cytosol|(10286)heat acclimation|(9408)response to heat
6970	response to osmotic stress	GRMZM2G127312	6970	response to osmotic stress	0.00545843	(42254)ribosome biogenesis|(5730)nucleolus
6970	response to osmotic stress	GRMZM2G074599	6970	response to osmotic stress	0.00384407	(5739)mitochondrion|(5524)ATP binding|(9507)chloroplast|(9793)embryo development ending in seed dormancy|(5515)protein binding
6970	response to osmotic stress	GRMZM2G055982	6970	response to osmotic stress	0.00654946	(4672)protein kinase activity|(6468)protein phosphorylation|(4674)protein serine/threonine kinase activity|(5524)ATP binding
6970	response to osmotic stress	GRMZM2G164649	6970	response to osmotic stress	0.00905646	(5524)ATP binding|(5739)mitochondrion|(5516)calmodulin binding|(9507)chloroplast|(16887)ATPase activity
6970	response to osmotic stress	GRMZM2G114127	6970	response to osmotic stress	0.00652113	(5515)protein binding
6970	response to osmotic stress	GRMZM5G882527	6970	response to osmotic stress	0.00384338	(46983)protein dimerization activity|(3677)DNA binding|(9739)response to gibberellin|(6355)regulation of transcription, DNA-templated|(3700)transcription factor activity, sequence-specific DNA binding|(5634)nucleus
6970	response to osmotic stress	GRMZM2G316967	6970	response to osmotic stress	0.00706295	(9867)jasmonic acid mediated signaling pathway|(10051)xylem and phloem pattern formation|(42803)protein homodimerization activity|(9733)response to auxin|(10072)primary shoot apical meristem specification|(5829)cytosol|(5634)nucleus|(45892)negative regulation of transcription, DNA-templated|(5515)protein binding|(6355)regulation of transcription, DNA-templated
6970	response to osmotic stress	GRMZM5G877500	6970	response to osmotic stress	0.00385159	(9073)aromatic amino acid family biosynthetic process|(5829)cytosol|(9570)chloroplast stroma|(3866)3-phosphoshikimate 1-carboxyvinyltransferase activity|(9423)chorismate biosynthetic process|(8652)cellular amino acid biosynthetic process|(18920)glyphosate metabolic process|(9507)chloroplast|(9536)plastid|(33587)shikimate biosynthetic process
6970	response to osmotic stress	GRMZM2G099960	6970	response to osmotic stress	0.00942618	(16023)cytoplasmic, membrane-bounded vesicle
6970	response to osmotic stress	GRMZM2G173536	6970	response to osmotic stress	0.00989342	(5975)carbohydrate metabolic process|(42128)nitrate assimilation|(9505)plant-type cell wall|(6633)fatty acid biosynthetic process|(3824)catalytic activity|(5524)ATP binding|(19887)protein kinase regulator activity|(30554)adenyl nucleotide binding
6970	response to osmotic stress	GRMZM2G047298	6970	response to osmotic stress	0.00254537	(16021)integral component of membrane|(16413)O-acetyltransferase activity|(71554)cell wall organization or biogenesis|(9506)plasmodesma|(9507)chloroplast|(5773)vacuole|(5576)extracellular region|(5794)Golgi apparatus
6970	response to osmotic stress	AC233866.1_FG006	6970	response to osmotic stress	0.000623977	(5525)GTP binding|(5739)mitochondrion|(46686)response to cadmium ion|(3746)translation elongation factor activity|(5774)vacuolar membrane|(5730)nucleolus|(5516)calmodulin binding|(5886)plasma membrane|(6414)translational elongation|(5829)cytosol|(3924)GTPase activity|(9506)plasmodesma|(9507)chloroplast|(5794)Golgi apparatus|(5634)nucleus|(5737)cytoplasm|(5773)vacuole|(16020)membrane
6970	response to osmotic stress	GRMZM2G153675	6970	response to osmotic stress	0.00720399	(3824)catalytic activity
6970	response to osmotic stress	GRMZM2G118809	6970	response to osmotic stress	0.00369198	(5506)iron ion binding|(16705)oxidoreductase activity, acting on paired donors, with incorporation or reduction of molecular oxygen|(20037)heme binding|(55114)oxidation-reduction process
6970	response to osmotic stress	GRMZM2G091233	6970	response to osmotic stress	0.00258386	(35556)intracellular signal transduction|(47134)protein-disulfide reductase activity|(55114)oxidation-reduction process
6970	response to osmotic stress	GRMZM2G108849	6970	response to osmotic stress	0.00319875	(4197)cysteine-type endopeptidase activity|(50790)regulation of catalytic activity|(5829)cytosol|(5773)vacuole|(6508)proteolysis
6970	response to osmotic stress	GRMZM2G121621	6970	response to osmotic stress	0.00784706	(16021)integral component of membrane|(71555)cell wall organization|(48531)beta-1,3-galactosyltransferase activity|(42546)cell wall biogenesis|(139)Golgi membrane|(45489)pectin biosynthetic process|(5794)Golgi apparatus
6970	response to osmotic stress	GRMZM2G171181	6970	response to osmotic stress	0.00205662	(3735)structural constituent of ribosome|(6412)translation|(70180)large ribosomal subunit rRNA binding|(9507)chloroplast|(5730)nucleolus|(22625)cytosolic large ribosomal subunit|(9793)embryo development ending in seed dormancy
6970	response to osmotic stress	GRMZM2G150302	6970	response to osmotic stress	0.00167552	(15018)galactosylgalactosylxylosylprotein 3-beta-glucuronosyltransferase activity|(16021)integral component of membrane|(48354)mucilage biosynthetic process involved in seed coat development|(10051)xylem and phloem pattern formation|(5768)endosome|(5802)trans-Golgi network|(47517)1,4-beta-D-xylan synthase activity|(139)Golgi membrane|(71555)cell wall organization|(42285)xylosyltransferase activit…
6970	response to osmotic stress	GRMZM5G860810	6970	response to osmotic stress	0.000901883	(5515)protein binding|(4672)protein kinase activity|(6468)protein phosphorylation|(5524)ATP binding
6970	response to osmotic stress	GRMZM2G381453	6970	response to osmotic stress	0.00465809	(16021)integral component of membrane|(55085)transmembrane transport|(5524)ATP binding|(5886)plasma membrane|(2001143)N-methylnicotinate transport|(90417)N-methylnicotinate transporter activity|(2001142)nicotinate transport|(90416)nicotinate transporter activity|(5351)sugar|(22857)transmembrane transporter activity
6970	response to osmotic stress	GRMZM2G005236	6970	response to osmotic stress	0.00221409	(5576)extracellular region|(5737)cytoplasm|(3723)RNA binding|(166)nucleotide binding|(3676)nucleic acid binding
6970	response to osmotic stress	GRMZM2G303431	6970	response to osmotic stress	0.0081276	(8270)zinc ion binding|(16021)integral component of membrane|(5737)cytoplasm|(5634)nucleus|(4842)ubiquitin-protein transferase activity
6970	response to osmotic stress	GRMZM2G020098	6970	response to osmotic stress	0.00790019	(5634)nucleus
6970	response to osmotic stress	GRMZM2G168674	6970	response to osmotic stress	0.00684749	(3735)structural constituent of ribosome|(6412)translation|(19843)rRNA binding|(46872)metal ion binding|(22625)cytosolic large ribosomal subunit|(42254)ribosome biogenesis|(22626)cytosolic ribosome|(5840)ribosome
6970	response to osmotic stress	GRMZM2G160922	6970	response to osmotic stress	0.00962874	(6468)protein phosphorylation|(5634)nucleus|(5886)plasma membrane|(4674)protein serine/threonine kinase activity|(16597)amino acid binding|(5829)cytosol|(4712)protein serine/threonine/tyrosine kinase activity|(5524)ATP binding|(9658)chloroplast organization
6970	response to osmotic stress	GRMZM5G869403	6970	response to osmotic stress	0.00194741	(145)exocyst|(5829)cytosol|(6904)vesicle docking involved in exocytosis|(70062)extracellular exosome|(5634)nucleus|(5886)plasma membrane|(45335)phagocytic vesicle|(6887)exocytosis
6970	response to osmotic stress	GRMZM2G064710	6970	response to osmotic stress	0.00846847	null
6970	response to osmotic stress	GRMZM2G132968	6970	response to osmotic stress	0.000319162	(3735)structural constituent of ribosome|(6412)translation|(5618)cell wall|(5524)ATP binding|(5774)vacuolar membrane|(5730)nucleolus|(22625)cytosolic large ribosomal subunit|(5886)plasma membrane|(27)ribosomal large subunit assembly|(9506)plasmodesma|(5794)Golgi apparatus|(9793)embryo development ending in seed dormancy|(5840)ribosome
6970	response to osmotic stress	GRMZM2G152461	6970	response to osmotic stress	0.00854914	(16021)integral component of membrane|(5634)nucleus|(8270)zinc ion binding|(5515)protein binding
6970	response to osmotic stress	GRMZM2G369340	6970	response to osmotic stress	0.00839043	(7165)signal transduction|(5096)GTPase activator activity|(5737)cytoplasm|(5622)intracellular
6970	response to osmotic stress	GRMZM2G113655	6970	response to osmotic stress	0.00723881	(15018)galactosylgalactosylxylosylprotein 3-beta-glucuronosyltransferase activity|(9834)plant-type secondary cell wall biogenesis|(10417)glucuronoxylan biosynthetic process|(48367)shoot system development|(42285)xylosyltransferase activity|(71555)cell wall organization|(139)Golgi membrane|(47517)1,4-beta-D-xylan synthase activity|(5802)trans-Golgi network|(5768)endosome|(10051)xylem and phloem pa…
6970	response to osmotic stress	GRMZM2G161310	6970	response to osmotic stress	0.0015826	(16021)integral component of membrane|(55085)transmembrane transport|(9624)response to nematode|(80167)response to karrikin|(22821)potassium ion antiporter activity|(10043)response to zinc ion|(9630)gravitropism|(55069)zinc ion homeostasis|(9414)response to water deprivation|(10540)basipetal auxin transport|(5886)plasma membrane|(9705)plant-type vacuole membrane|(48364)root development|(5351)suga…
6970	response to osmotic stress	GRMZM2G076810	6970	response to osmotic stress	0.00910087	null
6970	response to osmotic stress	GRMZM2G414373	6970	response to osmotic stress	0.00244031	(5515)protein binding
6970	response to osmotic stress	GRMZM2G453805	6970	response to osmotic stress	0.00624463	(4553)hydrolase activity, hydrolyzing O-glycosyl compounds|(5975)carbohydrate metabolic process
6970	response to osmotic stress	GRMZM2G147698	6970	response to osmotic stress	0.000624104	(3682)chromatin binding|(3677)DNA binding
6970	response to osmotic stress	GRMZM2G150172	6970	response to osmotic stress	0.00246902	(90406)pollen tube|(31225)anchored component of membrane|(5886)plasma membrane|(10483)pollen tube reception|(10198)synergid death|(10183)pollen tube guidance|(9567)double fertilization forming a zygote and endosperm|(16023)cytoplasmic, membrane-bounded vesicle
6970	response to osmotic stress	GRMZM2G097728	6970	response to osmotic stress	0.00553794	(5525)GTP binding|(7264)small GTPase mediated signal transduction|(5886)plasma membrane|(5622)intracellular|(3924)GTPase activity|(6886)intracellular protein transport|(6184)obsolete GTP catabolic process|(6913)nucleocytoplasmic transport
6970	response to osmotic stress	GRMZM2G172726	6970	response to osmotic stress	0.00246902	(139)Golgi membrane|(16757)transferase activity, transferring glycosyl groups|(80147)root hair cell development|(5802)trans-Golgi network|(5768)endosome|(71555)cell wall organization|(16021)integral component of membrane|(5794)Golgi apparatus|(5783)endoplasmic reticulum
6970	response to osmotic stress	GRMZM2G026742	6970	response to osmotic stress	0.00369198	(3700)transcription factor activity, sequence-specific DNA binding|(5634)nucleus|(6355)regulation of transcription, DNA-templated|(43565)sequence-specific DNA binding|(9408)response to heat
6970	response to osmotic stress	GRMZM5G874478	6970	response to osmotic stress	0.0093	(8270)zinc ion binding|(5829)cytosol|(3723)RNA binding|(5634)nucleus|(3677)DNA binding|(166)nucleotide binding|(9631)cold acclimation|(3676)nucleic acid binding|(5737)cytoplasm|(9409)response to cold
6970	response to osmotic stress	GRMZM2G473788	6970	response to osmotic stress	0.000140418	null
6970	response to osmotic stress	GRMZM2G121309	6970	response to osmotic stress	0.000901883	(6355)regulation of transcription, DNA-templated|(3700)transcription factor activity, sequence-specific DNA binding|(9734)auxin-activated signaling pathway|(5634)nucleus|(46983)protein dimerization activity|(9733)response to auxin|(5515)protein binding
6970	response to osmotic stress	GRMZM2G480106	6970	response to osmotic stress	0.00683967	(5515)protein binding|(8270)zinc ion binding
6970	response to osmotic stress	GRMZM2G451187	6970	response to osmotic stress	0.00840899	(287)magnesium ion binding|(16020)membrane|(52683)(Z)-gamma-bisabolene synthase activity|(5777)peroxisome|(9611)response to wounding|(16106)sesquiterpenoid biosynthetic process|(3735)structural constituent of ribosome|(6412)translation|(45338)farnesyl diphosphate metabolic process|(5840)ribosome|(80027)response to herbivore|(9506)plasmodesma|(51762)sesquiterpene biosynthetic process|(9507)chlorop…
6970	response to osmotic stress	GRMZM2G152135	6970	response to osmotic stress	0.00839043	(5506)iron ion binding|(6633)fatty acid biosynthetic process|(55114)oxidation-reduction process|(16787)hydrolase activity|(16123)xanthophyll biosynthetic process|(16021)integral component of membrane|(31969)chloroplast membrane|(10291)carotene beta-ring hydroxylase activity|(16119)carotene metabolic process|(16491)oxidoreductase activity
6970	response to osmotic stress	GRMZM2G165679	6970	response to osmotic stress	0.0093091	(5524)ATP binding|(4674)protein serine/threonine kinase activity|(6468)protein phosphorylation
6970	response to osmotic stress	GRMZM2G382569	6970	response to osmotic stress	0.00733016	(55114)oxidation-reduction process|(16682)oxidoreductase activity, acting on diphenols and related substances as donors, oxygen as acceptor|(5737)cytoplasm|(5506)iron ion binding|(9813)flavonoid biosynthetic process|(10260)animal organ senescence|(16706)oxidoreductase activity, acting on paired donors, with incorporation or reduction of molecular oxygen, 2-oxoglutarate as one donor, and incorpora…
6970	response to osmotic stress	GRMZM2G034360	6970	response to osmotic stress	0.00985703	(10143)cutin biosynthetic process|(16132)brassinosteroid biosynthetic process|(33494)ferulate metabolic process|(9567)double fertilization forming a zygote and endosperm|(5634)nucleus|(1558)regulation of cell growth|(10087)phloem or xylem histogenesis|(90430)caffeoyl-CoA|(90431)alkyl caffeate ester biosynthetic process|(50734)hydroxycinnamoyltransferase activity|(5829)cytosol|(10345)suberin biosy…
6970	response to osmotic stress	GRMZM2G076356	6970	response to osmotic stress	0.000790631	null
6970	response to osmotic stress	GRMZM2G420733	6970	response to osmotic stress	0.0059117	(16023)cytoplasmic, membrane-bounded vesicle
6970	response to osmotic stress	GRMZM2G161472	6970	response to osmotic stress	0.00985703	(5506)iron ion binding|(16705)oxidoreductase activity, acting on paired donors, with incorporation or reduction of molecular oxygen|(20037)heme binding|(55114)oxidation-reduction process|(9686)gibberellin biosynthetic process
6970	response to osmotic stress	GRMZM2G024647	6970	response to osmotic stress	0.00369198	(3735)structural constituent of ribosome|(6412)translation|(5886)plasma membrane|(5783)endoplasmic reticulum|(9506)plasmodesma|(9507)chloroplast|(5730)nucleolus|(9735)response to cytokinin|(22625)cytosolic large ribosomal subunit|(22626)cytosolic ribosome|(5829)cytosol|(16020)membrane|(5840)ribosome
6970	response to osmotic stress	GRMZM2G327266	6970	response to osmotic stress	0.0081276	(19953)sexual reproduction|(5576)extracellular region|(9664)plant-type cell wall organization
6970	response to osmotic stress	GRMZM2G100288	6970	response to osmotic stress	0.00713676	(16021)integral component of membrane|(9742)brassinosteroid mediated signaling pathway|(5524)ATP binding|(43680)filiform apparatus|(9506)plasmodesma|(7338)single fertilization|(9873)ethylene-activated signaling pathway|(46777)protein autophosphorylation|(9788)negative regulation of abscisic acid-activated signaling pathway|(5576)extracellular region|(10483)pollen tube reception|(5515)protein bind…
6970	response to osmotic stress	GRMZM2G325804	6970	response to osmotic stress	0.00762679	(5515)protein binding|(7165)signal transduction|(9507)chloroplast|(166)nucleotide binding|(4842)ubiquitin-protein transferase activity|(16567)protein ubiquitination|(151)ubiquitin ligase complex
6970	response to osmotic stress	GRMZM2G415007	6970	response to osmotic stress	0.00530683	(30433)ER-associated ubiquitin-dependent protein catabolic process|(46686)response to cadmium ion|(6355)regulation of transcription, DNA-templated|(9860)pollen tube growth|(9735)response to cytokinin|(6468)protein phosphorylation|(10197)polar nucleus fusion|(5829)cytosol|(9506)plasmodesma|(9507)chloroplast|(16592)mediator complex|(6457)protein folding|(5524)ATP binding|(5774)vacuolar membrane|(57…
6970	response to osmotic stress	AC206642.4_FG001	6970	response to osmotic stress	0.00910087	(3735)structural constituent of ribosome|(6412)translation|(5886)plasma membrane|(9506)plasmodesma|(5730)nucleolus|(5774)vacuolar membrane|(22625)cytosolic large ribosomal subunit|(5794)Golgi apparatus|(42254)ribosome biogenesis|(5840)ribosome
6970	response to osmotic stress	GRMZM2G080270	6970	response to osmotic stress	0.00137858	(5515)protein binding|(5524)ATP binding|(6468)protein phosphorylation|(16021)integral component of membrane|(5886)plasma membrane|(4674)protein serine/threonine kinase activity|(7169)transmembrane receptor protein tyrosine kinase signaling pathway|(4672)protein kinase activity
6970	response to osmotic stress	GRMZM2G321725	6970	response to osmotic stress	0.00136796	(15986)ATP synthesis coupled proton transport|(45261)proton-transporting ATP synthase complex, catalytic core F(1)|(46933)proton-transporting ATP synthase activity, rotational mechanism|(46961)proton-transporting ATPase activity, rotational mechanism|(5618)cell wall|(8270)zinc ion binding|(9507)chloroplast|(5753)mitochondrial proton-transporting ATP synthase complex|(5730)nucleolus|(5794)Golgi ap…
6970	response to osmotic stress	GRMZM2G080746	6970	response to osmotic stress	0.00412216	(5730)nucleolus|(32040)small-subunit processome|(462)maturation of SSU-rRNA from tricistronic rRNA transcript (SSU-rRNA, 5.8S rRNA, LSU-rRNA)|(5634)nucleus|(16458)gene silencing
6970	response to osmotic stress	GRMZM5G878379	6970	response to osmotic stress	0.00482989	(4672)protein kinase activity|(5524)ATP binding|(6468)protein phosphorylation|(4674)protein serine/threonine kinase activity
6970	response to osmotic stress	GRMZM2G086450	6970	response to osmotic stress	0.00887073	(5634)nucleus|(6260)DNA replication
6970	response to osmotic stress	GRMZM2G347056	6970	response to osmotic stress	0.000319162	(4489)methylenetetrahydrofolate reductase (NAD(P)H) activity|(55114)oxidation-reduction process|(5634)nucleus|(5829)cytosol|(9086)methionine biosynthetic process|(35999)tetrahydrofolate interconversion|(6555)methionine metabolic process
6970	response to osmotic stress	GRMZM2G113245	6970	response to osmotic stress	0.0013413	(139)Golgi membrane|(9834)plant-type secondary cell wall biogenesis|(10417)glucuronoxylan biosynthetic process|(5886)plasma membrane|(71555)cell wall organization|(15020)glucuronosyltransferase activity|(16021)integral component of membrane|(16020)membrane|(5794)Golgi apparatus
6970	response to osmotic stress	GRMZM2G145440	6970	response to osmotic stress	0.00359277	(5515)protein binding|(5524)ATP binding|(4674)protein serine/threonine kinase activity|(6468)protein phosphorylation
6970	response to osmotic stress	GRMZM2G131525	6970	response to osmotic stress	0.00910087	(4601)peroxidase activity|(6979)response to oxidative stress|(20037)heme binding|(55114)oxidation-reduction process|(12505)endomembrane system|(31201)SNARE complex|(16021)integral component of membrane|(48278)vesicle docking|(6906)vesicle fusion|(7049)cell cycle|(9504)cell plate|(9409)response to cold|(51301)cell division|(5634)nucleus|(9524)phragmoplast|(5886)plasma membrane|(5484)SNAP receptor …
6970	response to osmotic stress	GRMZM5G874955	6970	response to osmotic stress	0.00910087	(5524)ATP binding|(16021)integral component of membrane|(2229)defense response to oomycetes|(80168)abscisic acid transport|(6855)drug transmembrane transport|(15692)lead ion transport|(5515)protein binding|(9723)response to ethylene|(5886)plasma membrane|(46865)terpenoid transport|(10193)response to ozone|(42626)ATPase activity, coupled to transmembrane movement of substances|(9753)response to ja…
6970	response to osmotic stress	GRMZM2G170017	6970	response to osmotic stress	0.00385159	(8152)metabolic process|(16491)oxidoreductase activity
6970	response to osmotic stress	GRMZM2G102356	6970	response to osmotic stress	0.000419173	(6952)defense response|(9607)response to biotic stimulus|(16020)membrane|(9507)chloroplast|(5634)nucleus|(5507)copper ion binding|(10043)response to zinc ion|(5829)cytosol|(10228)vegetative to reproductive phase transition of meristem|(80184)response to phenylpropanoid
6970	response to osmotic stress	GRMZM2G135387	6970	response to osmotic stress	0.00752541	(5506)iron ion binding|(16705)oxidoreductase activity, acting on paired donors, with incorporation or reduction of molecular oxygen|(20037)heme binding|(55114)oxidation-reduction process
6970	response to osmotic stress	GRMZM5G826911	6970	response to osmotic stress	0.00723881	(1990937)xylan acetylation|(1990538)xylan O-acetyltransferase activity|(16021)integral component of membrane|(9507)chloroplast|(9834)plant-type secondary cell wall biogenesis|(5794)Golgi apparatus
6970	response to osmotic stress	GRMZM2G108149	6970	response to osmotic stress	0.000623977	(5515)protein binding|(9506)plasmodesma|(16757)transferase activity, transferring glycosyl groups|(5783)endoplasmic reticulum|(5634)nucleus|(5618)cell wall|(5739)mitochondrion|(16021)integral component of membrane
6970	response to osmotic stress	GRMZM5G804575	6970	response to osmotic stress	0.000319162	(16021)integral component of membrane|(9834)plant-type secondary cell wall biogenesis|(9705)plant-type vacuole membrane|(9826)unidimensional cell growth|(5886)plasma membrane|(162)tryptophan biosynthetic process|(71555)cell wall organization|(22857)transmembrane transporter activity|(6952)defense response|(9507)chloroplast|(90358)positive regulation of tryptophan metabolic process|(90355)positive…
6970	response to osmotic stress	GRMZM2G082823	6970	response to osmotic stress	0.00522745	(5515)protein binding
6970	response to osmotic stress	GRMZM2G408462	6970	response to osmotic stress	0.00475836	(3700)transcription factor activity, sequence-specific DNA binding|(6355)regulation of transcription, DNA-templated|(43565)sequence-specific DNA binding|(5730)nucleolus|(10200)response to chitin
6970	response to osmotic stress	GRMZM2G121303	6970	response to osmotic stress	0.00397498	(16881)acid-amino acid ligase activity
6970	response to osmotic stress	GRMZM2G038032	6970	response to osmotic stress	0.0022298	(46686)response to cadmium ion|(10228)vegetative to reproductive phase transition of meristem|(5834)heterotrimeric G-protein complex|(4871)signal transducer activity|(71215)cellular response to abscisic acid stimulus|(9749)response to glucose|(9507)chloroplast|(10476)gibberellin mediated signaling pathway|(6417)regulation of translation|(166)nucleotide binding|(5730)nucleolus|(22626)cytosolic rib…
6970	response to osmotic stress	GRMZM2G020148	6970	response to osmotic stress	0.0067096	(16021)integral component of membrane
6970	response to osmotic stress	GRMZM2G042313	6970	response to osmotic stress	0.00292336	(3333)amino acid transmembrane transport|(55114)oxidation-reduction process|(31966)mitochondrial membrane|(20037)heme binding|(5783)endoplasmic reticulum|(4096)catalase activity|(6979)response to oxidative stress|(5887)integral component of plasma membrane|(15174)basic amino acid transmembrane transporter activity|(15297)antiporter activity|(15179)L-amino acid transmembrane transporter activity|(…
6970	response to osmotic stress	GRMZM2G044128	6970	response to osmotic stress	0.00985703	(3723)RNA binding|(495)box H/ACA snoRNA 3'-end processing|(1990481)mRNA pseudouridine synthesis|(9982)pseudouridine synthase activity|(31429)box H/ACA snoRNP complex|(5829)cytosol|(9506)plasmodesma|(31118)rRNA pseudouridine synthesis|(31120)snRNA pseudouridine synthesis|(6396)RNA processing|(1522)pseudouridine synthesis|(5730)nucleolus
6970	response to osmotic stress	GRMZM2G144739	6970	response to osmotic stress	0.00198355	(145)exocyst|(6904)vesicle docking involved in exocytosis
6970	response to osmotic stress	GRMZM2G148536	6970	response to osmotic stress	0.000784725	null
6970	response to osmotic stress	GRMZM2G139250	6970	response to osmotic stress	0.000358156	(1990937)xylan acetylation|(1990538)xylan O-acetyltransferase activity|(16021)integral component of membrane|(9507)chloroplast|(9834)plant-type secondary cell wall biogenesis|(5794)Golgi apparatus
6970	response to osmotic stress	GRMZM2G071154	6970	response to osmotic stress	0.00367603	(16780)phosphotransferase activity, for other substituted phosphate groups
6970	response to osmotic stress	GRMZM2G017186	6970	response to osmotic stress	0.00522745	(4553)hydrolase activity, hydrolyzing O-glycosyl compounds|(5975)carbohydrate metabolic process
6970	response to osmotic stress	GRMZM2G120432	6970	response to osmotic stress	0.00672125	(3735)structural constituent of ribosome|(6412)translation|(5515)protein binding|(5886)plasma membrane|(9506)plasmodesma|(9507)chloroplast|(5730)nucleolus|(5774)vacuolar membrane|(22627)cytosolic small ribosomal subunit|(5840)ribosome
6970	response to osmotic stress	GRMZM2G372102	6970	response to osmotic stress	0.00157862	(6869)lipid transport|(8289)lipid binding
6970	response to osmotic stress	GRMZM2G173978	6970	response to osmotic stress	0.00884124	(45454)cell redox homeostasis|(9507)chloroplast
6970	response to osmotic stress	GRMZM2G005298	6970	response to osmotic stress	0.00905646	(43169)cation binding|(19252)starch biosynthetic process|(5978)glycogen biosynthetic process|(9501)amyloplast|(4556)alpha-amylase activity|(9570)chloroplast stroma|(3844)1,4-alpha-glucan branching enzyme activity|(9793)embryo development ending in seed dormancy|(5975)carbohydrate metabolic process|(4553)hydrolase activity, hydrolyzing O-glycosyl compounds|(9791)post-embryonic development|(9536)pl…
6970	response to osmotic stress	GRMZM2G027272	6970	response to osmotic stress	0.00756632	(34051)negative regulation of plant-type hypersensitive response
6970	response to osmotic stress	GRMZM2G021621	6970	response to osmotic stress	0.000624104	(19953)sexual reproduction|(5576)extracellular region|(9664)plant-type cell wall organization
6970	response to osmotic stress	GRMZM2G064605	6970	response to osmotic stress	0.00383246	(5576)extracellular region|(51707)response to other organism
6970	response to osmotic stress	GRMZM2G041258	6970	response to osmotic stress	0.00167341	null
6970	response to osmotic stress	GRMZM2G034779	6970	response to osmotic stress	0.00292336	(5524)ATP binding|(6355)regulation of transcription, DNA-templated|(42802)identical protein binding|(48573)photoperiodism, flowering|(7623)circadian rhythm|(5829)cytosol|(9911)positive regulation of flower development|(46777)protein autophosphorylation|(3700)transcription factor activity, sequence-specific DNA binding|(5634)nucleus|(5886)plasma membrane|(4674)protein serine/threonine kinase activ…
6970	response to osmotic stress	GRMZM2G029087	6970	response to osmotic stress	0.00292336	(16021)integral component of membrane|(43066)negative regulation of apoptotic process|(9414)response to water deprivation|(38)very long-chain fatty acid metabolic process|(6983)ER overload response|(5515)protein binding|(5635)nuclear envelope|(5886)plasma membrane|(5789)endoplasmic reticulum membrane|(43069)negative regulation of programmed cell death|(5783)endoplasmic reticulum|(5737)cytoplasm
6970	response to osmotic stress	GRMZM2G036134	6970	response to osmotic stress	0.00545843	(6508)proteolysis|(3677)DNA binding|(9505)plant-type cell wall|(48046)apoplast|(9507)chloroplast|(4190)aspartic-type endopeptidase activity|(5618)cell wall
6970	response to osmotic stress	GRMZM2G457003	6970	response to osmotic stress	0.000419173	(5737)cytoplasm
6970	response to osmotic stress	GRMZM2G135727	6970	response to osmotic stress	0.00391983	(3735)structural constituent of ribosome|(6412)translation|(5618)cell wall|(5524)ATP binding|(5774)vacuolar membrane|(5730)nucleolus|(22625)cytosolic large ribosomal subunit|(5886)plasma membrane|(27)ribosomal large subunit assembly|(9506)plasmodesma|(5794)Golgi apparatus|(9793)embryo development ending in seed dormancy|(5840)ribosome
6970	response to osmotic stress	GRMZM2G053652	6970	response to osmotic stress	0.00504361	(3735)structural constituent of ribosome|(6412)translation|(5618)cell wall|(30686)90S preribosome|(5730)nucleolus|(22627)cytosolic small ribosomal subunit|(42274)ribosomal small subunit biogenesis|(5886)plasma membrane|(32040)small-subunit processome|(9506)plasmodesma|(9507)chloroplast|(5794)Golgi apparatus|(6364)rRNA processing|(22626)cytosolic ribosome|(5829)cytosol|(5840)ribosome
6970	response to osmotic stress	GRMZM5G808624	6970	response to osmotic stress	0.00846847	(4594)pantothenate kinase activity|(5524)ATP binding|(15937)coenzyme A biosynthetic process
6970	response to osmotic stress	GRMZM2G145461	6970	response to osmotic stress	0.000649288	(8061)chitin binding|(4568)chitinase activity|(6032)chitin catabolic process|(16998)cell wall macromolecule catabolic process
6970	response to osmotic stress	AC214448.3_FG007	6970	response to osmotic stress	0.00788682	(16021)integral component of membrane|(10015)root morphogenesis|(2237)response to molecule of bacterial origin|(9507)chloroplast
6970	response to osmotic stress	GRMZM2G381129	6970	response to osmotic stress	0.00942618	(5634)nucleus|(30170)pyridoxal phosphate binding
6970	response to osmotic stress	GRMZM2G314652	6970	response to osmotic stress	0.00522745	(4764)shikimate 3-dehydrogenase (NADP+) activity|(55114)oxidation-reduction process|(3855)3-dehydroquinate dehydratase activity|(50661)NADP binding|(8652)cellular amino acid biosynthetic process|(9423)chorismate biosynthetic process|(9570)chloroplast stroma|(19632)shikimate metabolic process|(5829)cytosol|(9793)embryo development ending in seed dormancy|(9073)aromatic amino acid family biosynthet…
6970	response to osmotic stress	GRMZM5G851266	6970	response to osmotic stress	0.00723881	(4097)catechol oxidase activity|(55114)oxidation-reduction process
6970	response to osmotic stress	GRMZM2G059887	6970	response to osmotic stress	0.000911632	(31225)anchored component of membrane|(5886)plasma membrane|(16023)cytoplasmic, membrane-bounded vesicle
6970	response to osmotic stress	GRMZM2G128268	6970	response to osmotic stress	0.00532931	(16021)integral component of membrane|(6508)proteolysis|(9505)plant-type cell wall|(4190)aspartic-type endopeptidase activity|(5576)extracellular region|(5794)Golgi apparatus
6970	response to osmotic stress	GRMZM2G092652	6970	response to osmotic stress	0.00985703	(4842)ubiquitin-protein transferase activity|(16567)protein ubiquitination|(2000028)regulation of photoperiodism, flowering|(10200)response to chitin|(70696)transmembrane receptor protein serine/threonine kinase binding|(43066)negative regulation of apoptotic process|(16874)ligase activity|(5634)nucleus|(42742)defense response to bacterium|(5829)cytosol|(5515)protein binding|(151)ubiquitin ligase…
6970	response to osmotic stress	GRMZM2G381744	6970	response to osmotic stress	0.00198355	(5524)ATP binding|(16020)membrane|(6457)protein folding|(51082)unfolded protein binding|(5829)cytosol|(44183)protein binding involved in protein folding|(9506)plasmodesma|(51050)positive regulation of transport
6970	response to osmotic stress	GRMZM2G173928	6970	response to osmotic stress	0.00852308	(4672)protein kinase activity|(5524)ATP binding|(6468)protein phosphorylation|(5509)calcium ion binding|(4723)calcium-dependent protein serine/threonine phosphatase activity|(5634)nucleus|(5886)plasma membrane|(4674)protein serine/threonine kinase activity|(5515)protein binding|(10150)leaf senescence|(5516)calmodulin binding|(46777)protein autophosphorylation|(71215)cellular response to abscisic …
6970	response to osmotic stress	GRMZM2G162276	6970	response to osmotic stress	0.00852308	(6869)lipid transport|(8289)lipid binding
6970	response to osmotic stress	GRMZM2G181551	6970	response to osmotic stress	0.00978948	(31640)killing of cells of other organism|(5737)cytoplasm|(9617)response to bacterium|(9414)response to water deprivation|(5576)extracellular region|(5515)protein binding|(5634)nucleus|(9644)response to high light intensity|(10196)nonphotochemical quenching|(50832)defense response to fungus|(42651)thylakoid membrane
6970	response to osmotic stress	GRMZM2G148904	6970	response to osmotic stress	0.00385159	(8152)metabolic process|(8168)methyltransferase activity|(5829)cytosol|(5739)mitochondrion|(46686)response to cadmium ion
6970	response to osmotic stress	GRMZM2G179737	6970	response to osmotic stress	0.000532321	(16021)integral component of membrane|(5794)Golgi apparatus|(5783)endoplasmic reticulum
6970	response to osmotic stress	GRMZM2G006977	6970	response to osmotic stress	0.00928544	(5516)calmodulin binding|(5388)calcium-transporting ATPase activity|(5262)calcium channel activity|(5887)integral component of plasma membrane|(5524)ATP binding|(8270)zinc ion binding|(5789)endoplasmic reticulum membrane|(70588)calcium ion transmembrane transport|(6730)one-carbon metabolic process|(9706)chloroplast inner membrane|(9555)pollen development|(16021)integral component of membrane|(468…
6970	response to osmotic stress	GRMZM2G342039	6970	response to osmotic stress	0.00332169	(5737)cytoplasm|(209)protein polyubiquitination|(61630)ubiquitin protein ligase activity|(32436)positive regulation of proteasomal ubiquitin-dependent protein catabolic process|(151)ubiquitin ligase complex|(31624)ubiquitin conjugating enzyme binding|(5634)nucleus|(42787)protein ubiquitination involved in ubiquitin-dependent protein catabolic process|(8270)zinc ion binding|(5515)protein binding
6970	response to osmotic stress	GRMZM2G073003	6970	response to osmotic stress	0.00852308	(5634)nucleus|(5515)protein binding|(5737)cytoplasm|(7067)mitotic nuclear division|(16538)cyclin-dependent protein serine/threonine kinase regulator activity|(10332)response to gamma radiation|(51726)regulation of cell cycle|(51301)cell division|(1558)regulation of cell growth
6970	response to osmotic stress	GRMZM2G074122	6970	response to osmotic stress	0.00359277	(6099)tricarboxylic acid cycle|(8964)phosphoenolpyruvate carboxylase activity|(15977)carbon fixation|(9507)chloroplast|(9506)plasmodesma|(48366)leaf development|(48046)apoplast|(5829)cytosol|(5886)plasma membrane|(15979)photosynthesis
6970	response to osmotic stress	GRMZM2G152739	6970	response to osmotic stress	0.00604613	(5634)nucleus|(5515)protein binding|(31348)negative regulation of defense response|(5737)cytoplasm|(2000022)regulation of jasmonic acid mediated signaling pathway|(16740)transferase activity|(10105)negative regulation of ethylene-activated signaling pathway|(10225)response to UV-C|(71327)cellular response to trehalose stimulus|(80151)positive regulation of salicylic acid mediated signaling pathwa…
6970	response to osmotic stress	GRMZM2G085747	6970	response to osmotic stress	0.00883187	(4471)malate dehydrogenase (decarboxylating) (NAD+) activity|(55114)oxidation-reduction process|(51287)NAD binding|(5739)mitochondrion|(6108)malate metabolic process|(42803)protein homodimerization activity|(50897)cobalt ion binding|(5524)ATP binding|(8948)oxaloacetate decarboxylase activity|(8270)zinc ion binding|(16652)oxidoreductase activity, acting on NAD(P)H, NAD(P) as acceptor|(9507)chlorop…
6970	response to osmotic stress	GRMZM2G322728	6970	response to osmotic stress	0.00869964	(48544)recognition of pollen|(6468)protein phosphorylation|(4674)protein serine/threonine kinase activity|(5515)protein binding|(5524)ATP binding
6970	response to osmotic stress	GRMZM2G136996	6970	response to osmotic stress	0.00199359	(5515)protein binding|(5886)plasma membrane|(16021)integral component of membrane
6970	response to osmotic stress	GRMZM5G818887	6970	response to osmotic stress	0.00983641	(6914)autophagy|(5829)cytosol
6970	response to osmotic stress	GRMZM2G048140	6970	response to osmotic stress	0.000475898	(5886)plasma membrane
6970	response to osmotic stress	GRMZM2G450163	6970	response to osmotic stress	0.00282389	(3872)6-phosphofructokinase activity|(6096)glycolytic process|(47334)diphosphate-fructose-6-phosphate 1-phosphotransferase activity|(5524)ATP binding|(6002)fructose 6-phosphate metabolic process|(5945)6-phosphofructokinase complex
6970	response to osmotic stress	GRMZM2G141386	6970	response to osmotic stress	0.00449083	(3676)nucleic acid binding|(166)nucleotide binding
6970	response to osmotic stress	GRMZM2G080542	6970	response to osmotic stress	0.00942618	(6355)regulation of transcription, DNA-templated|(16277)[myelin basic protein]-arginine N-methyltransferase activity|(10228)vegetative to reproductive phase transition of meristem|(5634)nucleus|(5829)cytosol|(8469)histone-arginine N-methyltransferase activity|(35241)protein-arginine omega-N monomethyltransferase activity|(19919)peptidyl-arginine methylation, to asymmetrical-dimethyl arginine|(352…
6970	response to osmotic stress	GRMZM2G072569	6970	response to osmotic stress	0.00378819	(6468)protein phosphorylation|(16021)integral component of membrane|(7169)transmembrane receptor protein tyrosine kinase signaling pathway|(48229)gametophyte development|(5524)ATP binding|(9934)regulation of meristem structural organization|(10480)microsporocyte differentiation|(5886)plasma membrane|(4674)protein serine/threonine kinase activity|(10075)regulation of meristem growth|(33612)recepto…
6970	response to osmotic stress	GRMZM2G066326	6970	response to osmotic stress	0.00762679	(5618)cell wall|(5615)extracellular space|(6952)defense response|(325)plant-type vacuole|(10623)programmed cell death involved in cell development|(5634)nucleus|(5764)lysosome|(5886)plasma membrane|(51603)proteolysis involved in cellular protein catabolic process|(4197)cysteine-type endopeptidase activity|(9507)chloroplast|(6508)proteolysis|(8234)cysteine-type peptidase activity
6970	response to osmotic stress	GRMZM2G140609	6970	response to osmotic stress	0.000714125	(3735)structural constituent of ribosome|(6412)translation|(5794)Golgi apparatus|(22627)cytosolic small ribosomal subunit|(15935)small ribosomal subunit
6970	response to osmotic stress	GRMZM2G434173	6970	response to osmotic stress	0.00985703	(5524)ATP binding|(42026)protein refolding|(9507)chloroplast|(9793)embryo development ending in seed dormancy|(6457)protein folding|(48046)apoplast|(9570)chloroplast stroma|(16020)membrane|(22626)cytosolic ribosome|(9941)chloroplast envelope|(9579)thylakoid|(9790)embryo development|(5739)mitochondrion|(9658)chloroplast organization
6970	response to osmotic stress	GRMZM2G095588	6970	response to osmotic stress	0.00384407	(4672)protein kinase activity|(6468)protein phosphorylation|(5524)ATP binding
6970	response to osmotic stress	GRMZM2G130943	6970	response to osmotic stress	0.00712932	(3824)catalytic activity|(6470)protein dephosphorylation|(4722)protein serine/threonine phosphatase activity
6970	response to osmotic stress	GRMZM2G125649	6970	response to osmotic stress	0.00884124	null
6970	response to osmotic stress	GRMZM2G158479	6970	response to osmotic stress	0.00979373	(9055)electron carrier activity|(20037)heme binding|(5506)iron ion binding
6970	response to osmotic stress	GRMZM2G063679	6970	response to osmotic stress	0.00430079	null
6970	response to osmotic stress	GRMZM2G012044	6970	response to osmotic stress	0.00846847	(16760)cellulose synthase (UDP-forming) activity|(30244)cellulose biosynthetic process|(16021)integral component of membrane|(5886)plasma membrane|(71555)cell wall organization|(5789)endoplasmic reticulum membrane|(9832)plant-type cell wall biogenesis|(139)Golgi membrane|(16020)membrane
6970	response to osmotic stress	GRMZM2G046407	6970	response to osmotic stress	0.00243859	(16021)integral component of membrane|(9845)seed germination
6970	response to osmotic stress	GRMZM5G868433	6970	response to osmotic stress	0.00521371	(6412)translation|(3735)structural constituent of ribosome|(9507)chloroplast|(5773)vacuole|(22626)cytosolic ribosome|(5618)cell wall|(5774)vacuolar membrane|(5886)plasma membrane|(16020)membrane|(22625)cytosolic large ribosomal subunit|(5829)cytosol|(5730)nucleolus|(9506)plasmodesma
6970	response to osmotic stress	GRMZM2G165351	6970	response to osmotic stress	0.00430827	(10008)endosome membrane|(71556)integral component of lumenal side of endoplasmic reticulum membrane|(6465)signal peptide processing|(5886)plasma membrane|(5765)lysosomal membrane|(42500)aspartic endopeptidase activity, intramembrane cleaving|(71458)integral component of cytoplasmic side of endoplasmic reticulum membrane|(30660)Golgi-associated vesicle membrane|(33619)membrane protein proteolysis…
6970	response to osmotic stress	GRMZM2G057436	6970	response to osmotic stress	0.00576557	(16567)protein ubiquitination|(5515)protein binding|(5737)cytoplasm|(16874)ligase activity|(48658)anther wall tapetum development|(34614)cellular response to reactive oxygen species|(5634)nucleus|(1904821)chloroplast disassembly|(1904822)ubiquitin protein ligase activity involved in chloroplast disassembly|(48364)root development|(4842)ubiquitin-protein transferase activity|(151)ubiquitin ligase …
6970	response to osmotic stress	GRMZM5G827266	6970	response to osmotic stress	0.00604613	(3735)structural constituent of ribosome|(6412)translation|(16020)membrane|(9506)plasmodesma|(9507)chloroplast|(42254)ribosome biogenesis|(22627)cytosolic small ribosomal subunit|(22626)cytosolic ribosome|(5829)cytosol
6970	response to osmotic stress	GRMZM2G077401	6970	response to osmotic stress	0.0085292	(55114)oxidation-reduction process|(16021)integral component of membrane|(46872)metal ion binding|(5576)extracellular region
6970	response to osmotic stress	GRMZM2G144387	6970	response to osmotic stress	0.00568586	(5730)nucleolus|(22625)cytosolic large ribosomal subunit|(3735)structural constituent of ribosome|(6412)translation|(3723)RNA binding|(22626)cytosolic ribosome|(5829)cytosol|(48569)post-embryonic animal organ development|(9955)adaxial/abaxial pattern specification|(9506)plasmodesma|(5886)plasma membrane
6970	response to osmotic stress	GRMZM2G123440	6970	response to osmotic stress	0.000648025	(9507)chloroplast|(5886)plasma membrane
6970	response to osmotic stress	GRMZM2G071790	6970	response to osmotic stress	0.000398463	(3924)GTPase activity|(6184)obsolete GTP catabolic process|(51258)protein polymerization|(5874)microtubule|(5200)structural constituent of cytoskeleton|(7017)microtubule-based process|(5525)GTP binding|(5737)cytoplasm
6970	response to osmotic stress	GRMZM2G426591	6970	response to osmotic stress	0.00202913	(5737)cytoplasm|(6397)mRNA processing|(166)nucleotide binding|(9735)response to cytokinin|(5634)nucleus|(10193)response to ozone|(8143)poly(A) binding|(3723)RNA binding
6970	response to osmotic stress	GRMZM2G069018	6970	response to osmotic stress	0.00564622	(9414)response to water deprivation
6970	response to osmotic stress	GRMZM2G175728	6970	response to osmotic stress	0.00522859	(55114)oxidation-reduction process|(9570)chloroplast stroma|(19430)removal of superoxide radicals|(15680)intracellular copper ion transport|(8270)zinc ion binding|(16532)superoxide dismutase copper chaperone activity|(5829)cytosol|(6878)cellular copper ion homeostasis|(6801)superoxide metabolic process|(30001)metal ion transport|(9507)chloroplast
6970	response to osmotic stress	GRMZM2G107336	6970	response to osmotic stress	0.00905646	(6412)translation|(3735)structural constituent of ribosome|(5840)ribosome
6970	response to osmotic stress	GRMZM2G352855	6970	response to osmotic stress	0.00609015	(6629)lipid metabolic process|(8374)O-acyltransferase activity
6970	response to osmotic stress	GRMZM2G031177	6970	response to osmotic stress	0.00384407	(6855)drug transmembrane transport|(15238)drug transmembrane transporter activity|(15297)antiporter activity|(16020)membrane
6970	response to osmotic stress	GRMZM2G105221	6970	response to osmotic stress	0.0079198	(16757)transferase activity, transferring glycosyl groups
6970	response to osmotic stress	GRMZM2G026889	6970	response to osmotic stress	0.00697902	(16021)integral component of membrane|(5739)mitochondrion|(46872)metal ion binding|(16758)transferase activity, transferring hexosyl groups|(16051)carbohydrate biosynthetic process|(6486)protein glycosylation|(16757)transferase activity, transferring glycosyl groups
6970	response to osmotic stress	GRMZM2G125300	6970	response to osmotic stress	0.00752541	(3735)structural constituent of ribosome|(5840)ribosome|(6412)translation|(22627)cytosolic small ribosomal subunit
6970	response to osmotic stress	GRMZM2G136106	6970	response to osmotic stress	0.000140418	(30599)pectinesterase activity|(42545)cell wall modification|(5737)cytoplasm|(9624)response to nematode|(5886)plasma membrane|(9505)plant-type cell wall|(9620)response to fungus|(50829)defense response to Gram-negative bacterium|(48046)apoplast|(45330)aspartyl esterase activity|(45490)pectin catabolic process|(46910)pectinesterase inhibitor activity|(4857)enzyme inhibitor activity|(5618)cell wall
6970	response to osmotic stress	GRMZM2G098239	6970	response to osmotic stress	0.00385159	(16747)transferase activity, transferring acyl groups other than amino-acyl groups|(42761)very long-chain fatty acid biosynthetic process|(5783)endoplasmic reticulum|(71555)cell wall organization|(9535)chloroplast thylakoid membrane|(10025)wax biosynthetic process|(5634)nucleus|(5829)cytosol|(9555)pollen development
6970	response to osmotic stress	GRMZM2G145840	6970	response to osmotic stress	0.00910087	null
6970	response to osmotic stress	GRMZM2G042181	6970	response to osmotic stress	0.00511187	(5515)protein binding
6970	response to osmotic stress	GRMZM2G115612	6970	response to osmotic stress	0.00384407	(16021)integral component of membrane|(9737)response to abscisic acid|(6665)sphingolipid metabolic process|(5576)extracellular region|(42392)sphingosine-1-phosphate phosphatase activity|(5789)endoplasmic reticulum membrane|(90332)stomatal closure|(3824)catalytic activity|(16020)membrane
6970	response to osmotic stress	GRMZM5G835629	6970	response to osmotic stress	0.00206792	(4672)protein kinase activity|(6468)protein phosphorylation|(4674)protein serine/threonine kinase activity|(5524)ATP binding|(5886)plasma membrane
6970	response to osmotic stress	GRMZM2G465226	6970	response to osmotic stress	0.00292336	(5576)extracellular region
6970	response to osmotic stress	AC209987.4_FG002	6970	response to osmotic stress	0.000419173	(5506)iron ion binding|(20037)heme binding|(55114)oxidation-reduction process|(5886)plasma membrane|(16709)oxidoreductase activity, acting on paired donors, with incorporation or reduction of molecular oxygen, NAD(P)H as one donor, and incorporation of one atom of oxygen|(44550)secondary metabolite biosynthetic process|(19825)oxygen binding|(16705)oxidoreductase activity, acting on paired donors,…
6970	response to osmotic stress	GRMZM2G132032	6970	response to osmotic stress	0.00905646	(4252)serine-type endopeptidase activity|(6508)proteolysis|(43086)negative regulation of catalytic activity|(42802)identical protein binding|(9505)plant-type cell wall|(48046)apoplast
6970	response to osmotic stress	GRMZM2G091189	6970	response to osmotic stress	0.00669503	(5737)cytoplasm|(6457)protein folding|(5524)ATP binding
6970	response to osmotic stress	GRMZM2G057113	6970	response to osmotic stress	0.00456168	(32259)methylation|(9507)chloroplast|(8168)methyltransferase activity
6970	response to osmotic stress	GRMZM2G479703	6970	response to osmotic stress	0.00296961	(55085)transmembrane transport|(48235)pollen sperm cell differentiation|(5737)cytoplasm|(5887)integral component of plasma membrane|(6857)oligopeptide transport|(35673)oligopeptide transmembrane transporter activity|(15031)protein transport|(5886)plasma membrane|(15198)oligopeptide transporter activity
6970	response to osmotic stress	GRMZM5G884466	6970	response to osmotic stress	0.00572067	(9658)chloroplast organization|(42793)transcription from plastid promoter|(5515)protein binding|(9507)chloroplast|(9793)embryo development ending in seed dormancy
6970	response to osmotic stress	GRMZM2G102196	6970	response to osmotic stress	0.00905646	(5829)cytosol|(5739)mitochondrion
6970	response to osmotic stress	GRMZM2G146111	6970	response to osmotic stress	0.00839043	(3725)double-stranded RNA binding|(5622)intracellular
6970	response to osmotic stress	GRMZM2G070322	6970	response to osmotic stress	0.0059117	(5515)protein binding
6970	response to osmotic stress	GRMZM2G061537	6970	response to osmotic stress	0.000419173	(4672)protein kinase activity|(6468)protein phosphorylation|(4674)protein serine/threonine kinase activity|(5524)ATP binding
6970	response to osmotic stress	GRMZM2G456471	6970	response to osmotic stress	0.00150553	(4476)mannose-6-phosphate isomerase activity|(5975)carbohydrate metabolic process|(8270)zinc ion binding|(19853)L-ascorbic acid biosynthetic process|(5737)cytoplasm|(9744)response to sucrose|(46686)response to cadmium ion|(33591)response to L-ascorbic acid|(46680)response to DDT|(9298)GDP-mannose biosynthetic process|(10043)response to zinc ion|(9646)response to absence of light|(9793)embryo deve…
6970	response to osmotic stress	GRMZM2G126975	6970	response to osmotic stress	0.00796899	(16020)membrane
6970	response to osmotic stress	GRMZM2G107854	6970	response to osmotic stress	0.00331358	(9555)pollen development|(10417)glucuronoxylan biosynthetic process|(139)Golgi membrane|(9860)pollen tube growth|(52325)cell wall pectin biosynthetic process|(47262)polygalacturonate 4-alpha-galacturonosyltransferase activity|(16021)integral component of membrane|(90406)pollen tube|(16757)transferase activity, transferring glycosyl groups|(5794)Golgi apparatus
6970	response to osmotic stress	GRMZM2G405459	6970	response to osmotic stress	0.000586999	(4601)peroxidase activity|(6979)response to oxidative stress|(20037)heme binding|(55114)oxidation-reduction process
6970	response to osmotic stress	GRMZM2G100403	6970	response to osmotic stress	0.00393846	(3735)structural constituent of ribosome|(6412)translation|(5618)cell wall|(5886)plasma membrane|(9506)plasmodesma|(9507)chloroplast|(5773)vacuole|(9735)response to cytokinin|(5730)nucleolus|(22625)cytosolic large ribosomal subunit|(5829)cytosol|(16020)membrane|(22626)cytosolic ribosome|(5774)vacuolar membrane|(5840)ribosome
6970	response to osmotic stress	GRMZM2G029879	6970	response to osmotic stress	0.00887073	(79)regulation of cyclin-dependent protein serine/threonine kinase activity|(19901)protein kinase binding
6970	response to osmotic stress	GRMZM2G147026	6970	response to osmotic stress	0.0022298	(43622)cortical microtubule organization|(4674)protein serine/threonine kinase activity|(5634)nucleus|(9785)blue light signaling pathway|(15631)tubulin binding|(46777)protein autophosphorylation|(9506)plasmodesma|(16055)Wnt signaling pathway|(9640)photomorphogenesis|(6897)endocytosis|(18105)peptidyl-serine phosphorylation|(8360)regulation of cell shape|(5524)ATP binding|(4712)protein serine/threo…
6970	response to osmotic stress	GRMZM2G170934	6970	response to osmotic stress	0.00775637	(30154)cell differentiation|(5634)nucleus|(5515)protein binding|(9908)flower development
6970	response to osmotic stress	GRMZM2G017080	6970	response to osmotic stress	0.00504361	(16787)hydrolase activity|(5886)plasma membrane|(3824)catalytic activity
6970	response to osmotic stress	GRMZM2G416120	6970	response to osmotic stress	0.003485	(5524)ATP binding|(7005)mitochondrion organization|(46686)response to cadmium ion|(9941)chloroplast envelope|(9408)response to heat|(9735)response to cytokinin|(5774)vacuolar membrane|(22626)cytosolic ribosome|(9570)chloroplast stroma|(51131)chaperone-mediated protein complex assembly|(5759)mitochondrial matrix|(5886)plasma membrane|(42026)protein refolding|(5507)copper ion binding|(6954)inflamma…
6970	response to osmotic stress	GRMZM2G094388	6970	response to osmotic stress	0.00820209	(46907)intracellular transport
6970	response to osmotic stress	GRMZM2G086964	6970	response to osmotic stress	0.00384407	(51082)unfolded protein binding|(52033)pathogen-associated molecular pattern dependent induction by symbiont of host innate immune response|(5886)plasma membrane|(6457)protein folding|(5788)endoplasmic reticulum lumen|(31072)heat shock protein binding
6970	response to osmotic stress	GRMZM5G883250	6970	response to osmotic stress	0.00545843	(16021)integral component of membrane|(5634)nucleus|(5773)vacuole|(51015)actin filament binding|(30674)protein binding, bridging
6970	response to osmotic stress	GRMZM2G101874	6970	response to osmotic stress	0.00369198	(1578)microtubule bundle formation|(8017)microtubule binding|(9624)response to nematode|(922)spindle pole|(72686)mitotic spindle|(5773)vacuole|(911)cytokinesis by cell plate formation|(9574)preprophase band|(9524)phragmoplast|(7067)mitotic nuclear division|(5829)cytosol|(5828)kinetochore microtubule|(10005)cortical microtubule, transverse to long axis|(52096)formation by symbiont of syncytium inv…
6970	response to osmotic stress	GRMZM2G008374	6970	response to osmotic stress	0.00723881	(3677)DNA binding|(6355)regulation of transcription, DNA-templated|(3700)transcription factor activity, sequence-specific DNA binding|(5634)nucleus|(7275)multicellular organism development
6970	response to osmotic stress	GRMZM2G004699	6970	response to osmotic stress	0.00185513	(4553)hydrolase activity, hydrolyzing O-glycosyl compounds|(16762)xyloglucan|(48046)apoplast|(16020)membrane|(9505)plant-type cell wall|(71555)cell wall organization|(9733)response to auxin|(9612)response to mechanical stimulus|(9645)response to low light intensity stimulus|(42546)cell wall biogenesis|(10411)xyloglucan metabolic process|(9506)plasmodesma|(9507)chloroplast|(9826)unidimensional cel…
6970	response to osmotic stress	GRMZM2G060811	6970	response to osmotic stress	0.000613519	null
6970	response to osmotic stress	GRMZM2G127648	6970	response to osmotic stress	0.000784725	(5525)GTP binding|(7264)small GTPase mediated signal transduction|(6184)obsolete GTP catabolic process|(5622)intracellular|(16020)membrane|(3924)GTPase activity|(6886)intracellular protein transport|(6913)nucleocytoplasmic transport
6970	response to osmotic stress	GRMZM2G008748	6970	response to osmotic stress	0.00292336	(3735)structural constituent of ribosome|(5840)ribosome|(6412)translation
6970	response to osmotic stress	GRMZM2G063533	6970	response to osmotic stress	0.00798812	(6468)protein phosphorylation|(5524)ATP binding|(5886)plasma membrane|(4674)protein serine/threonine kinase activity
6970	response to osmotic stress	GRMZM2G092669	6970	response to osmotic stress	0.00135863	(5576)extracellular region
6970	response to osmotic stress	GRMZM2G032315	6970	response to osmotic stress	0.0022298	(22626)cytosolic ribosome|(3735)structural constituent of ribosome|(5515)protein binding|(5634)nucleus|(5886)plasma membrane|(6414)translational elongation|(5829)cytosol
6970	response to osmotic stress	GRMZM2G176472	6970	response to osmotic stress	0.00504361	(5516)calmodulin binding|(6950)response to stress
6970	response to osmotic stress	GRMZM2G153292	6970	response to osmotic stress	0.000140418	(3924)GTPase activity|(6184)obsolete GTP catabolic process|(51258)protein polymerization|(5874)microtubule|(5200)structural constituent of cytoskeleton|(7017)microtubule-based process|(5525)GTP binding|(5737)cytoplasm
6970	response to osmotic stress	GRMZM2G478414	6970	response to osmotic stress	0.00549467	(52689)carboxylic ester hydrolase activity|(5576)extracellular region|(16042)lipid catabolic process|(6629)lipid metabolic process|(16788)hydrolase activity, acting on ester bonds
6970	response to osmotic stress	GRMZM2G052667	6970	response to osmotic stress	0.00869964	(3700)transcription factor activity, sequence-specific DNA binding|(6355)regulation of transcription, DNA-templated|(3677)DNA binding
6970	response to osmotic stress	GRMZM2G129413	6970	response to osmotic stress	0.00790019	(16021)integral component of membrane|(10328)auxin influx transmembrane transporter activity|(9624)response to nematode|(10311)lateral root formation|(9734)auxin-activated signaling pathway|(15171)amino acid transmembrane transporter activity|(15293)symporter activity|(10588)cotyledon vascular tissue pattern formation|(48829)root cap development|(9926)auxin polar transport|(60919)auxin influx|(58…
6970	response to osmotic stress	GRMZM2G058595	6970	response to osmotic stress	0.0059117	(16567)protein ubiquitination|(5737)cytoplasm|(9638)phototropism|(5634)nucleus|(5886)plasma membrane|(4871)signal transducer activity|(7165)signal transduction|(5515)protein binding|(9416)response to light stimulus
6970	response to osmotic stress	GRMZM2G055216	6970	response to osmotic stress	0.00145819	(16021)integral component of membrane|(48354)mucilage biosynthetic process involved in seed coat development|(9624)response to nematode|(90480)purine nucleotide-sugar transmembrane transport|(9507)chloroplast|(5793)endoplasmic reticulum-Golgi intermediate compartment|(5794)Golgi apparatus|(5459)UDP-galactose transmembrane transporter activity|(5460)UDP-glucose transmembrane transporter activity|(…
6970	response to osmotic stress	GRMZM2G076484	6970	response to osmotic stress	0.00598029	(3676)nucleic acid binding|(5524)ATP binding|(8026)ATP-dependent helicase activity|(5829)cytosol
6970	response to osmotic stress	GRMZM2G060561	6970	response to osmotic stress	0.00384407	(5524)ATP binding|(42803)protein homodimerization activity|(9570)chloroplast stroma|(5739)mitochondrion|(31969)chloroplast membrane|(45037)protein import into chloroplast stroma|(9408)response to heat|(9658)chloroplast organization|(16485)protein processing|(34214)protein hexamerization|(16887)ATPase activity|(17111)nucleoside-triphosphatase activity|(9507)chloroplast|(9532)plastid stroma|(9941)c…
6970	response to osmotic stress	GRMZM2G703858	6970	response to osmotic stress	0.00206392	(19897)extrinsic component of plasma membrane|(12505)endomembrane system|(10204)defense response signaling pathway, resistance gene-independent|(6468)protein phosphorylation|(9816)defense response to bacterium, incompatible interaction|(34051)negative regulation of plant-type hypersensitive response|(5515)protein binding|(5634)nucleus|(2237)response to molecule of bacterial origin|(5886)plasma me…
6970	response to osmotic stress	GRMZM2G093828	6970	response to osmotic stress	0.00530683	(16021)integral component of membrane|(5789)endoplasmic reticulum membrane|(5739)mitochondrion|(16126)sterol biosynthetic process
6970	response to osmotic stress	GRMZM2G116557	6970	response to osmotic stress	0.00928169	(3677)DNA binding|(5634)nucleus|(6355)regulation of transcription, DNA-templated|(9725)response to hormone|(3700)transcription factor activity, sequence-specific DNA binding|(46983)protein dimerization activity|(43565)sequence-specific DNA binding|(9737)response to abscisic acid|(48481)plant ovule development|(5515)protein binding|(8285)negative regulation of cell proliferation|(10150)leaf senesc…
6970	response to osmotic stress	GRMZM2G078641	6970	response to osmotic stress	0.00412216	(3676)nucleic acid binding|(166)nucleotide binding|(19904)protein domain specific binding
6970	response to osmotic stress	GRMZM2G124576	6970	response to osmotic stress	0.00202913	(16020)membrane|(5730)nucleolus|(9506)plasmodesma
6970	response to osmotic stress	GRMZM2G402417	6970	response to osmotic stress	0.000419173	(6468)protein phosphorylation|(5524)ATP binding|(4672)protein kinase activity
6970	response to osmotic stress	GRMZM2G057116	6970	response to osmotic stress	0.00593718	(3700)transcription factor activity, sequence-specific DNA binding|(6355)regulation of transcription, DNA-templated|(43565)sequence-specific DNA binding
6970	response to osmotic stress	GRMZM2G178756	6970	response to osmotic stress	0.00752541	(5524)ATP binding|(5737)cytoplasm|(9738)abscisic acid-activated signaling pathway|(9931)calcium-dependent protein serine/threonine kinase activity|(4683)calmodulin-dependent protein kinase activity|(18105)peptidyl-serine phosphorylation|(5516)calmodulin binding|(5634)nucleus|(5886)plasma membrane|(35556)intracellular signal transduction|(46777)protein autophosphorylation|(4674)protein serine/thre…
6970	response to osmotic stress	GRMZM2G134045	6970	response to osmotic stress	0.00384338	(5096)GTPase activator activity|(8270)zinc ion binding|(5829)cytosol|(9737)response to abscisic acid|(9555)pollen development|(9793)embryo development ending in seed dormancy
6970	response to osmotic stress	GRMZM2G081603	6970	response to osmotic stress	0.00627184	(43531)ADP binding
6970	response to osmotic stress	GRMZM2G027420	6970	response to osmotic stress	0.00839043	(16021)integral component of membrane|(5802)trans-Golgi network|(5768)endosome|(9507)chloroplast|(5794)Golgi apparatus
6970	response to osmotic stress	GRMZM2G385925	6970	response to osmotic stress	0.00167341	(3777)microtubule motor activity|(5524)ATP binding|(7018)microtubule-based movement|(8017)microtubule binding|(5739)mitochondrion|(5886)plasma membrane|(9507)chloroplast|(5874)microtubule|(5871)kinesin complex
6970	response to osmotic stress	GRMZM2G162333	6970	response to osmotic stress	0.00136796	(5618)cell wall|(30599)pectinesterase activity|(42545)cell wall modification|(4857)enzyme inhibitor activity
6970	response to osmotic stress	GRMZM2G702036	6970	response to osmotic stress	0.000790631	(2000122)negative regulation of stomatal complex development|(16021)integral component of membrane|(10052)guard cell differentiation|(5576)extracellular region
6970	response to osmotic stress	GRMZM2G139093	6970	response to osmotic stress	0.00752541	(9507)chloroplast|(9555)pollen development|(5783)endoplasmic reticulum
6970	response to osmotic stress	GRMZM2G124434	6970	response to osmotic stress	0.00282683	(19853)L-ascorbic acid biosynthetic process|(9225)nucleotide-sugar metabolic process|(47918)GDP-mannose 3,5-epimerase activity|(5829)cytosol|(51287)NAD binding|(50662)coenzyme binding|(3824)catalytic activity|(44237)cellular metabolic process
6970	response to osmotic stress	GRMZM2G157019	6970	response to osmotic stress	0.000419173	(5634)nucleus|(6334)nucleosome assembly|(30154)cell differentiation|(42393)histone binding|(10311)lateral root formation|(8283)cell proliferation|(3682)chromatin binding|(5737)cytoplasm
6970	response to osmotic stress	GRMZM2G038791	6970	response to osmotic stress	0.0032653	(287)magnesium ion binding|(4749)ribose phosphate diphosphokinase activity|(9165)nucleotide biosynthetic process|(16301)kinase activity|(16310)phosphorylation|(9507)chloroplast|(5524)ATP binding|(9116)nucleoside metabolic process|(9156)ribonucleoside monophosphate biosynthetic process|(9536)plastid
6970	response to osmotic stress	GRMZM2G013318	6970	response to osmotic stress	0.00928169	(5525)GTP binding|(16020)membrane|(5730)nucleolus|(42254)ribosome biogenesis
6970	response to osmotic stress	GRMZM2G166524	6970	response to osmotic stress	0.00325434	(5515)protein binding|(5886)plasma membrane|(7165)signal transduction|(9610)response to symbiotic fungus|(44403)symbiosis, encompassing mutualism through parasitism|(9507)chloroplast|(5524)ATP binding|(4672)protein kinase activity|(6468)protein phosphorylation
6970	response to osmotic stress	GRMZM2G161019	6970	response to osmotic stress	0.00504361	(16021)integral component of membrane|(5783)endoplasmic reticulum|(5774)vacuolar membrane|(5794)Golgi apparatus
6970	response to osmotic stress	GRMZM2G099092	6970	response to osmotic stress	0.000759427	(5618)cell wall|(10230)alternative respiration|(48046)apoplast|(9627)systemic acquired resistance|(71456)cellular response to hypoxia
6970	response to osmotic stress	GRMZM2G061562	6970	response to osmotic stress	0.00250634	(51513)regulation of monopolar cell growth|(5856)cytoskeleton|(8017)microtubule binding|(5634)nucleus|(5829)cytosol|(9506)plasmodesma|(5515)protein binding
6970	response to osmotic stress	GRMZM2G064640	6970	response to osmotic stress	0.0085292	(19843)rRNA binding|(5618)cell wall|(5739)mitochondrion|(5730)nucleolus|(5774)vacuolar membrane|(22627)cytosolic small ribosomal subunit|(3735)structural constituent of ribosome|(5515)protein binding|(6412)translation|(9506)plasmodesma|(9507)chloroplast|(5794)Golgi apparatus|(15935)small ribosomal subunit|(16020)membrane|(5829)cytosol
6970	response to osmotic stress	GRMZM2G104836	6970	response to osmotic stress	0.00412622	(5544)calcium-dependent phospholipid binding
6970	response to osmotic stress	GRMZM2G314396	6970	response to osmotic stress	0.00503508	(5509)calcium ion binding|(5524)ATP binding|(5737)cytoplasm|(9738)abscisic acid-activated signaling pathway|(9931)calcium-dependent protein serine/threonine kinase activity|(4683)calmodulin-dependent protein kinase activity|(18105)peptidyl-serine phosphorylation|(5516)calmodulin binding|(5634)nucleus|(5886)plasma membrane|(35556)intracellular signal transduction|(46777)protein autophosphorylation…
6970	response to osmotic stress	GRMZM2G123104	6970	response to osmotic stress	0.00746773	(16020)membrane
6970	response to osmotic stress	GRMZM2G138176	6970	response to osmotic stress	0.00393846	(5515)protein binding|(4842)ubiquitin-protein transferase activity|(1901332)negative regulation of lateral root development|(10311)lateral root formation|(9734)auxin-activated signaling pathway|(10286)heat acclimation|(16567)protein ubiquitination|(31146)SCF-dependent proteasomal ubiquitin-dependent protein catabolic process|(5737)cytoplasm|(51781)positive regulation of cell division|(5634)nucleu…
6970	response to osmotic stress	GRMZM2G125531	6970	response to osmotic stress	0.00928169	(3723)RNA binding|(5634)nucleus
6970	response to osmotic stress	GRMZM2G020940	6970	response to osmotic stress	0.00201523	null
6970	response to osmotic stress	GRMZM2G094123	6970	response to osmotic stress	0.00292336	(4827)proline-tRNA ligase activity|(5524)ATP binding|(6433)prolyl-tRNA aminoacylation|(5829)cytosol|(16020)membrane|(9506)plasmodesma
6970	response to osmotic stress	GRMZM2G022269	6970	response to osmotic stress	0.000911632	(5525)GTP binding|(5618)cell wall|(5739)mitochondrion|(46686)response to cadmium ion|(50897)cobalt ion binding|(3746)translation elongation factor activity|(5524)ATP binding|(6414)translational elongation|(8270)zinc ion binding|(5829)cytosol|(3924)GTPase activity|(5622)intracellular
6970	response to osmotic stress	GRMZM2G476523	6970	response to osmotic stress	0.00395248	(5576)extracellular region|(16020)membrane|(51707)response to other organism|(9506)plasmodesma
6970	response to osmotic stress	GRMZM2G454176	6970	response to osmotic stress	0.00931145	(3677)DNA binding|(6355)regulation of transcription, DNA-templated|(5634)nucleus|(9908)flower development|(3700)transcription factor activity, sequence-specific DNA binding|(43565)sequence-specific DNA binding
6970	response to osmotic stress	GRMZM5G803565	6970	response to osmotic stress	0.00983641	null
6970	response to osmotic stress	GRMZM2G140726	6970	response to osmotic stress	0.00492503	(4672)protein kinase activity|(5524)ATP binding|(6468)protein phosphorylation|(4674)protein serine/threonine kinase activity
6970	response to osmotic stress	GRMZM2G337534	6970	response to osmotic stress	0.00292336	null
6970	response to osmotic stress	GRMZM2G078033	6970	response to osmotic stress	0.00553794	(55114)oxidation-reduction process|(52901)spermine|(52903)N1-acetylspermine|(52902)spermidine|(52904)N1-acetylspermidine|(5777)peroxisome|(5634)nucleus|(46592)polyamine oxidase activity|(46208)spermine catabolic process|(8131)primary amine oxidase activity|(52895)N1-acetylspermine|(52894)norspermine|(5515)protein binding|(3677)DNA binding|(6598)polyamine catabolic process|(16491)oxidoreductase ac…
6970	response to osmotic stress	GRMZM5G850966	6970	response to osmotic stress	0.00325434	(3735)structural constituent of ribosome|(6412)translation|(9506)plasmodesma|(5774)vacuolar membrane|(22625)cytosolic large ribosomal subunit|(5829)cytosol|(16020)membrane|(22626)cytosolic ribosome|(5840)ribosome
6970	response to osmotic stress	GRMZM2G140824	6970	response to osmotic stress	0.00412216	(3824)catalytic activity|(6596)polyamine biosynthetic process|(33387)putrescine biosynthetic process from ornithine|(42978)ornithine decarboxylase activator activity
6970	response to osmotic stress	GRMZM2G093347	6970	response to osmotic stress	0.00384407	(3999)adenine phosphoribosyltransferase activity|(9505)plant-type cell wall|(46686)response to cadmium ion|(9570)chloroplast stroma|(9690)cytokinin metabolic process|(7623)circadian rhythm|(5829)cytosol|(5794)Golgi apparatus|(5886)plasma membrane|(44209)AMP salvage|(6168)adenine salvage|(5737)cytoplasm|(9116)nucleoside metabolic process
6970	response to osmotic stress	GRMZM2G079348	6970	response to osmotic stress	0.00743555	(4096)catalase activity|(20037)heme binding|(55114)oxidation-reduction process|(9737)response to abscisic acid|(6995)cellular response to nitrogen starvation|(46686)response to cadmium ion|(50897)cobalt ion binding|(16036)cellular response to phosphate starvation|(10319)stromule|(5773)vacuole|(9970)cellular response to sulfate starvation|(9570)chloroplast stroma|(42744)hydrogen peroxide catabolic…
6970	response to osmotic stress	GRMZM2G050412	6970	response to osmotic stress	0.000586303	(4672)protein kinase activity|(5524)ATP binding|(6468)protein phosphorylation
6970	response to osmotic stress	GRMZM2G022972	6970	response to osmotic stress	0.00684749	(5516)calmodulin binding|(6950)response to stress|(3700)transcription factor activity, sequence-specific DNA binding|(5634)nucleus|(10112)regulation of systemic acquired resistance|(43565)sequence-specific DNA binding|(80142)regulation of salicylic acid biosynthetic process
6970	response to osmotic stress	GRMZM2G178968	6970	response to osmotic stress	0.00378819	(5730)nucleolus|(5774)vacuolar membrane|(22625)cytosolic large ribosomal subunit|(3735)structural constituent of ribosome|(6412)translation|(9506)plasmodesma|(9507)chloroplast|(5794)Golgi apparatus|(42254)ribosome biogenesis|(5829)cytosol|(16020)membrane|(22626)cytosolic ribosome
6970	response to osmotic stress	GRMZM2G051185	6970	response to osmotic stress	0.00477073	(31225)anchored component of membrane|(16023)cytoplasmic, membrane-bounded vesicle
6970	response to osmotic stress	GRMZM2G158045	6970	response to osmotic stress	0.00985703	(4672)protein kinase activity|(6468)protein phosphorylation|(4674)protein serine/threonine kinase activity|(5524)ATP binding
6970	response to osmotic stress	GRMZM2G042040	6970	response to osmotic stress	0.00650902	(55114)oxidation-reduction process|(16021)integral component of membrane|(19370)leukotriene biosynthetic process|(4602)glutathione peroxidase activity|(5783)endoplasmic reticulum|(5773)vacuole|(2540)leukotriene production involved in inflammatory response|(4364)glutathione transferase activity|(5794)Golgi apparatus|(16020)membrane
6970	response to osmotic stress	GRMZM2G432774	6970	response to osmotic stress	0.00928169	(5737)cytoplasm|(3779)actin binding|(4721)phosphoprotein phosphatase activity|(5634)nucleus|(5515)protein binding|(5884)actin filament|(45010)actin nucleation
6970	response to osmotic stress	GRMZM2G311665	6970	response to osmotic stress	0.00384338	(3676)nucleic acid binding|(46872)metal ion binding|(166)nucleotide binding
6970	response to osmotic stress	GRMZM2G027173	6970	response to osmotic stress	0.00964484	(6909)phagocytosis|(5856)cytoskeleton
6970	response to osmotic stress	GRMZM2G178618	6970	response to osmotic stress	0.00530683	(5198)structural molecule activity|(6886)intracellular protein transport|(16192)vesicle-mediated transport|(30126)COPI vesicle coat|(30276)clathrin binding|(5829)cytosol|(9506)plasmodesma|(9507)chloroplast|(5634)nucleus|(5886)plasma membrane|(139)Golgi membrane|(16020)membrane|(5515)protein binding|(5488)binding
6970	response to osmotic stress	GRMZM2G158568	6970	response to osmotic stress	0.00384407	(3735)structural constituent of ribosome|(5840)ribosome|(6412)translation|(22625)cytosolic large ribosomal subunit|(9506)plasmodesma|(22626)cytosolic ribosome|(5618)cell wall|(9507)chloroplast|(5886)plasma membrane
6970	response to osmotic stress	GRMZM2G166780	6970	response to osmotic stress	0.00884124	(3676)nucleic acid binding|(166)nucleotide binding
6970	response to osmotic stress	GRMZM2G051219	6970	response to osmotic stress	0.00905646	(8652)cellular amino acid biosynthetic process|(9941)chloroplast envelope|(162)tryptophan biosynthetic process|(4048)anthranilate phosphoribosyltransferase activity|(9570)chloroplast stroma|(9507)chloroplast|(9536)plastid
6970	response to osmotic stress	GRMZM2G372074	6970	response to osmotic stress	0.00369198	(6869)lipid transport|(8289)lipid binding
6970	response to osmotic stress	EF517601.1_FG016	6970	response to osmotic stress	0.0081276	null
6970	response to osmotic stress	GRMZM2G062577	6970	response to osmotic stress	0.00213471	(16788)hydrolase activity, acting on ester bonds|(6629)lipid metabolic process
6970	response to osmotic stress	GRMZM2G164868	6970	response to osmotic stress	0.00752541	(5730)nucleolus|(5515)protein binding
6970	response to osmotic stress	GRMZM2G099696	6970	response to osmotic stress	0.00198624	(51287)NAD binding|(6633)fatty acid biosynthetic process|(55114)oxidation-reduction process|(4316)3-oxoacyl-[acyl-carrier-protein] reductase (NADPH) activity|(9941)chloroplast envelope|(9507)chloroplast|(9570)chloroplast stroma|(5507)copper ion binding|(9536)plastid
6970	response to osmotic stress	GRMZM2G088524	6970	response to osmotic stress	0.00250634	(3682)chromatin binding|(3677)DNA binding
6970	response to osmotic stress	AC212219.3_FG005	6970	response to osmotic stress	0.00910087	(55114)oxidation-reduction process|(5737)cytoplasm|(5506)iron ion binding|(51213)dioxygenase activity|(80167)response to karrikin|(16706)oxidoreductase activity, acting on paired donors, with incorporation or reduction of molecular oxygen, 2-oxoglutarate as one donor, and incorporation of one atom each of oxygen into both donors
6970	response to osmotic stress	GRMZM2G094792	6970	response to osmotic stress	0.00237047	(5634)nucleus
6970	response to osmotic stress	GRMZM2G074604	6970	response to osmotic stress	0.000623977	(6559)L-phenylalanine catabolic process|(5737)cytoplasm|(9058)biosynthetic process|(16841)ammonia-lyase activity|(9611)response to wounding|(6952)defense response
6970	response to osmotic stress	GRMZM2G097739	6970	response to osmotic stress	0.00137858	(5886)plasma membrane
6970	response to osmotic stress	GRMZM2G107092	6970	response to osmotic stress	0.00504361	(9507)chloroplast|(5874)microtubule|(5488)binding
6970	response to osmotic stress	GRMZM2G091578	6970	response to osmotic stress	0.000475898	(4252)serine-type endopeptidase activity|(6508)proteolysis|(9505)plant-type cell wall|(80001)mucilage extrusion from seed coat|(48046)apoplast|(5578)proteinaceous extracellular matrix|(48359)mucilage metabolic process involved in seed coat development|(43086)negative regulation of catalytic activity|(42802)identical protein binding
6970	response to osmotic stress	AC215201.3_FG005	6970	response to osmotic stress	0.00985703	(5524)ATP binding|(16020)membrane|(5739)mitochondrion|(9941)chloroplast envelope|(9579)thylakoid|(9658)chloroplast organization|(22626)cytosolic ribosome|(9570)chloroplast stroma|(42026)protein refolding|(48046)apoplast|(9793)embryo development ending in seed dormancy|(6457)protein folding|(9507)chloroplast|(9790)embryo development|(5737)cytoplasm
6970	response to osmotic stress	GRMZM2G084583	6970	response to osmotic stress	0.00905606	(3682)chromatin binding|(3677)DNA binding|(5634)nucleus|(6355)regulation of transcription, DNA-templated
6970	response to osmotic stress	GRMZM2G122871	6970	response to osmotic stress	0.00790019	(3746)translation elongation factor activity|(6414)translational elongation|(5515)protein binding|(5618)cell wall|(5886)plasma membrane|(46686)response to cadmium ion|(5829)cytosol|(5507)copper ion binding|(9506)plasmodesma|(5773)vacuole|(5794)Golgi apparatus|(10043)response to zinc ion|(5853)eukaryotic translation elongation factor 1 complex|(16020)membrane
6970	response to osmotic stress	GRMZM2G035314	6970	response to osmotic stress	0.00202913	(5515)protein binding
6970	response to osmotic stress	GRMZM2G180555	6970	response to osmotic stress	0.00367603	(5524)ATP binding|(6468)protein phosphorylation|(31347)regulation of defense response|(4707)MAP kinase activity|(45087)innate immune response|(5737)cytoplasm|(5515)protein binding|(1902065)response to L-glutamate|(22622)root system development|(4674)protein serine/threonine kinase activity
6970	response to osmotic stress	GRMZM2G004959	6970	response to osmotic stress	0.00150553	(8270)zinc ion binding|(51017)actin filament bundle assembly|(5737)cytoplasm|(5856)cytoskeleton|(51015)actin filament binding|(5886)plasma membrane|(3700)transcription factor activity, sequence-specific DNA binding
6970	response to osmotic stress	GRMZM2G144985	6970	response to osmotic stress	0.00743555	(30170)pyridoxal phosphate binding|(16021)integral component of membrane|(4758)serine C-palmitoyltransferase activity|(16049)cell growth|(5515)protein binding|(30148)sphingolipid biosynthetic process|(9507)chloroplast|(5789)endoplasmic reticulum membrane|(43067)regulation of programmed cell death|(5783)endoplasmic reticulum
6970	response to osmotic stress	GRMZM2G171317	6970	response to osmotic stress	0.000623977	(6284)base-excision repair|(8725)DNA-3-methyladenine glycosylase activity
6970	response to osmotic stress	GRMZM2G099352	6970	response to osmotic stress	0.00942786	(3723)RNA binding|(3735)structural constituent of ribosome|(15935)small ribosomal subunit|(6412)translation
6970	response to osmotic stress	GRMZM2G074898	6970	response to osmotic stress	0.00292336	(1902626)assembly of large subunit precursor of preribosome|(22625)cytosolic large ribosomal subunit|(3735)structural constituent of ribosome|(6412)translation|(5886)plasma membrane|(27)ribosomal large subunit assembly|(9507)chloroplast|(5840)ribosome
6970	response to osmotic stress	GRMZM2G127050	6970	response to osmotic stress	0.00422225	(6468)protein phosphorylation|(9737)response to abscisic acid|(9742)brassinosteroid mediated signaling pathway|(5524)ATP binding|(5773)vacuole|(1902533)positive regulation of intracellular signal transduction|(80159)zygote elongation|(9506)plasmodesma|(10098)suspensor development|(9898)cytoplasmic side of plasma membrane|(5515)protein binding|(4674)protein serine/threonine kinase activity|(4672)p…
6970	response to osmotic stress	GRMZM5G863076	6970	response to osmotic stress	0.00706295	(16021)integral component of membrane|(5886)plasma membrane|(5802)trans-Golgi network|(5768)endosome|(5794)Golgi apparatus
6970	response to osmotic stress	GRMZM2G149211	6970	response to osmotic stress	0.0095835	(15217)ADP transmembrane transporter activity|(16021)integral component of membrane|(5778)peroxisomal membrane|(90351)seedling development|(15297)antiporter activity|(6412)translation|(15866)ADP transport|(15867)ATP transport|(6635)fatty acid beta-oxidation|(5347)ATP transmembrane transporter activity|(5743)mitochondrial inner membrane|(3735)structural constituent of ribosome|(80024)indolebutyric…
6970	response to osmotic stress	GRMZM2G048013	6970	response to osmotic stress	0.00145819	(5746)mitochondrial respiratory chain|(4129)cytochrome-c oxidase activity|(9055)electron carrier activity|(5774)vacuolar membrane|(5739)mitochondrion
6970	response to osmotic stress	GRMZM2G061447	6970	response to osmotic stress	0.0090768	(6468)protein phosphorylation|(5524)ATP binding|(5886)plasma membrane|(4674)protein serine/threonine kinase activity
6970	response to osmotic stress	GRMZM2G088436	6970	response to osmotic stress	0.00955098	(16021)integral component of membrane
6970	response to osmotic stress	GRMZM2G105712	6970	response to osmotic stress	0.0016596	(3735)structural constituent of ribosome|(5840)ribosome|(6414)translational elongation
6970	response to osmotic stress	GRMZM2G092752	6970	response to osmotic stress	0.00869964	null
6970	response to osmotic stress	GRMZM2G024310	6970	response to osmotic stress	0.00985703	(9555)pollen development|(50897)cobalt ion binding|(5730)nucleolus|(45263)proton-transporting ATP synthase complex, coupling factor F(o)|(8270)zinc ion binding|(5507)copper ion binding|(9507)chloroplast|(5753)mitochondrial proton-transporting ATP synthase complex|(15992)proton transport|(16020)membrane|(5739)mitochondrion
6970	response to osmotic stress	GRMZM2G135165	6970	response to osmotic stress	0.00905646	(16023)cytoplasmic, membrane-bounded vesicle
6970	response to osmotic stress	GRMZM2G323622	6970	response to osmotic stress	0.00670369	(3777)microtubule motor activity|(5524)ATP binding|(7018)microtubule-based movement|(8017)microtubule binding|(5737)cytoplasm|(5874)microtubule|(5871)kinesin complex|(16887)ATPase activity
6970	response to osmotic stress	GRMZM2G160541	6970	response to osmotic stress	0.00136796	(6559)L-phenylalanine catabolic process|(5737)cytoplasm|(9058)biosynthetic process|(16841)ammonia-lyase activity|(6952)defense response|(9611)response to wounding
6970	response to osmotic stress	GRMZM2G082855	6970	response to osmotic stress	0.00278923	(5524)ATP binding|(6468)protein phosphorylation|(5515)protein binding|(10103)stomatal complex morphogenesis|(16021)integral component of membrane|(5886)plasma membrane|(4674)protein serine/threonine kinase activity|(48481)plant ovule development|(5576)extracellular region|(9553)embryo sac development|(16020)membrane
6970	response to osmotic stress	GRMZM2G119850	6970	response to osmotic stress	0.00258386	(5515)protein binding|(6468)protein phosphorylation|(16021)integral component of membrane|(5886)plasma membrane|(4674)protein serine/threonine kinase activity|(7169)transmembrane receptor protein tyrosine kinase signaling pathway|(5524)ATP binding|(4672)protein kinase activity
6970	response to osmotic stress	GRMZM2G119499	6970	response to osmotic stress	0.000649288	(5515)protein binding
6970	response to osmotic stress	GRMZM2G019266	6970	response to osmotic stress	0.000319162	(3676)nucleic acid binding|(166)nucleotide binding
6970	response to osmotic stress	GRMZM2G057086	6970	response to osmotic stress	0.00366573	(5506)iron ion binding|(20037)heme binding|(52722)fatty acid in-chain hydroxylase activity|(16021)integral component of membrane|(5739)mitochondrion|(44550)secondary metabolite biosynthetic process|(48868)pollen tube development|(5576)extracellular region|(16709)oxidoreductase activity, acting on paired donors, with incorporation or reduction of molecular oxygen, NAD(P)H as one donor, and incorpo…
6970	response to osmotic stress	GRMZM2G113863	6970	response to osmotic stress	0.00386789	(30001)metal ion transport|(46872)metal ion binding|(5634)nucleus
6970	response to osmotic stress	GRMZM2G178341	6970	response to osmotic stress	0.000833736	(3735)structural constituent of ribosome|(5618)cell wall|(5515)protein binding|(5886)plasma membrane|(6413)translational initiation|(19843)rRNA binding|(9506)plasmodesma|(5730)nucleolus|(5774)vacuolar membrane|(42254)ribosome biogenesis|(5794)Golgi apparatus|(22627)cytosolic small ribosomal subunit|(3723)RNA binding|(5773)vacuole|(6412)translation|(15935)small ribosomal subunit|(16020)membrane|(2…
6970	response to osmotic stress	GRMZM2G089949	6970	response to osmotic stress	0.00962874	(3677)DNA binding|(6355)regulation of transcription, DNA-templated
6970	response to osmotic stress	GRMZM2G153683	6970	response to osmotic stress	0.00846847	(16021)integral component of membrane|(9737)response to abscisic acid|(9504)cell plate|(61025)membrane fusion|(16192)vesicle-mediated transport|(9612)response to mechanical stimulus|(911)cytokinesis by cell plate formation|(51707)response to other organism|(5634)nucleus|(5886)plasma membrane|(5484)SNAP receptor activity|(9507)chloroplast|(15031)protein transport|(5515)protein binding
6970	response to osmotic stress	GRMZM2G057000	6970	response to osmotic stress	0.00106214	(50660)flavin adenine dinucleotide binding|(55114)oxidation-reduction process|(16021)integral component of membrane|(5783)endoplasmic reticulum|(16614)oxidoreductase activity, acting on CH-OH group of donors|(50614)delta24-sterol reductase activity|(9808)lignin metabolic process|(9416)response to light stimulus|(5774)vacuolar membrane|(5516)calmodulin binding|(5634)nucleus|(5886)plasma membrane|(…
6970	response to osmotic stress	GRMZM2G163724	6970	response to osmotic stress	0.00367603	(5524)ATP binding|(6468)protein phosphorylation|(5515)protein binding|(16021)integral component of membrane|(4674)protein serine/threonine kinase activity|(7169)transmembrane receptor protein tyrosine kinase signaling pathway|(4672)protein kinase activity
6970	response to osmotic stress	GRMZM2G115424	6970	response to osmotic stress	0.00661807	(6355)regulation of transcription, DNA-templated|(42393)histone binding|(8270)zinc ion binding
6970	response to osmotic stress	GRMZM2G438386	6970	response to osmotic stress	0.000319162	(5507)copper ion binding|(55114)oxidation-reduction process|(30599)pectinesterase activity|(9505)plant-type cell wall|(9932)cell tip growth|(5774)vacuolar membrane|(5829)cytosol|(48046)apoplast|(9506)plasmodesma|(46658)anchored component of plasma membrane|(16722)oxidoreductase activity, oxidizing metal ions|(16491)oxidoreductase activity|(5576)extracellular region
6970	response to osmotic stress	GRMZM2G116360	6970	response to osmotic stress	0.00576557	(16788)hydrolase activity, acting on ester bonds|(6629)lipid metabolic process
6970	response to osmotic stress	GRMZM2G132212	6970	response to osmotic stress	0.00973496	(4672)protein kinase activity|(6468)protein phosphorylation|(5515)protein binding|(4674)protein serine/threonine kinase activity|(5524)ATP binding
6970	response to osmotic stress	GRMZM2G062554	6970	response to osmotic stress	0.00418902	(6624)vacuolar protein processing|(323)lytic vacuole|(5576)extracellular region|(9611)response to wounding|(9723)response to ethylene|(4197)cysteine-type endopeptidase activity|(10150)leaf senescence|(51603)proteolysis involved in cellular protein catabolic process|(9751)response to salicylic acid|(9753)response to jasmonic acid|(6508)proteolysis
6970	response to osmotic stress	GRMZM2G090738	6970	response to osmotic stress	0.00839043	(3735)structural constituent of ribosome|(6412)translation|(8097)5S rRNA binding|(9735)response to cytokinin|(5773)vacuole|(5730)nucleolus|(22625)cytosolic large ribosomal subunit|(8283)cell proliferation|(9965)leaf morphogenesis|(5886)plasma membrane|(27)ribosomal large subunit assembly|(10015)root morphogenesis|(5794)Golgi apparatus|(5829)cytosol|(22626)cytosolic ribosome|(6913)nucleocytoplasmi…
6970	response to osmotic stress	GRMZM2G074193	6970	response to osmotic stress	0.00597939	(15035)protein disulfide oxidoreductase activity|(9817)defense response to fungus, incompatible interaction|(5829)cytosol
6970	response to osmotic stress	GRMZM2G021219	6970	response to osmotic stress	0.00752541	(10369)chromocenter|(5737)cytoplasm|(5730)nucleolus|(10286)heat acclimation
6970	response to osmotic stress	GRMZM2G396540	6970	response to osmotic stress	0.00504361	(5576)extracellular region|(16021)integral component of membrane|(5886)plasma membrane|(9506)plasmodesma
6970	response to osmotic stress	GRMZM2G126507	6970	response to osmotic stress	0.00752541	(5515)protein binding
6970	response to osmotic stress	GRMZM2G139874	6970	response to osmotic stress	0.00852308	(5506)iron ion binding|(16705)oxidoreductase activity, acting on paired donors, with incorporation or reduction of molecular oxygen|(20037)heme binding|(55114)oxidation-reduction process
6970	response to osmotic stress	AC196475.3_FG005	6970	response to osmotic stress	0.00243859	(3677)DNA binding|(6355)regulation of transcription, DNA-templated
6970	response to osmotic stress	GRMZM2G041175	6970	response to osmotic stress	0.00669503	(16021)integral component of membrane|(7568)aging|(50829)defense response to Gram-negative bacterium|(5576)extracellular region|(5634)nucleus|(48527)lateral root development|(5886)plasma membrane|(80022)primary root development|(9506)plasmodesma|(5794)Golgi apparatus|(16020)membrane
6970	response to osmotic stress	GRMZM2G077253	6970	response to osmotic stress	0.00775637	(5515)protein binding
6970	response to osmotic stress	GRMZM2G101523	6970	response to osmotic stress	0.00782442	(46872)metal ion binding|(5634)nucleus|(35091)phosphatidylinositol binding|(7165)signal transduction|(9506)plasmodesma|(5515)protein binding
6970	response to osmotic stress	GRMZM2G026447	6970	response to osmotic stress	0.00484507	(9626)plant-type hypersensitive response
6970	response to osmotic stress	GRMZM2G126865	6970	response to osmotic stress	0.0085292	(16021)integral component of membrane|(10008)endosome membrane|(5739)mitochondrion|(5886)plasma membrane|(9505)plant-type cell wall|(9506)plasmodesma|(5802)trans-Golgi network|(5576)extracellular region|(139)Golgi membrane|(5768)endosome|(5774)vacuolar membrane|(5794)Golgi apparatus|(5773)vacuole
6970	response to osmotic stress	GRMZM2G312838	6970	response to osmotic stress	0.00606813	(5515)protein binding|(9738)abscisic acid-activated signaling pathway|(5773)vacuole|(46872)metal ion binding|(5886)plasma membrane
6970	response to osmotic stress	GRMZM2G052088	6970	response to osmotic stress	0.0024481	(325)plant-type vacuole|(46961)proton-transporting ATPase activity, rotational mechanism|(5774)vacuolar membrane|(5886)plasma membrane|(33179)proton-transporting V-type ATPase, V0 domain|(9506)plasmodesma|(5794)Golgi apparatus|(15991)ATP hydrolysis coupled proton transport|(15078)hydrogen ion transmembrane transporter activity|(5773)vacuole
6970	response to osmotic stress	GRMZM2G038532	6970	response to osmotic stress	0.00852308	(5777)peroxisome|(5634)nucleus|(50662)coenzyme binding
6970	response to osmotic stress	GRMZM2G039934	6970	response to osmotic stress	0.00337437	(5515)protein binding|(5524)ATP binding|(6468)protein phosphorylation|(10089)xylem development|(16021)integral component of membrane|(7169)transmembrane receptor protein tyrosine kinase signaling pathway|(51301)cell division|(10223)secondary shoot formation|(10067)procambium histogenesis|(2000604)negative regulation of secondary growth|(5886)plasma membrane|(4674)protein serine/threonine kinase a…
6970	response to osmotic stress	GRMZM2G020484	6970	response to osmotic stress	0.00477033	(16021)integral component of membrane|(9860)pollen tube growth|(6807)nitrogen compound metabolic process|(5886)plasma membrane|(9506)plasmodesma|(42939)tripeptide transport|(15031)protein transport|(42938)dipeptide transport|(42937)tripeptide transporter activity|(42936)dipeptide transporter activity|(5215)transporter activity|(16020)membrane|(6857)oligopeptide transport
6970	response to osmotic stress	GRMZM6G287292	6970	response to osmotic stress	0.00669503	null
6970	response to osmotic stress	GRMZM2G029641	6970	response to osmotic stress	0.00522745	(4185)serine-type carboxypeptidase activity|(6508)proteolysis
6970	response to osmotic stress	GRMZM2G336909	6970	response to osmotic stress	0.00412216	(5634)nucleus|(8270)zinc ion binding|(42393)histone binding|(10429)methyl-CpNpN binding|(10428)methyl-CpNpG binding|(51567)histone H3-K9 methylation|(10216)maintenance of DNA methylation|(8327)methyl-CpG binding|(775)chromosome, centromeric region|(46974)histone methyltransferase activity (H3-K9 specific)|(10385)double-stranded methylated DNA binding|(16571)histone methylation|(18022)peptidyl-lys…
6970	response to osmotic stress	GRMZM2G312944	6970	response to osmotic stress	0.00914623	(8168)methyltransferase activity|(5634)nucleus|(6400)tRNA modification|(80179)1-methylguanosine metabolic process
6970	response to osmotic stress	GRMZM2G102583	6970	response to osmotic stress	0.00504361	(3700)transcription factor activity, sequence-specific DNA binding|(6355)regulation of transcription, DNA-templated|(43565)sequence-specific DNA binding|(10200)response to chitin|(5516)calmodulin binding|(5634)nucleus|(42742)defense response to bacterium
6970	response to osmotic stress	GRMZM2G032977	6970	response to osmotic stress	0.00905646	(3676)nucleic acid binding|(4519)endonuclease activity|(6308)DNA catabolic process
6970	response to osmotic stress	GRMZM2G048200	6970	response to osmotic stress	0.00323633	(16788)hydrolase activity, acting on ester bonds|(6629)lipid metabolic process
6970	response to osmotic stress	GRMZM2G071720	6970	response to osmotic stress	0.00325434	(5794)Golgi apparatus
6970	response to osmotic stress	GRMZM2G073814	6970	response to osmotic stress	0.00374173	(51287)NAD binding|(55114)oxidation-reduction process|(16616)oxidoreductase activity, acting on the CH-OH group of donors, NAD or NADP as acceptor|(16597)amino acid binding|(4617)phosphoglycerate dehydrogenase activity|(6564)L-serine biosynthetic process
6970	response to osmotic stress	GRMZM2G156861	6970	response to osmotic stress	0.0032653	(46872)metal ion binding|(5515)protein binding|(31408)oxylipin biosynthetic process|(6633)fatty acid biosynthetic process|(1900366)negative regulation of defense response to insect|(34440)lipid oxidation|(10311)lateral root formation|(1990136)linoleate 9S-lipoxygenase activity|(9507)chloroplast|(5506)iron ion binding|(16165)linoleate 13S-lipoxygenase activity|(9611)response to wounding|(51707)res…
6970	response to osmotic stress	GRMZM2G022180	6970	response to osmotic stress	0.00385159	(5509)calcium ion binding|(6457)protein folding|(51082)unfolded protein binding|(16021)integral component of membrane|(5739)mitochondrion|(5886)plasma membrane|(9505)plant-type cell wall|(30246)carbohydrate binding|(9506)plasmodesma|(9507)chloroplast|(5789)endoplasmic reticulum membrane|(5774)vacuolar membrane|(5794)Golgi apparatus|(5783)endoplasmic reticulum|(16020)membrane|(5773)vacuole|(43231)…
6970	response to osmotic stress	GRMZM2G305822	6970	response to osmotic stress	0.00292336	(4842)ubiquitin-protein transferase activity|(16567)protein ubiquitination|(5524)ATP binding|(6468)protein phosphorylation|(16874)ligase activity|(5886)plasma membrane|(4674)protein serine/threonine kinase activity|(151)ubiquitin ligase complex|(6950)response to stress
6970	response to osmotic stress	GRMZM2G162688	6970	response to osmotic stress	0.00150553	(5515)protein binding|(5634)nucleus|(5886)plasma membrane|(42542)response to hydrogen peroxide|(46686)response to cadmium ion|(9644)response to high light intensity|(5829)cytosol|(10286)heat acclimation|(9408)response to heat
6970	response to osmotic stress	GRMZM2G369939	6970	response to osmotic stress	0.00261866	(5515)protein binding|(3743)translation initiation factor activity|(5634)nucleus|(5829)cytosol|(5525)GTP binding|(6446)regulation of translational initiation|(6413)translational initiation|(5737)cytoplasm
6970	response to osmotic stress	GRMZM2G175480	6970	response to osmotic stress	0.00914623	(46983)protein dimerization activity|(6355)regulation of transcription, DNA-templated|(10200)response to chitin
6970	response to osmotic stress	GRMZM2G104955	6970	response to osmotic stress	0.00511375	(290)deadenylation-dependent decapping of nuclear-transcribed mRNA|(45087)innate immune response|(5783)endoplasmic reticulum|(33962)cytoplasmic mRNA processing body assembly|(5634)nucleus|(5515)protein binding|(19827)stem cell population maintenance|(16853)isomerase activity|(3723)RNA binding|(932)cytoplasmic mRNA processing body
6970	response to osmotic stress	GRMZM2G157219	6970	response to osmotic stress	0.00359697	(3677)DNA binding
6970	response to osmotic stress	GRMZM5G815894	6970	response to osmotic stress	0.00914623	(3735)structural constituent of ribosome|(5840)ribosome|(6412)translation|(8097)5S rRNA binding
6970	response to osmotic stress	GRMZM2G060714	6970	response to osmotic stress	0.00466713	(43531)ADP binding
6970	response to osmotic stress	GRMZM2G369912	6970	response to osmotic stress	0.00145819	(159)protein phosphatase type 2A complex|(7165)signal transduction|(8601)protein phosphatase type 2A regulator activity|(5829)cytosol|(5777)peroxisome|(5730)nucleolus|(90342)regulation of cell aging|(10090)trichome morphogenesis|(31348)negative regulation of defense response|(6555)methionine metabolic process|(8266)poly(U) RNA binding|(5634)nucleus|(5739)mitochondrion|(5488)binding
6970	response to osmotic stress	GRMZM2G410991	6970	response to osmotic stress	0.0060014	(16998)cell wall macromolecule catabolic process|(43621)protein self-association
6970	response to osmotic stress	GRMZM2G416632	6970	response to osmotic stress	0.0085292	(5515)protein binding|(4364)glutathione transferase activity|(9751)response to salicylic acid|(9636)response to toxic substance|(9407)toxin catabolic process|(5829)cytosol|(6749)glutathione metabolic process|(6952)defense response
6970	response to osmotic stress	GRMZM2G015100	6970	response to osmotic stress	0.00539664	(1522)pseudouridine synthesis|(42254)ribosome biogenesis|(5634)nucleus|(9506)plasmodesma
6970	response to osmotic stress	GRMZM2G070422	6970	response to osmotic stress	0.00962874	(55114)oxidation-reduction process|(6633)fatty acid biosynthetic process|(9941)chloroplast envelope|(16631)enoyl-[acyl-carrier-protein] reductase activity|(4318)enoyl-[acyl-carrier-protein] reductase (NADH) activity|(9579)thylakoid|(9570)chloroplast stroma|(5835)fatty acid synthase complex|(5507)copper ion binding|(9507)chloroplast
6970	response to osmotic stress	GRMZM2G056513	6970	response to osmotic stress	0.00720399	null
6970	response to osmotic stress	GRMZM2G084767	6970	response to osmotic stress	0.00706295	(6886)intracellular protein transport|(8536)Ran GTPase binding|(5829)cytosol|(8565)protein transporter activity|(6913)nucleocytoplasmic transport
6970	response to osmotic stress	GRMZM2G159179	6970	response to osmotic stress	0.00870342	(5506)iron ion binding|(20037)heme binding|(55114)oxidation-reduction process|(16021)integral component of membrane|(18685)alkane 1-monooxygenase activity|(43231)intracellular membrane-bounded organelle|(5576)extracellular region|(9611)response to wounding|(19825)oxygen binding|(16705)oxidoreductase activity, acting on paired donors, with incorporation or reduction of molecular oxygen
6970	response to osmotic stress	GRMZM2G165044	6970	response to osmotic stress	0.00396569	(5515)protein binding|(8270)zinc ion binding|(5634)nucleus
6970	response to osmotic stress	GRMZM2G406603	6970	response to osmotic stress	0.00413366	(6633)fatty acid biosynthetic process|(16790)thiolester hydrolase activity|(9536)plastid|(16297)acyl-[acyl-carrier-protein] hydrolase activity|(36)ACP phosphopantetheine attachment site binding involved in fatty acid biosynthetic process
6970	response to osmotic stress	GRMZM2G421791	6970	response to osmotic stress	0.00316318	(16757)transferase activity, transferring glycosyl groups|(5739)mitochondrion|(16021)integral component of membrane
6970	response to osmotic stress	GRMZM2G019586	6970	response to osmotic stress	0.00157862	(9507)chloroplast|(5886)plasma membrane
6970	response to osmotic stress	GRMZM2G105005	6970	response to osmotic stress	0.00720399	(5515)protein binding|(16740)transferase activity|(5829)cytosol|(5634)nucleus|(46686)response to cadmium ion
6970	response to osmotic stress	GRMZM2G081886	6970	response to osmotic stress	0.000319162	(51287)NAD binding|(55114)oxidation-reduction process|(16597)amino acid binding|(16020)membrane|(5739)mitochondrion|(5524)ATP binding|(9570)chloroplast stroma|(9561)megagametogenesis|(5829)cytosol|(4617)phosphoglycerate dehydrogenase activity|(9555)pollen development|(6564)L-serine biosynthetic process|(9793)embryo development ending in seed dormancy|(9507)chloroplast|(5634)nucleus|(5515)protein …
6970	response to osmotic stress	GRMZM5G838098	6970	response to osmotic stress	0.00851887	(5515)protein binding
6970	response to osmotic stress	GRMZM2G044882	6970	response to osmotic stress	0.000901883	(6629)lipid metabolic process|(16788)hydrolase activity, acting on ester bonds
6970	response to osmotic stress	GRMZM2G075655	6970	response to osmotic stress	0.00308523	(16021)integral component of membrane|(5783)endoplasmic reticulum|(5774)vacuolar membrane|(5576)extracellular region|(5794)Golgi apparatus
6970	response to osmotic stress	GRMZM2G053273	6970	response to osmotic stress	0.00350602	(16021)integral component of membrane|(5886)plasma membrane|(46907)intracellular transport|(16032)viral process|(5789)endoplasmic reticulum membrane|(5198)structural molecule activity
6970	response to osmotic stress	GRMZM5G890561	6970	response to osmotic stress	0.00928169	(3735)structural constituent of ribosome|(5840)ribosome|(6412)translation|(22625)cytosolic large ribosomal subunit
6970	response to osmotic stress	GRMZM2G301194	6970	response to osmotic stress	0.00292151	(3777)microtubule motor activity|(5524)ATP binding|(7018)microtubule-based movement|(8017)microtubule binding|(9060)aerobic respiration|(5739)mitochondrion|(5874)microtubule|(5871)kinesin complex|(16887)ATPase activity|(5515)protein binding
6970	response to osmotic stress	GRMZM2G134889	6970	response to osmotic stress	0.00611418	(45454)cell redox homeostasis|(34976)response to endoplasmic reticulum stress|(5739)mitochondrion|(5618)cell wall|(3756)protein disulfide isomerase activity|(5634)nucleus|(6457)protein folding|(9507)chloroplast|(6979)response to oxidative stress|(5788)endoplasmic reticulum lumen|(5576)extracellular region|(5774)vacuolar membrane|(5794)Golgi apparatus|(5783)endoplasmic reticulum|(6662)glycerol eth…
6970	response to osmotic stress	GRMZM2G082974	6970	response to osmotic stress	0.00905646	(3746)translation elongation factor activity|(6452)translational frameshifting|(43022)ribosome binding|(45901)positive regulation of translational elongation|(45905)positive regulation of translational termination|(5634)nucleus|(42742)defense response to bacterium|(6413)translational initiation|(46686)response to cadmium ion|(3743)translation initiation factor activity|(5794)Golgi apparatus|(9611…
6970	response to osmotic stress	GRMZM2G045027	6970	response to osmotic stress	0.00839043	(43531)ADP binding|(5515)protein binding|(6952)defense response
6970	response to osmotic stress	GRMZM2G042895	6970	response to osmotic stress	0.00841472	(46983)protein dimerization activity|(3677)DNA binding|(6355)regulation of transcription, DNA-templated|(3700)transcription factor activity, sequence-specific DNA binding|(5634)nucleus
6970	response to osmotic stress	GRMZM5G898755	6970	response to osmotic stress	0.000586999	(6869)lipid transport|(5576)extracellular region|(8289)lipid binding
6970	response to osmotic stress	GRMZM5G813584	6970	response to osmotic stress	0.000964374	(16020)membrane|(5773)vacuole|(5730)nucleolus|(22625)cytosolic large ribosomal subunit|(3735)structural constituent of ribosome|(6412)translation|(27)ribosomal large subunit assembly|(19843)rRNA binding|(9506)plasmodesma|(9507)chloroplast|(5794)Golgi apparatus|(5829)cytosol|(22626)cytosolic ribosome|(5840)ribosome
6970	response to osmotic stress	GRMZM2G136158	6970	response to osmotic stress	0.000981891	(4601)peroxidase activity|(6979)response to oxidative stress|(20037)heme binding|(55114)oxidation-reduction process
6970	response to osmotic stress	GRMZM2G104655	6970	response to osmotic stress	0.00852308	(30246)carbohydrate binding|(4672)protein kinase activity|(5524)ATP binding|(6468)protein phosphorylation|(4674)protein serine/threonine kinase activity
6970	response to osmotic stress	GRMZM2G141735	6970	response to osmotic stress	0.00910087	(6886)intracellular protein transport|(6888)ER to Golgi vesicle-mediated transport|(30127)COPII vesicle coat|(8270)zinc ion binding|(5215)transporter activity
6970	response to osmotic stress	GRMZM2G418343	6970	response to osmotic stress	0.00576557	(31540)regulation of anthocyanin biosynthetic process
6970	response to osmotic stress	GRMZM2G063657	6970	response to osmotic stress	0.00173206	(16779)nucleotidyltransferase activity
6970	response to osmotic stress	GRMZM2G068904	42539	hypotonic salinity response	0.00257246	(5516)calmodulin binding|(42391)regulation of membrane potential|(70588)calcium ion transmembrane transport|(16324)apical plasma membrane|(5249)voltage-gated potassium channel activity|(5887)integral component of plasma membrane|(9860)pollen tube growth|(5262)calcium channel activity|(6874)cellular calcium ion homeostasis|(30552)cAMP binding|(30553)cGMP binding|(16020)membrane|(6813)potassium ion…
6970	response to osmotic stress	GRMZM2G070761	43157	response to cation stress	0.00905646	(8234)cysteine-type peptidase activity|(6508)proteolysis
6970	response to osmotic stress	GRMZM2G456997	43157	response to cation stress	0.00905646	(10266)response to vitamin B1|(5618)cell wall|(9617)response to bacterium|(9723)response to ethylene|(80027)response to herbivore|(48046)apoplast|(9627)systemic acquired resistance|(9414)response to water deprivation|(9751)response to salicylic acid|(9753)response to jasmonic acid|(9611)response to wounding|(5576)extracellular region|(6952)defense response
6970	response to osmotic stress	GRMZM2G067910	43157	response to cation stress	0.00846847	(3824)catalytic activity|(5634)nucleus|(4721)phosphoprotein phosphatase activity|(5515)protein binding|(5886)plasma membrane|(6470)protein dephosphorylation
6970	response to osmotic stress	GRMZM2G056513	43157	response to cation stress	0.00989342	null
6970	response to osmotic stress	GRMZM2G174568	43157	response to cation stress	0.00985703	(16021)integral component of membrane|(5778)peroxisomal membrane|(6633)fatty acid biosynthetic process|(7031)peroxisome organization|(5789)endoplasmic reticulum membrane|(5777)peroxisome
6970	response to osmotic stress	GRMZM5G851862	43157	response to cation stress	0.00606813	(5506)iron ion binding|(20037)heme binding|(55114)oxidation-reduction process|(5576)extracellular region|(16709)oxidoreductase activity, acting on paired donors, with incorporation or reduction of molecular oxygen, NAD(P)H as one donor, and incorporation of one atom of oxygen|(16021)integral component of membrane|(44550)secondary metabolite biosynthetic process|(19825)oxygen binding|(16705)oxidor…
6970	response to osmotic stress	GRMZM2G164821	43157	response to cation stress	0.00901281	(16021)integral component of membrane|(10008)endosome membrane|(5739)mitochondrion|(9624)response to nematode|(9505)plant-type cell wall|(61025)membrane fusion|(5802)trans-Golgi network|(5576)extracellular region|(9524)phragmoplast|(6810)transport|(5484)SNAP receptor activity|(9506)plasmodesma|(139)Golgi membrane|(5794)Golgi apparatus|(16020)membrane|(5768)endosome|(5774)vacuolar membrane
6970	response to osmotic stress	GRMZM2G047791	43157	response to cation stress	0.00876662	null
6970	response to osmotic stress	GRMZM2G117642	43157	response to cation stress	0.00761306	(5739)mitochondrion|(46686)response to cadmium ion|(8652)cellular amino acid biosynthetic process|(9941)chloroplast envelope|(9579)thylakoid|(4521)endoribonuclease activity|(5773)vacuole|(9570)chloroplast stroma|(9097)isoleucine biosynthetic process|(19239)deaminase activity|(9636)response to toxic substance|(9536)plastid|(9507)chloroplast
6970	response to osmotic stress	GRMZM2G082581	43157	response to cation stress	0.00787473	(5739)mitochondrion|(4450)isocitrate dehydrogenase (NADP+) activity|(287)magnesium ion binding|(6102)isocitrate metabolic process|(9534)chloroplast thylakoid|(9570)chloroplast stroma|(6099)tricarboxylic acid cycle|(51287)NAD binding|(55114)oxidation-reduction process
6970	response to osmotic stress	GRMZM2G430849	43157	response to cation stress	0.00670369	(3677)DNA binding|(6355)regulation of transcription, DNA-templated
6970	response to osmotic stress	GRMZM2G147046	43157	response to cation stress	0.00913123	(16021)integral component of membrane|(15031)protein transport|(5773)vacuole|(16192)vesicle-mediated transport|(32580)Golgi cisterna membrane|(5783)endoplasmic reticulum|(6810)transport|(5794)Golgi apparatus
6970	response to osmotic stress	GRMZM2G105167	43157	response to cation stress	0.00913123	(16021)integral component of membrane|(30246)carbohydrate binding|(9507)chloroplast|(5789)endoplasmic reticulum membrane|(5783)endoplasmic reticulum
6970	response to osmotic stress	GRMZM2G363460	43157	response to cation stress	0.00846847	(5829)cytosol|(5886)plasma membrane|(5634)nucleus|(5515)protein binding|(16560)protein import into peroxisome matrix, docking|(8565)protein transporter activity|(5778)peroxisomal membrane|(5739)mitochondrion|(16021)integral component of membrane|(7031)peroxisome organization|(6625)protein targeting to peroxisome|(5777)peroxisome
6970	response to osmotic stress	GRMZM2G071844	43157	response to cation stress	0.00645115	null
6970	response to osmotic stress	GRMZM2G349187	43157	response to cation stress	0.00913123	(5506)iron ion binding|(16705)oxidoreductase activity, acting on paired donors, with incorporation or reduction of molecular oxygen|(20037)heme binding|(55114)oxidation-reduction process
6970	response to osmotic stress	GRMZM2G042027	43157	response to cation stress	0.00712932	(16021)integral component of membrane|(31969)chloroplast membrane|(95)S-adenosyl-L-methionine transmembrane transporter activity|(5743)mitochondrial inner membrane|(55085)transmembrane transport|(15805)S-adenosyl-L-methionine transport|(9658)chloroplast organization|(3735)structural constituent of ribosome|(6412)translation|(6839)mitochondrial transport|(9507)chloroplast|(5739)mitochondrion|(9536…
6970	response to osmotic stress	GRMZM2G000076	43157	response to cation stress	0.00846847	null
6970	response to osmotic stress	GRMZM2G039906	43157	response to cation stress	0.00853162	(16021)integral component of membrane|(5794)Golgi apparatus|(16020)membrane
6970	response to osmotic stress	GRMZM2G070693	43157	response to cation stress	0.00942618	(16021)integral component of membrane|(32580)Golgi cisterna membrane|(16192)vesicle-mediated transport|(8320)protein transmembrane transporter activity|(30134)ER to Golgi transport vesicle|(5789)endoplasmic reticulum membrane|(6886)intracellular protein transport|(6810)transport|(5783)endoplasmic reticulum|(5794)Golgi apparatus
6970	response to osmotic stress	GRMZM2G065585	9651	response to salt stress	0.00846847	(5975)carbohydrate metabolic process|(5618)cell wall|(9617)response to bacterium|(8810)cellulase activity|(5783)endoplasmic reticulum|(30247)polysaccharide binding|(48046)apoplast|(46658)anchored component of plasma membrane|(5773)vacuole|(42973)glucan endo-1,3-beta-D-glucosidase activity|(5615)extracellular space|(6952)defense response
6970	response to osmotic stress	GRMZM2G410865	9651	response to salt stress	0.00723881	(50662)coenzyme binding|(3824)catalytic activity|(44237)cellular metabolic process
6970	response to osmotic stress	GRMZM2G110145	9651	response to salt stress	0.00864689	(16760)cellulose synthase (UDP-forming) activity|(30244)cellulose biosynthetic process|(16021)integral component of membrane|(10330)cellulose synthase complex|(71555)cell wall organization|(16049)cell growth|(5515)protein binding|(5886)plasma membrane|(10192)mucilage biosynthetic process|(8270)zinc ion binding|(10214)seed coat development|(43622)cortical microtubule organization|(9833)plant-type …
6970	response to osmotic stress	GRMZM2G341404	9651	response to salt stress	0.00169258	(5886)plasma membrane|(6457)protein folding|(5788)endoplasmic reticulum lumen|(44794)positive regulation by host of viral process|(5515)protein binding|(5783)endoplasmic reticulum|(31072)heat shock protein binding|(51082)unfolded protein binding
6970	response to osmotic stress	GRMZM2G164797	9651	response to salt stress	0.00884124	(15095)magnesium ion transmembrane transporter activity|(15693)magnesium ion transport|(16021)integral component of membrane|(5886)plasma membrane|(16020)membrane
6970	response to osmotic stress	GRMZM2G128641	9651	response to salt stress	0.00495172	(16021)integral component of membrane|(5886)plasma membrane|(9506)plasmodesma|(9507)chloroplast|(6811)ion transport|(139)Golgi membrane|(5794)Golgi apparatus
6970	response to osmotic stress	GRMZM2G170281	9651	response to salt stress	0.00152461	(16021)integral component of membrane|(10008)endosome membrane|(5739)mitochondrion|(5886)plasma membrane|(9505)plant-type cell wall|(9506)plasmodesma|(5802)trans-Golgi network|(5576)extracellular region|(139)Golgi membrane|(5794)Golgi apparatus|(5774)vacuolar membrane|(5768)endosome
6970	response to osmotic stress	GRMZM2G177621	9651	response to salt stress	0.00650621	(16021)integral component of membrane|(10008)endosome membrane|(5739)mitochondrion|(9524)phragmoplast|(9624)response to nematode|(5484)SNAP receptor activity|(61025)membrane fusion|(139)Golgi membrane
6970	response to osmotic stress	GRMZM2G024303	9651	response to salt stress	0.000368281	(55114)oxidation-reduction process|(50897)cobalt ion binding|(5739)mitochondrion|(16491)oxidoreductase activity|(8270)zinc ion binding|(16747)transferase activity, transferring acyl groups other than amino-acyl groups
6970	response to osmotic stress	GRMZM2G015295	9651	response to salt stress	0.000449496	(4013)adenosylhomocysteinase activity|(6730)one-carbon metabolic process|(9793)embryo development ending in seed dormancy|(5507)copper ion binding|(5886)plasma membrane|(33353)S-adenosylmethionine cycle|(5794)Golgi apparatus|(9506)plasmodesma|(48046)apoplast|(5829)cytosol|(16441)posttranscriptional gene silencing|(5774)vacuolar membrane|(6346)methylation-dependent chromatin silencing|(16020)membr…
6970	response to osmotic stress	GRMZM5G864319	9651	response to salt stress	0.00606813	(3995)acyl-CoA dehydrogenase activity|(3997)acyl-CoA oxidase activity|(5777)peroxisome|(50660)flavin adenine dinucleotide binding|(9620)response to fungus|(46686)response to cadmium ion|(55088)lipid homeostasis|(2213)defense response to insect|(9611)response to wounding|(9055)electron carrier activity|(9695)jasmonic acid biosynthetic process|(1676)long-chain fatty acid metabolic process|(5829)cyt…
6970	response to osmotic stress	GRMZM2G047727	9651	response to salt stress	0.00606813	(3735)structural constituent of ribosome|(6412)translation|(5515)protein binding|(16567)protein ubiquitination|(22625)cytosolic large ribosomal subunit|(5730)nucleolus|(9793)embryo development ending in seed dormancy
6970	response to osmotic stress	GRMZM2G046966	9651	response to salt stress	0.00924181	(8152)metabolic process
6970	response to osmotic stress	GRMZM2G057642	9651	response to salt stress	0.00852308	(3723)RNA binding|(5634)nucleus|(166)nucleotide binding|(3676)nucleic acid binding
6970	response to osmotic stress	GRMZM2G141799	9651	response to salt stress	0.00924181	(55114)oxidation-reduction process|(5829)cytosol|(16491)oxidoreductase activity|(9507)chloroplast|(8152)metabolic process|(2213)defense response to insect|(4022)alcohol dehydrogenase (NAD) activity|(7568)aging|(46686)response to cadmium ion|(80167)response to karrikin
6970	response to osmotic stress	GRMZM2G057852	9651	response to salt stress	0.00903969	(3677)DNA binding|(5730)nucleolus|(9534)chloroplast thylakoid|(9570)chloroplast stroma|(6334)nucleosome assembly|(788)nuclear nucleosome|(46982)protein heterodimerization activity|(9506)plasmodesma|(5634)nucleus|(786)nucleosome
6970	response to osmotic stress	GRMZM2G108474	9651	response to salt stress	0.00905606	(90406)pollen tube|(8017)microtubule binding|(46686)response to cadmium ion|(9860)pollen tube growth|(9579)thylakoid|(9735)response to cytokinin|(5774)vacuolar membrane|(7346)regulation of mitotic cell cycle|(42742)defense response to bacterium|(5829)cytosol|(48046)apoplast|(9506)plasmodesma|(9507)chloroplast|(5794)Golgi apparatus|(9819)drought recovery|(10252)auxin homeostasis|(40014)regulation …
6970	response to osmotic stress	GRMZM2G048434	9651	response to salt stress	0.00202913	(44765)single-organism transport|(16020)membrane
6970	response to osmotic stress	GRMZM2G443265	9651	response to salt stress	0.00713994	(16021)integral component of membrane|(5886)plasma membrane|(8514)organic anion transmembrane transporter activity|(5783)endoplasmic reticulum|(5794)Golgi apparatus|(8643)carbohydrate transport|(16020)membrane
6970	response to osmotic stress	AC217499.3_FG001	9651	response to salt stress	0.00523933	(16021)integral component of membrane|(5634)nucleus
6970	response to osmotic stress	GRMZM2G118243	9651	response to salt stress	0.00236438	(5524)ATP binding|(16021)integral component of membrane|(2229)defense response to oomycetes|(80168)abscisic acid transport|(6855)drug transmembrane transport|(15692)lead ion transport|(5515)protein binding|(9723)response to ethylene|(5886)plasma membrane|(46865)terpenoid transport|(10193)response to ozone|(42626)ATPase activity, coupled to transmembrane movement of substances|(42335)cuticle devel…
6970	response to osmotic stress	GRMZM2G122277	9651	response to salt stress	0.00237047	(16760)cellulose synthase (UDP-forming) activity|(30244)cellulose biosynthetic process|(16021)integral component of membrane|(10330)cellulose synthase complex|(71555)cell wall organization|(16049)cell growth|(5515)protein binding|(5886)plasma membrane|(10192)mucilage biosynthetic process|(8270)zinc ion binding|(10214)seed coat development|(9833)plant-type primary cell wall biogenesis|(43622)corti…
6970	response to osmotic stress	GRMZM2G388684	9651	response to salt stress	0.00770781	(5618)cell wall|(6073)cellular glucan metabolic process|(16762)xyloglucan|(48046)apoplast|(4553)hydrolase activity, hydrolyzing O-glycosyl compounds|(16998)cell wall macromolecule catabolic process
6970	response to osmotic stress	GRMZM2G018728	9651	response to salt stress	0.00150553	(5777)peroxisome|(6790)sulfur compound metabolic process|(166)nucleotide binding|(5886)plasma membrane|(8270)zinc ion binding|(5080)protein kinase C binding|(5829)cytosol|(47627)adenylylsulfatase activity|(9150)purine ribonucleotide metabolic process
6970	response to osmotic stress	GRMZM2G046618	9651	response to salt stress	0.0016596	(30599)pectinesterase activity|(42545)cell wall modification|(9617)response to bacterium|(9505)plant-type cell wall|(45330)aspartyl esterase activity|(45490)pectin catabolic process|(46910)pectinesterase inhibitor activity|(5576)extracellular region|(4857)enzyme inhibitor activity|(5618)cell wall
6970	response to osmotic stress	GRMZM2G324705	9651	response to salt stress	0.00349781	(31225)anchored component of membrane|(5634)nucleus|(5886)plasma membrane|(5576)extracellular region
6970	response to osmotic stress	GRMZM5G871520	9651	response to salt stress	0.00504361	(4672)protein kinase activity|(6468)protein phosphorylation|(4674)protein serine/threonine kinase activity|(5524)ATP binding
6970	response to osmotic stress	GRMZM2G071015	9651	response to salt stress	0.00201523	(5515)protein binding|(50832)defense response to fungus|(16021)integral component of membrane|(5576)extracellular region
6970	response to osmotic stress	GRMZM2G130678	9651	response to salt stress	0.00668661	(3779)actin binding|(5737)cytoplasm|(30042)actin filament depolymerization|(15629)actin cytoskeleton
6970	response to osmotic stress	GRMZM2G154178	9651	response to salt stress	0.00396902	(19953)sexual reproduction|(5576)extracellular region|(9664)plant-type cell wall organization
6970	response to osmotic stress	GRMZM2G147422	9651	response to salt stress	0.00367054	(5576)extracellular region|(71555)cell wall organization|(30245)cellulose catabolic process|(8810)cellulase activity|(5886)plasma membrane|(5975)carbohydrate metabolic process|(4553)hydrolase activity, hydrolyzing O-glycosyl compounds
6970	response to osmotic stress	GRMZM2G040689	9651	response to salt stress	0.00566318	(9506)plasmodesma|(16020)membrane|(48046)apoplast|(9535)chloroplast thylakoid membrane|(9507)chloroplast|(6869)lipid transport|(8289)lipid binding
6970	response to osmotic stress	GRMZM2G066902	9651	response to salt stress	0.00394618	(5524)ATP binding
6970	response to osmotic stress	GRMZM2G146358	9651	response to salt stress	0.00924181	(3735)structural constituent of ribosome|(6412)translation|(5886)plasma membrane|(22625)cytosolic large ribosomal subunit|(42254)ribosome biogenesis|(5829)cytosol|(22626)cytosolic ribosome
6970	response to osmotic stress	GRMZM2G033644	9651	response to salt stress	0.00706295	(9744)response to sucrose|(6633)fatty acid biosynthetic process|(43617)cellular response to sucrose starvation|(3826)alpha-ketoacid dehydrogenase activity|(5759)mitochondrial matrix|(9646)response to absence of light|(43754)dihydrolipoyllysine-residue (2-methylpropanoyl)transferase activity|(8270)zinc ion binding|(4147)dihydrolipoamide branched chain acyltransferase activity|(16407)acetyltransfer…
6970	response to osmotic stress	GRMZM2G094051	9651	response to salt stress	0.00490718	(5618)cell wall|(5774)vacuolar membrane|(5730)nucleolus|(22625)cytosolic large ribosomal subunit|(3735)structural constituent of ribosome|(6412)translation|(5886)plasma membrane|(9506)plasmodesma|(9507)chloroplast|(5794)Golgi apparatus|(22626)cytosolic ribosome|(16020)membrane|(5829)cytosol|(5773)vacuole
6970	response to osmotic stress	GRMZM2G123519	9651	response to salt stress	0.00205085	(16881)acid-amino acid ligase activity
6970	response to osmotic stress	GRMZM2G125271	9651	response to salt stress	0.00766702	(5730)nucleolus|(5774)vacuolar membrane|(22627)cytosolic small ribosomal subunit|(3735)structural constituent of ribosome|(5515)protein binding|(6412)translation|(5886)plasma membrane|(19843)rRNA binding|(9507)chloroplast|(5794)Golgi apparatus|(5829)cytosol|(16020)membrane|(22626)cytosolic ribosome
6970	response to osmotic stress	GRMZM2G102230	9651	response to salt stress	0.00761306	(3735)structural constituent of ribosome|(6412)translation|(70180)large ribosomal subunit rRNA binding|(9507)chloroplast|(5730)nucleolus|(22625)cytosolic large ribosomal subunit|(9793)embryo development ending in seed dormancy
6970	response to osmotic stress	GRMZM2G574782	9651	response to salt stress	0.00841472	(46570)methylthioribulose 1-phosphate dehydratase activity|(9570)chloroplast stroma|(43715)2,3-diketo-5-methylthiopentyl-1-phosphate enolase activity|(43716)2-hydroxy-3-keto-5-methylthiopentenyl-1-phosphate phosphatase activity|(8270)zinc ion binding|(5829)cytosol|(19284)L-methionine biosynthetic process from S-adenosylmethionine|(287)magnesium ion binding|(43874)acireductone synthase activity|(1…
6970	response to osmotic stress	GRMZM2G026117	9651	response to salt stress	0.0081276	(4418)hydroxymethylbilane synthase activity|(18160)peptidyl-pyrromethane cofactor linkage|(9941)chloroplast envelope|(6782)protoporphyrinogen IX biosynthetic process|(9570)chloroplast stroma|(42742)defense response to bacterium|(48046)apoplast|(15995)chlorophyll biosynthetic process|(6779)porphyrin-containing compound biosynthetic process|(9507)chloroplast
6970	response to osmotic stress	GRMZM2G121683	9651	response to salt stress	0.00105436	(5634)nucleus|(5886)plasma membrane|(5783)endoplasmic reticulum|(5829)cytosol|(9506)plasmodesma|(5774)vacuolar membrane|(5794)Golgi apparatus|(16020)membrane
6970	response to osmotic stress	GRMZM2G119809	9651	response to salt stress	0.00846847	(3735)structural constituent of ribosome|(6414)translational elongation|(22626)cytosolic ribosome|(5634)nucleus|(5829)cytosol
6970	response to osmotic stress	GRMZM2G180211	9651	response to salt stress	0.00869964	(16021)integral component of membrane|(9543)chloroplast thylakoid lumen|(15914)phospholipid transport|(5515)protein binding|(31902)late endosome membrane|(5886)plasma membrane|(5789)endoplasmic reticulum membrane|(139)Golgi membrane|(5794)Golgi apparatus|(16020)membrane
6970	response to osmotic stress	GRMZM2G057067	9651	response to salt stress	0.00185805	(6355)regulation of transcription, DNA-templated|(46983)protein dimerization activity|(5634)nucleus|(9733)response to auxin|(10102)lateral root morphogenesis|(5515)protein binding
6970	response to osmotic stress	AC205521.3_FG003	9651	response to salt stress	0.00670369	(5886)plasma membrane
6970	response to osmotic stress	GRMZM2G115162	9651	response to salt stress	0.00846847	(30162)regulation of proteolysis|(43161)proteasome-mediated ubiquitin-dependent protein catabolic process|(80185)effector dependent induction by symbiont of host immune response|(9627)systemic acquired resistance|(1901149)salicylic acid binding|(2000022)regulation of jasmonic acid mediated signaling pathway|(5737)cytoplasm|(9816)defense response to bacterium, incompatible interaction|(9817)defens…
6970	response to osmotic stress	GRMZM2G114675	9651	response to salt stress	0.00383411	(46872)metal ion binding|(30001)metal ion transport
6970	response to osmotic stress	GRMZM2G174673	9651	response to salt stress	0.00723881	(30001)metal ion transport|(46872)metal ion binding
6970	response to osmotic stress	GRMZM2G140614	9651	response to salt stress	0.0077884	(4347)glucose-6-phosphate isomerase activity|(6094)gluconeogenesis|(6096)glycolytic process|(5982)starch metabolic process|(9941)chloroplast envelope|(9570)chloroplast stroma|(5829)cytosol|(9911)positive regulation of flower development
6970	response to osmotic stress	GRMZM2G164062	9651	response to salt stress	0.00438847	(6284)base-excision repair|(8725)DNA-3-methyladenine glycosylase activity|(5634)nucleus
6970	response to osmotic stress	GRMZM2G132903	9651	response to salt stress	0.00846847	(3857)3-hydroxyacyl-CoA dehydrogenase activity|(5618)cell wall|(8692)3-hydroxybutyryl-CoA epimerase activity|(5730)nucleolus|(4165)dodecenoyl-CoA delta-isomerase activity|(16508)long-chain-enoyl-CoA hydratase activity|(9695)jasmonic acid biosynthetic process|(9845)seed germination|(5829)cytosol|(9908)flower development|(9506)plasmodesma|(9507)chloroplast|(6635)fatty acid beta-oxidation|(9514)glyo…
6970	response to osmotic stress	GRMZM2G030915	9651	response to salt stress	0.00924181	(3735)structural constituent of ribosome|(6412)translation|(5618)cell wall|(5886)plasma membrane|(9506)plasmodesma|(9507)chloroplast|(5730)nucleolus|(5794)Golgi apparatus|(22627)cytosolic small ribosomal subunit|(22626)cytosolic ribosome|(16020)membrane|(5829)cytosol
6970	response to osmotic stress	GRMZM5G833332	9651	response to salt stress	0.00383411	(5634)nucleus
6970	response to osmotic stress	GRMZM2G156068	9651	response to salt stress	0.00413366	(15986)ATP synthesis coupled proton transport|(46933)proton-transporting ATP synthase activity, rotational mechanism|(275)mitochondrial proton-transporting ATP synthase complex, catalytic core F(1)|(5886)plasma membrane|(8270)zinc ion binding|(50897)cobalt ion binding|(9507)chloroplast|(5794)Golgi apparatus|(6754)ATP biosynthetic process|(5754)mitochondrial proton-transporting ATP synthase, catal…
6970	response to osmotic stress	GRMZM2G100229	9651	response to salt stress	0.00903199	(5516)calmodulin binding|(5634)nucleus|(5886)plasma membrane|(5829)cytosol|(5875)microtubule associated complex|(5773)vacuole|(5515)protein binding
6970	response to osmotic stress	GRMZM2G358311	9651	response to salt stress	0.00384338	null
6970	response to osmotic stress	GRMZM2G034833	9651	response to salt stress	0.00686618	(8270)zinc ion binding|(16021)integral component of membrane|(5634)nucleus|(5886)plasma membrane|(5576)extracellular region|(19706)protein-cysteine S-palmitoyltransferase activity
6970	response to osmotic stress	GRMZM2G057557	9651	response to salt stress	0.00511375	(19867)outer membrane
6970	response to osmotic stress	GRMZM2G043489	9651	response to salt stress	0.00607956	(48638)regulation of developmental growth|(48856)anatomical structure development
6970	response to osmotic stress	GRMZM2G064473	9651	response to salt stress	0.00137858	(5471)ATP|(5524)ATP binding|(6810)transport|(16021)integral component of membrane|(5739)mitochondrion|(31969)chloroplast membrane|(9941)chloroplast envelope|(5737)cytoplasm|(9507)chloroplast|(9536)plastid|(16020)membrane
6970	response to osmotic stress	GRMZM2G025231	9651	response to salt stress	0.00553794	(16020)membrane|(16760)cellulose synthase (UDP-forming) activity|(30244)cellulose biosynthetic process|(5515)protein binding|(8270)zinc ion binding
6970	response to osmotic stress	GRMZM2G068947	9651	response to salt stress	0.00822873	(10181)FMN binding|(55114)oxidation-reduction process|(9751)response to salicylic acid|(5829)cytosol|(10150)leaf senescence|(9695)jasmonic acid biosynthetic process|(16629)12-oxophytodienoate reductase activity|(9611)response to wounding|(46686)response to cadmium ion|(6633)fatty acid biosynthetic process|(31408)oxylipin biosynthetic process|(3959)NADPH dehydrogenase activity|(16491)oxidoreductas…
6970	response to osmotic stress	GRMZM2G307561	9651	response to salt stress	0.00989342	(9624)response to nematode|(15225)biotin transporter activity|(5801)cis-Golgi network|(5887)integral component of plasma membrane|(5774)vacuolar membrane|(9915)phloem sucrose loading|(98655)cation transmembrane transport|(9909)regulation of flower development|(9506)plasmodesma|(48316)seed development|(15992)proton transport|(5985)sucrose metabolic process|(15768)maltose transport|(42951)arbutin t…
6970	response to osmotic stress	GRMZM2G034638	9651	response to salt stress	0.00931145	(6355)regulation of transcription, DNA-templated|(8361)regulation of cell size|(1900056)negative regulation of leaf senescence|(3700)transcription factor activity, sequence-specific DNA binding|(9653)anatomical structure morphogenesis|(5515)protein binding|(5634)nucleus|(987)core promoter proximal region sequence-specific DNA binding|(43565)sequence-specific DNA binding
6970	response to osmotic stress	GRMZM2G054713	9651	response to salt stress	0.00325434	null
6970	response to osmotic stress	GRMZM2G429113	9651	response to salt stress	0.00568586	(3924)GTPase activity|(4871)signal transducer activity|(31683)G-protein beta/gamma-subunit complex binding|(2000067)regulation of root morphogenesis|(5737)cytoplasm|(9737)response to abscisic acid|(9617)response to bacterium|(9744)response to sucrose|(10555)response to mannitol|(5525)GTP binding|(9652)thigmotropism|(46872)metal ion binding|(5834)heterotrimeric G-protein complex|(5634)nucleus|(972…
6970	response to osmotic stress	GRMZM2G076062	9651	response to salt stress	0.00910087	(3723)RNA binding|(5829)cytosol|(5515)protein binding|(5634)nucleus|(5737)cytoplasm
6970	response to osmotic stress	GRMZM2G324314	9651	response to salt stress	0.00927505	(3735)structural constituent of ribosome|(6412)translation|(5618)cell wall|(5524)ATP binding|(5774)vacuolar membrane|(5730)nucleolus|(22625)cytosolic large ribosomal subunit|(5886)plasma membrane|(27)ribosomal large subunit assembly|(9506)plasmodesma|(5794)Golgi apparatus|(9793)embryo development ending in seed dormancy|(5773)vacuole|(22626)cytosolic ribosome|(16020)membrane|(5829)cytosol
6970	response to osmotic stress	GRMZM2G043602	9651	response to salt stress	0.00669503	(55114)oxidation-reduction process|(6633)fatty acid biosynthetic process|(9941)chloroplast envelope|(4316)3-oxoacyl-[acyl-carrier-protein] reductase (NADPH) activity|(9570)chloroplast stroma|(102132)3-oxo-pimeloyl-[acp] methyl ester reductase activity|(51287)NAD binding|(5507)copper ion binding|(5515)protein binding|(9536)plastid|(46685)response to arsenic-containing substance|(9507)chloroplast|(…
6970	response to osmotic stress	GRMZM2G077780	9651	response to salt stress	0.00905606	(5524)ATP binding|(5737)cytoplasm|(5975)carbohydrate metabolic process|(47341)fucose-1-phosphate guanylyltransferase activity|(4335)galactokinase activity|(16310)phosphorylation|(42352)GDP-L-fucose salvage|(46872)metal ion binding|(50201)fucokinase activity|(16301)kinase activity|(8152)metabolic process|(16773)phosphotransferase activity, alcohol group as acceptor|(3723)RNA binding
6970	response to osmotic stress	GRMZM2G121075	9651	response to salt stress	0.00905606	(3735)structural constituent of ribosome|(6412)translation|(16020)membrane|(5515)protein binding|(8270)zinc ion binding|(19843)rRNA binding|(9506)plasmodesma|(9507)chloroplast|(9409)response to cold|(5773)vacuole|(5730)nucleolus|(22625)cytosolic large ribosomal subunit|(5794)Golgi apparatus|(42254)ribosome biogenesis|(5829)cytosol|(22626)cytosolic ribosome|(5634)nucleus
6970	response to osmotic stress	GRMZM2G174249	9651	response to salt stress	0.00323027	(5975)carbohydrate metabolic process|(51670)inulinase activity|(5886)plasma membrane|(31219)levanase activity|(80167)response to karrikin|(5618)cell wall|(9611)response to wounding|(4564)beta-fructofuranosidase activity|(5773)vacuole|(4553)hydrolase activity, hydrolyzing O-glycosyl compounds
6970	response to osmotic stress	GRMZM2G540538	9651	response to salt stress	0.00538401	(46686)response to cadmium ion|(16310)phosphorylation|(16032)viral process|(5524)ATP binding|(5829)cytosol|(48046)apoplast|(9506)plasmodesma|(9507)chloroplast|(4001)adenosine kinase activity|(5886)plasma membrane|(44209)AMP salvage|(5507)copper ion binding|(4017)adenylate kinase activity|(6169)adenosine salvage|(80094)response to trehalose-6-phosphate|(16773)phosphotransferase activity, alcohol g…
6970	response to osmotic stress	GRMZM2G072210	9651	response to salt stress	0.0059104	(5634)nucleus|(5488)binding
6970	response to osmotic stress	GRMZM2G164956	9651	response to salt stress	0.00723881	(5524)ATP binding|(3723)RNA binding|(10501)RNA secondary structure unwinding|(17151)DEAD/H-box RNA helicase binding|(4004)ATP-dependent RNA helicase activity|(5730)nucleolus|(8026)ATP-dependent helicase activity|(16070)RNA metabolic process|(5634)nucleus
6970	response to osmotic stress	GRMZM2G159032	9651	response to salt stress	0.00985703	(46872)metal ion binding|(5730)nucleolus|(16787)hydrolase activity|(16568)chromatin modification|(6355)regulation of transcription, DNA-templated
6970	response to osmotic stress	GRMZM2G138382	9651	response to salt stress	0.00576557	(9058)biosynthetic process|(16833)oxo-acid-lyase activity|(10311)lateral root formation|(9570)chloroplast stroma|(9851)auxin biosynthetic process|(9723)response to ethylene|(9507)chloroplast|(9611)response to wounding|(4049)anthranilate synthase activity|(9617)response to bacterium|(162)tryptophan biosynthetic process|(9073)aromatic amino acid family biosynthetic process
6970	response to osmotic stress	GRMZM2G167868	9651	response to salt stress	0.00721111	(30176)integral component of endoplasmic reticulum membrane|(5739)mitochondrion|(5886)plasma membrane|(6457)protein folding|(5829)cytosol|(9507)chloroplast|(5794)Golgi apparatus|(15031)protein transport|(8565)protein transporter activity|(31204)posttranslational protein targeting to membrane, translocation|(5783)endoplasmic reticulum
6970	response to osmotic stress	GRMZM2G335618	9651	response to salt stress	0.0081276	(5515)protein binding
6970	response to osmotic stress	GRMZM2G006765	9651	response to salt stress	0.00790635	(5524)ATP binding|(9611)response to wounding|(9733)response to auxin|(9570)chloroplast stroma|(5829)cytosol|(5200)structural constituent of cytoskeleton|(9506)plasmodesma|(5618)cell wall|(5739)mitochondrion|(5856)cytoskeleton|(9941)chloroplast envelope|(51301)cell division|(9416)response to light stimulus|(5730)nucleolus|(5515)protein binding|(5886)plasma membrane|(9845)seed germination|(48767)ro…
6970	response to osmotic stress	GRMZM2G003752	9651	response to salt stress	0.00319875	(48046)apoplast|(46658)anchored component of plasma membrane|(9505)plant-type cell wall|(31225)anchored component of membrane|(5886)plasma membrane|(16023)cytoplasmic, membrane-bounded vesicle
6970	response to osmotic stress	GRMZM2G007276	9651	response to salt stress	0.00707715	(16881)acid-amino acid ligase activity
6970	response to osmotic stress	GRMZM2G047486	9651	response to salt stress	0.00354158	(5509)calcium ion binding|(4672)protein kinase activity|(5524)ATP binding|(6468)protein phosphorylation|(4674)protein serine/threonine kinase activity
6970	response to osmotic stress	GRMZM2G134235	9651	response to salt stress	0.00246902	(5634)nucleus
6970	response to osmotic stress	GRMZM2G088689	9651	response to salt stress	0.00448053	(9646)response to absence of light|(5759)mitochondrial matrix|(46872)metal ion binding|(3863)3-methyl-2-oxobutanoate dehydrogenase (2-methylpropanoyl-transferring) activity|(43617)cellular response to sucrose starvation|(9744)response to sucrose|(55114)oxidation-reduction process|(16624)oxidoreductase activity, acting on the aldehyde or oxo group of donors, disulfide as acceptor|(15940)pantothena…
6970	response to osmotic stress	GRMZM2G104025	9651	response to salt stress	0.00676319	(3735)structural constituent of ribosome|(6412)translation|(15934)large ribosomal subunit|(9507)chloroplast|(5773)vacuole|(5774)vacuolar membrane|(5886)plasma membrane|(22625)cytosolic large ribosomal subunit|(5515)protein binding|(5840)ribosome
6970	response to osmotic stress	GRMZM2G134738	9651	response to salt stress	0.00658725	(4129)cytochrome-c oxidase activity|(5740)mitochondrial envelope|(50897)cobalt ion binding|(8270)zinc ion binding|(46872)metal ion binding|(9535)chloroplast thylakoid membrane|(5739)mitochondrion
6970	response to osmotic stress	GRMZM2G134668	9651	response to salt stress	0.00169258	(5509)calcium ion binding|(6457)protein folding|(51082)unfolded protein binding|(16021)integral component of membrane|(5739)mitochondrion|(5886)plasma membrane|(9505)plant-type cell wall|(30246)carbohydrate binding|(9506)plasmodesma|(9507)chloroplast|(5789)endoplasmic reticulum membrane|(5774)vacuolar membrane|(5794)Golgi apparatus|(5783)endoplasmic reticulum|(43231)intracellular membrane-bounded…
6970	response to osmotic stress	GRMZM2G079683	9651	response to salt stress	0.0042622	(5634)nucleus
6970	response to osmotic stress	GRMZM2G056039	9651	response to salt stress	0.00384338	(46686)response to cadmium ion|(6355)regulation of transcription, DNA-templated|(9615)response to virus|(42742)defense response to bacterium|(9644)response to high light intensity|(48046)apoplast|(9506)plasmodesma|(10187)negative regulation of seed germination|(9941)chloroplast envelope|(16363)nuclear matrix|(31625)ubiquitin protein ligase binding|(6457)protein folding|(42542)response to hydrogen…
6970	response to osmotic stress	GRMZM2G084863	9651	response to salt stress	0.00855001	(5515)protein binding|(5739)mitochondrion|(16740)transferase activity|(45454)cell redox homeostasis|(9055)electron carrier activity|(15035)protein disulfide oxidoreductase activity
6970	response to osmotic stress	GRMZM2G109425	9651	response to salt stress	0.00367603	(5524)ATP binding|(5829)cytosol|(16020)membrane|(6457)protein folding|(46686)response to cadmium ion|(51082)unfolded protein binding|(10043)response to zinc ion|(5737)cytoplasm
6970	response to osmotic stress	GRMZM2G043338	9651	response to salt stress	0.00846847	(5634)nucleus
6970	response to osmotic stress	GRMZM5G860498	9651	response to salt stress	0.00725751	null
6970	response to osmotic stress	GRMZM2G041980	9651	response to salt stress	0.00771897	(5737)cytoplasm|(46685)response to arsenic-containing substance|(5887)integral component of plasma membrane|(15250)water channel activity|(15254)glycerol channel activity|(31347)regulation of defense response|(5515)protein binding|(15105)arsenite transmembrane transporter activity|(15700)arsenite transport|(9992)cellular water homeostasis|(80170)hydrogen peroxide transmembrane transport|(16021)in…
6970	response to osmotic stress	GRMZM2G181273	9651	response to salt stress	0.00378819	(6508)proteolysis|(6526)arginine biosynthetic process|(8237)metallopeptidase activity|(8777)acetylornithine deacetylase activity|(5829)cytosol|(16787)hydrolase activity|(8152)metabolic process
6970	response to osmotic stress	GRMZM2G145280	9651	response to salt stress	0.00237047	(3735)structural constituent of ribosome|(5840)ribosome|(6412)translation|(9506)plasmodesma|(22625)cytosolic large ribosomal subunit|(5829)cytosol|(16020)membrane|(5774)vacuolar membrane|(5886)plasma membrane|(5618)cell wall|(5730)nucleolus|(22626)cytosolic ribosome
6970	response to osmotic stress	GRMZM2G045818	9651	response to salt stress	0.00337096	(3735)structural constituent of ribosome|(6412)translation|(70181)small ribosomal subunit rRNA binding|(48027)mRNA 5'-UTR binding|(22627)cytosolic small ribosomal subunit|(5763)mitochondrial small ribosomal subunit|(28)ribosomal small subunit assembly|(10197)polar nucleus fusion|(9507)chloroplast|(462)maturation of SSU-rRNA from tricistronic rRNA transcript (SSU-rRNA, 5.8S rRNA, LSU-rRNA)|(5840)r…
6970	response to osmotic stress	GRMZM2G372870	9651	response to salt stress	0.00359277	(6457)protein folding|(51082)unfolded protein binding|(31072)heat shock protein binding
6970	response to osmotic stress	GRMZM2G145449	9651	response to salt stress	0.000419173	(55114)oxidation-reduction process|(5759)mitochondrial matrix|(4601)peroxidase activity|(46686)response to cadmium ion|(45454)cell redox homeostasis|(51920)peroxiredoxin activity|(6979)response to oxidative stress|(5739)mitochondrion|(16491)oxidoreductase activity
6970	response to osmotic stress	GRMZM2G067242	9651	response to salt stress	0.00989342	(5524)ATP binding|(5739)mitochondrion|(5886)plasma membrane|(9505)plant-type cell wall|(8270)zinc ion binding|(16887)ATPase activity|(17111)nucleoside-triphosphatase activity|(5618)cell wall
6970	response to osmotic stress	GRMZM2G161868	9651	response to salt stress	0.00576557	(4455)ketol-acid reductoisomerase activity|(55114)oxidation-reduction process|(5618)cell wall|(5739)mitochondrion|(46686)response to cadmium ion|(9941)chloroplast envelope|(9099)valine biosynthetic process|(9570)chloroplast stroma|(9097)isoleucine biosynthetic process|(5829)cytosol|(48046)apoplast|(5507)copper ion binding|(50662)coenzyme binding|(9082)branched-chain amino acid biosynthetic process
6970	response to osmotic stress	GRMZM2G009282	9651	response to salt stress	0.00158422	(80176)xyloglucan 1,6-alpha-xylosidase activity|(45493)xylan catabolic process|(9507)chloroplast|(9506)plasmodesma|(48046)apoplast|(5829)cytosol|(10411)xyloglucan metabolic process|(9044)xylan 1,4-beta-xylosidase activity|(46556)alpha-L-arabinofuranosidase activity|(5773)vacuole|(61634)alpha-D-xyloside xylohydrolase|(71555)cell wall organization|(30246)carbohydrate binding|(46686)response to cadm…
6970	response to osmotic stress	GRMZM2G021243	9651	response to salt stress	0.00495172	(16021)integral component of membrane|(9507)chloroplast|(5794)Golgi apparatus|(16757)transferase activity, transferring glycosyl groups
6970	response to osmotic stress	GRMZM2G090500	9651	response to salt stress	0.00202913	(5634)nucleus|(5783)endoplasmic reticulum|(9908)flower development|(9507)chloroplast|(5875)microtubule associated complex|(9536)plastid
6970	response to osmotic stress	GRMZM5G870752	9651	response to salt stress	0.00384407	(5730)nucleolus|(5774)vacuolar membrane|(22625)cytosolic large ribosomal subunit|(3735)structural constituent of ribosome|(6412)translation|(9506)plasmodesma|(9507)chloroplast|(5794)Golgi apparatus|(42254)ribosome biogenesis|(5829)cytosol|(16020)membrane|(22626)cytosolic ribosome|(30529)intracellular ribonucleoprotein complex
6970	response to osmotic stress	GRMZM5G891187	9651	response to salt stress	0.00550828	(16021)integral component of membrane|(16020)membrane
6970	response to osmotic stress	GRMZM2G012031	9651	response to salt stress	0.00359277	(5819)spindle|(55028)cortical microtubule|(51301)cell division|(9733)response to auxin|(9574)preprophase band|(10102)lateral root morphogenesis|(5634)nucleus|(9524)phragmoplast|(5886)plasma membrane|(7067)mitotic nuclear division|(9506)plasmodesma|(5515)protein binding
6970	response to osmotic stress	GRMZM2G179504	9651	response to salt stress	0.00655182	(15018)galactosylgalactosylxylosylprotein 3-beta-glucuronosyltransferase activity|(16021)integral component of membrane|(10584)pollen exine formation|(139)Golgi membrane|(6486)protein glycosylation|(71555)cell wall organization|(42285)xylosyltransferase activity|(10417)glucuronoxylan biosynthetic process|(9834)plant-type secondary cell wall biogenesis|(16020)membrane|(5794)Golgi apparatus
6970	response to osmotic stress	GRMZM2G071208	9651	response to salt stress	0.00905646	(9098)leucine biosynthetic process|(9099)valine biosynthetic process|(9570)chloroplast stroma|(9097)isoleucine biosynthetic process|(52656)L-isoleucine transaminase activity|(5829)cytosol|(52655)L-valine transaminase activity|(52654)L-leucine transaminase activity|(9081)branched-chain amino acid metabolic process|(4084)branched-chain-amino-acid transaminase activity|(5739)mitochondrion|(5515)prot…
6970	response to osmotic stress	GRMZM2G092749	9651	response to salt stress	0.00145819	(5089)Rho guanyl-nucleotide exchange factor activity|(80092)regulation of pollen tube growth|(5739)mitochondrion|(5886)plasma membrane
6970	response to osmotic stress	GRMZM2G097884	9651	response to salt stress	0.00349781	null
6970	response to osmotic stress	GRMZM2G071659	9651	response to salt stress	0.00795826	(5515)protein binding|(8270)zinc ion binding
6970	response to osmotic stress	GRMZM2G048411	9651	response to salt stress	0.00498124	(5634)nucleus|(8327)methyl-CpG binding|(6355)regulation of transcription, DNA-templated|(3677)DNA binding|(46872)metal ion binding
6970	response to osmotic stress	GRMZM2G061354	9651	response to salt stress	0.00137858	null
6970	response to osmotic stress	GRMZM2G031496	9651	response to salt stress	0.00628336	(16226)iron-sulfur cluster assembly|(42803)protein homodimerization activity|(5524)ATP binding|(51539)4 iron, 4 sulfur cluster binding|(46872)metal ion binding|(5634)nucleus|(5829)cytosol|(51536)iron-sulfur cluster binding
6970	response to osmotic stress	GRMZM2G456997	9651	response to salt stress	0.00351592	(10266)response to vitamin B1|(5618)cell wall|(9617)response to bacterium|(9723)response to ethylene|(80027)response to herbivore|(48046)apoplast|(9627)systemic acquired resistance|(9414)response to water deprivation|(9751)response to salicylic acid|(9753)response to jasmonic acid|(9611)response to wounding|(5576)extracellular region|(6952)defense response
6970	response to osmotic stress	GRMZM2G128995	9651	response to salt stress	0.00658725	(15078)hydrogen ion transmembrane transporter activity|(15991)ATP hydrolysis coupled proton transport|(33180)proton-transporting V-type ATPase, V1 domain|(221)vacuolar proton-transporting V-type ATPase, V1 domain|(5886)plasma membrane|(9826)unidimensional cell growth|(46961)proton-transporting ATPase activity, rotational mechanism|(5773)vacuole|(9809)lignin biosynthetic process|(43255)regulation …
6970	response to osmotic stress	GRMZM2G096548	9651	response to salt stress	0.00989342	(8270)zinc ion binding|(4527)exonuclease activity|(3676)nucleic acid binding
6970	response to osmotic stress	GRMZM2G050833	9651	response to salt stress	0.00456168	(3677)DNA binding|(46982)protein heterodimerization activity|(6334)nucleosome assembly|(5634)nucleus|(786)nucleosome
6970	response to osmotic stress	GRMZM2G110233	9651	response to salt stress	0.00359277	(5618)cell wall|(19013)viral nucleocapsid|(30515)snoRNA binding|(154)rRNA modification|(31428)box C/D snoRNP complex|(32040)small-subunit processome|(5829)cytosol|(9506)plasmodesma|(5730)nucleolus
6970	response to osmotic stress	GRMZM5G851698	9651	response to salt stress	0.00913123	(3735)structural constituent of ribosome|(5840)ribosome|(6412)translation
6970	response to osmotic stress	GRMZM2G394528	9651	response to salt stress	0.00448053	(8168)methyltransferase activity|(5768)endosome|(5802)trans-Golgi network|(5794)Golgi apparatus
6970	response to osmotic stress	GRMZM2G061398	9651	response to salt stress	0.00570942	(5886)plasma membrane
6970	response to osmotic stress	GRMZM2G063850	9651	response to salt stress	0.00418902	(5515)protein binding|(5634)nucleus|(5886)plasma membrane|(42542)response to hydrogen peroxide|(46686)response to cadmium ion|(9644)response to high light intensity|(5829)cytosol|(10286)heat acclimation|(9408)response to heat
6970	response to osmotic stress	GRMZM2G127312	9651	response to salt stress	0.00369198	(42254)ribosome biogenesis|(5730)nucleolus
6970	response to osmotic stress	GRMZM2G164649	9651	response to salt stress	0.00672125	(5524)ATP binding|(5739)mitochondrion|(5516)calmodulin binding|(9507)chloroplast|(16887)ATPase activity
6970	response to osmotic stress	GRMZM2G138455	9651	response to salt stress	0.00856916	(3677)DNA binding|(6355)regulation of transcription, DNA-templated
6970	response to osmotic stress	GRMZM5G882527	9651	response to salt stress	0.0093964	(46983)protein dimerization activity|(3677)DNA binding|(9739)response to gibberellin|(6355)regulation of transcription, DNA-templated|(3700)transcription factor activity, sequence-specific DNA binding|(5634)nucleus
6970	response to osmotic stress	GRMZM2G316967	9651	response to salt stress	0.00456168	(9867)jasmonic acid mediated signaling pathway|(10051)xylem and phloem pattern formation|(42803)protein homodimerization activity|(9733)response to auxin|(10072)primary shoot apical meristem specification|(5829)cytosol|(5634)nucleus|(45892)negative regulation of transcription, DNA-templated|(5515)protein binding|(6355)regulation of transcription, DNA-templated
6970	response to osmotic stress	GRMZM5G877500	9651	response to salt stress	0.00337096	(9073)aromatic amino acid family biosynthetic process|(5829)cytosol|(9570)chloroplast stroma|(3866)3-phosphoshikimate 1-carboxyvinyltransferase activity|(9423)chorismate biosynthetic process|(8652)cellular amino acid biosynthetic process|(18920)glyphosate metabolic process|(9507)chloroplast|(9536)plastid|(33587)shikimate biosynthetic process
6970	response to osmotic stress	GRMZM2G414528	9651	response to salt stress	0.0093	(4089)carbonate dehydratase activity|(8270)zinc ion binding|(15976)carbon utilization|(5739)mitochondrion|(9507)chloroplast
6970	response to osmotic stress	GRMZM2G099960	9651	response to salt stress	0.00846847	(16023)cytoplasmic, membrane-bounded vesicle
6970	response to osmotic stress	GRMZM2G047298	9651	response to salt stress	0.00985703	(16021)integral component of membrane|(16413)O-acetyltransferase activity|(71554)cell wall organization or biogenesis|(9506)plasmodesma|(9507)chloroplast|(5773)vacuole|(5576)extracellular region|(5794)Golgi apparatus
6970	response to osmotic stress	AC233866.1_FG006	9651	response to salt stress	0.000419173	(5525)GTP binding|(5739)mitochondrion|(46686)response to cadmium ion|(3746)translation elongation factor activity|(5774)vacuolar membrane|(5730)nucleolus|(5516)calmodulin binding|(5886)plasma membrane|(6414)translational elongation|(5829)cytosol|(3924)GTPase activity|(9506)plasmodesma|(9507)chloroplast|(5794)Golgi apparatus|(5634)nucleus|(5737)cytoplasm|(5773)vacuole|(16020)membrane
6970	response to osmotic stress	GRMZM2G448523	9651	response to salt stress	0.00905606	(5525)GTP binding|(16021)integral component of membrane|(4888)transmembrane signaling receptor activity|(45036)protein targeting to chloroplast|(5515)protein binding|(46872)metal ion binding|(5829)cytosol|(3924)GTPase activity|(9707)chloroplast outer membrane|(16817)hydrolase activity, acting on acid anhydrides
6970	response to osmotic stress	GRMZM2G118809	9651	response to salt stress	0.00292336	(5506)iron ion binding|(16705)oxidoreductase activity, acting on paired donors, with incorporation or reduction of molecular oxygen|(20037)heme binding|(55114)oxidation-reduction process
6970	response to osmotic stress	GRMZM2G108849	9651	response to salt stress	0.00545843	(4197)cysteine-type endopeptidase activity|(50790)regulation of catalytic activity|(5829)cytosol|(5773)vacuole|(6508)proteolysis
6970	response to osmotic stress	GRMZM2G171181	9651	response to salt stress	0.00145819	(3735)structural constituent of ribosome|(6412)translation|(70180)large ribosomal subunit rRNA binding|(9507)chloroplast|(5730)nucleolus|(22625)cytosolic large ribosomal subunit|(9793)embryo development ending in seed dormancy
6970	response to osmotic stress	GRMZM5G860810	9651	response to salt stress	0.0022298	(5515)protein binding|(4672)protein kinase activity|(6468)protein phosphorylation|(5524)ATP binding
6970	response to osmotic stress	GRMZM2G107402	9651	response to salt stress	0.00905606	(8883)glutamyl-tRNA reductase activity|(50661)NADP binding|(55114)oxidation-reduction process|(15995)chlorophyll biosynthetic process|(6782)protoporphyrinogen IX biosynthetic process|(9416)response to light stimulus|(6979)response to oxidative stress|(43234)protein complex|(5515)protein binding|(31969)chloroplast membrane|(6779)porphyrin-containing compound biosynthetic process|(9507)chloroplast|…
6970	response to osmotic stress	GRMZM2G083677	9651	response to salt stress	0.00928834	(16301)kinase activity|(16021)integral component of membrane|(9229)thiamine diphosphate biosynthetic process|(16310)phosphorylation|(34765)regulation of ion transmembrane transport|(5524)ATP binding|(30975)thiamine binding|(6772)thiamine metabolic process|(15269)calcium-activated potassium channel activity|(10119)regulation of stomatal movement|(30007)cellular potassium ion homeostasis|(10029)reg…
6970	response to osmotic stress	GRMZM2G005236	9651	response to salt stress	0.00547306	(5576)extracellular region|(5737)cytoplasm|(3723)RNA binding|(166)nucleotide binding|(3676)nucleic acid binding
6970	response to osmotic stress	GRMZM2G020098	9651	response to salt stress	0.00539375	(5634)nucleus
6970	response to osmotic stress	GRMZM2G168674	9651	response to salt stress	0.00511375	(3735)structural constituent of ribosome|(6412)translation|(19843)rRNA binding|(46872)metal ion binding|(22625)cytosolic large ribosomal subunit|(42254)ribosome biogenesis|(22626)cytosolic ribosome|(5840)ribosome
6970	response to osmotic stress	GRMZM2G160922	9651	response to salt stress	0.00710672	(6468)protein phosphorylation|(5634)nucleus|(5886)plasma membrane|(4674)protein serine/threonine kinase activity|(16597)amino acid binding|(5829)cytosol|(4712)protein serine/threonine/tyrosine kinase activity|(5524)ATP binding|(9658)chloroplast organization
6970	response to osmotic stress	GRMZM2G064710	9651	response to salt stress	0.00538168	null
6970	response to osmotic stress	GRMZM2G132968	9651	response to salt stress	0.000140418	(3735)structural constituent of ribosome|(6412)translation|(5618)cell wall|(5524)ATP binding|(5774)vacuolar membrane|(5730)nucleolus|(22625)cytosolic large ribosomal subunit|(5886)plasma membrane|(27)ribosomal large subunit assembly|(9506)plasmodesma|(5794)Golgi apparatus|(9793)embryo development ending in seed dormancy|(5840)ribosome
6970	response to osmotic stress	GRMZM2G369340	9651	response to salt stress	0.00670369	(7165)signal transduction|(5096)GTPase activator activity|(5737)cytoplasm|(5622)intracellular
6970	response to osmotic stress	GRMZM2G161310	9651	response to salt stress	0.00130311	(16021)integral component of membrane|(55085)transmembrane transport|(9624)response to nematode|(80167)response to karrikin|(22821)potassium ion antiporter activity|(10043)response to zinc ion|(9630)gravitropism|(55069)zinc ion homeostasis|(9414)response to water deprivation|(10540)basipetal auxin transport|(5886)plasma membrane|(9705)plant-type vacuole membrane|(48364)root development|(5351)suga…
6970	response to osmotic stress	GRMZM2G076810	9651	response to salt stress	0.00761306	null
6970	response to osmotic stress	GRMZM5G867390	9651	response to salt stress	0.00887073	(16021)integral component of membrane|(15334)high-affinity oligopeptide transporter activity|(5886)plasma membrane|(9705)plant-type vacuole membrane|(5794)Golgi apparatus|(42939)tripeptide transport|(15031)protein transport|(42938)dipeptide transport|(42937)tripeptide transporter activity|(15112)nitrate transmembrane transporter activity|(42936)dipeptide transporter activity|(15833)peptide transp…
6970	response to osmotic stress	GRMZM2G453805	9651	response to salt stress	0.00495172	(4553)hydrolase activity, hydrolyzing O-glycosyl compounds|(5975)carbohydrate metabolic process
6970	response to osmotic stress	GRMZM2G147698	9651	response to salt stress	0.00254494	(3682)chromatin binding|(3677)DNA binding
6970	response to osmotic stress	GRMZM2G172726	9651	response to salt stress	0.00161705	(139)Golgi membrane|(16757)transferase activity, transferring glycosyl groups|(80147)root hair cell development|(5802)trans-Golgi network|(5768)endosome|(71555)cell wall organization|(16021)integral component of membrane|(5794)Golgi apparatus|(5783)endoplasmic reticulum
6970	response to osmotic stress	GRMZM2G026742	9651	response to salt stress	0.00905606	(3700)transcription factor activity, sequence-specific DNA binding|(5634)nucleus|(6355)regulation of transcription, DNA-templated|(43565)sequence-specific DNA binding|(9408)response to heat
6970	response to osmotic stress	GRMZM5G874478	9651	response to salt stress	0.00689588	(8270)zinc ion binding|(5829)cytosol|(3723)RNA binding|(5634)nucleus|(3677)DNA binding|(166)nucleotide binding|(9631)cold acclimation|(3676)nucleic acid binding|(5737)cytoplasm|(9409)response to cold
6970	response to osmotic stress	GRMZM2G473788	9651	response to salt stress	0.00145819	null
6970	response to osmotic stress	GRMZM2G121309	9651	response to salt stress	0.00139232	(6355)regulation of transcription, DNA-templated|(3700)transcription factor activity, sequence-specific DNA binding|(9734)auxin-activated signaling pathway|(5634)nucleus|(46983)protein dimerization activity|(9733)response to auxin|(5515)protein binding
6970	response to osmotic stress	GRMZM2G480106	9651	response to salt stress	0.00438538	(5515)protein binding|(8270)zinc ion binding
6970	response to osmotic stress	GRMZM2G087233	9651	response to salt stress	0.00903199	(3735)structural constituent of ribosome|(6412)translation|(6952)defense response|(9941)chloroplast envelope|(32502)developmental process|(5774)vacuolar membrane|(5730)nucleolus|(22625)cytosolic large ribosomal subunit|(5515)protein binding|(27)ribosomal large subunit assembly|(71493)cellular response to UV-B|(5794)Golgi apparatus|(10224)response to UV-B|(5840)ribosome|(22626)cytosolic ribosome|(…
6970	response to osmotic stress	GRMZM2G382569	9651	response to salt stress	0.00989342	(55114)oxidation-reduction process|(16682)oxidoreductase activity, acting on diphenols and related substances as donors, oxygen as acceptor|(5737)cytoplasm|(5506)iron ion binding|(9813)flavonoid biosynthetic process|(10260)animal organ senescence|(16706)oxidoreductase activity, acting on paired donors, with incorporation or reduction of molecular oxygen, 2-oxoglutarate as one donor, and incorpora…
6970	response to osmotic stress	GRMZM2G076356	9651	response to salt stress	0.00267213	null
6970	response to osmotic stress	GRMZM2G161472	9651	response to salt stress	0.00852308	(5506)iron ion binding|(16705)oxidoreductase activity, acting on paired donors, with incorporation or reduction of molecular oxygen|(20037)heme binding|(55114)oxidation-reduction process|(9686)gibberellin biosynthetic process
6970	response to osmotic stress	GRMZM2G024647	9651	response to salt stress	0.00258386	(3735)structural constituent of ribosome|(6412)translation|(5886)plasma membrane|(5783)endoplasmic reticulum|(9506)plasmodesma|(9507)chloroplast|(5730)nucleolus|(9735)response to cytokinin|(22625)cytosolic large ribosomal subunit|(22626)cytosolic ribosome|(5829)cytosol|(16020)membrane|(5840)ribosome
6970	response to osmotic stress	GRMZM2G415007	9651	response to salt stress	0.00448053	(30433)ER-associated ubiquitin-dependent protein catabolic process|(46686)response to cadmium ion|(6355)regulation of transcription, DNA-templated|(9860)pollen tube growth|(9735)response to cytokinin|(6468)protein phosphorylation|(10197)polar nucleus fusion|(5829)cytosol|(9506)plasmodesma|(9507)chloroplast|(16592)mediator complex|(6457)protein folding|(5524)ATP binding|(5774)vacuolar membrane|(57…
6970	response to osmotic stress	AC206642.4_FG001	9651	response to salt stress	0.00761306	(3735)structural constituent of ribosome|(6412)translation|(5886)plasma membrane|(9506)plasmodesma|(5730)nucleolus|(5774)vacuolar membrane|(22625)cytosolic large ribosomal subunit|(5794)Golgi apparatus|(42254)ribosome biogenesis|(5840)ribosome
6970	response to osmotic stress	GRMZM2G080270	9651	response to salt stress	0.00448053	(5515)protein binding|(5524)ATP binding|(6468)protein phosphorylation|(16021)integral component of membrane|(5886)plasma membrane|(4674)protein serine/threonine kinase activity|(7169)transmembrane receptor protein tyrosine kinase signaling pathway|(4672)protein kinase activity
6970	response to osmotic stress	GRMZM2G321725	9651	response to salt stress	0.00150553	(15986)ATP synthesis coupled proton transport|(45261)proton-transporting ATP synthase complex, catalytic core F(1)|(46933)proton-transporting ATP synthase activity, rotational mechanism|(46961)proton-transporting ATPase activity, rotational mechanism|(5618)cell wall|(8270)zinc ion binding|(9507)chloroplast|(5753)mitochondrial proton-transporting ATP synthase complex|(5730)nucleolus|(5794)Golgi ap…
6970	response to osmotic stress	GRMZM2G080746	9651	response to salt stress	0.00367603	(5730)nucleolus|(32040)small-subunit processome|(462)maturation of SSU-rRNA from tricistronic rRNA transcript (SSU-rRNA, 5.8S rRNA, LSU-rRNA)|(5634)nucleus|(16458)gene silencing
6970	response to osmotic stress	GRMZM2G347056	9651	response to salt stress	0.000319162	(4489)methylenetetrahydrofolate reductase (NAD(P)H) activity|(55114)oxidation-reduction process|(5634)nucleus|(5829)cytosol|(9086)methionine biosynthetic process|(35999)tetrahydrofolate interconversion|(6555)methionine metabolic process
6970	response to osmotic stress	GRMZM2G113245	9651	response to salt stress	0.00864689	(139)Golgi membrane|(9834)plant-type secondary cell wall biogenesis|(10417)glucuronoxylan biosynthetic process|(5886)plasma membrane|(71555)cell wall organization|(15020)glucuronosyltransferase activity|(16021)integral component of membrane|(16020)membrane|(5794)Golgi apparatus
6970	response to osmotic stress	GRMZM2G145440	9651	response to salt stress	0.00290819	(5515)protein binding|(5524)ATP binding|(4674)protein serine/threonine kinase activity|(6468)protein phosphorylation
6970	response to osmotic stress	GRMZM2G075124	9651	response to salt stress	0.00853162	(5524)ATP binding|(5737)cytoplasm|(4712)protein serine/threonine/tyrosine kinase activity|(8360)regulation of cell shape|(18105)peptidyl-serine phosphorylation|(5634)nucleus|(6897)endocytosis|(4674)protein serine/threonine kinase activity|(16055)Wnt signaling pathway|(46777)protein autophosphorylation|(55028)cortical microtubule|(9506)plasmodesma|(5856)cytoskeleton|(16310)phosphorylation|(7165)si…
6970	response to osmotic stress	GRMZM2G385287	9651	response to salt stress	0.00846847	(3735)structural constituent of ribosome|(19843)rRNA binding|(9941)chloroplast envelope|(5774)vacuolar membrane|(5730)nucleolus|(22625)cytosolic large ribosomal subunit|(2181)cytoplasmic translation|(5886)plasma membrane|(9506)plasmodesma|(9955)adaxial/abaxial pattern specification|(5794)Golgi apparatus|(6412)translation|(22626)cytosolic ribosome|(5773)vacuole|(16020)membrane|(5829)cytosol|(9507)…
6970	response to osmotic stress	GRMZM2G170017	9651	response to salt stress	0.00337096	(8152)metabolic process|(16491)oxidoreductase activity
6970	response to osmotic stress	GRMZM2G102356	9651	response to salt stress	0.00222813	(6952)defense response|(9607)response to biotic stimulus|(16020)membrane|(9507)chloroplast|(5634)nucleus|(5507)copper ion binding|(10043)response to zinc ion|(5829)cytosol|(10228)vegetative to reproductive phase transition of meristem|(80184)response to phenylpropanoid
6970	response to osmotic stress	GRMZM2G108149	9651	response to salt stress	0.00422225	(5515)protein binding|(9506)plasmodesma|(16757)transferase activity, transferring glycosyl groups|(5783)endoplasmic reticulum|(5634)nucleus|(5618)cell wall|(5739)mitochondrion|(16021)integral component of membrane
6970	response to osmotic stress	GRMZM2G151440	9651	response to salt stress	0.00805143	(5739)mitochondrion|(46686)response to cadmium ion|(50897)cobalt ion binding|(19148)D-cysteine desulfhydrase activity|(9693)ethylene biosynthetic process|(30170)pyridoxal phosphate binding|(5829)cytosol|(19447)D-cysteine catabolic process|(9507)chloroplast|(8660)1-aminocyclopropane-1-carboxylate deaminase activity|(3824)catalytic activity
6970	response to osmotic stress	GRMZM5G804575	9651	response to salt stress	0.0016873	(16021)integral component of membrane|(9834)plant-type secondary cell wall biogenesis|(9705)plant-type vacuole membrane|(9826)unidimensional cell growth|(5886)plasma membrane|(162)tryptophan biosynthetic process|(71555)cell wall organization|(22857)transmembrane transporter activity|(6952)defense response|(9507)chloroplast|(90358)positive regulation of tryptophan metabolic process|(90355)positive…
6970	response to osmotic stress	GRMZM2G121303	9651	response to salt stress	0.00292336	(16881)acid-amino acid ligase activity
6970	response to osmotic stress	GRMZM2G038032	9651	response to salt stress	0.00167341	(46686)response to cadmium ion|(10228)vegetative to reproductive phase transition of meristem|(5834)heterotrimeric G-protein complex|(4871)signal transducer activity|(71215)cellular response to abscisic acid stimulus|(9749)response to glucose|(9507)chloroplast|(10476)gibberellin mediated signaling pathway|(6417)regulation of translation|(166)nucleotide binding|(5730)nucleolus|(22626)cytosolic rib…
6970	response to osmotic stress	GRMZM2G042313	9651	response to salt stress	0.001732	(3333)amino acid transmembrane transport|(55114)oxidation-reduction process|(31966)mitochondrial membrane|(20037)heme binding|(5783)endoplasmic reticulum|(4096)catalase activity|(6979)response to oxidative stress|(5887)integral component of plasma membrane|(15174)basic amino acid transmembrane transporter activity|(15297)antiporter activity|(15179)L-amino acid transmembrane transporter activity|(…
6970	response to osmotic stress	GRMZM2G044128	9651	response to salt stress	0.00707715	(3723)RNA binding|(495)box H/ACA snoRNA 3'-end processing|(1990481)mRNA pseudouridine synthesis|(9982)pseudouridine synthase activity|(31429)box H/ACA snoRNP complex|(5829)cytosol|(9506)plasmodesma|(31118)rRNA pseudouridine synthesis|(31120)snRNA pseudouridine synthesis|(6396)RNA processing|(1522)pseudouridine synthesis|(5730)nucleolus
6970	response to osmotic stress	GRMZM2G148536	9651	response to salt stress	0.00386832	null
6970	response to osmotic stress	GRMZM2G139250	9651	response to salt stress	0.00145819	(1990937)xylan acetylation|(1990538)xylan O-acetyltransferase activity|(16021)integral component of membrane|(9507)chloroplast|(9834)plant-type secondary cell wall biogenesis|(5794)Golgi apparatus
6970	response to osmotic stress	GRMZM2G120432	9651	response to salt stress	0.00492893	(3735)structural constituent of ribosome|(6412)translation|(5515)protein binding|(5886)plasma membrane|(9506)plasmodesma|(9507)chloroplast|(5730)nucleolus|(5774)vacuolar membrane|(22627)cytosolic small ribosomal subunit|(5840)ribosome
6970	response to osmotic stress	GRMZM2G372102	9651	response to salt stress	0.00697902	(6869)lipid transport|(8289)lipid binding
6970	response to osmotic stress	GRMZM2G173978	9651	response to salt stress	0.00670369	(45454)cell redox homeostasis|(9507)chloroplast
6970	response to osmotic stress	GRMZM2G021621	9651	response to salt stress	0.00359202	(19953)sexual reproduction|(5576)extracellular region|(9664)plant-type cell wall organization
6970	response to osmotic stress	GRMZM2G048582	9651	response to salt stress	0.00853162	(5515)protein binding|(9877)nodulation|(5634)nucleus|(3700)transcription factor activity, sequence-specific DNA binding|(6355)regulation of transcription, DNA-templated|(3677)DNA binding
6970	response to osmotic stress	GRMZM2G041258	9651	response to salt stress	0.00542196	null
6970	response to osmotic stress	GRMZM2G034779	9651	response to salt stress	0.00246902	(5524)ATP binding|(6355)regulation of transcription, DNA-templated|(42802)identical protein binding|(48573)photoperiodism, flowering|(7623)circadian rhythm|(5829)cytosol|(9911)positive regulation of flower development|(46777)protein autophosphorylation|(3700)transcription factor activity, sequence-specific DNA binding|(5634)nucleus|(5886)plasma membrane|(4674)protein serine/threonine kinase activ…
6970	response to osmotic stress	GRMZM2G457003	9651	response to salt stress	0.0028752	(5737)cytoplasm
6970	response to osmotic stress	GRMZM2G135727	9651	response to salt stress	0.00286721	(3735)structural constituent of ribosome|(6412)translation|(5618)cell wall|(5524)ATP binding|(5774)vacuolar membrane|(5730)nucleolus|(22625)cytosolic large ribosomal subunit|(5886)plasma membrane|(27)ribosomal large subunit assembly|(9506)plasmodesma|(5794)Golgi apparatus|(9793)embryo development ending in seed dormancy|(5840)ribosome
6970	response to osmotic stress	GRMZM2G053652	9651	response to salt stress	0.00350602	(3735)structural constituent of ribosome|(6412)translation|(5618)cell wall|(30686)90S preribosome|(5730)nucleolus|(22627)cytosolic small ribosomal subunit|(42274)ribosomal small subunit biogenesis|(5886)plasma membrane|(32040)small-subunit processome|(9506)plasmodesma|(9507)chloroplast|(5794)Golgi apparatus|(6364)rRNA processing|(22626)cytosolic ribosome|(5829)cytosol|(5840)ribosome
6970	response to osmotic stress	GRMZM5G808624	9651	response to salt stress	0.00606813	(4594)pantothenate kinase activity|(5524)ATP binding|(15937)coenzyme A biosynthetic process
6970	response to osmotic stress	GRMZM2G145461	9651	response to salt stress	0.000475898	(8061)chitin binding|(4568)chitinase activity|(6032)chitin catabolic process|(16998)cell wall macromolecule catabolic process
6970	response to osmotic stress	GRMZM2G314652	9651	response to salt stress	0.00418902	(4764)shikimate 3-dehydrogenase (NADP+) activity|(55114)oxidation-reduction process|(3855)3-dehydroquinate dehydratase activity|(50661)NADP binding|(8652)cellular amino acid biosynthetic process|(9423)chorismate biosynthetic process|(9570)chloroplast stroma|(19632)shikimate metabolic process|(5829)cytosol|(9793)embryo development ending in seed dormancy|(9073)aromatic amino acid family biosynthet…
6970	response to osmotic stress	GRMZM5G851266	9651	response to salt stress	0.00606813	(4097)catechol oxidase activity|(55114)oxidation-reduction process
6970	response to osmotic stress	GRMZM2G059887	9651	response to salt stress	0.00257246	(31225)anchored component of membrane|(5886)plasma membrane|(16023)cytoplasmic, membrane-bounded vesicle
6970	response to osmotic stress	GRMZM2G128268	9651	response to salt stress	0.00787473	(16021)integral component of membrane|(6508)proteolysis|(9505)plant-type cell wall|(4190)aspartic-type endopeptidase activity|(5576)extracellular region|(5794)Golgi apparatus
6970	response to osmotic stress	GRMZM2G092652	9651	response to salt stress	0.00748065	(4842)ubiquitin-protein transferase activity|(16567)protein ubiquitination|(2000028)regulation of photoperiodism, flowering|(10200)response to chitin|(70696)transmembrane receptor protein serine/threonine kinase binding|(43066)negative regulation of apoptotic process|(16874)ligase activity|(5634)nucleus|(42742)defense response to bacterium|(5829)cytosol|(5515)protein binding|(151)ubiquitin ligase…
6970	response to osmotic stress	GRMZM2G381744	9651	response to salt stress	0.00137674	(5524)ATP binding|(16020)membrane|(6457)protein folding|(51082)unfolded protein binding|(5829)cytosol|(44183)protein binding involved in protein folding|(9506)plasmodesma|(51050)positive regulation of transport
6970	response to osmotic stress	GRMZM2G124070	9651	response to salt stress	0.00910087	(16021)integral component of membrane
6970	response to osmotic stress	GRMZM2G074567	9651	response to salt stress	0.00924181	(5515)protein binding
6970	response to osmotic stress	GRMZM2G179737	9651	response to salt stress	0.000419173	(16021)integral component of membrane|(5794)Golgi apparatus|(5783)endoplasmic reticulum
6970	response to osmotic stress	GRMZM2G151252	9651	response to salt stress	0.00846847	(3735)structural constituent of ribosome|(16020)membrane|(5618)cell wall|(6414)translational elongation|(462)maturation of SSU-rRNA from tricistronic rRNA transcript (SSU-rRNA, 5.8S rRNA, LSU-rRNA)|(166)nucleotide binding|(5730)nucleolus|(5794)Golgi apparatus|(22627)cytosolic small ribosomal subunit|(6412)translation|(22626)cytosolic ribosome|(5829)cytosol|(9507)chloroplast|(5774)vacuolar membran…
6970	response to osmotic stress	GRMZM2G074122	9651	response to salt stress	0.00290819	(6099)tricarboxylic acid cycle|(8964)phosphoenolpyruvate carboxylase activity|(15977)carbon fixation|(9507)chloroplast|(9506)plasmodesma|(48366)leaf development|(48046)apoplast|(5829)cytosol|(5886)plasma membrane|(15979)photosynthesis
6970	response to osmotic stress	GRMZM2G085747	9651	response to salt stress	0.00541319	(4471)malate dehydrogenase (decarboxylating) (NAD+) activity|(55114)oxidation-reduction process|(51287)NAD binding|(5739)mitochondrion|(6108)malate metabolic process|(42803)protein homodimerization activity|(50897)cobalt ion binding|(5524)ATP binding|(8948)oxaloacetate decarboxylase activity|(8270)zinc ion binding|(16652)oxidoreductase activity, acting on NAD(P)H, NAD(P) as acceptor|(9507)chlorop…
6970	response to osmotic stress	GRMZM2G136996	9651	response to salt stress	0.00132391	(5515)protein binding|(5886)plasma membrane|(16021)integral component of membrane
6970	response to osmotic stress	GRMZM5G818887	9651	response to salt stress	0.00798812	(6914)autophagy|(5829)cytosol
6970	response to osmotic stress	GRMZM2G048140	9651	response to salt stress	0.00237047	(5886)plasma membrane
6970	response to osmotic stress	GRMZM2G450163	9651	response to salt stress	0.00167341	(3872)6-phosphofructokinase activity|(6096)glycolytic process|(47334)diphosphate-fructose-6-phosphate 1-phosphotransferase activity|(5524)ATP binding|(6002)fructose 6-phosphate metabolic process|(5945)6-phosphofructokinase complex
6970	response to osmotic stress	GRMZM2G141386	9651	response to salt stress	0.00846998	(3676)nucleic acid binding|(166)nucleotide binding
6970	response to osmotic stress	GRMZM2G080542	9651	response to salt stress	0.00846847	(6355)regulation of transcription, DNA-templated|(16277)[myelin basic protein]-arginine N-methyltransferase activity|(10228)vegetative to reproductive phase transition of meristem|(5634)nucleus|(5829)cytosol|(8469)histone-arginine N-methyltransferase activity|(35241)protein-arginine omega-N monomethyltransferase activity|(19919)peptidyl-arginine methylation, to asymmetrical-dimethyl arginine|(352…
6970	response to osmotic stress	GRMZM2G072569	9651	response to salt stress	0.00658662	(6468)protein phosphorylation|(16021)integral component of membrane|(7169)transmembrane receptor protein tyrosine kinase signaling pathway|(48229)gametophyte development|(5524)ATP binding|(9934)regulation of meristem structural organization|(10480)microsporocyte differentiation|(5886)plasma membrane|(4674)protein serine/threonine kinase activity|(10075)regulation of meristem growth|(33612)recepto…
6970	response to osmotic stress	GRMZM2G140609	9651	response to salt stress	0.000449496	(3735)structural constituent of ribosome|(6412)translation|(5794)Golgi apparatus|(22627)cytosolic small ribosomal subunit|(15935)small ribosomal subunit
6970	response to osmotic stress	GRMZM2G434173	9651	response to salt stress	0.00698253	(5524)ATP binding|(42026)protein refolding|(9507)chloroplast|(9793)embryo development ending in seed dormancy|(6457)protein folding|(48046)apoplast|(9570)chloroplast stroma|(16020)membrane|(22626)cytosolic ribosome|(9941)chloroplast envelope|(9579)thylakoid|(9790)embryo development|(5739)mitochondrion|(9658)chloroplast organization
6970	response to osmotic stress	GRMZM2G133213	9651	response to salt stress	0.00924181	(16491)oxidoreductase activity|(55114)oxidation-reduction process|(9055)electron carrier activity|(30151)molybdenum ion binding
6970	response to osmotic stress	GRMZM2G158479	9651	response to salt stress	0.00504361	(9055)electron carrier activity|(20037)heme binding|(5506)iron ion binding
6970	response to osmotic stress	GRMZM2G012044	9651	response to salt stress	0.00578043	(16760)cellulose synthase (UDP-forming) activity|(30244)cellulose biosynthetic process|(16021)integral component of membrane|(5886)plasma membrane|(71555)cell wall organization|(5789)endoplasmic reticulum membrane|(9832)plant-type cell wall biogenesis|(139)Golgi membrane|(16020)membrane
6970	response to osmotic stress	GRMZM2G046407	9651	response to salt stress	0.00985703	(16021)integral component of membrane|(9845)seed germination
6970	response to osmotic stress	GRMZM5G868433	9651	response to salt stress	0.00384338	(6412)translation|(3735)structural constituent of ribosome|(9507)chloroplast|(5773)vacuole|(22626)cytosolic ribosome|(5618)cell wall|(5774)vacuolar membrane|(5886)plasma membrane|(16020)membrane|(22625)cytosolic large ribosomal subunit|(5829)cytosol|(5730)nucleolus|(9506)plasmodesma
6970	response to osmotic stress	GRMZM2G165351	9651	response to salt stress	0.0059104	(10008)endosome membrane|(71556)integral component of lumenal side of endoplasmic reticulum membrane|(6465)signal peptide processing|(5886)plasma membrane|(5765)lysosomal membrane|(42500)aspartic endopeptidase activity, intramembrane cleaving|(71458)integral component of cytoplasmic side of endoplasmic reticulum membrane|(30660)Golgi-associated vesicle membrane|(33619)membrane protein proteolysis…
6970	response to osmotic stress	GRMZM2G175867	9651	response to salt stress	0.00492503	(5524)ATP binding|(70180)large ribosomal subunit rRNA binding|(1901259)chloroplast rRNA processing|(4004)ATP-dependent RNA helicase activity|(80158)chloroplast ribulose bisphosphate carboxylase complex biogenesis|(10501)RNA secondary structure unwinding|(9507)chloroplast|(8026)ATP-dependent helicase activity|(16887)ATPase activity|(3676)nucleic acid binding
6970	response to osmotic stress	GRMZM5G827266	9651	response to salt stress	0.00405981	(3735)structural constituent of ribosome|(6412)translation|(16020)membrane|(9506)plasmodesma|(9507)chloroplast|(42254)ribosome biogenesis|(22627)cytosolic small ribosomal subunit|(22626)cytosolic ribosome|(5829)cytosol
6970	response to osmotic stress	GRMZM2G144387	9651	response to salt stress	0.0032653	(5730)nucleolus|(22625)cytosolic large ribosomal subunit|(3735)structural constituent of ribosome|(6412)translation|(3723)RNA binding|(22626)cytosolic ribosome|(5829)cytosol|(48569)post-embryonic animal organ development|(9955)adaxial/abaxial pattern specification|(9506)plasmodesma|(5886)plasma membrane
6970	response to osmotic stress	GRMZM2G123440	9651	response to salt stress	0.00367103	(9507)chloroplast|(5886)plasma membrane
6970	response to osmotic stress	GRMZM2G071790	9651	response to salt stress	0.00198918	(3924)GTPase activity|(6184)obsolete GTP catabolic process|(51258)protein polymerization|(5874)microtubule|(5200)structural constituent of cytoskeleton|(7017)microtubule-based process|(5525)GTP binding|(5737)cytoplasm
6970	response to osmotic stress	GRMZM2G426591	9651	response to salt stress	0.00169258	(5737)cytoplasm|(6397)mRNA processing|(166)nucleotide binding|(9735)response to cytokinin|(5634)nucleus|(10193)response to ozone|(8143)poly(A) binding|(3723)RNA binding
6970	response to osmotic stress	GRMZM2G175728	9651	response to salt stress	0.00367603	(55114)oxidation-reduction process|(9570)chloroplast stroma|(19430)removal of superoxide radicals|(15680)intracellular copper ion transport|(8270)zinc ion binding|(16532)superoxide dismutase copper chaperone activity|(5829)cytosol|(6878)cellular copper ion homeostasis|(6801)superoxide metabolic process|(30001)metal ion transport|(9507)chloroplast
6970	response to osmotic stress	GRMZM2G107336	9651	response to salt stress	0.00846847	(6412)translation|(3735)structural constituent of ribosome|(5840)ribosome
6970	response to osmotic stress	GRMZM2G352855	9651	response to salt stress	0.00609015	(6629)lipid metabolic process|(8374)O-acyltransferase activity
6970	response to osmotic stress	GRMZM2G031177	9651	response to salt stress	0.00286241	(6855)drug transmembrane transport|(15238)drug transmembrane transporter activity|(15297)antiporter activity|(16020)membrane
6970	response to osmotic stress	GRMZM2G125300	9651	response to salt stress	0.00539664	(3735)structural constituent of ribosome|(5840)ribosome|(6412)translation|(22627)cytosolic small ribosomal subunit
6970	response to osmotic stress	GRMZM2G136106	9651	response to salt stress	0.000768768	(30599)pectinesterase activity|(42545)cell wall modification|(5737)cytoplasm|(9624)response to nematode|(5886)plasma membrane|(9505)plant-type cell wall|(9620)response to fungus|(50829)defense response to Gram-negative bacterium|(48046)apoplast|(45330)aspartyl esterase activity|(45490)pectin catabolic process|(46910)pectinesterase inhibitor activity|(4857)enzyme inhibitor activity|(5618)cell wall
6970	response to osmotic stress	GRMZM2G003038	9651	response to salt stress	0.00985703	(6355)regulation of transcription, DNA-templated|(5730)nucleolus|(5515)protein binding|(5829)cytosol|(8469)histone-arginine N-methyltransferase activity|(35242)protein-arginine omega-N asymmetric methyltransferase activity|(6479)protein methylation|(16274)protein-arginine N-methyltransferase activity|(5737)cytoplasm|(5634)nucleus
6970	response to osmotic stress	GRMZM2G115612	9651	response to salt stress	0.00359277	(16021)integral component of membrane|(9737)response to abscisic acid|(6665)sphingolipid metabolic process|(5576)extracellular region|(42392)sphingosine-1-phosphate phosphatase activity|(5789)endoplasmic reticulum membrane|(90332)stomatal closure|(3824)catalytic activity|(16020)membrane
6970	response to osmotic stress	GRMZM5G835629	9651	response to salt stress	0.00391688	(4672)protein kinase activity|(6468)protein phosphorylation|(4674)protein serine/threonine kinase activity|(5524)ATP binding|(5886)plasma membrane
6970	response to osmotic stress	GRMZM2G465226	9651	response to salt stress	0.00215603	(5576)extracellular region
6970	response to osmotic stress	AC209987.4_FG002	9651	response to salt stress	0.0027922	(5506)iron ion binding|(20037)heme binding|(55114)oxidation-reduction process|(5886)plasma membrane|(16709)oxidoreductase activity, acting on paired donors, with incorporation or reduction of molecular oxygen, NAD(P)H as one donor, and incorporation of one atom of oxygen|(44550)secondary metabolite biosynthetic process|(19825)oxygen binding|(16705)oxidoreductase activity, acting on paired donors,…
6970	response to osmotic stress	GRMZM2G132032	9651	response to salt stress	0.00846847	(4252)serine-type endopeptidase activity|(6508)proteolysis|(43086)negative regulation of catalytic activity|(42802)identical protein binding|(9505)plant-type cell wall|(48046)apoplast
6970	response to osmotic stress	GRMZM2G091189	9651	response to salt stress	0.00509287	(5737)cytoplasm|(6457)protein folding|(5524)ATP binding
6970	response to osmotic stress	GRMZM2G479703	9651	response to salt stress	0.00203823	(55085)transmembrane transport|(48235)pollen sperm cell differentiation|(5737)cytoplasm|(5887)integral component of plasma membrane|(6857)oligopeptide transport|(35673)oligopeptide transmembrane transporter activity|(15031)protein transport|(5886)plasma membrane|(15198)oligopeptide transporter activity
6970	response to osmotic stress	GRMZM5G884466	9651	response to salt stress	0.00657433	(9658)chloroplast organization|(42793)transcription from plastid promoter|(5515)protein binding|(9507)chloroplast|(9793)embryo development ending in seed dormancy
6970	response to osmotic stress	GRMZM2G146111	9651	response to salt stress	0.00658662	(3725)double-stranded RNA binding|(5622)intracellular
6970	response to osmotic stress	GRMZM2G061537	9651	response to salt stress	0.00367103	(4672)protein kinase activity|(6468)protein phosphorylation|(4674)protein serine/threonine kinase activity|(5524)ATP binding
6970	response to osmotic stress	GRMZM2G456471	9651	response to salt stress	0.000892869	(4476)mannose-6-phosphate isomerase activity|(5975)carbohydrate metabolic process|(8270)zinc ion binding|(19853)L-ascorbic acid biosynthetic process|(5737)cytoplasm|(9744)response to sucrose|(46686)response to cadmium ion|(33591)response to L-ascorbic acid|(46680)response to DDT|(9298)GDP-mannose biosynthetic process|(10043)response to zinc ion|(9646)response to absence of light|(9793)embryo deve…
6970	response to osmotic stress	GRMZM2G026218	9651	response to salt stress	0.00846847	(5524)ATP binding|(7018)microtubule-based movement|(8017)microtubule binding|(8574)ATP-dependent microtubule motor activity, plus-end-directed|(55028)cortical microtubule|(5634)nucleus|(10215)cellulose microfibril organization|(30705)cytoskeleton-dependent intracellular transport|(9506)plasmodesma|(5871)kinesin complex|(3777)microtubule motor activity|(5737)cytoplasm
6970	response to osmotic stress	GRMZM2G405459	9651	response to salt stress	0.0022298	(4601)peroxidase activity|(6979)response to oxidative stress|(20037)heme binding|(55114)oxidation-reduction process
6970	response to osmotic stress	GRMZM2G100403	9651	response to salt stress	0.00296961	(3735)structural constituent of ribosome|(6412)translation|(5618)cell wall|(5886)plasma membrane|(9506)plasmodesma|(9507)chloroplast|(5773)vacuole|(9735)response to cytokinin|(5730)nucleolus|(22625)cytosolic large ribosomal subunit|(5829)cytosol|(16020)membrane|(22626)cytosolic ribosome|(5774)vacuolar membrane|(5840)ribosome
6970	response to osmotic stress	GRMZM2G147026	9651	response to salt stress	0.00150553	(43622)cortical microtubule organization|(4674)protein serine/threonine kinase activity|(5634)nucleus|(9785)blue light signaling pathway|(15631)tubulin binding|(46777)protein autophosphorylation|(9506)plasmodesma|(16055)Wnt signaling pathway|(9640)photomorphogenesis|(6897)endocytosis|(18105)peptidyl-serine phosphorylation|(8360)regulation of cell shape|(5524)ATP binding|(4712)protein serine/threo…
6970	response to osmotic stress	GRMZM2G378852	9651	response to salt stress	0.0093	(5524)ATP binding|(16021)integral component of membrane|(5737)cytoplasm|(9658)chloroplast organization|(4702)receptor signaling protein serine/threonine kinase activity|(5634)nucleus|(45893)positive regulation of transcription, DNA-templated|(46777)protein autophosphorylation|(4674)protein serine/threonine kinase activity|(6468)protein phosphorylation
6970	response to osmotic stress	GRMZM2G017080	9651	response to salt stress	0.00384338	(16787)hydrolase activity|(5886)plasma membrane|(3824)catalytic activity
6970	response to osmotic stress	GRMZM2G416120	9651	response to salt stress	0.00244031	(5524)ATP binding|(7005)mitochondrion organization|(46686)response to cadmium ion|(9941)chloroplast envelope|(9408)response to heat|(9735)response to cytokinin|(5774)vacuolar membrane|(22626)cytosolic ribosome|(9570)chloroplast stroma|(51131)chaperone-mediated protein complex assembly|(5759)mitochondrial matrix|(5886)plasma membrane|(42026)protein refolding|(5507)copper ion binding|(6954)inflamma…
6970	response to osmotic stress	GRMZM2G154648	9651	response to salt stress	0.00989342	(3824)catalytic activity
6970	response to osmotic stress	GRMZM2G151734	9651	response to salt stress	0.00903199	(16787)hydrolase activity|(8152)metabolic process
6970	response to osmotic stress	GRMZM2G144547	9651	response to salt stress	0.00985703	(5515)protein binding
6970	response to osmotic stress	GRMZM2G094388	9651	response to salt stress	0.00443584	(46907)intracellular transport
6970	response to osmotic stress	GRMZM2G086964	9651	response to salt stress	0.00359277	(51082)unfolded protein binding|(52033)pathogen-associated molecular pattern dependent induction by symbiont of host innate immune response|(5886)plasma membrane|(6457)protein folding|(5788)endoplasmic reticulum lumen|(31072)heat shock protein binding
6970	response to osmotic stress	GRMZM2G008374	9651	response to salt stress	0.00606813	(3677)DNA binding|(6355)regulation of transcription, DNA-templated|(3700)transcription factor activity, sequence-specific DNA binding|(5634)nucleus|(7275)multicellular organism development
6970	response to osmotic stress	GRMZM2G004699	9651	response to salt stress	0.00577533	(4553)hydrolase activity, hydrolyzing O-glycosyl compounds|(16762)xyloglucan|(48046)apoplast|(16020)membrane|(9505)plant-type cell wall|(71555)cell wall organization|(9733)response to auxin|(9612)response to mechanical stimulus|(9645)response to low light intensity stimulus|(42546)cell wall biogenesis|(10411)xyloglucan metabolic process|(9506)plasmodesma|(9507)chloroplast|(9826)unidimensional cel…
6970	response to osmotic stress	GRMZM2G060811	9651	response to salt stress	0.00310241	null
6970	response to osmotic stress	GRMZM2G127648	9651	response to salt stress	0.00698253	(5525)GTP binding|(7264)small GTPase mediated signal transduction|(6184)obsolete GTP catabolic process|(5622)intracellular|(16020)membrane|(3924)GTPase activity|(6886)intracellular protein transport|(6913)nucleocytoplasmic transport
6970	response to osmotic stress	GRMZM2G008748	9651	response to salt stress	0.00215603	(3735)structural constituent of ribosome|(5840)ribosome|(6412)translation
6970	response to osmotic stress	GRMZM2G092669	9651	response to salt stress	0.00292336	(5576)extracellular region
6970	response to osmotic stress	GRMZM2G032315	9651	response to salt stress	0.00150553	(22626)cytosolic ribosome|(3735)structural constituent of ribosome|(5515)protein binding|(5634)nucleus|(5886)plasma membrane|(6414)translational elongation|(5829)cytosol
6970	response to osmotic stress	GRMZM2G119886	9651	response to salt stress	0.00853162	(5096)GTPase activator activity|(46872)metal ion binding|(5634)nucleus|(3677)DNA binding|(5829)cytosol|(16192)vesicle-mediated transport|(5794)Golgi apparatus|(8270)zinc ion binding
6970	response to osmotic stress	GRMZM2G153292	9651	response to salt stress	0.000319162	(3924)GTPase activity|(6184)obsolete GTP catabolic process|(51258)protein polymerization|(5874)microtubule|(5200)structural constituent of cytoskeleton|(7017)microtubule-based process|(5525)GTP binding|(5737)cytoplasm
6970	response to osmotic stress	GRMZM2G052667	9651	response to salt stress	0.00713718	(3700)transcription factor activity, sequence-specific DNA binding|(6355)regulation of transcription, DNA-templated|(3677)DNA binding
6970	response to osmotic stress	GRMZM2G058595	9651	response to salt stress	0.00905606	(16567)protein ubiquitination|(5737)cytoplasm|(9638)phototropism|(5634)nucleus|(5886)plasma membrane|(4871)signal transducer activity|(7165)signal transduction|(5515)protein binding|(9416)response to light stimulus
6970	response to osmotic stress	GRMZM2G055216	9651	response to salt stress	0.00683033	(16021)integral component of membrane|(48354)mucilage biosynthetic process involved in seed coat development|(9624)response to nematode|(90480)purine nucleotide-sugar transmembrane transport|(9507)chloroplast|(5793)endoplasmic reticulum-Golgi intermediate compartment|(5794)Golgi apparatus|(5459)UDP-galactose transmembrane transporter activity|(5460)UDP-glucose transmembrane transporter activity|(…
6970	response to osmotic stress	GRMZM2G076484	9651	response to salt stress	0.00490718	(3676)nucleic acid binding|(5524)ATP binding|(8026)ATP-dependent helicase activity|(5829)cytosol
6970	response to osmotic stress	GRMZM2G060561	9651	response to salt stress	0.00852308	(5524)ATP binding|(42803)protein homodimerization activity|(9570)chloroplast stroma|(5739)mitochondrion|(31969)chloroplast membrane|(45037)protein import into chloroplast stroma|(9408)response to heat|(9658)chloroplast organization|(16485)protein processing|(34214)protein hexamerization|(16887)ATPase activity|(17111)nucleoside-triphosphatase activity|(9507)chloroplast|(9532)plastid stroma|(9941)c…
6970	response to osmotic stress	GRMZM2G093828	9651	response to salt stress	0.00448053	(16021)integral component of membrane|(5789)endoplasmic reticulum membrane|(5739)mitochondrion|(16126)sterol biosynthetic process
6970	response to osmotic stress	GRMZM2G078641	9651	response to salt stress	0.00367603	(3676)nucleic acid binding|(166)nucleotide binding|(19904)protein domain specific binding
6970	response to osmotic stress	GRMZM2G124576	9651	response to salt stress	0.00145819	(16020)membrane|(5730)nucleolus|(9506)plasmodesma
6970	response to osmotic stress	GRMZM2G019325	9651	response to salt stress	0.00841472	(3735)structural constituent of ribosome|(5840)ribosome|(6412)translation|(19843)rRNA binding|(16020)membrane
6970	response to osmotic stress	GRMZM2G402417	9651	response to salt stress	0.00490718	(6468)protein phosphorylation|(5524)ATP binding|(4672)protein kinase activity
6970	response to osmotic stress	GRMZM2G134045	9651	response to salt stress	0.00378819	(5096)GTPase activator activity|(8270)zinc ion binding|(5829)cytosol|(9737)response to abscisic acid|(9555)pollen development|(9793)embryo development ending in seed dormancy
6970	response to osmotic stress	GRMZM2G385925	9651	response to salt stress	0.00553794	(3777)microtubule motor activity|(5524)ATP binding|(7018)microtubule-based movement|(8017)microtubule binding|(5739)mitochondrion|(5886)plasma membrane|(9507)chloroplast|(5874)microtubule|(5871)kinesin complex
6970	response to osmotic stress	GRMZM2G162333	9651	response to salt stress	0.00538168	(5618)cell wall|(30599)pectinesterase activity|(42545)cell wall modification|(4857)enzyme inhibitor activity
6970	response to osmotic stress	GRMZM2G702036	9651	response to salt stress	0.00267213	(2000122)negative regulation of stomatal complex development|(16021)integral component of membrane|(10052)guard cell differentiation|(5576)extracellular region
6970	response to osmotic stress	GRMZM2G139093	9651	response to salt stress	0.00658725	(9507)chloroplast|(9555)pollen development|(5783)endoplasmic reticulum
6970	response to osmotic stress	GRMZM2G124434	9651	response to salt stress	0.00201523	(19853)L-ascorbic acid biosynthetic process|(9225)nucleotide-sugar metabolic process|(47918)GDP-mannose 3,5-epimerase activity|(5829)cytosol|(51287)NAD binding|(50662)coenzyme binding|(3824)catalytic activity|(44237)cellular metabolic process
6970	response to osmotic stress	GRMZM2G157019	9651	response to salt stress	0.000319162	(5634)nucleus|(6334)nucleosome assembly|(30154)cell differentiation|(42393)histone binding|(10311)lateral root formation|(8283)cell proliferation|(3682)chromatin binding|(5737)cytoplasm
6970	response to osmotic stress	GRMZM2G038791	9651	response to salt stress	0.00206792	(287)magnesium ion binding|(4749)ribose phosphate diphosphokinase activity|(9165)nucleotide biosynthetic process|(16301)kinase activity|(16310)phosphorylation|(9507)chloroplast|(5524)ATP binding|(9116)nucleoside metabolic process|(9156)ribonucleoside monophosphate biosynthetic process|(9536)plastid
6970	response to osmotic stress	GRMZM2G013318	9651	response to salt stress	0.00761306	(5525)GTP binding|(16020)membrane|(5730)nucleolus|(42254)ribosome biogenesis
6970	response to osmotic stress	GRMZM2G038284	9651	response to salt stress	0.00931145	(9414)response to water deprivation
6970	response to osmotic stress	GRMZM2G166524	9651	response to salt stress	0.00728542	(5515)protein binding|(5886)plasma membrane|(7165)signal transduction|(9610)response to symbiotic fungus|(44403)symbiosis, encompassing mutualism through parasitism|(9507)chloroplast|(5524)ATP binding|(4672)protein kinase activity|(6468)protein phosphorylation
6970	response to osmotic stress	GRMZM2G161019	9651	response to salt stress	0.00384338	(16021)integral component of membrane|(5783)endoplasmic reticulum|(5774)vacuolar membrane|(5794)Golgi apparatus
6970	response to osmotic stress	GRMZM2G099092	9651	response to salt stress	0.000532321	(5618)cell wall|(10230)alternative respiration|(48046)apoplast|(9627)systemic acquired resistance|(71456)cellular response to hypoxia
6970	response to osmotic stress	GRMZM2G064640	9651	response to salt stress	0.00668661	(19843)rRNA binding|(5618)cell wall|(5739)mitochondrion|(5730)nucleolus|(5774)vacuolar membrane|(22627)cytosolic small ribosomal subunit|(3735)structural constituent of ribosome|(5515)protein binding|(6412)translation|(9506)plasmodesma|(9507)chloroplast|(5794)Golgi apparatus|(15935)small ribosomal subunit|(16020)membrane|(5829)cytosol
6970	response to osmotic stress	GRMZM2G138176	9651	response to salt stress	0.00296961	(5515)protein binding|(4842)ubiquitin-protein transferase activity|(1901332)negative regulation of lateral root development|(10311)lateral root formation|(9734)auxin-activated signaling pathway|(10286)heat acclimation|(16567)protein ubiquitination|(31146)SCF-dependent proteasomal ubiquitin-dependent protein catabolic process|(5737)cytoplasm|(51781)positive regulation of cell division|(5634)nucleu…
6970	response to osmotic stress	GRMZM2G125531	9651	response to salt stress	0.00761306	(3723)RNA binding|(5634)nucleus
6970	response to osmotic stress	GRMZM2G020940	9651	response to salt stress	0.00258386	null
6970	response to osmotic stress	GRMZM2G094123	9651	response to salt stress	0.00208791	(4827)proline-tRNA ligase activity|(5524)ATP binding|(6433)prolyl-tRNA aminoacylation|(5829)cytosol|(16020)membrane|(9506)plasmodesma
6970	response to osmotic stress	GRMZM2G022269	9651	response to salt stress	0.000603142	(5525)GTP binding|(5618)cell wall|(5739)mitochondrion|(46686)response to cadmium ion|(50897)cobalt ion binding|(3746)translation elongation factor activity|(5524)ATP binding|(6414)translational elongation|(8270)zinc ion binding|(5829)cytosol|(3924)GTPase activity|(5622)intracellular
6970	response to osmotic stress	GRMZM2G476523	9651	response to salt stress	0.00985703	(5576)extracellular region|(16020)membrane|(51707)response to other organism|(9506)plasmodesma
6970	response to osmotic stress	GRMZM2G454176	9651	response to salt stress	0.00985703	(3677)DNA binding|(6355)regulation of transcription, DNA-templated|(5634)nucleus|(9908)flower development|(3700)transcription factor activity, sequence-specific DNA binding|(43565)sequence-specific DNA binding
6970	response to osmotic stress	GRMZM5G803565	9651	response to salt stress	0.00798812	null
6970	response to osmotic stress	GRMZM2G086845	9651	response to salt stress	0.00839043	(19252)starch biosynthetic process|(16310)phosphorylation|(5524)ATP binding|(4747)ribokinase activity|(5886)plasma membrane|(6014)D-ribose metabolic process|(8270)zinc ion binding|(5829)cytosol|(9506)plasmodesma|(8865)fructokinase activity|(5794)Golgi apparatus
6970	response to osmotic stress	GRMZM2G140726	9651	response to salt stress	0.00798812	(4672)protein kinase activity|(5524)ATP binding|(6468)protein phosphorylation|(4674)protein serine/threonine kinase activity
6970	response to osmotic stress	GRMZM2G337534	9651	response to salt stress	0.00962874	null
6970	response to osmotic stress	GRMZM2G078033	9651	response to salt stress	0.00846847	(55114)oxidation-reduction process|(52901)spermine|(52903)N1-acetylspermine|(52902)spermidine|(52904)N1-acetylspermidine|(5777)peroxisome|(5634)nucleus|(46592)polyamine oxidase activity|(46208)spermine catabolic process|(8131)primary amine oxidase activity|(52895)N1-acetylspermine|(52894)norspermine|(5515)protein binding|(3677)DNA binding|(6598)polyamine catabolic process|(16491)oxidoreductase ac…
6970	response to osmotic stress	GRMZM2G140082	9651	response to salt stress	0.00846847	(4672)protein kinase activity|(6468)protein phosphorylation|(9507)chloroplast|(5524)ATP binding|(9536)plastid|(5515)protein binding
6970	response to osmotic stress	GRMZM5G850966	9651	response to salt stress	0.00258177	(3735)structural constituent of ribosome|(6412)translation|(9506)plasmodesma|(5774)vacuolar membrane|(22625)cytosolic large ribosomal subunit|(5829)cytosol|(16020)membrane|(22626)cytosolic ribosome|(5840)ribosome
6970	response to osmotic stress	GRMZM2G140824	9651	response to salt stress	0.00367603	(3824)catalytic activity|(6596)polyamine biosynthetic process|(33387)putrescine biosynthetic process from ornithine|(42978)ornithine decarboxylase activator activity
6970	response to osmotic stress	GRMZM2G069009	9651	response to salt stress	0.00905606	(46872)metal ion binding
6970	response to osmotic stress	GRMZM2G093347	9651	response to salt stress	0.00359277	(3999)adenine phosphoribosyltransferase activity|(9505)plant-type cell wall|(46686)response to cadmium ion|(9570)chloroplast stroma|(9690)cytokinin metabolic process|(7623)circadian rhythm|(5829)cytosol|(5794)Golgi apparatus|(5886)plasma membrane|(44209)AMP salvage|(6168)adenine salvage|(5737)cytoplasm|(9116)nucleoside metabolic process
6970	response to osmotic stress	GRMZM2G079348	9651	response to salt stress	0.00853162	(4096)catalase activity|(20037)heme binding|(55114)oxidation-reduction process|(9737)response to abscisic acid|(6995)cellular response to nitrogen starvation|(46686)response to cadmium ion|(50897)cobalt ion binding|(16036)cellular response to phosphate starvation|(10319)stromule|(5773)vacuole|(9970)cellular response to sulfate starvation|(9570)chloroplast stroma|(42744)hydrogen peroxide catabolic…
6970	response to osmotic stress	GRMZM2G050412	9651	response to salt stress	0.000648025	(4672)protein kinase activity|(5524)ATP binding|(6468)protein phosphorylation
6970	response to osmotic stress	GRMZM2G178968	9651	response to salt stress	0.00292151	(5730)nucleolus|(5774)vacuolar membrane|(22625)cytosolic large ribosomal subunit|(3735)structural constituent of ribosome|(6412)translation|(9506)plasmodesma|(9507)chloroplast|(5794)Golgi apparatus|(42254)ribosome biogenesis|(5829)cytosol|(16020)membrane|(22626)cytosolic ribosome
6970	response to osmotic stress	GRMZM2G051185	9651	response to salt stress	0.00913123	(31225)anchored component of membrane|(16023)cytoplasmic, membrane-bounded vesicle
6970	response to osmotic stress	GRMZM2G432774	9651	response to salt stress	0.00761306	(5737)cytoplasm|(3779)actin binding|(4721)phosphoprotein phosphatase activity|(5634)nucleus|(5515)protein binding|(5884)actin filament|(45010)actin nucleation
6970	response to osmotic stress	GRMZM2G027173	9651	response to salt stress	0.00748065	(6909)phagocytosis|(5856)cytoskeleton
6970	response to osmotic stress	GRMZM2G178618	9651	response to salt stress	0.00448053	(5198)structural molecule activity|(6886)intracellular protein transport|(16192)vesicle-mediated transport|(30126)COPI vesicle coat|(30276)clathrin binding|(5829)cytosol|(9506)plasmodesma|(9507)chloroplast|(5634)nucleus|(5886)plasma membrane|(139)Golgi membrane|(16020)membrane|(5515)protein binding|(5488)binding
6970	response to osmotic stress	GRMZM2G158568	9651	response to salt stress	0.00264642	(3735)structural constituent of ribosome|(5840)ribosome|(6412)translation|(22625)cytosolic large ribosomal subunit|(9506)plasmodesma|(22626)cytosolic ribosome|(5618)cell wall|(9507)chloroplast|(5886)plasma membrane
6970	response to osmotic stress	GRMZM2G051219	9651	response to salt stress	0.00846847	(8652)cellular amino acid biosynthetic process|(9941)chloroplast envelope|(162)tryptophan biosynthetic process|(4048)anthranilate phosphoribosyltransferase activity|(9570)chloroplast stroma|(9507)chloroplast|(9536)plastid
6970	response to osmotic stress	GRMZM2G372074	9651	response to salt stress	0.00905606	(6869)lipid transport|(8289)lipid binding
6970	response to osmotic stress	GRMZM2G062577	9651	response to salt stress	0.00490718	(16788)hydrolase activity, acting on ester bonds|(6629)lipid metabolic process
6970	response to osmotic stress	GRMZM2G164868	9651	response to salt stress	0.00948221	(5730)nucleolus|(5515)protein binding
6970	response to osmotic stress	GRMZM2G099696	9651	response to salt stress	0.00139232	(51287)NAD binding|(6633)fatty acid biosynthetic process|(55114)oxidation-reduction process|(4316)3-oxoacyl-[acyl-carrier-protein] reductase (NADPH) activity|(9941)chloroplast envelope|(9507)chloroplast|(9570)chloroplast stroma|(5507)copper ion binding|(9536)plastid
6970	response to osmotic stress	GRMZM2G088524	9651	response to salt stress	0.00150553	(3682)chromatin binding|(3677)DNA binding
6970	response to osmotic stress	GRMZM2G096020	9651	response to salt stress	0.00924181	(16021)integral component of membrane|(5777)peroxisome|(5524)ATP binding|(9698)phenylpropanoid metabolic process|(9611)response to wounding|(9695)jasmonic acid biosynthetic process|(9507)chloroplast|(16207)4-coumarate-CoA ligase activity|(3824)catalytic activity
6970	response to osmotic stress	GRMZM2G094792	9651	response to salt stress	0.0032653	(5634)nucleus
6970	response to osmotic stress	GRMZM2G074604	9651	response to salt stress	0.001732	(6559)L-phenylalanine catabolic process|(5737)cytoplasm|(9058)biosynthetic process|(16841)ammonia-lyase activity|(9611)response to wounding|(6952)defense response
6970	response to osmotic stress	GRMZM2G097739	9651	response to salt stress	0.00201523	(5886)plasma membrane
6970	response to osmotic stress	GRMZM2G150323	9651	response to salt stress	0.00948221	(8375)acetylglucosaminyltransferase activity|(16020)membrane
6970	response to osmotic stress	GRMZM2G107092	9651	response to salt stress	0.00903199	(9507)chloroplast|(5874)microtubule|(5488)binding
6970	response to osmotic stress	GRMZM2G116243	9651	response to salt stress	0.00905606	(16021)integral component of membrane|(50200)plasmalogen synthase activity|(8654)phospholipid biosynthetic process|(5509)calcium ion binding|(6644)phospholipid metabolic process
6970	response to osmotic stress	GRMZM2G091578	9651	response to salt stress	0.00145819	(4252)serine-type endopeptidase activity|(6508)proteolysis|(9505)plant-type cell wall|(80001)mucilage extrusion from seed coat|(48046)apoplast|(5578)proteinaceous extracellular matrix|(48359)mucilage metabolic process involved in seed coat development|(43086)negative regulation of catalytic activity|(42802)identical protein binding
6970	response to osmotic stress	AC215201.3_FG005	9651	response to salt stress	0.0067096	(5524)ATP binding|(16020)membrane|(5739)mitochondrion|(9941)chloroplast envelope|(9579)thylakoid|(9658)chloroplast organization|(22626)cytosolic ribosome|(9570)chloroplast stroma|(42026)protein refolding|(48046)apoplast|(9793)embryo development ending in seed dormancy|(6457)protein folding|(9507)chloroplast|(9790)embryo development|(5737)cytoplasm
6970	response to osmotic stress	GRMZM2G084583	9651	response to salt stress	0.00721111	(3682)chromatin binding|(3677)DNA binding|(5634)nucleus|(6355)regulation of transcription, DNA-templated
[truncated: 122,120 more rows]

## Sheet: Dataset EV10C
Dataset EV10C. Novel genes predicted to be involved in biotic stress responses. The 'Target GO ID' column gives the GO ID that was specified in the target and filter fields of the PiNGO tool. PiNGO then screens for enrichments of this GO category or any of its offspring categories in the network neighborhood of genes that are not yet annotated to the category. The 'Predicted GO ID' column gives t…
[truncated: 27,576 more rows]

[truncated: 4 more sheets: Dataset EV10D, Dataset EV10E, Dataset EV10F, Dataset EV10G]
