# Supplementary material for: Using single‐plant‐omics in the field to link maize genes to functions and phenotypes
Source: Mol Syst Biol. 2020 Dec 21;16(12):e9667. doi: 10.15252/msb.20209667 (PMC7751767; doi:10.15252/msb.20209667)
Supplement: Supplementary file 13 — Dataset EV11 [file MSB-16-e9667-s013.xlsx]

## Sheet: 11A. Leaf 16 blade length
Dataset EV11A. Transcripts significantly correlated with leaf 16 blade length. coef.I = intercept of linear mixed effect model, p.I = p-value for the intercept, q.I = BH-adjusted p-value for the intercept, coef.x = slope of linear mixed effect model, p.x = p-value for the slope, q.x = BH-adjusted p-value for the slope, BIC = Bayesian Information Criterion, sigma = estimated noise standard deviati…
Gene name	coef.I	p.I	q.I	coef.x	p.x	q.x	p.Moran's I.resid.norm	BIC	sigma	range	nugget	R2.fix
GRMZM2G148693	1155.82	3.13348e-34	1.49838e-31	-45.5283	4.01166e-08	0.000218392	0.524035	591.635	35.9829	52.7026	0.315433	0.383074		GO enrichment for positively correlated genes with R2 > 0.2
GRMZM2G553379	1125.41	6.22723e-31	1.98518e-28	-26.8678	1.98011e-08	0.000218392	0.670513	586.477	52.7579	371.351	0.245329	0.33628
GRMZM2G051338	1078.22	5.11061e-20	4.51709e-19	-28.297	3.57003e-08	0.000218392	0.313788	587.556	93.4723	653.598	0.0803175	0.332826		no significant results at q <= 0.05
GRMZM2G032339	1425.28	1.48345e-20	1.43001e-19	-54.8234	7.87813e-07	0.00159059	0.688468	591.765	49.0991	349.811	0.3307	0.291948
AC210173.4_FG005	494.942	7.65923e-09	1.69913e-08	51.7258	2.19823e-07	0.000798882	0.753262	590.488	50.1214	264.343	0.276305	0.288362
GRMZM2G001676	1209.87	1.371e-11	4.18064e-11	-44.077	5.22535e-07	0.00135643	0.400563	593.223	165.006	805.17	0.0273469	0.267352
GRMZM2G103666	1563.36	1.15739e-14	5.07259e-14	-59.3205	4.80749e-08	0.000218392	0.478728	588.923	140.323	678.558	0.0342804	0.259951
GRMZM2G456835	1863.57	1.60665e-13	6.15656e-13	-105.466	3.26414e-06	0.00456252	0.183028	592.874	74.9208	588.544	0.150253	0.247429		GO enrichment for negatively correlated genes with R2 > 0.2
GRMZM2G076394	515.15	0.00035908	0.000462328	50.9689	1.57206e-06	0.00285659	0.63941	593.95	138.357	801.223	0.0413438	0.240786
GRMZM2G475014	421.757	1.72398e-05	2.5625e-05	54.3092	3.85388e-07	0.00116715	0.408034	590.244	53.48	423.833	0.275066	0.238588		Selected statistical test : Hypergeometric test
GRMZM2G032562	391.795	0.000863816	0.00106846	68.4047	5.97277e-07	0.00135664	0.586134	590.884	83.6194	597.385	0.111246	0.223994		Selected correction : Benjamini & Hochberg False Discovery Rate (FDR) correction
GRMZM2G135588	-320.054	0.239823	0.244095	110.848	2.74275e-05	0.0237326	0.968491	597.009	57.6406	379.136	0.265757	0.219097		Selected significance level : 0.05
GRMZM2G051179	227.46	0.0938706	0.097216	70.3664	5.21606e-06	0.00631874	0.280394	596.314	46.2938	153.233	0.306588	0.212993		Testing option : Test gene set against all genes present in single plant transcriptome dataset
GRMZM2G134563	479.199	1.0285e-05	1.57169e-05	63.6276	1.6102e-05	0.016255	0.72512	596.765	62.3506	510.257	0.232824	0.204944		The selected cluster :
GRMZM2G052825	443.979	3.53482e-05	5.07075e-05	41.2177	5.17544e-06	0.00631874	0.631501	595.691	60.1313	445.705	0.234949	0.204894		GRMZM2G103666|GRMZM2G032339|GRMZM2G001676|GRMZM2G051338|GRMZM2G456835|GRMZM2G553379|GRMZM2G148693|
GRMZM2G088064	558.218	2.4659e-09	5.80112e-09	46.405	2.52353e-05	0.0229275	0.790329	600.16	56.4174	243.635	0.242981	0.200588
GRMZM2G017522	637.208	1.78946e-16	9.90746e-16	45.1819	2.10259e-06	0.00347329	0.407185	596.866	55.5549	191.894	0.200062	0.198952		No annotations were retrieved for the following entities:
GRMZM2G114850	763.619	4.40845e-24	1.58312e-22	28.1709	2.80986e-06	0.00425483	0.447688	596.068	58.8282	354.829	0.228565	0.197499
GRMZM2G120962	636.509	6.25362e-09	1.40238e-08	36.5303	1.58514e-05	0.016255	0.697868	598.236	95.0552	641.855	0.0962601	0.191113
GRMZM2G168502	518.921	4.87358e-07	8.72835e-07	38.0913	9.5657e-05	0.0482828	0.187501	602.288	48.2702	193.288	0.351033	0.189511		GO-ID	p-value	corr p-value	x	n	X	N	Description	Genes in test set
GRMZM2G171400	1383.62	2.81933e-15	1.339e-14	-65.3435	4.97064e-05	0.0322577	0.96118	599.177	86.4396	784.431	0.129827	0.17829		9909	9.0512e-05	0.011649	3	172	7	12288	regulation of flower development	GRMZM2G103666|GRMZM2G032339|GRMZM2G051338
GRMZM2G075002	386.307	0.00143739	0.00174033	50.3086	1.97928e-05	0.0189292	0.239059	597.844	56.2885	393.555	0.279701	0.177974		48831	0.00015688	0.011649	3	207	7	12288	regulation of shoot system development	GRMZM2G103666|GRMZM2G032339|GRMZM2G051338
GRMZM2G091456	1175.65	1.51464e-23	3.56971e-22	-37.0313	6.36521e-05	0.0373104	0.332376	602.124	52.8649	208.123	0.278337	0.176837		10074	0.00021475	0.011649	2	40	7	12288	maintenance of meristem identity	GRMZM2G032339|GRMZM2G553379
GRMZM2G448368	613.919	2.01312e-12	6.76538e-12	40.3551	3.97411e-05	0.0308787	0.509176	600.366	52.4407	265.568	0.306463	0.173929		2000241	0.000294	0.011649	3	256	7	12288	regulation of reproductive process	GRMZM2G103666|GRMZM2G032339|GRMZM2G051338
GRMZM2G476049	1077.51	3.2152e-26	3.58426e-24	-21.1966	6.95111e-05	0.0394715	0.446643	604.785	65.5212	250.369	0.176924	0.170963		9911	0.00033636	0.011649	2	50	7	12288	positive regulation of flower development	GRMZM2G032339|GRMZM2G051338
GRMZM2G065203	1149.88	7.5371e-17	4.38542e-16	-33.0542	5.69329e-05	0.0344843	0.756764	601.018	104.145	644.206	0.0827137	0.168367		19827	0.00046865	0.011649	2	59	7	12288	stem cell population maintenance	GRMZM2G032339|GRMZM2G553379
GRMZM2G051270	1696.72	4.76311e-14	1.93929e-13	-75.5054	9.93612e-06	0.0112843	0.6068	597.894	69.8907	337.758	0.159229	0.168337		98727	0.00046865	0.011649	2	59	7	12288	maintenance of cell number	GRMZM2G032339|GRMZM2G553379
GRMZM2G019926	120.759	0.492754	0.4968	79.8845	4.07842e-05	0.0308787	0.674921	600.036	50.9657	174.268	0.274935	0.164849		2000243	0.00064084	0.013306	2	69	7	12288	positive regulation of reproductive process	GRMZM2G032339|GRMZM2G051338
GRMZM2G701063	1084	4.92415e-25	3.23021e-23	-34.1364	4.59177e-05	0.0312716	0.849381	601.502	67.8971	354.847	0.183018	0.160436		48580	0.00068823	0.013306	3	342	7	12288	regulation of post-embryonic development	GRMZM2G103666|GRMZM2G032339|GRMZM2G051338
GRMZM2G000633	1433.88	9.55036e-16	4.80852e-15	-71.6572	3.65898e-05	0.0302215	0.145729	598.306	74.8346	516.427	0.159899	0.157594		48582	0.0009938	0.01469	2	86	7	12288	positive regulation of post-embryonic development	GRMZM2G032339|GRMZM2G051338
GRMZM5G839640	1066	3.41129e-29	7.46826e-27	-19.1363	8.03828e-05	0.0442617	0.504337	605.337	56.6242	170.047	0.206941	0.154859		80053	0.001139	0.01469	1	2	7	12288	response to phenylalanine	GRMZM2G001676
GRMZM2G067049	1071.21	1.23401e-10	3.3775e-10	-26.9914	5.66558e-05	0.0344843	0.698904	601.912	160.713	851.037	0.0345177	0.154447		80052	0.001139	0.01469	1	2	7	12288	response to histidine	GRMZM2G001676
GRMZM2G116658	1314.25	5.31812e-19	4.05861e-18	-45.1194	4.6466e-05	0.0312716	0.788021	600.458	53.2902	269.719	0.297912	0.15308		43201	0.001139	0.01469	1	2	7	12288	response to leucine	GRMZM2G001676
GRMZM2G109070	-8.85807	0.968095	0.968521	80.336	0.000103449	0.0494016	0.304054	600.764	62.8805	344.042	0.223094	0.150828		51240	0.0012622	0.01469	2	97	7	12288	positive regulation of multicellular organismal process	GRMZM2G032339|GRMZM2G051338
GRMZM2G140328	1292.38	6.35154e-19	4.79691e-18	-53.0558	8.70625e-05	0.0452004	0.822318	600.886	51.9805	289.274	0.331628	0.150011		2000026	0.0012784	0.01469	3	423	7	12288	regulation of multicellular organismal development	GRMZM2G103666|GRMZM2G032339|GRMZM2G051338
GRMZM2G337594	1110.17	8.30265e-22	1.00444e-20	-34.5286	0.000104576	0.0494016	0.591893	601.626	74.148	508.521	0.169006	0.147747		10073	0.0013675	0.01469	2	101	7	12288	meristem maintenance	GRMZM2G032339|GRMZM2G553379
GRMZM2G040349	479.571	9.86371e-05	0.000134752	61.3925	4.52286e-05	0.0312716	0.54463	599.239	84.3253	545.204	0.12534	0.141346		51094	0.0014769	0.01469	2	105	7	12288	positive regulation of developmental process	GRMZM2G032339|GRMZM2G051338
GRMZM2G057281	1453.66	4.45299e-15	2.06049e-14	-40.7628	0.000106029	0.0494016	0.405844	603.865	55.0996	171.288	0.227734	0.138036		51239	0.0015196	0.01469	3	449	7	12288	regulation of multicellular organismal process	GRMZM2G103666|GRMZM2G032339|GRMZM2G051338
GRMZM5G855337	694.446	2.70879e-12	8.95262e-12	27.16	0.000112139	0.049873	0.233919	602.613	83.0346	517.618	0.132467	0.137352		9908	0.0016094	0.014739	3	458	7	12288	flower development	GRMZM2G032339|GRMZM2G051338|GRMZM2G553379
GRMZM2G162776	2127.23	1.57893e-09	3.79708e-09	-146.871	8.54422e-05	0.0452004	0.925877	598.256	87.3357	634.812	0.122813	0.134133		90567	0.0017344	0.015089	3	470	7	12288	reproductive shoot system development	GRMZM2G032339|GRMZM2G051338|GRMZM2G553379
GRMZM2G007385	386.787	0.0182671	0.0198988	70.1335	0.000112531	0.049873	0.59768	601.423	123.161	657.566	0.0592837	0.12859		61458	0.0023646	0.018702	4	1184	7	12288	reproductive system development	GRMZM2G103666|GRMZM2G032339|GRMZM2G051338|GRMZM2G553379
														48608	0.0023646	0.018702	4	1184	7	12288	reproductive structure development	GRMZM2G103666|GRMZM2G032339|GRMZM2G051338|GRMZM2G553379
														50793	0.0029603	0.022395	3	566	7	12288	regulation of developmental process	GRMZM2G103666|GRMZM2G032339|GRMZM2G051338
														3006	0.0039686	0.027297	4	1360	7	12288	developmental process involved in reproduction	GRMZM2G103666|GRMZM2G032339|GRMZM2G051338|GRMZM2G553379
														48518	0.0045481	0.027297	3	658	7	12288	positive regulation of biological process	GRMZM2G032339|GRMZM2G051338|GRMZM2G553379
														10076	0.0045495	0.027297	1	8	7	12288	maintenance of floral meristem identity	GRMZM2G553379
														10077	0.0045495	0.027297	1	8	7	12288	maintenance of inflorescence meristem identity	GRMZM2G032339
														42938	0.0045495	0.027297	1	8	7	12288	dipeptide transport	GRMZM2G001676
														42939	0.0045495	0.027297	1	8	7	12288	tripeptide transport	GRMZM2G001676
														10228	0.0048437	0.028094	2	192	7	12288	vegetative to reproductive phase transition of meristem	GRMZM2G103666|GRMZM2G051338
														48507	0.005093	0.028587	2	197	7	12288	meristem development	GRMZM2G032339|GRMZM2G553379
														9791	0.0054002	0.029364	4	1478	7	12288	post-embryonic development	GRMZM2G103666|GRMZM2G032339|GRMZM2G051338|GRMZM2G553379
														10022	0.006251	0.030726	1	11	7	12288	meristem determinacy	GRMZM2G553379
														10582	0.006251	0.030726	1	11	7	12288	floral meristem determinacy	GRMZM2G553379
														22414	0.0062819	0.030726	4	1540	7	12288	reproductive process	GRMZM2G103666|GRMZM2G032339|GRMZM2G051338|GRMZM2G553379
														3	0.0063571	0.030726	4	1545	7	12288	reproduction	GRMZM2G103666|GRMZM2G032339|GRMZM2G051338|GRMZM2G553379
														43200	0.0068176	0.032061	1	12	7	12288	response to amino acid	GRMZM2G001676
														48367	0.0075914	0.03476	3	789	7	12288	shoot system development	GRMZM2G032339|GRMZM2G051338|GRMZM2G553379
														48575	0.00795	0.035469	1	14	7	12288	short-day photoperiodism, flowering	GRMZM2G051338
														48572	0.0085158	0.037044	1	15	7	12288	short-day photoperiodism	GRMZM2G051338
														48731	0.0094259	0.040003	4	1721	7	12288	system development	GRMZM2G103666|GRMZM2G032339|GRMZM2G051338|GRMZM2G553379

## Sheet: 11B. Leaf 16 blade width
Dataset EV11B. Transcripts significantly correlated with leaf 16 blade width. coef.I = intercept of linear mixed effect model, p.I = p-value for the intercept, q.I = BH-adjusted p-value for the intercept, coef.x = slope of linear mixed effect model, p.x = p-value for the slope, q.x = BH-adjusted p-value for the slope, BIC = Bayesian Information Criterion, sigma = estimated noise standard deviatio…
Gene name	coef.I	p.I	q.I	coef.x	p.x	q.x	p.Moran's I resid.norm	BIC	sigma	range	nugget	R2.fix
GRMZM2G135588	-169.724	5.82869e-05	0.000155984	22.2161	3.55468e-08	0.000215307	0.405233	373.249	10.5158	462.057	0.165422	0.292117		GO enrichment for positively correlated genes with R2 > 0.2
GRMZM2G019317	184.783	1.72267e-13	6.17152e-12	-14.0848	1.08622e-08	9.86885e-05	0.557992	371.962	12.554	640.887	0.11631	0.281813
AC207728.2_FG003	114.087	8.33441e-14	4.20679e-12	-8.1802	2.03577e-06	0.00197815	0.658081	382.715	11.94	562.562	0.152499	0.270151		no significant results at q <= 0.05
GRMZM5G870446	-138.802	5.27345e-05	0.000142426	20.4195	5.50307e-09	9.86885e-05	0.698489	370.144	9.03745	380.919	0.206985	0.249531
GRMZM2G109987	296.514	5.71711e-08	2.85793e-07	-23.0918	1.6966e-05	0.00751924	0.61998	384.657	8.21804	360.098	0.350085	0.246313
GRMZM2G044382	191.983	8.15766e-12	9.47781e-11	-13.244	7.37677e-07	0.00131035	0.35692	379.832	10.7206	473.943	0.178709	0.244223
GRMZM2G147775	29.6639	0.00645977	0.0106593	7.0589	3.48799e-07	0.00105634	0.252542	380.154	10.349	409.741	0.181542	0.243005
GRMZM2G119116	1.02955	0.943755	0.95103	10.3563	6.45538e-07	0.00130334	0.772538	379.912	9.38145	448.34	0.237474	0.242655		GO enrichment for negatively correlated genes with R2 > 0.2
GRMZM2G480607	216.948	3.4863e-09	2.18447e-08	-15.5622	1.73933e-05	0.0075251	0.470311	385.402	9.25187	472.761	0.282786	0.230691
GRMZM2G118063	207.237	1.95209e-11	1.98054e-10	-15.1159	7.93236e-07	0.00131035	0.699408	379.615	9.90216	446.482	0.211274	0.226753		Selected statistical test : Hypergeometric test
GRMZM2G701688	130.098	3.03095e-13	8.1808e-12	-8.3823	3.79458e-05	0.0104472	0.0919728	387.935	9.23243	406.14	0.281537	0.225039		Selected correction : Benjamini & Hochberg False Discovery Rate (FDR) correction
GRMZM5G845601	120.61	1.51197e-15	5.38043e-13	-5.42381	2.08382e-06	0.00197815	0.533893	383.402	9.86312	466.652	0.223702	0.219383		Selected significance level : 0.05
GRMZM2G138349	-38.7956	0.0529409	0.0709638	14.5838	5.27277e-08	0.000239529	0.8975	374.796	10.7438	476.563	0.161266	0.214615		Testing option : Test gene set against all genes present in single plant transcriptome dataset
GRMZM2G075651	-101.604	0.00236867	0.00434495	17.7823	6.3373e-07	0.00130334	0.929865	378.902	8.72221	391.575	0.271762	0.214318		The selected cluster :
GRMZM2G384884	28.9922	0.00556032	0.00933363	4.27305	1.55796e-06	0.00197815	0.780991	384.003	8.72425	332.477	0.270891	0.205839		GRMZM2G116658|GRMZM2G480607|GRMZM2G701688|GRMZM2G118063|GRMZM2G019317|AC207728.2_FG003|GRMZM2G044382|GRMZM2G109987|GRMZM5G845601|
GRMZM2G116658	159.914	4.41316e-15	9.12075e-13	-9.07406	8.09656e-08	0.000294245	0.538789	377.68	9.72851	351.776	0.190605	0.205319
GRMZM2G009958	-27.8386	0.177442	0.211499	11.2794	1.93009e-06	0.00197815	0.692433	382.027	9.77621	408.254	0.220165	0.1974		No annotations were retrieved for the following entities:
GRMZM2G476009	-91.0026	0.00765434	0.0124251	15.6873	3.31247e-06	0.002617	0.309005	382.402	10.4612	431.683	0.195282	0.197044		GRMZM2G701688|AC207728.2_FG003|
GRMZM2G165944	125.074	4.49325e-15	9.12075e-13	-6.83537	8.29429e-06	0.0053827	0.959017	385.661	8.74539	436.082	0.307167	0.192872
GRMZM2G040954	219.413	7.48702e-09	4.41137e-08	-16.589	2.82417e-05	0.00887254	0.98967	386.202	8.71145	428.094	0.323957	0.192246		GO-ID	p-value	corr p-value	x	n	X	N	Description	Genes in test set
GRMZM2G096952	29.0889	0.00978082	0.0155245	6.08531	8.66224e-06	0.00542764	0.732267	385.929	8.98203	387.329	0.280287	0.191524		90700	1.831e-05	0.0024902	2	12	7	12288	maintenance of plant organ identity	GRMZM2G116658|GRMZM2G118063
GRMZM2G139035	6.75887	0.627578	0.66266	9.8671	1.34818e-06	0.00188445	0.419388	383.833	9.34994	286.57	0.221619	0.19012		48497	1.831e-05	0.0024902	2	12	7	12288	maintenance of floral organ identity	GRMZM2G116658|GRMZM2G118063
GRMZM2G553379	104.604	6.23634e-18	2.26641e-14	-3.5349	1.63604e-05	0.00750472	0.0789737	388.376	8.94593	356.813	0.284519	0.188905		45596	3.3255e-05	0.0026346	2	16	7	12288	negative regulation of cell differentiation	GRMZM2G116658|GRMZM2G118063
GRMZM2G050693	-68.1358	0.0148348	0.0224936	16.7567	9.81714e-07	0.00148656	0.891162	379.872	11.0108	495.65	0.172067	0.187021		30855	5.2596e-05	0.0026346	2	20	7	12288	epithelial cell differentiation	GRMZM2G116658|GRMZM2G118063
GRMZM2G032339	147.515	9.26437e-12	1.05214e-10	-7.54961	5.10852e-05	0.0119009	0.121343	389.036	8.35928	331.274	0.344327	0.185597		9913	5.2596e-05	0.0026346	2	20	7	12288	epidermal cell differentiation	GRMZM2G116658|GRMZM2G118063
GRMZM2G065203	120.089	4.10259e-14	2.91204e-12	-6.13034	2.12642e-06	0.00197815	0.185964	384.131	12.0712	445.407	0.140572	0.185545		8544	5.8117e-05	0.0026346	2	21	7	12288	epidermis development	GRMZM2G116658|GRMZM2G118063
GRMZM2G080828	-42.3821	0.0890814	0.113434	11.2314	5.73626e-06	0.00410838	0.819849	385.031	10.6609	369.669	0.184205	0.185258		60429	8.9821e-05	0.0034902	2	26	7	12288	epithelium development	GRMZM2G116658|GRMZM2G118063
GRMZM2G323353	103.245	3.74978e-12	4.93748e-11	-5.47205	2.06892e-05	0.00829785	0.0830295	388.657	12.4878	718.048	0.161474	0.184237		48437	0.0001124	0.0038217	3	185	7	12288	floral organ development	GRMZM2G116658|GRMZM2G118063|GRMZM2G019317
GRMZM2G012224	73.1525	4.17475e-13	9.69386e-12	-1.44952	1.54039e-05	0.00736592	0.734239	389.973	10.8351	560.339	0.204652	0.183946		48825	0.00021475	0.0064903	2	40	7	12288	cotyledon development	GRMZM2G116658|GRMZM2G118063
GRMZM2G071294	-54.7806	0.0354805	0.0494377	15.6166	1.82801e-06	0.00197815	0.255581	381.796	10.6813	403.209	0.179293	0.183694		45595	0.00024841	0.0067569	2	43	7	12288	regulation of cell differentiation	GRMZM2G116658|GRMZM2G118063
GRMZM2G148693	105.933	3.89964e-16	2.63547e-13	-5.31342	0.00013934	0.0193278	0.220907	391.342	8.70994	392.05	0.337595	0.18308		48869	0.00047356	0.01171	4	776	7	12288	cellular developmental process	GRMZM2G116658|GRMZM2G118063|GRMZM2G019317|GRMZM2G109987
GRMZM2G130442	193.813	8.63047e-10	6.07611e-09	-11.5137	2.05157e-05	0.00829785	0.772099	386.862	10.1655	367.695	0.21497	0.182576		48366	0.00088666	0.020098	3	373	7	12288	leaf development	GRMZM2G116658|GRMZM2G118063|GRMZM2G019317
GRMZM2G181028	-12.8852	0.500165	0.540821	10.608	9.48499e-06	0.00555974	0.213882	385.546	9.41879	347.904	0.24559	0.182415		9908	0.0016094	0.029017	3	458	7	12288	flower development	GRMZM2G116658|GRMZM2G118063|GRMZM2G019317
GRMZM2G447551	145.073	4.72983e-11	4.33412e-10	-8.49622	0.000101035	0.0168432	0.127652	389.98	8.85536	444.822	0.331028	0.180182		90567	0.0017344	0.029017	3	470	7	12288	reproductive shoot system development	GRMZM2G116658|GRMZM2G118063|GRMZM2G019317
AC210013.4_FG006	118.537	3.53406e-16	2.63547e-13	-5.80869	2.28613e-06	0.00197815	0.573235	384.925	10.2057	346.351	0.193448	0.179096		48827	0.0017991	0.029017	3	476	7	12288	phyllome development	GRMZM2G116658|GRMZM2G118063|GRMZM2G019317
GRMZM2G075002	-14.3079	0.433071	0.474771	8.75716	3.25833e-06	0.002617	0.603253	383.424	8.88204	381.926	0.276034	0.178836		9888	0.002158	0.029017	3	507	7	12288	tissue development	GRMZM2G116658|GRMZM2G118063|GRMZM2G109987
GRMZM2G121208	42.4159	1.08481e-05	3.39629e-05	5.17179	7.80423e-06	0.00525225	0.421444	387.18	9.46096	322.313	0.23712	0.178756		90628	0.002277	0.029017	1	4	7	12288	plant epidermal cell fate specification	GRMZM2G116658
GRMZM2G051338	95.2543	5.44821e-15	1.02722e-12	-3.60756	5.50065e-05	0.012494	0.695028	390.264	10.878	494.847	0.205616	0.177757		10057	0.002277	0.029017	1	4	7	12288	trichoblast fate specification	GRMZM2G116658
GRMZM2G358076	144.646	8.13059e-12	9.45845e-11	-7.29204	2.95255e-05	0.00887254	0.881833	387.964	10.4043	412.656	0.212369	0.177233		48523	0.0024252	0.029017	3	528	7	12288	negative regulation of cellular process	GRMZM2G116658|GRMZM2G118063|GRMZM2G019317
GRMZM2G169152	-6.03358	0.735278	0.763864	11.0131	3.9001e-06	0.00295286	0.812746	385.22	11.7636	374.429	0.146166	0.176983		9793	0.0024517	0.029017	3	530	7	12288	embryo development ending in seed dormancy	GRMZM2G116658|GRMZM2G118063|GRMZM2G019317
GRMZM2G320152	25.5876	0.0276234	0.0393053	5.91612	9.13306e-06	0.00553189	0.694738	386.275	8.57662	349.055	0.305757	0.175741		51093	0.0027557	0.029017	2	144	7	12288	negative regulation of developmental process	GRMZM2G116658|GRMZM2G118063
GRMZM2G448656	46.054	5.82576e-06	1.92718e-05	4.35976	0.000577635	0.0436859	0.851745	394.459	8.50339	384.079	0.377242	0.175548		9790	0.0028129	0.029017	3	556	7	12288	embryo development	GRMZM2G116658|GRMZM2G118063|GRMZM2G019317
GRMZM2G085111	163.94	1.48522e-09	9.96965e-09	-8.40425	8.88225e-05	0.0156698	0.905121	391.846	13.133	383.843	0.129201	0.174094		9996	0.0028455	0.029017	1	5	7	12288	negative regulation of cell fate specification	GRMZM2G116658
GRMZM2G062914	-216.276	0.00142891	0.00275986	25.7379	2.92067e-05	0.00887254	0.409395	385.565	11.4955	444.763	0.172584	0.172734		1903889	0.0028455	0.029017	1	5	7	12288	negative regulation of plant epidermal cell differentiation	GRMZM2G116658
GRMZM2G111304	200.052	4.26119e-07	1.78905e-06	-13.606	0.000564344	0.0435854	0.619271	392.28	10.9955	389.233	0.206171	0.170666		10062	0.0028455	0.029017	1	5	7	12288	negative regulation of trichoblast fate specification	GRMZM2G116658
GRMZM2G054803	7.07003	0.662079	0.695574	6.02323	3.38069e-05	0.00990815	0.60719	388.68	9.26245	359.255	0.27013	0.170452		50793	0.0029603	0.029017	3	566	7	12288	regulation of developmental process	GRMZM2G116658|GRMZM2G118063|GRMZM2G019317
GRMZM2G171605	-36.9986	0.135164	0.165323	13.8421	1.65202e-05	0.00750472	0.335618	385.383	9.30854	430.776	0.271385	0.169992		30154	0.003206	0.029017	3	582	7	12288	cell differentiation	GRMZM2G116658|GRMZM2G118063|GRMZM2G109987
GRMZM2G116140	90.1134	9.84095e-17	1.37554e-13	-4.2372	2.84112e-05	0.00887254	0.24503	388.726	10.083	471.329	0.235579	0.168357		46777	0.003266	0.029017	2	157	7	12288	protein autophosphorylation	GRMZM2G480607|GRMZM2G019317
GRMZM2G166987	8.14378	0.669135	0.702337	9.07722	0.000490891	0.0403565	0.864764	392.411	9.67435	387.459	0.275168	0.1674		42659	0.0034138	0.029017	1	6	7	12288	regulation of cell fate specification	GRMZM2G116658
GRMZM2G051179	-25.7101	0.259402	0.298763	10.699	2.58328e-05	0.00887254	0.515983	387.195	8.76563	331.662	0.29895	0.166505		10454	0.0034138	0.029017	1	6	7	12288	negative regulation of cell fate commitment	GRMZM2G116658
GRMZM2G168502	15.0881	0.330521	0.371652	6.09963	0.000111146	0.0174106	0.942764	390.68	9.08407	362.954	0.296856	0.166332		1903888	0.0034138	0.029017	1	6	7	12288	regulation of plant epidermal cell differentiation	GRMZM2G116658
GRMZM2G172900	204.83	9.45079e-12	1.07131e-10	-13.7861	4.49487e-07	0.0011668	0.591432	379.686	11.2077	417.412	0.15405	0.166317		10061	0.0034138	0.029017	1	6	7	12288	regulation of trichoblast fate specification	GRMZM2G116658
GRMZM2G081571	-47.6154	0.0940043	0.119101	12.7627	2.92168e-05	0.00887254	0.989865	387.711	11.0204	374.923	0.182256	0.164857		90627	0.0037737	0.031104	2	169	7	12288	plant epidermal cell differentiation	GRMZM2G116658|GRMZM2G118063
GRMZM2G181505	-107.775	0.0121789	0.018868	17.2579	4.22858e-05	0.0109768	0.538951	386.957	9.85198	381.631	0.239433	0.160098		10453	0.0039818	0.031706	1	7	7	12288	regulation of cell fate commitment	GRMZM2G116658
GRMZM2G140328	147.124	3.63708e-13	8.95999e-12	-9.64214	5.87848e-06	0.00410838	0.338645	384.635	9.51285	369.292	0.238894	0.15945		9845	0.0044572	0.031706	2	184	7	12288	seed germination	GRMZM2G116658|GRMZM2G118063
GRMZM2G086766	21.4756	0.132368	0.162145	7.31348	0.000170614	0.0218325	0.3228	391.231	8.43449	337.966	0.355234	0.158215		9957	0.0045495	0.031706	1	8	7	12288	epidermal cell fate specification	GRMZM2G116658
GRMZM2G111926	90.8596	3.87094e-18	1.75847e-14	-3.43425	7.11975e-05	0.0141699	0.49846	390.879	9.3155	436.837	0.287778	0.157833		21700	0.0047946	0.031706	2	191	7	12288	developmental maturation	GRMZM2G116658|GRMZM2G019317
GRMZM2G071844	-95.3947	0.0109087	0.0171383	18.9312	1.23109e-05	0.00699067	0.508308	386.191	10.464	326.492	0.192146	0.157386		9799	0.0051169	0.031706	1	9	7	12288	specification of symmetry	GRMZM2G109987
GRMZM2G114850	54.0194	2.51053e-08	1.3445e-07	4.32242	1.4661e-05	0.00736592	0.334874	387.502	10.4739	463.41	0.209641	0.155371		9855	0.0051169	0.031706	1	9	7	12288	determination of bilateral symmetry	GRMZM2G109987
GRMZM2G027378	-242.159	0.00114097	0.0022528	27.9433	2.97851e-05	0.00887254	0.573491	385.884	15.2156	558.37	0.0983934	0.155293		43478	0.0051169	0.031706	1	9	7	12288	pigment accumulation in response to UV light	GRMZM2G116658
GRMZM2G053916	-16.2759	0.436857	0.478402	11.5078	1.53596e-05	0.00736592	0.680611	386.94	11.4287	384.203	0.164959	0.155144		43479	0.0051169	0.031706	1	9	7	12288	pigment accumulation in tissues in response to UV light	GRMZM2G116658
GRMZM2G112072	77.7166	1.26439e-19	2.29752e-15	-1.61057	2.33054e-05	0.00887254	0.82252	391.072	9.31115	332.61	0.258471	0.154781		43480	0.0051169	0.031706	1	9	7	12288	pigment accumulation in tissues	GRMZM2G116658
GRMZM2G137593	-109.07	0.0129858	0.019975	17.643	5.29381e-05	0.0121764	0.698401	387.049	10.7574	510.498	0.212377	0.154422		43481	0.0051169	0.031706	1	9	7	12288	anthocyanin accumulation in tissues in response to UV light	GRMZM2G116658
GRMZM2G144367	247.97	2.93719e-07	1.275e-06	-17.242	0.000117825	0.0176941	0.739269	388.545	10.26	489.7	0.241338	0.15383		48316	0.0052034	0.031706	3	690	7	12288	seed development	GRMZM2G116658|GRMZM2G118063|GRMZM2G019317
GRMZM2G030167	-135.737	0.00543877	0.00915836	20.0085	2.78428e-05	0.00887254	0.313436	385.903	12.4907	503.44	0.147614	0.152488		90351	0.0052454	0.031706	2	200	7	12288	seedling development	GRMZM2G116658|GRMZM2G118063
GRMZM2G052825	5.92768	0.714567	0.74486	6.22045	2.79619e-05	0.00887254	0.162166	388.357	9.16284	349.283	0.273261	0.152121		2000067	0.0056841	0.03221	1	10	7	12288	regulation of root morphogenesis	GRMZM2G116658
GRMZM5G894518	25.0454	0.0873562	0.111479	8.39698	0.000168671	0.0217371	0.487223	390.715	11.0412	538.302	0.212088	0.15142		43473	0.0056841	0.03221	1	10	7	12288	pigmentation	GRMZM2G116658
GRMZM2G130440	22.004	0.147302	0.178692	5.36947	7.06592e-05	0.0141699	0.595078	390.624	12.2734	441.1	0.153754	0.151229		43476	0.0056841	0.03221	1	10	7	12288	pigment accumulation	GRMZM2G116658
GRMZM2G094655	10.7409	0.440181	0.481694	10.0606	2.28013e-06	0.00197815	0.71162	384.019	10.0859	334.36	0.197076	0.151151		10154	0.0059377	0.03296	3	723	7	12288	fruit development	GRMZM2G116658|GRMZM2G118063|GRMZM2G019317
GRMZM2G130034	-76.024	0.0276836	0.0393768	15.8126	2.86093e-05	0.00887254	0.81857	387.107	9.11448	312.636	0.2701	0.150574		48367	0.0075914	0.040631	3	789	7	12288	shoot system development	GRMZM2G116658|GRMZM2G118063|GRMZM2G019317
GRMZM2G169890	-1.42033	0.947338	0.953922	7.74321	0.000562974	0.0435854	0.575881	393.231	8.68771	334.061	0.345567	0.150102		48519	0.0076184	0.040631	3	790	7	12288	negative regulation of biological process	GRMZM2G116658|GRMZM2G118063|GRMZM2G019317
GRMZM2G134563	10.5928	0.529946	0.569768	9.56449	7.54111e-05	0.0145776	0.497739	388.93	11.0517	521.918	0.203586	0.149192		9944	0.0090813	0.047502	1	16	7	12288	polarity specification of adaxial/abaxial axis	GRMZM2G109987
GRMZM2G178616	-77.6212	0.0234043	0.0338788	17.2289	1.48458e-05	0.00736592	0.605296	384.986	12.5262	527.828	0.145074	0.148856		99402	0.0095954	0.04859	3	858	7	12288	plant organ development	GRMZM2G116658|GRMZM2G118063|GRMZM2G019317
GRMZM2G106613	264.035	1.69677e-07	7.75648e-07	-20.5704	5.65719e-05	0.012691	0.846784	387.599	12.3968	442.852	0.149301	0.148774		9943	0.0096465	0.04859	1	17	7	12288	adaxial/abaxial axis specification	GRMZM2G109987
GRMZM2G005384	84.3938	1.81206e-14	1.99557e-12	-2.28119	3.57653e-05	0.0102016	0.635316	390.624	11.4504	460.282	0.176899	0.147928		6349	0.010211	0.048728	1	18	7	12288	regulation of gene expression by genetic imprinting	GRMZM2G116658
GRMZM2G034453	152.772	5.1468e-09	3.11845e-08	-9.97836	0.000355759	0.033509	0.988582	392.239	10.4262	573.56	0.253826	0.146622		71514	0.010211	0.048728	1	18	7	12288	genetic imprinting	GRMZM2G116658
GRMZM2G132903	-97.769	0.022249	0.0323404	15.265	7.9555e-05	0.0146518	0.835667	389.024	12.8874	443.717	0.138785	0.14643		65001	0.010211	0.048728	1	18	7	12288	specification of axis polarity	GRMZM2G109987
GRMZM2G054418	317.818	1.13465e-06	4.37703e-06	-22.9505	0.000104784	0.0171535	0.727579	389.335	7.99064	243.83	0.370893	0.145884
GRMZM2G172214	3.05932	0.864706	0.880355	5.38064	9.61269e-05	0.0161733	0.537752	390.731	8.8636	350.917	0.310529	0.145559
GRMZM2G052630	1.10047	0.951926	0.957768	9.87596	5.87388e-05	0.0129764	0.982917	388.421	10.1056	422.203	0.234267	0.144962
GRMZM2G135526	44.3761	0.000136043	0.000335056	5.61432	0.000433374	0.0374907	0.836153	393.307	10.8826	411.568	0.211793	0.144728
GRMZM2G080178	154.31	6.66503e-10	4.78697e-09	-10.3002	7.98265e-05	0.0146518	0.434288	388.925	11.9017	544.175	0.17447	0.144539
GRMZM2G085641	28.9343	0.0369361	0.0512537	6.4567	9.55825e-05	0.0161733	0.875509	390.138	11.5858	510.677	0.18347	0.144414
GRMZM2G004955	77.4113	2.5846e-19	2.34824e-15	-1.45843	3.94859e-05	0.010663	0.724474	391.959	9.33101	347.762	0.265127	0.144192
AC233893.1_FG003	117.583	7.77373e-15	1.21988e-12	-6.55627	1.45488e-05	0.00736592	0.832481	387.114	10.303	391.955	0.208877	0.144156
GRMZM2G135359	198.737	9.02781e-08	4.36056e-07	-12.812	0.000287587	0.0305805	0.381905	391.606	9.13048	304.714	0.292514	0.143798
GRMZM2G337425	155.136	6.5773e-10	4.73143e-09	-12.5493	4.83385e-05	0.0117114	0.933339	387.748	13.0253	581.2	0.142482	0.143135
GRMZM2G146616	137.401	3.10432e-10	2.39527e-09	-5.68499	0.000586411	0.0436859	0.850228	394.221	9.43642	325.471	0.282166	0.142949
GRMZM2G088212	-79.6374	0.0441123	0.0602137	15.5238	0.000157079	0.0210271	0.532152	389.217	10.6392	461.418	0.220914	0.142696
GRMZM2G431708	-112.175	0.0118764	0.0184575	18.9024	4.92626e-05	0.0117783	0.777749	387.465	10.6138	379.041	0.202813	0.142147
GRMZM2G061206	194.788	2.58441e-09	1.66117e-08	-14.6368	2.1006e-05	0.00829785	0.852119	386.75	13.4923	472.555	0.121333	0.141557
GRMZM2G001898	-40.2632	0.154293	0.186302	11.6083	7.74572e-05	0.0146518	0.822078	389.045	10.569	388.802	0.209493	0.140773
GRMZM2G090619	-41.5126	0.128246	0.157628	14.3121	1.95478e-05	0.00826052	0.420171	386.034	14.0154	651.849	0.120915	0.140429
GRMZM5G862219	-70.748	0.0337644	0.0472057	16.9612	2.76786e-05	0.00887254	0.338856	386.044	9.86029	404.92	0.238477	0.139906
GRMZM2G162928	76.9575	7.72043e-12	9.07203e-11	-1.76443	6.5312e-05	0.0137125	0.496089	392.132	12.1719	561.256	0.166047	0.138825
GRMZM2G144873	139.212	5.47943e-12	6.79636e-11	-8.73389	4.36424e-05	0.0110142	0.632901	388.334	10.2795	402.537	0.220219	0.138736
GRMZM5G803949	117.715	8.00862e-14	4.15215e-12	-6.70287	3.59308e-05	0.0102016	0.421589	388.231	10.3277	469.255	0.224676	0.138599
GRMZM2G332495	161.431	3.26991e-10	2.50918e-09	-10.8613	3.74963e-05	0.0104472	0.53862	387.673	12.0932	479.023	0.158391	0.137839
GRMZM2G129108	-75.2752	0.0290219	0.0411259	17.2549	2.63569e-05	0.00887254	0.723215	386.736	10.7373	374.769	0.192505	0.137832
GRMZM2G104231	151.504	1.03632e-10	8.80772e-10	-10.2707	4.7717e-05	0.0117114	0.830462	387.962	11.1253	477.054	0.192513	0.137641
GRMZM2G139533	-68.9544	0.0806054	0.103562	14.9294	0.000355767	0.033509	0.930919	391.004	12.5458	488.206	0.159192	0.137565
GRMZM2G128880	-90.4989	0.0250612	0.0359933	17.8462	6.56533e-05	0.0137125	0.440198	388.225	12.3594	435.05	0.150486	0.136859
GRMZM2G003662	238.212	1.68442e-07	7.70389e-07	-15.3751	0.00010754	0.017216	0.574071	388.636	10.5504	434.787	0.218711	0.136458
GRMZM2G160922	5.59416	0.772205	0.797575	7.65871	7.73123e-05	0.0146518	0.726286	390.297	14.2097	497.553	0.114946	0.136153
GRMZM2G134149	-52.9725	0.0816522	0.104848	14.8512	4.02795e-05	0.010663	0.476479	387.163	12.1021	480.789	0.158694	0.135939
GRMZM2G179658	147.571	1.93043e-10	1.55143e-09	-8.66495	0.000126156	0.0181935	0.34678	390.277	10.6844	410.131	0.210773	0.135805
GRMZM5G881387	33.4002	0.00862336	0.0138509	6.82445	8.34335e-05	0.0150106	0.303298	389.964	11.0546	434.626	0.194838	0.135404
GRMZM5G891990	157.445	8.23452e-09	4.81588e-08	-8.39481	0.000567406	0.0435854	0.567615	393.059	9.21354	343.907	0.301971	0.135345
GRMZM2G069528	-15.1494	0.476496	0.517476	9.41319	4.04904e-05	0.010663	0.384926	387.992	9.76297	388.708	0.245154	0.135257
GRMZM2G093347	-62.8588	0.0649034	0.085331	14.0764	7.89768e-05	0.0146518	0.885278	388.726	12.0175	444.163	0.162061	0.135022
GRMZM2G415579	37.073	0.0019975	0.00372885	6.83451	0.00021313	0.0255968	0.595675	391.63	9.98735	385.411	0.247243	0.134381
GRMZM2G031825	-131.766	0.00561256	0.0094109	20.1631	2.50565e-05	0.00887254	0.610726	386.189	11.8101	424.289	0.159764	0.134336
GRMZM2G097854	-22.8479	0.361301	0.403119	10.2417	0.000117411	0.0176941	0.755008	389.64	11.5092	475.312	0.184208	0.133909
GRMZM2G174170	-59.0571	0.0677265	0.0886066	16.2575	5.92726e-05	0.0129764	0.220394	388.103	10.9258	389.552	0.192476	0.133877
GRMZM2G148411	-29.6482	0.204184	0.240238	10.751	1.3078e-05	0.00720122	0.75971	386.155	10.8772	399.408	0.184853	0.133831
GRMZM2G073223	132.326	8.0126e-13	1.52099e-11	-6.92003	7.12469e-05	0.0141699	0.179871	390.386	9.16905	311.138	0.275633	0.133256
GRMZM2G174568	-106.974	0.0172818	0.0257965	18.52	6.8022e-05	0.0140458	0.483342	388.075	14.9117	552.9	0.10567	0.133254
GRMZM2G054522	76.1957	7.15502e-10	5.11262e-09	-1.59937	0.00011651	0.0176941	0.606577	393.666	13.4091	652.033	0.142454	0.133019
GRMZM2G138407	10.8304	0.52165	0.561613	8.41998	0.000120384	0.0177846	0.98537	390.886	10.17	346.157	0.226414	0.132923
GRMZM2G179703	115.63	8.01889e-13	1.52099e-11	-5.82194	2.37166e-05	0.00887254	0.797771	388.164	12.4056	487.714	0.147816	0.132691
GRMZM2G130728	18.8836	0.180177	0.214421	5.49911	4.78954e-05	0.0117114	0.645113	389.638	9.26745	345.741	0.271054	0.13201
GRMZM2G165383	-103.314	0.0285736	0.0405475	18.2553	0.000249324	0.0279658	0.474283	390.461	9.70071	334.581	0.257589	0.131739
GRMZM2G165506	80.4319	1.19564e-15	4.62254e-13	-1.88287	0.000133026	0.0190332	0.458955	393.133	10.4801	473.348	0.22877	0.13155
GRMZM2G358050	238.87	9.19252e-08	4.43423e-07	-14.5564	7.42071e-05	0.0144991	0.150445	389.236	11.3082	374.343	0.177976	0.130699
GRMZM2G109627	70.6481	1.7362e-13	6.17152e-12	1.39535	0.000412358	0.0363736	0.86264	396.265	11.0519	395.176	0.202171	0.130616
GRMZM2G143373	100.582	3.55683e-14	2.73328e-12	-4.70719	0.000328685	0.0329974	0.678498	393.348	11.1314	406.832	0.198616	0.130583
GRMZM2G119650	-105.024	0.0197366	0.0290978	16.5627	0.000107298	0.017216	0.891801	388.542	11.1494	451.973	0.194767	0.130528
GRMZM5G899300	215.615	6.91774e-08	3.41026e-07	-16.2752	0.00010841	0.017216	0.225478	388.486	10.4489	490.785	0.230791	0.130482
GRMZM2G060947	107.941	4.97277e-14	3.3099e-12	-5.3758	0.000123017	0.0178827	0.541934	390.927	10.332	484.698	0.237193	0.130439
GRMZM2G308689	-119.81	0.011095	0.0174039	19.6563	6.08109e-05	0.0129999	0.698432	387.451	11.8089	450.711	0.167501	0.130339
GRMZM2G022206	-226.672	0.00264975	0.00480238	23.3028	9.38494e-05	0.0161733	0.843446	387.744	11.605	455.524	0.177428	0.129461
GRMZM2G007381	-120.182	0.016358	0.0245613	20.9972	0.00015644	0.0210271	0.753345	388.91	10.2518	389.55	0.230682	0.129455
GRMZM2G033138	198.527	4.17074e-07	1.75391e-06	-12.9378	0.000568474	0.0435854	0.532384	392.025	10.8885	420.114	0.214721	0.128771
GRMZM2G157878	-33.1162	0.222113	0.259501	13.7364	8.7885e-05	0.0156565	0.73032	388.535	12.0773	518.386	0.167243	0.128643
GRMZM2G152616	-46.3972	0.141468	0.172236	13.7103	0.000214117	0.0255968	0.973789	390.344	9.14376	348.176	0.296944	0.128533
GRMZM2G127031	160.028	2.68185e-09	1.71652e-08	-9.8588	0.000215678	0.0256067	0.6523	391.276	10.9193	389.916	0.202232	0.128339
GRMZM2G410916	123.127	4.51293e-12	5.76949e-11	-6.98274	0.000230091	0.0262955	0.833867	391.604	10.3596	414.894	0.231962	0.127859
GRMZM2G064437	174.034	2.10172e-09	1.37772e-08	-10.2701	6.0405e-05	0.0129999	0.481518	389.341	12.5756	433.021	0.144213	0.127811
GRMZM2G311969	56.5961	1.22436e-08	6.93295e-08	3.23076	5.03062e-05	0.0118716	0.502088	390.565	10.9868	433.361	0.193745	0.127774
GRMZM2G181362	-8.20074	0.720829	0.750698	8.78029	0.000226958	0.0262679	0.478465	391.677	12.6216	449.377	0.15143	0.127614
GRMZM2G070011	116.402	2.42859e-13	7.42129e-12	-3.87972	0.000425057	0.0371332	0.632552	394.352	8.95389	317.238	0.313986	0.12738
GRMZM5G891969	-206.81	0.00374795	0.00655287	26.2429	0.000119113	0.0177409	0.204538	387.702	10.5629	446.621	0.22043	0.12694
GRMZM2G475014	13.0988	0.404643	0.446624	7.06688	9.4641e-05	0.0161733	0.238541	390.473	8.89502	322.827	0.301958	0.126459
GRMZM2G323470	216.239	3.0996e-07	1.34102e-06	-14.772	0.000270226	0.0294029	0.691858	390.389	10.124	488.904	0.25681	0.126328
GRMZM2G113618	-25.6604	0.316316	0.357138	11.1109	0.000134314	0.0190674	0.460595	389.787	10.2636	404.715	0.230845	0.126325
GRMZM2G479243	112.414	9.64582e-14	4.41991e-12	-5.87216	4.31197e-05	0.0110142	0.144369	388.945	11.1068	463.458	0.191106	0.126083
GRMZM2G109070	-68.4382	0.0638875	0.0840632	12.7109	0.000162487	0.0210896	0.787293	390.029	11.1231	419.501	0.195266	0.126062
GRMZM2G392975	-37.2574	0.213609	0.250322	10.4891	0.000266151	0.0292947	0.754433	390.972	10.8227	450.4	0.215339	0.125597
GRMZM2G104199	301.42	1.6301e-06	6.07351e-06	-20.882	0.000160767	0.0210271	0.582727	389.377	9.76681	341.438	0.25051	0.125297
GRMZM2G443953	99.7868	1.54383e-12	2.4644e-11	-4.60784	0.000631153	0.0449752	0.0793867	394.913	11.2086	619.859	0.224471	0.12494
GRMZM2G399136	13.7245	0.385688	0.427546	4.87815	0.000104728	0.0171535	0.920626	391.018	9.29388	368.618	0.281634	0.1248
GRMZM2G431114	34.0897	0.0148717	0.0225457	6.32922	0.000114992	0.0176941	0.904221	391.037	13.1468	484.615	0.137478	0.123962
GRMZM2G074540	87.2767	3.06019e-17	6.95084e-14	-2.60841	7.17422e-05	0.0141699	0.694274	392.201	10.4234	363.905	0.212319	0.123934
GRMZM2G425249	135.384	1.4721e-10	1.21589e-09	-6.42686	0.000317334	0.0322138	0.592766	392.741	10.9074	392.22	0.205933	0.123479
GRMZM2G134027	-43.941	0.147358	0.178748	11.8205	0.000138933	0.0193278	0.456718	389.68	10.927	439.075	0.204362	0.123169
GRMZM2G032496	-148.099	0.0190913	0.0282245	19.1743	0.000586613	0.0436859	0.569016	391.455	8.82996	338.787	0.333762	0.122982
GRMZM2G044851	118.091	5.5573e-12	6.86951e-11	-4.94092	0.000405953	0.0360697	0.384859	393.177	10.4627	448.696	0.236176	0.122982
GRMZM2G113899	230.719	3.20966e-07	1.38468e-06	-16.9447	0.00022632	0.0262679	0.200854	390.571	8.84981	299.789	0.311153	0.122728
AC233910.1_FG010	147.251	2.59429e-09	1.66575e-08	-7.80911	0.00062044	0.0445613	0.545196	393.63	9.8791	343.309	0.257041	0.122718
GRMZM2G022897	140.421	2.90062e-10	2.24764e-09	-7.66029	0.000247527	0.0279367	0.512386	392.155	11.4309	399.361	0.184327	0.121487
GRMZM2G094390	-90.7235	0.0463703	0.0629742	16.5729	0.000377161	0.034267	0.933132	390.799	12.9662	555.186	0.153238	0.121339
GRMZM2G158575	293.267	1.44391e-06	5.44344e-06	-23.1316	0.000156406	0.0210271	0.454705	388.425	10.3082	438.072	0.234378	0.12129
GRMZM2G079913	-5.3857	0.819475	0.840569	8.65863	0.000678314	0.0473984	0.446558	393.202	11.2366	424.78	0.201743	0.121116
GRMZM2G154641	128.238	1.72892e-11	1.77794e-10	-7.8218	0.000108956	0.017216	0.486172	389.978	11.4337	499.162	0.188812	0.120746
GRMZM2G029863	130.082	9.07642e-11	7.80168e-10	-7.40417	0.00035591	0.033509	0.261689	392.174	10.7902	448.243	0.218913	0.120449
GRMZM2G082792	120.79	3.92134e-10	2.96523e-09	-7.22258	0.000311136	0.0320678	0.200848	392.236	13.4596	610.393	0.143687	0.120256
GRMZM2G091456	114.523	6.31633e-12	7.63207e-11	-5.26163	0.000372211	0.0341588	0.960709	393.008	11.4757	463.881	0.192291	0.120185
GRMZM2G120962	36.79	0.00463127	0.00792791	5.11234	0.000280467	0.0303355	0.465429	392.721	11.4179	438.5	0.189827	0.120051
GRMZM2G383122	119.579	1.85551e-12	2.83094e-11	-6.78944	0.000160307	0.0210271	0.941329	391.417	11.1522	406.812	0.19261	0.11964
GRMZM2G169558	106.451	1.33413e-12	2.19191e-11	-5.43528	0.000355371	0.033509	0.8435	392.82	11.6055	484.612	0.189238	0.11933
GRMZM2G107985	44.2901	0.00010269	0.000260284	5.56427	0.000196761	0.0241577	0.529442	391.987	11.0107	416.894	0.200925	0.119199
GRMZM2G049811	-27.6981	0.30795	0.348806	11.2331	0.000189229	0.0235512	0.84534	390.757	11.903	431.12	0.169728	0.118929
GRMZM2G130305	-21.1289	0.422877	0.464857	11.8542	0.000262891	0.029128	0.585736	391.49	12.6573	437.785	0.150345	0.118926
GRMZM2G107565	160.216	1.29211e-08	7.29162e-08	-8.77327	0.000517954	0.04183	0.922895	393.232	10.6593	362.962	0.217041	0.118772
GRMZM2G077596	133.55	7.72727e-10	5.48057e-09	-8.33185	0.00031413	0.0320678	0.168939	392.146	11.9948	616.084	0.186828	0.118713
GRMZM2G418689	140.847	1.34108e-10	1.11527e-09	-7.29281	0.000122253	0.0178827	0.721368	390.514	11.5995	456.734	0.179474	0.118676
GRMZM5G839640	101.091	3.65343e-14	2.77768e-12	-2.90392	0.000414522	0.0363878	0.911849	395.192	11.2015	376.045	0.193904	0.118471
GRMZM2G136366	-63.5063	0.0790789	0.101802	16.9804	0.000199181	0.0242907	0.159166	389.515	11.3085	474.025	0.195321	0.117922
GRMZM2G066291	174.368	5.02037e-09	3.04693e-08	-9.14913	0.000138393	0.0193278	0.964367	390.386	10.5136	397.355	0.217769	0.117574
GRMZM2G037614	-39.2104	0.207063	0.243294	11.779	0.000390165	0.0350975	0.899876	391.546	9.32379	370.764	0.294449	0.117457
GRMZM2G139744	-64.7002	0.0729911	0.0947372	15.917	0.000159398	0.0210271	0.892651	389.316	12.229	515.533	0.165986	0.11684
GRMZM2G701063	102.986	4.66204e-14	3.14922e-12	-5.07096	0.000229115	0.0262955	0.998324	393.543	11.5679	367.611	0.175556	0.116747
GRMZM2G475882	110.097	5.77132e-12	7.09065e-11	-6.06501	0.000251427	0.0280288	0.457562	392.065	12.2531	505.739	0.167202	0.116273
GRMZM2G017187	196.223	1.13406e-07	5.36781e-07	-9.76982	0.000334677	0.0334143	0.590534	391.88	9.63157	354.407	0.268355	0.115075
GRMZM2G179638	130.027	6.38393e-11	5.66142e-10	-7.90848	0.000284819	0.0305805	0.750799	391.646	10.5284	486.969	0.23471	0.114939
GRMZM5G844257	-30.684	0.245203	0.284102	13.0767	9.46668e-05	0.0161733	0.756898	388.732	11.0321	459.307	0.199362	0.114904
GRMZM2G157679	199.776	2.51387e-08	1.34589e-07	-11.7517	0.000117405	0.0176941	0.287343	391.593	11.3967	332.294	0.173041	0.11446
GRMZM2G043605	23.6832	0.127879	0.157239	6.72277	0.000370395	0.0341588	0.413491	392.483	10.9936	445.688	0.209798	0.114308
GRMZM2G368632	39.6716	0.00331229	0.00586566	4.6664	0.000322914	0.0325982	0.789705	393.095	12.834	520.998	0.153317	0.114225
GRMZM2G033787	47.6111	1.20054e-05	3.72142e-05	3.44991	0.000751766	0.0498552	0.87014	395.428	10.129	362.582	0.247379	0.113844
GRMZM2G122863	-63.6522	0.0885942	0.112885	15.0105	0.000337435	0.0335057	0.235481	390.764	9.68019	386.597	0.270744	0.113597
GRMZM5G862882	-127.266	0.0204508	0.0300293	19.4682	0.000346765	0.033509	0.561046	390.224	9.84827	404.581	0.263222	0.113592
GRMZM2G057823	281.057	8.77335e-07	3.45665e-06	-17.973	0.00014103	0.0194141	0.151041	389.31	10.3106	370.416	0.224154	0.113431
GRMZM2G095209	58.6579	1.54798e-09	1.03603e-08	3.36584	0.000313675	0.0320678	0.579939	393.729	10.6491	408.363	0.219464	0.113242
GRMZM2G085711	31.4322	0.020357	0.0299113	6.08142	0.000718414	0.0484161	0.0408143	393.951	8.94972	370.95	0.33263	0.112679
GRMZM2G021270	91.964	1.91262e-14	2.0687e-12	-3.50785	0.0005946	0.0439206	0.465865	394.548	10.8846	490.74	0.223929	0.112328
GRMZM2G176519	160.145	1.39622e-09	9.42801e-09	-10.1904	0.000188145	0.0235512	0.927063	392.477	10.5677	310.603	0.205713	0.112302
GRMZM2G152548	-20.3351	0.4511	0.492367	9.2683	0.00053128	0.0427163	0.915938	392.872	10.6435	381.732	0.220531	0.112041
GRMZM2G044576	91.7241	2.71871e-15	7.05739e-13	-2.75172	0.000475172	0.0399739	0.749453	394.731	10.728	426.659	0.221484	0.111956
GRMZM2G091047	59.3155	2.58992e-09	1.66412e-08	3.36175	0.000533977	0.042744	0.627981	394.972	11.0667	392.86	0.203202	0.111924
GRMZM2G097662	-69.9807	0.0671944	0.0880182	14.6623	0.000217018	0.0256067	0.859065	390.155	11.9834	467.403	0.171359	0.111653
GRMZM2G109560	-154.322	0.0107149	0.0168602	18.9916	0.000219302	0.0257092	0.686327	389.54	11.6109	469.225	0.184202	0.111303
GRMZM2G165044	105.15	2.24966e-14	2.27538e-12	-4.75788	0.000481613	0.040144	0.923497	393.755	9.90394	381.68	0.259381	0.111298
GRMZM2G053554	-67.5503	0.0815392	0.104718	12.9227	0.000352547	0.033509	0.898882	391.267	10.8946	414.852	0.210056	0.111258
GRMZM2G034410	-122.373	0.0258626	0.0370302	18.5487	0.000483943	0.040154	0.721179	391.127	8.98399	348.298	0.319728	0.111226
GRMZM2G301884	-49.9953	0.141161	0.171908	13.7045	0.00031347	0.0320678	0.698659	390.988	12.0353	459.7	0.171296	0.110693
GRMZM2G113137	182.668	3.03804e-08	1.59873e-07	-10.2947	0.00026762	0.0292947	0.8396	391.286	10.0039	377.066	0.247147	0.110682
GRMZM5G846811	156.055	1.60207e-09	1.0683e-08	-10.1053	0.000177021	0.0223378	0.405902	390.392	11.1206	452.356	0.199624	0.110641
GRMZM2G016346	31.9246	0.0313443	0.0441107	4.82068	0.000203988	0.0247111	0.276887	392.242	13.3261	567.183	0.1418	0.110626
GRMZM2G141277	101.627	1.53972e-15	5.38043e-13	-4.83112	8.24533e-05	0.0149826	0.169826	390.951	10.5451	384.505	0.210522	0.110108
GRMZM2G145175	-139.871	0.0221062	0.0321637	19.5012	0.000547091	0.0434113	0.796603	391.824	14.19	485.707	0.12295	0.10941
GRMZM2G364172	111.29	4.41088e-12	5.65633e-11	-6.1569	0.000614216	0.0445613	0.300886	393.661	10.6171	521.212	0.241442	0.108952
GRMZM2G104769	-58.1188	0.0909769	0.115628	15.4001	0.000160848	0.0210271	0.349626	389.41	11.8414	485.038	0.175704	0.108683
GRMZM2G119696	180.451	7.06844e-08	3.47512e-07	-10.3543	0.000462216	0.0393357	0.974098	392.639	10.4599	360.238	0.225274	0.108633
GRMZM2G068755	180.591	2.09173e-07	9.36111e-07	-12.053	0.000564331	0.0435854	0.355014	392.317	11.6935	586.374	0.199393	0.108384
GRMZM2G082390	-137.988	0.0185764	0.0275215	18.7671	0.000406928	0.0360697	0.866042	390.54	10.3623	431.222	0.239093	0.108175
GRMZM2G347361	-43.0719	0.205362	0.241546	14.4959	0.000663566	0.0466125	0.652373	392.581	11.5151	397.265	0.187732	0.108146
GRMZM2G301803	222.881	1.86664e-06	6.88007e-06	-14.3921	0.00075115	0.0498552	0.603065	392.831	9.78097	333.227	0.263218	0.107799
GRMZM2G110044	48.6342	2.91816e-05	8.323e-05	4.56536	0.000624945	0.0447082	0.649445	394.147	11.5537	476.706	0.194338	0.106831
GRMZM2G180920	112.495	1.31909e-13	5.3083e-12	-4.18648	0.000393365	0.035211	0.832838	394.207	9.83144	336.668	0.254394	0.106678
GRMZM2G167613	109.08	5.55948e-14	3.45963e-12	-4.50945	0.000193085	0.0238677	0.40995	392.761	10.7021	374.801	0.208882	0.106353
GRMZM2G160853	-36.0597	0.229178	0.267171	11.6673	0.000312538	0.0320678	0.847545	391.131	10.6736	423.449	0.220208	0.106082
GRMZM2G383210	158.934	1.7326e-08	9.5606e-08	-10.7749	0.000492595	0.0403565	0.534701	391.982	10.9695	496.338	0.219107	0.106048
GRMZM2G482946	113.155	6.9871e-13	1.37853e-11	-5.57534	0.000309092	0.0320678	0.795495	393.317	11.0631	376.08	0.197297	0.105788
GRMZM2G703307	-36.8591	0.254764	0.293981	13.2399	0.000435338	0.0374907	0.636833	392.19	15.8083	552.938	0.099392	0.105356
GRMZM2G068586	-131.023	0.0167306	0.0250649	21.3786	0.000241865	0.0274683	0.919808	389.519	12.6558	520.124	0.156451	0.10525
GRMZM2G012758	139.57	5.5742e-10	4.0613e-09	-6.67063	0.000344491	0.033509	0.965583	392.697	11.4528	422.656	0.188276	0.104888
GRMZM2G067049	98.4131	1.26032e-11	1.36075e-10	-3.9105	0.000463257	0.0393357	0.520722	394.758	13.6877	467.534	0.1311	0.104582
GRMZM2G009326	165.539	2.99483e-08	1.57736e-07	-9.51869	0.000633948	0.0449979	0.918099	393.226	9.90944	347.182	0.256071	0.104447
GRMZM2G110198	-100.347	0.0465826	0.0632153	18.5236	0.000696048	0.0479086	0.625214	391.802	10.9409	404.533	0.212045	0.104307
GRMZM2G173040	11.2555	0.549397	0.588903	7.48336	0.000620156	0.0445613	0.682388	393.452	10.2398	375.379	0.241442	0.104247
GRMZM2G103281	-33.4091	0.277687	0.317789	13.2439	0.000612848	0.0445613	0.923243	392.679	9.94629	338.049	0.252024	0.104103
GRMZM2G167741	157.035	7.57394e-09	4.45969e-08	-11.1255	0.000374109	0.0341604	0.834568	391.449	11.0985	463.468	0.207419	0.103608
GRMZM2G080509	-80.4691	0.0625666	0.0824675	15.7277	0.000493046	0.0403565	0.411764	391.214	9.94745	428.888	0.264408	0.103379
GRMZM2G476933	267.225	3.48457e-06	1.2109e-05	-17.912	0.000434029	0.0374907	0.662057	390.908	10.2472	396.192	0.240888	0.103329
GRMZM2G020548	160.407	1.68461e-08	9.30991e-08	-11.7779	0.000341767	0.033509	0.604551	392.517	13.8357	442.373	0.124997	0.103021
GRMZM2G039106	-50.0485	0.142165	0.173073	14.1343	0.000351731	0.033509	0.739279	391.351	10.9998	394.632	0.203089	0.102669
GRMZM2G448368	36.3876	0.00633928	0.0104805	5.4681	0.000704649	0.048136	0.878063	394.171	10.8244	409.597	0.218026	0.102646
GRMZM2G058095	91.1785	3.81738e-16	2.63547e-13	-3.84709	0.00056311	0.0435854	0.563461	394.301	10.1765	415.304	0.25001	0.102353
GRMZM5G841893	92.0559	1.59381e-16	1.81007e-13	-3.05411	0.0007157	0.0484161	0.921631	395.307	9.94485	383.721	0.261095	0.10235
GRMZM2G318662	79.9906	3.84345e-15	8.51699e-13	-1.86557	0.000731097	0.0490213	0.453485	396.152	10.8071	457.663	0.225222	0.10218
GRMZM2G064954	-82.9689	0.0545369	0.072883	16.7505	0.000358061	0.0335377	0.783497	390.849	11.6991	440.243	0.181501	0.101707
GRMZM2G350711	-25.346	0.357729	0.399526	12.2525	0.000387515	0.0350325	0.70159	391.73	10.2414	371.408	0.236569	0.101674
GRMZM2G081774	-0.389117	0.985749	0.987433	9.56998	0.000513504	0.0416557	0.987397	392.997	11.1111	382.155	0.19979	0.101204
GRMZM2G124975	-187.482	0.0128337	0.0197628	23.2415	0.000658916	0.0465882	0.929683	390.946	10.4663	433.817	0.23825	0.101196
GRMZM2G090149	43.6929	0.000177689	0.00042568	4.43748	0.00071869	0.0484161	0.323295	394.507	10.2739	403.791	0.245117	0.101012
GRMZM2G028129	95.4262	6.32631e-15	1.09481e-12	-2.93667	0.000704516	0.048136	0.810823	395.489	10.7065	397.033	0.221893	0.100799
GRMZM2G065694	-77.8569	0.0585442	0.077758	16.8333	0.000300286	0.0317238	0.743808	390.674	11.243	409.082	0.193794	0.100779
GRMZM2G131723	7.03539	0.725779	0.755202	9.43573	0.000576274	0.0436859	0.682676	392.965	11.0895	399.061	0.20357	0.1
GRMZM2G000209	28.6001	0.0596927	0.0791272	5.54599	0.000369015	0.0341588	0.410963	392.925	12.2852	501.084	0.168167	0.0994465
GRMZM2G170101	-14.3496	0.564072	0.602927	10.4251	0.000367541	0.0341588	0.478593	391.562	11.5928	490.4	0.190525	0.0990655
GRMZM2G164912	101.241	8.74587e-15	1.29204e-12	-5.06746	0.000287781	0.0305805	0.83172	392.888	10.5669	392.609	0.220604	0.0990155
GRMZM2G122892	-7.59776	0.73381	0.762711	11.5311	0.000173503	0.022047	0.948769	390.338	12.4292	476.471	0.157395	0.0982879
GRMZM2G001297	-52.0992	0.154046	0.186041	12.5714	0.000683803	0.0474251	0.847404	392.343	11.3999	450.624	0.198156	0.0981263
GRMZM5G876773	-88.0171	0.0565446	0.0753224	17.5241	0.000586349	0.0436859	0.443888	391.801	10.5116	373.904	0.226655	0.0979116
GRMZM2G136341	-26.2273	0.36384	0.405703	10.8683	0.000543747	0.0433352	0.663165	392.497	11.7122	431.842	0.18297	0.097829
GRMZM5G876616	-77.4969	0.0762103	0.0984374	13.6239	0.000719407	0.0484161	0.549657	392.204	9.65585	401.72	0.282934	0.0970448
GRMZM2G080270	105.924	1.66459e-13	6.06158e-12	-5.04138	0.000680809	0.0473984	0.519752	394.045	10.0927	432.038	0.259232	0.0967511
GRMZM2G075624	-131.218	0.0220096	0.0320359	17.9356	0.000446815	0.0382975	0.155433	391.261	10.8881	391.195	0.209262	0.0954543
GRMZM2G125823	117.066	2.70234e-11	2.62449e-10	-4.10847	0.000581068	0.0436859	0.58328	394.919	12.0685	415.513	0.16993	0.0953901
GRMZM2G035314	28.2091	0.0725151	0.0942068	5.89379	0.00066439	0.0466125	0.391545	393.918	12.2101	470.972	0.171467	0.0948816
GRMZM2G034096	6.92956	0.727837	0.757216	9.58647	0.000340673	0.033509	0.452989	391.71	12.5741	515.08	0.160316	0.0947913
GRMZM2G154578	95.7935	8.66846e-16	3.75035e-13	-3.24514	0.000615829	0.0445613	0.937773	395.387	10.2852	356.712	0.236143	0.0947444
GRMZM2G059637	88.5218	1.73497e-13	6.17152e-12	-2.78938	0.000558458	0.0435854	0.990693	395.649	12.319	423.383	0.162797	0.0947095
GRMZM2G041959	87.1136	2.38954e-16	2.22697e-13	-2.80606	0.000562472	0.0435854	0.616751	395.189	10.5156	391.247	0.22851	0.0944348
AC194965.4_FG001	19.4177	0.263564	0.303116	7.40345	0.000472956	0.0399725	0.800156	392.91	12.3693	475.787	0.164946	0.0943455
GRMZM2G039588	-63.3357	0.109699	0.136887	14.0188	0.000609952	0.0445613	0.930092	392.239	12.4171	454.865	0.163229	0.0938827
GRMZM2G027307	-98.5007	0.043518	0.059465	18.3523	0.000507122	0.0413225	0.937805	391.392	12.2445	447.956	0.16667	0.0934143
GRMZM2G086489	-108.534	0.0379574	0.0525504	15.4024	0.000606632	0.0445613	0.950328	391.911	11.8604	445.772	0.179958	0.0930949
GRMZM2G432738	95.1129	4.66937e-15	9.32386e-13	-4.19002	0.000581479	0.0436859	0.471061	394.223	10.5366	420.621	0.231743	0.093036
GRMZM5G812660	-27.7671	0.351274	0.392921	11.4909	0.000736751	0.0492188	0.354251	392.531	11.0657	476.61	0.215667	0.0927295
GRMZM5G824534	152.021	5.70128e-09	3.43039e-08	-7.16252	0.000590191	0.0437729	0.737272	393.764	10.4321	360.089	0.2287	0.0925463
GRMZM2G149201	78.1099	4.07709e-15	8.81963e-13	-1.29558	0.000477813	0.0400108	0.329188	396.63	11.0581	397.583	0.2033	0.090671
GRMZM2G007587	-46.1789	0.184517	0.219141	10.7325	0.000693668	0.0479086	0.322256	392.836	10.5965	396.351	0.226977	0.089527

## Sheet: 11C. Ear length
Dataset EV11C. Transcripts significantly correlated with ear length. coef.I = intercept of linear mixed effect model, p.I = p-value for the intercept, q.I = BH-adjusted p-value for the intercept, coef.x = slope of linear mixed effect model, p.x = p-value for the slope, q.x = BH-adjusted p-value for the slope, BIC = Bayesian Information Criterion, sigma = estimated noise standard deviation, range …
Gene name	coef.I	p.I	q.I	coef.x	p.x	q.x	p.Moran's I resid.norm	BIC	sigma	range	nugget	R2.fix
GRMZM2G177982	-143.172	0.000275412	0.00184406	30.4096	2.04647e-07	0.00371864	0.408918	508.308	15.6649	97.3483	0.87964	0.398569		GO enrichment for positively correlated genes with R2 > 0.2
GRMZM2G031536	425.83	3.50522e-08	5.14486e-07	-40.9838	1.99919e-06	0.0086074	0.43032	514.285	16.5915	10155	0.965654	0.324899
GRMZM2G010356	113.17	1.97025e-18	6.06804e-16	-7.9171	2.46147e-06	0.0086074	0.416869	517.858	16.7721	2762.32	0.949223	0.320647		no significant results at q <= 0.05
GRMZM2G144020	-244.98	0.000182563	0.0012838	40.0396	2.76684e-06	0.0086074	0.958504	514.436	16.5445	805.096	0.969669	0.319174
GRMZM2G139467	-75.0795	0.014119	0.0477137	16.0129	4.45446e-06	0.0101177	0.946928	516.247	16.7666	526.343	0.934597	0.309998
GRMZM2G152258	-388.179	0.00015035	0.00108629	36.5454	1.04483e-05	0.0131244	0.24987	516.052	16.7469	236.088	0.953482	0.292016
GRMZM2G169584	-39.0388	0.0991613	0.214121	17.4725	9.45152e-06	0.0131244	0.059264	518.876	17.0565	12735.1	0.962273	0.28904
GRMZM2G111603	253.68	7.7663e-09	1.23899e-07	-28.6412	1.14788e-05	0.0131244	0.847246	515.86	16.7849	60.1787	0.802325	0.285521		GO enrichment for negatively correlated genes with R2 > 0.2
GRMZM2G078090	-86.6641	0.0140373	0.0475082	17.0196	1.6728e-05	0.0151762	0.874275	519.132	17.0485	620.544	0.960574	0.278687
GRMZM2G116876	206.39	3.43598e-10	6.58599e-09	-15.2007	9.16832e-06	0.0131244	0.707224	517.114	17.6316	69.159	0.595313	0.278384		no significant results at q <= 0.05
GRMZM2G033138	531.263	1.03989e-06	1.21204e-05	-47.4648	1.54136e-05	0.0151762	0.317502	517.776	17.1232	9913.03	0.970382	0.277431
GRMZM2G090849	476.3	4.67855e-07	5.81491e-06	-46.2437	1.15564e-05	0.0131244	0.700709	515.125	20.0929	902.292	0.648918	0.276971
GRMZM2G127844	217.288	2.97494e-09	4.98227e-08	-25.207	1.68018e-05	0.0151762	0.56785	519.18	17.1188	4203.19	0.973197	0.27544
GRMZM2G096952	-60.6912	0.046891	0.122054	18.4734	1.80189e-05	0.0151762	0.46964	517.044	17.7277	235.623	0.789976	0.273577
GRMZM2G124602	267.396	3.11671e-08	4.62694e-07	-24.7807	1.83742e-05	0.0151762	0.420971	519.399	17.0504	7478.1	0.984413	0.273198
GRMZM2G129781	688.934	4.29738e-06	4.4596e-05	-67.5741	3.10225e-05	0.0208781	0.763989	515.518	17.6231	136.4	0.771348	0.271392
GRMZM2G165383	-552.154	0.000156055	0.00111949	64.3874	2.49872e-05	0.0181617	0.282901	516.892	16.9137	92.4209	0.957833	0.27057
GRMZM2G138349	-239.335	0.000333455	0.00217879	41.0864	3.31582e-06	0.0086074	0.703601	512.965	19.9166	253.345	0.544852	0.270376
GRMZM2G047777	422.736	4.17237e-08	6.06045e-07	-44.7002	2.87922e-06	0.0086074	0.0451432	512.764	26.146	492.796	0.32452	0.270018
GRMZM2G431288	158.361	8.65435e-12	2.51613e-10	-16.2331	1.7886e-05	0.0151762	0.423722	517.303	17.9482	319.392	0.786587	0.26957
GRMZM2G148962	354.659	8.40533e-08	1.17668e-06	-32.6229	8.89427e-06	0.0131244	0.376481	515.981	17.4781	13.3705	0.000241847	0.269275
GRMZM5G854045	493.114	1.50947e-06	1.70788e-05	-43.1662	2.22689e-05	0.0168604	0.664767	517.027	22.9634	1921.87	0.521581	0.268205
GRMZM2G318652	95.7925	3.06583e-17	6.96053e-15	-6.87927	5.65025e-06	0.0102671	0.663411	519.723	20.2166	112.957	0.417901	0.266623
GRMZM2G079913	-202.953	0.00153563	0.00785094	30.8389	2.92107e-05	0.0204149	0.416322	519.237	17.6745	1379.96	0.917324	0.264198
AC207728.2_FG003	184.29	2.04295e-09	3.49553e-08	-21.4144	6.9983e-05	0.0265181	0.321631	519.806	17.4387	230.298	0.902499	0.263996
GRMZM2G066441	-192.54	0.00163861	0.00825972	31.5249	2.16788e-05	0.0168604	0.745998	516.509	17.5204	291.367	0.844198	0.263742
GRMZM2G003461	180.894	5.75189e-12	1.84334e-10	-16.6467	3.07456e-06	0.0086074	0.781611	516.887	19.0433	83.9516	0.43259	0.26182
GRMZM2G061018	229.072	3.59808e-08	5.26415e-07	-25.8854	6.78679e-05	0.0265181	0.920301	519.881	18.5617	77.358	0.568052	0.258116
GRMZM2G087806	467.051	6.9529e-06	6.95711e-05	-40.9812	0.000104409	0.033879	0.560253	519.592	17.3101	77.1428	0.898253	0.255247
GRMZM2G011598	-28.5839	0.218886	0.379051	15.5688	4.35245e-05	0.0237548	0.218532	521.901	17.2214	4912.04	0.99285	0.25219
GRMZM2G322024	323.644	0.000122114	0.000908657	-26.4305	4.4448e-05	0.0237548	0.964868	519.112	57.8697	4891.09	0.0829049	0.251207
GRMZM2G029756	-174.307	0.00311734	0.0140588	30.2471	3.76004e-05	0.0227902	0.530192	517.39	18.0122	235.458	0.781039	0.250877
GRMZM2G392101	-162.299	0.00364994	0.0159465	23.314	4.87281e-05	0.0252982	0.514416	521.291	17.3207	4475.58	0.984986	0.249462
GRMZM2G095763	780.913	1.11058e-05	0.000106548	-67.2021	5.31336e-05	0.0264854	0.68423	518.995	17.5314	1309.94	0.956419	0.248831
GRMZM5G818643	-88.721	0.023045	0.0700485	22.9665	4.02729e-05	0.0236064	0.680131	518.111	18.4487	370.918	0.768776	0.248492
GRMZM2G003426	-190.877	0.00324101	0.0145055	31.4982	6.06722e-05	0.0264854	0.590299	520.051	20.4175	2069.05	0.695265	0.24682
GRMZM2G022368	-55.3893	0.593139	0.737558	21.6627	3.76262e-05	0.0227902	0.654181	519.326	100.003	6680.1	0.0273451	0.246628
GRMZM2G111697	-213.766	0.0023095	0.0109657	28.4484	6.36363e-05	0.0265181	0.704373	519.124	17.5553	327.376	0.898058	0.246016
GRMZM2G033931	552.483	6.44658e-06	6.4862e-05	-50.9933	6.5156e-05	0.0265181	0.927887	518.829	17.2589	244.541	0.957911	0.245139
GRMZM2G117346	750.783	1.14746e-05	0.000109798	-66.9884	5.79539e-05	0.0264854	0.387217	519.503	17.3926	9273.97	0.982667	0.245111
GRMZM2G351382	434.72	3.07501e-06	3.26761e-05	-40.8525	7.00496e-05	0.0265181	0.794003	518.396	17.521	246.065	0.889613	0.244162
GRMZM2G169890	-180.52	0.00376067	0.016352	25.8487	8.13116e-05	0.0295503	0.297277	521.333	17.2778	105.773	0.979475	0.242289
GRMZM2G068340	553.596	8.05657e-06	7.97798e-05	-46.0665	7.597e-05	0.0281725	0.772952	520.729	17.3386	1638.49	0.997375	0.238408
GRMZM2G031432	48.8329	2.13025e-08	3.23652e-07	5.65335	8.87993e-05	0.0304447	0.995725	523.002	17.5593	290.027	0.90756	0.23726
GRMZM2G151041	-777.155	0.000288392	0.00191394	71.1452	8.4172e-05	0.0298658	0.672259	517.93	17.5913	338.684	0.908789	0.236903
GRMZM2G140328	289.031	2.55822e-07	3.30622e-06	-28.3343	5.95439e-05	0.0264854	0.400503	518.52	17.9999	325.887	0.826688	0.236009
GRMZM2G132009	270.655	1.57651e-07	2.11104e-06	-30.4872	6.12177e-05	0.0264854	0.521934	519.763	18.6443	70.578	0.535135	0.235497
GRMZM2G068192	-106.304	0.0196321	0.0620624	24.2806	0.000142472	0.0391839	0.404466	521.169	17.4297	110.297	0.914897	0.23536
GRMZM2G033219	-229.975	0.00321206	0.0144114	39.0054	0.000142868	0.0391839	0.804477	519.881	17.8271	56.2711	0.681543	0.234904
GRMZM2G154890	208.433	8.5442e-09	1.35595e-07	-20.375	5.47644e-05	0.0264854	0.20422	518.917	18.5052	370.847	0.772802	0.234352
GRMZM5G836429	-112.865	0.0135585	0.0462063	29.3452	8.54671e-05	0.0298658	0.562104	519.479	17.3243	78.1325	0.8497	0.234141
GRMZM2G475014	-128.116	0.00845728	0.0318624	23.4973	4.35215e-05	0.0237548	0.549604	518.12	18.5226	276.57	0.740068	0.233617
GRMZM2G157027	-78.8483	0.0378719	0.103781	22.6358	0.000124665	0.0377547	0.567465	521.845	17.4541	286.363	0.965942	0.230288
GRMZM2G133646	590.232	1.73568e-05	0.000159854	-55.6533	0.000132555	0.0391839	0.317766	519.169	18.077	464.394	0.873348	0.228051
AC212728.3_FG001	108.41	8.85395e-18	2.34271e-15	-7.25128	6.61575e-05	0.0265181	0.808831	522.357	18.0262	56.7058	0.590599	0.2277
GRMZM2G171365	-222.011	0.00377167	0.016392	35.3933	0.000156782	0.0391839	0.595183	520.798	18.3214	671.385	0.870209	0.226917
GRMZM2G317652	796.15	3.40883e-05	0.000293981	-71.2106	0.000138372	0.0391839	0.723882	519.781	17.3804	45.0612	0.926518	0.225302
GRMZM5G886177	-112.54	0.0134469	0.0459207	27.8376	6.02896e-05	0.0264854	0.915093	519.006	18.8456	121.752	0.614321	0.224454
GRMZM2G017089	789.757	4.31939e-05	0.000362697	-77.2733	0.000179063	0.0404708	0.647595	518.474	17.9081	148.864	0.822996	0.223823
AC230011.2_FG002	521.273	1.44386e-05	0.000134961	-39.5396	0.000139151	0.0391839	0.389329	522.13	17.6269	7687.73	0.984613	0.223072
GRMZM2G015409	-82.7646	0.0580505	0.143554	22.6932	0.000124367	0.0377547	0.800333	521.256	25.3463	1859.46	0.449245	0.222587
GRMZM2G021416	-308.179	0.00198145	0.00966404	30.4692	0.000177727	0.0404708	0.774224	520.846	17.8052	10.3816	0.0061841	0.22013
GRMZM2G155312	536.563	1.84409e-05	0.000168896	-48.441	0.00016878	0.0400248	0.902456	519.889	17.9917	413.489	0.888535	0.219961
GRMZM5G865508	-80.375	0.0946118	0.206784	17.0675	0.000155864	0.0391839	0.6834	522.144	31.5373	1883.98	0.287895	0.219697
AC212859.3_FG008	-57.3359	0.111946	0.233706	18.1652	0.000161911	0.0397578	0.458887	522.022	21.6262	1188.26	0.618858	0.219613
GRMZM2G117401	414.585	8.69222e-06	8.55614e-05	-39.0712	0.000164157	0.0397721	0.530912	522.393	17.8476	3110.08	0.964338	0.219102
GRMZM2G076597	665.268	3.26912e-05	0.000283682	-56.9134	0.000151672	0.0391839	0.857468	519.817	31.1787	2630.41	0.299234	0.218152
GRMZM2G476009	-343.897	0.00180174	0.00893298	40.0765	0.000195891	0.0418768	0.773266	521.036	17.7485	386.137	0.935346	0.216574
GRMZM2G016323	898.711	3.18012e-05	0.000276885	-67.78	0.000115651	0.0365328	0.893202	517.915	17.8896	119.12	0.774389	0.216485
GRMZM2G077375	-351.308	0.00160806	0.00814608	37.7383	0.000169606	0.0400248	0.905879	520.056	17.8706	266.559	0.877946	0.215588
GRMZM2G039094	-9.79104	0.629323	0.764299	13.9077	0.000116609	0.0365328	0.96855	521.738	17.7971	11.1652	0.00690997	0.214271
GRMZM2G043605	-86.7867	0.048715	0.12556	22.307	0.000152512	0.0391839	0.960241	520.723	21.9141	382.059	0.537101	0.214012
GRMZM2G089952	-194.201	0.00592949	0.0237376	36.4386	0.000182333	0.0404708	0.284019	520.18	18.6495	445.044	0.810864	0.213523
GRMZM2G351330	-54.3704	0.112081	0.233905	19.6213	0.000218539	0.0449326	0.527422	522.96	19.4192	1225.65	0.793531	0.213181
AC234521.1_FG004	126.592	0.0145626	0.0488842	-9.75544	0.000205842	0.0434925	0.84863	523.925	52.0692	3197.32	0.106477	0.212733
GRMZM2G481005	200.498	1.23129e-07	1.67468e-06	-20.4232	0.000324197	0.0499235	0.569596	522.61	18.0834	329.876	0.889237	0.212602
GRMZM2G315127	409.318	1.06971e-06	1.24441e-05	-43.9169	3.53094e-05	0.0227902	0.683574	518.745	18.2682	14.969	0.0013994	0.211595
GRMZM2G139533	-359.138	0.00177301	0.00881311	45.9403	0.000220311	0.0449326	0.463199	522.591	17.9659	3255.55	0.960873	0.211565
GRMZM5G898740	-209.007	0.0054037	0.0220405	34.3186	0.000230749	0.0455915	0.624671	520.833	17.7546	160.583	0.880303	0.211469
GRMZM2G444801	-19.9896	0.41329	0.585774	14.3741	0.000253041	0.0477711	0.742589	524.623	18.0341	1045.41	0.945289	0.21049
GRMZM2G095305	33.2712	0.148483	0.287	6.37294	0.000274929	0.049041	0.98365	525.788	26.6354	3234.74	0.427222	0.210257
GRMZM2G475293	-35.1721	0.215491	0.374993	15.9432	0.000255011	0.0477711	0.707371	524.275	17.9388	807.008	0.951661	0.21019
GRMZM2G058450	-110.995	0.066821	0.160122	16.1321	0.000234229	0.0457652	0.8397	523.172	39.6572	3807.36	0.188179	0.209597
GRMZM2G171468	-92.0592	0.0372404	0.102401	17.1802	0.000281061	0.049041	0.356888	523.413	17.9979	493.556	0.923028	0.209204
GRMZM2G053298	252.264	6.07549e-07	7.37459e-06	-22.3076	0.000184859	0.0404708	0.749817	521.524	19.7028	723.843	0.738935	0.208835
GRMZM2G400382	133.85	5.20514e-09	8.49799e-08	-11.0911	0.000300044	0.049041	0.685956	523.745	22.0705	855.681	0.592018	0.208127
GRMZM2G156813	-134.158	0.0142407	0.0480445	25.9524	0.000249778	0.0477711	0.332487	524.01	17.9709	10209.1	0.965535	0.20807
GRMZM2G031200	-21.8778	0.421065	0.59293	15.2044	0.000290281	0.049041	0.364811	523.638	20.0889	1115.97	0.739502	0.207027
GRMZM2G141152	166.034	2.03807e-09	3.49046e-08	-15.9933	0.000154571	0.0391839	0.352219	521.289	19.4812	445.785	0.721931	0.206959
GRMZM2G063188	415.58	1.01859e-07	1.40538e-06	-45.3999	5.39306e-06	0.0102671	0.435948	517.144	18.4292	17.4216	0.00138799	0.206235
GRMZM2G007680	265.76	1.09821e-06	1.27593e-05	-25.8106	0.000208243	0.0434941	0.98854	521.661	18.0756	11.9482	0.0184217	0.206105
GRMZM2G029824	-387.507	0.00183279	0.00907208	44.2533	0.000270813	0.049041	0.296733	523.085	17.8887	7583.81	0.976973	0.20599
GRMZM2G166162	284.631	1.83296e-06	2.03462e-05	-26.3233	0.00023083	0.0455915	0.692995	521.89	18.2959	56.1441	0.608089	0.205969
GRMZM2G043782	232.068	9.6605e-08	1.33491e-06	-24.5786	9.63329e-05	0.0318266	0.746899	520.353	17.8369	11.6987	0.00316354	0.205525
GRMZM2G090619	-254.537	0.00242177	0.011436	42.2231	9.45393e-05	0.0318125	0.907515	518.45	20.3346	334.822	0.617959	0.20515
GRMZM2G010075	659.77	3.09304e-05	0.00026995	-61.6955	0.00018332	0.0404708	0.537559	518.793	18.6917	247.957	0.760872	0.204955
GRMZM2G057441	940.13	9.74253e-05	0.00074571	-79.9754	0.000283741	0.049041	0.727148	521.974	17.7355	2178.46	0.995228	0.204833
GRMZM2G092258	630.159	5.76841e-05	0.000471939	-57.4518	0.000307183	0.049041	0.807939	521.398	20.0057	1359.48	0.755623	0.204551
GRMZM2G146553	-342.119	0.0028363	0.0130576	35.8963	0.000303711	0.049041	0.982961	522.196	24.3934	2162.56	0.505656	0.204196
GRMZM2G148937	-64.6688	0.0818468	0.185483	18.8673	0.000176771	0.0404708	0.863853	521.223	19.4046	448.795	0.733307	0.203696
GRMZM2G154752	-79.6132	0.0536238	0.135277	17.5208	0.000264388	0.0490223	0.736547	522.394	18.4159	406.116	0.846385	0.202324
GRMZM2G029194	475.195	2.41312e-05	0.000216537	-45.6283	0.000271645	0.049041	0.643168	521.006	19.9343	869.855	0.739374	0.201606
GRMZM2G356545	-129.617	0.0190302	0.060613	32.1492	0.000308451	0.049041	0.831908	521.218	18.2279	253.645	0.844482	0.201363
AC183315.4_FG006	-55.3988	0.463564	0.63146	14.6432	0.000300478	0.049041	0.855448	523.721	68.87	5227.59	0.0621064	0.199714
GRMZM5G836182	-928.76	0.000576525	0.00349317	79.6693	0.000222549	0.0449326	0.881862	518.814	18.1212	97.3919	0.736592	0.197458
GRMZM2G113396	393.192	4.89079e-06	5.02661e-05	-41.1448	0.000157169	0.0391839	0.150695	519.438	21.7724	471.837	0.560527	0.196641
GRMZM2G312075	-78.603	0.0570837	0.141626	23.7309	0.000286428	0.049041	0.470028	521.613	18.6169	149.943	0.733122	0.196304
GRMZM2G014499	94.0453	1.9981e-11	5.03571e-10	-5.20626	0.00014919	0.0391839	0.893289	523.43	20.9558	455.492	0.608132	0.196278
GRMZM2G323353	165.331	4.88238e-08	7.03551e-07	-14.8273	0.000321842	0.0499235	0.707432	523.754	26.3078	395.549	0.367554	0.192141
GRMZM2G141776	243.687	6.13432e-07	7.44104e-06	-25.8171	0.000252055	0.0477711	0.825314	521.554	18.1517	70.1442	0.682121	0.190413
GRMZM2G078641	-601.951	0.00125052	0.00662098	53.6426	0.000312688	0.049041	0.839794	520.039	19.2967	250.124	0.71428	0.188603
GRMZM2G145107	441.444	2.21706e-05	0.00020003	-43.1865	0.000313068	0.049041	0.736515	521.301	18.6518	71.3999	0.606816	0.186714
GRMZM2G025680	-34.9832	0.230919	0.393477	14.9909	0.000307634	0.049041	0.481609	522.895	18.1682	74.8385	0.702312	0.185828
GRMZM2G042870	313.472	1.74795e-06	1.9462e-05	-28.7133	0.000157417	0.0391839	0.549396	521.032	19.1174	96.0158	0.573674	0.182554
GRMZM2G349875	111.823	9.66473e-16	1.47578e-13	-8.1812	0.000193307	0.0418165	0.620402	523.8	18.3377	63.5254	0.613134	0.18251
GRMZM2G439049	161.803	2.39292e-09	4.05613e-08	-16.3805	0.000282724	0.049041	0.350513	523.326	18.3515	52.2173	0.595776	0.172155
GRMZM2G569855	238.607	6.36413e-07	7.70437e-06	-24.1891	0.000312129	0.049041	0.722285	522.041	19.0681	120.699	0.646194	0.171315
GRMZM2G074821	-158.079	0.0116776	0.0410831	26.4593	0.000301447	0.049041	0.318664	523.561	18.9856	51.2698	0.49116	0.168079

## Sheet: 11D. Husk leaf length
Dataset EV11D. Transcripts significantly correlated with husk leaf length. coef.I = intercept of linear mixed effect model, p.I = p-value for the intercept, q.I = BH-adjusted p-value for the intercept, coef.x = slope of linear mixed effect model, p.x = p-value for the slope, q.x = BH-adjusted p-value for the slope, BIC = Bayesian Information Criterion, sigma = estimated noise standard deviation, …
Gene name	coef.I	p.I	q.I	coef.x	p.x	q.x	p.Moran's I resid.norm	BIC	sigma	range	nugget	R2.fix
GRMZM2G475014	-282.109	0.000127578	0.000542909	54.4092	3.06837e-09	1.39388e-05	0.337906	561.477	28.573	117.077	0.492896	0.40659		GO enrichment for positively correlated genes with R2 > 0.2
GRMZM2G096952	-109.17	0.0232351	0.0502685	40.2013	3.03851e-08	7.44363e-05	0.853931	569.267	27.5697	21.1469	0.241814	0.400732
GRMZM2G065203	471.712	9.8569e-15	1.55208e-13	-37.4886	5.38665e-08	0.000108756	0.519686	568.33	28.9786	125.432	0.589449	0.391473		Selected statistical test : Hypergeometric test
GRMZM2G435294	106.627	9.21939e-12	1.14901e-10	14.4007	4.50326e-09	1.63658e-05	0.406262	570.316	27.1282	13.4499	0.0126752	0.391409		Selected correction : Benjamini & Hochberg False Discovery Rate (FDR) correction
GRMZM2G447551	663.311	5.1476e-14	7.67956e-13	-56.9602	2.28986e-09	1.38697e-05	0.443646	563.636	27.8341	31.5814	0.200618	0.375559		Selected significance level : 0.05
GRMZM2G032339	660.706	1.51679e-11	1.85476e-10	-49.1985	1.57433e-07	0.000204336	0.740129	567.647	29.7331	77.4826	0.410654	0.373205		Testing option : Test gene set against all genes present in single plant transcriptome dataset
GRMZM2G120962	-81.9301	0.0891897	0.153851	37.338	2.1144e-07	0.000256139	0.388582	570.102	29.2036	101.873	0.563073	0.360313		The selected cluster :
GRMZM2G148693	388.825	7.71632e-15	1.22671e-13	-33.8809	1.38157e-06	0.00100418	0.820501	574.655	28.077	54.3366	0.689224	0.354627		GRMZM2G031138|AC233942.1_FG001|GRMZM2G135588|GRMZM2G006130|GRMZM2G120962|GRMZM2G040843|GRMZM2G132154|GRMZM2G177982|GRMZM2G047368|GRMZM2G014395|GRMZM2G312075|GRMZM2G473511|GRMZM2G088064|GRMZM2G475014|GRMZM2G181206|GRMZM2G043605|GRMZM2G063162|GRMZM2G384884|GRMZM2G098039|GRMZM2G460406|GRMZM2G175728|GRMZM2G168502|GRMZM2G169553|GRMZM2G425430|GRMZM2G140107|GRMZM2G075002|GRMZM2G138349|GRMZM2G090619|GRMZ…
GRMZM2G169890	-321.604	0.00194299	0.00602905	52.2346	2.84692e-06	0.00139814	0.378211	573.402	29.3813	57.6289	0.497021	0.340733
GRMZM2G475882	455.13	1.73891e-13	2.47631e-12	-44.6343	3.96318e-07	0.000400083	0.672111	573.466	30.8376	274.695	0.674783	0.335324		No annotations were retrieved for the following entities:
GRMZM2G068519	297.237	1.19406e-19	2.48252e-18	-13.436	3.87599e-06	0.00171466	0.623765	580.785	28.4805	62.749	0.863627	0.331313		AC233942.1_FG001|GRMZM2G177203|GRMZM2G177982|GRMZM2G124509|GRMZM2G169571|GRMZM2G312075|GRMZM2G043605|GRMZM2G096952|GRMZM2G169553|GRMZM2G134563|GRMZM2G320152|GRMZM2G090619|GRMZM5G886177|GRMZM2G158775|GRMZM2G078090|GRMZM2G134020|GRMZM2G066500|GRMZM2G022958|GRMZM2G169584|GRMZM2G341366|GRMZM2G152616|GRMZM2G144982|GRMZM2G105473|GRMZM2G430807|GRMZM2G130728|
GRMZM5G818643	-134.431	0.0173739	0.0393643	45.0182	1.38281e-07	0.000193285	0.616466	567.626	28.7298	62.1832	0.423809	0.331028
GRMZM2G171365	-448.244	0.000672794	0.00236879	76.3009	3.32114e-06	0.0015474	0.999208	572.465	30.6928	65.3391	0.403771	0.328446		GO-ID	p-value	corr p-value	x	n	X	N	Description	Genes in test set
GRMZM2G135588	-954.927	7.48008e-05	0.000335772	104.889	3.58352e-06	0.0016279	0.456607	572.207	30.827	56.6948	0.357246	0.324418		1990748	2.9859e-06	0.0011451	4	23	55	12288	cellular detoxification	GRMZM2G169890|GRMZM2G460406|GRMZM2G175728|GRMZM2G058522
GRMZM5G898740	-427.363	0.00025964	0.00102385	74.8674	4.74627e-07	0.000410688	0.894296	568.848	31.1099	74.9934	0.345743	0.320113		98869	2.9859e-06	0.0011451	4	23	55	12288	cellular oxidant detoxification	GRMZM2G169890|GRMZM2G460406|GRMZM2G175728|GRMZM2G058522
GRMZM2G113332	504.66	2.29626e-09	2.25056e-08	-28.3056	4.52351e-05	0.00778697	0.998212	579.425	31.5709	69.9359	0.466834	0.317057		98754	1.0332e-05	0.0026415	4	31	55	12288	detoxification	GRMZM2G169890|GRMZM2G460406|GRMZM2G175728|GRMZM2G058522
GRMZM2G138349	-391.734	0.000285655	0.00111244	75.146	2.98142e-07	0.000338596	0.163693	567.992	31.1046	78.9679	0.347413	0.309395		71451	3.7166e-05	0.0047511	3	15	55	12288	cellular response to superoxide	GRMZM2G169890|GRMZM2G175728|GRMZM2G058522
GRMZM2G177203	-589.565	0.0002068	0.000834318	79.799	2.17136e-06	0.00123299	0.800989	571.554	30.7414	67.0002	0.389951	0.308629		71450	3.7166e-05	0.0047511	3	15	55	12288	cellular response to oxygen radical	GRMZM2G169890|GRMZM2G175728|GRMZM2G058522
GRMZM2G130728	-170.281	0.00666992	0.0173887	35.943	7.05405e-08	0.000128179	0.412783	567.604	33.863	101.942	0.269959	0.304331		19430	3.7166e-05	0.0047511	3	15	55	12288	removal of superoxide radicals	GRMZM2G169890|GRMZM2G175728|GRMZM2G058522
GRMZM2G553379	353.968	5.18502e-15	8.35257e-14	-19.7054	6.51458e-06	0.0021523	0.863835	576.802	30.421	74.1169	0.501855	0.298538		55114	5.0399e-05	0.0054494	16	1208	55	12288	oxidation-reduction process	GRMZM5G810393|GRMZM2G415579|GRMZM2G135588|GRMZM2G000423|GRMZM2G151041|GRMZM2G169890|GRMZM2G014395|GRMZM2G066441|GRMZM2G052825|GRMZM2G384884|GRMZM5G870446|GRMZM2G129860|GRMZM2G460406|GRMZM2G175728|GRMZM2G058522|GRMZM2G072744
GRMZM2G022958	-917.995	8.32437e-07	5.60646e-06	68.0636	9.53398e-09	2.88737e-05	0.747043	563.568	31.5949	66.3379	0.204611	0.290133		71280	5.8844e-05	0.0054494	2	3	55	12288	cellular response to copper ion	GRMZM2G169890|GRMZM2G058522
GRMZM2G029756	-280.811	0.00439283	0.0121347	56.8981	5.45971e-06	0.00194526	0.522214	577.406	30.4225	173.678	0.732815	0.288617		303	7.8154e-05	0.0054494	3	19	55	12288	response to superoxide	GRMZM2G169890|GRMZM2G175728|GRMZM2G058522
GRMZM2G016323	1850.5	1.66041e-07	1.25803e-06	-136.595	1.65184e-06	0.00100903	0.712373	570.201	29.6841	57.2516	0.426721	0.287856		305	7.8154e-05	0.0054494	3	19	55	12288	response to oxygen radical	GRMZM2G169890|GRMZM2G175728|GRMZM2G058522
GRMZM2G134020	-374.747	0.000593396	0.00212214	49.7004	8.56546e-07	0.000707468	0.652234	570.814	30.0395	62.917	0.389979	0.286208		6801	7.8154e-05	0.0054494	3	19	55	12288	superoxide metabolic process	GRMZM2G169890|GRMZM2G175728|GRMZM2G058522
GRMZM2G323353	355.278	9.94732e-15	1.56496e-13	-30.9599	8.42896e-06	0.00259598	0.530398	576.064	31.4035	61.458	0.368412	0.283884		71457	0.00011735	0.0075006	2	4	55	12288	cellular response to ozone	GRMZM2G169890|GRMZM2G058522
GRMZM2G090849	895.621	9.28857e-08	7.3066e-07	-81.9453	4.87294e-06	0.00184543	0.0667666	576.555	53.581	1559.91	0.258957	0.28154		44710	0.00018412	0.010863	28	3373	55	12288	single-organism metabolic process	GRMZM2G077673|GRMZM5G810393|GRMZM2G415579|GRMZM2G135588|GRMZM2G006130|GRMZM2G120962|GRMZM5G836182|GRMZM2G040843|GRMZM2G029756|GRMZM2G047368|GRMZM2G169890|GRMZM2G014395|GRMZM2G088064|GRMZM2G384884|GRMZM2G460406|GRMZM2G175728|GRMZM2G072744|GRMZM2G140107|GRMZM2G000423|GRMZM2G151041|AC205012.3_FG002|GRMZM5G850015|GRMZM2G066441|GRMZM2G052825|GRMZM5G870446|GRMZM2G129860|GRMZM2G165383|GRMZM2G058522
GRMZM2G456835	975.431	3.20431e-07	2.32902e-06	-86.6081	1.95294e-05	0.00460868	0.531371	578.326	30.1978	117.357	0.741592	0.278172		42221	0.00026129	0.014315	22	2347	55	12288	response to chemical	GRMZM2G075002|GRMZM2G115105|GRMZM2G120962|GRMZM5G836182|GRMZM2G151041|AC205012.3_FG002|GRMZM2G171365|GRMZM5G850015|GRMZM2G169890|GRMZM2G141081|GRMZM2G012160|GRMZM2G088064|GRMZM2G063162|GRMZM5G870446|GRMZM2G011598|GRMZM2G460406|GRMZM2G175728|AC212859.3_FG008|GRMZM2G058522|GRMZM2G072744|GRMZM2G126010|GRMZM2G051179
GRMZM2G165383	-904.07	6.6086e-05	0.00030104	112.884	2.41577e-06	0.00125092	0.315536	571.378	33.5724	90.1284	0.320698	0.276416		71493	0.00040719	0.020821	2	7	55	12288	cellular response to UV-B	GRMZM2G169890|GRMZM2G058522
GRMZM2G033138	969.918	3.51307e-07	2.53619e-06	-80.7489	2.16604e-05	0.00484573	0.509645	576.516	30.3174	66.8451	0.553393	0.275148		9682	0.00050179	0.024054	3	35	55	12288	induced systemic resistance	GRMZM2G052825|GRMZM2G384884|GRMZM2G120962
GRMZM2G045748	405.661	2.38228e-12	3.09645e-11	-35.6465	1.3602e-05	0.00352493	0.855586	577.398	31.2089	89.2223	0.526022	0.274932		9636	0.00074962	0.033821	4	92	55	12288	response to toxic substance	GRMZM2G169890|GRMZM2G460406|GRMZM2G175728|GRMZM2G058522
GRMZM2G116658	612.339	1.53601e-10	1.72674e-09	-44.9592	1.50333e-06	0.00100903	0.680402	572.62	33.0986	100.093	0.363498	0.271409		71472	0.00086086	0.036682	3	42	55	12288	cellular response to salt stress	GRMZM2G169890|GRMZM2G120962|GRMZM2G058522
GRMZM2G011598	12.8906	0.731968	0.806292	27.7359	4.71454e-06	0.00184543	0.792764	575.303	33.481	84.9252	0.323711	0.270728		10039	0.001054	0.040431	3	45	55	12288	response to iron ion	GRMZM2G169890|GRMZM2G058522|GRMZM2G051179
GRMZM2G169571	-6.43514	0.873359	0.913581	32.8095	3.96321e-06	0.00171466	0.826857	574.621	31.4321	81.6477	0.424398	0.270586		71329	0.0010543	0.040431	2	11	55	12288	cellular response to sucrose stimulus	GRMZM2G169890|GRMZM2G058522
GRMZM2G303915	408.775	9.42286e-15	1.48631e-13	-31.7774	4.29318e-07	0.000405654	0.738755	573.327	37.1336	82.0248	0.164086	0.268867		9642	0.0011676	0.041727	5	178	55	12288	response to light intensity	GRMZM2G169890|GRMZM2G063162|GRMZM5G870446|GRMZM2G058522|GRMZM2G126010
GRMZM2G001676	435.395	4.09695e-11	4.84357e-10	-31.3795	2.19403e-05	0.00484573	0.772984	578.455	35.8053	103.538	0.324114	0.268693		34614	0.0011969	0.041727	3	47	55	12288	cellular response to reactive oxygen species	GRMZM2G169890|GRMZM2G175728|GRMZM2G058522
GRMZM2G058522	-533.61	0.000491359	0.00179648	69.2638	4.96927e-06	0.00184543	0.647664	573.667	31.8856	61.4829	0.318484	0.26799		6099	0.0013514	0.043583	3	49	55	12288	tricarboxylic acid cycle	GRMZM2G135588|GRMZM2G151041|GRMZM2G072744
GRMZM2G090619	-458.769	0.000326604	0.00124968	82.1501	1.08796e-06	0.000859536	0.512662	570.419	31.3998	86.5156	0.399799	0.267526		72593	0.0013638	0.043583	4	108	55	12288	reactive oxygen species metabolic process	GRMZM2G169890|GRMZM2G460406|GRMZM2G175728|GRMZM2G058522
GRMZM2G052825	-209.364	0.0150333	0.0347192	35.9365	9.19016e-06	0.00269346	0.436315	576.503	33.014	99.3846	0.418144	0.264144		71324	0.0014866	0.043854	2	13	55	12288	cellular response to disaccharide stimulus	GRMZM2G169890|GRMZM2G058522
GRMZM2G017089	1517.64	1.9324e-06	1.22177e-05	-143.47	2.13129e-05	0.00484573	0.431868	574.957	30.6987	64.7243	0.492905	0.263541		71484	0.0014866	0.043854	2	13	55	12288	cellular response to light intensity	GRMZM2G169890|GRMZM2G058522
GRMZM2G014395	-429.529	0.000661511	0.00233268	57.3752	2.94412e-06	0.00140783	0.72737	580.607	30.7178	14.379	0.0083231	0.262182		98657	0.0017294	0.045739	2	14	55	12288	import into cell	GRMZM2G168502|GRMZM2G090149
GRMZM2G177982	-121.834	0.0980378	0.166708	43.7368	4.98077e-05	0.00819987	0.746039	578.555	33.0482	77.7474	0.390357	0.2617		98739	0.0017294	0.045739	2	14	55	12288	import across plasma membrane	GRMZM2G168502|GRMZM2G090149
GRMZM2G473511	-27.3632	0.522939	0.630629	26.4829	2.4783e-06	0.00125092	0.594511	574.612	30.6485	51.5303	0.333478	0.259656		46688	0.0017294	0.045739	2	14	55	12288	response to copper ion	GRMZM2G169890|GRMZM2G058522
GRMZM2G169584	8.46256	0.842522	0.891692	28.3468	5.02456e-05	0.00819987	0.826913	581.504	30.7233	96.6988	0.680791	0.257385		34644	0.0019897	0.049864	2	15	55	12288	cellular response to UV	GRMZM2G169890|GRMZM2G058522
GRMZM2G121117	748.125	9.96183e-10	1.02039e-08	-73.6269	1.19809e-06	0.000907101	0.53629	571.558	34.2834	77.0745	0.236323	0.256803		1901700	0.0020154	0.049864	14	1352	55	12288	response to oxygen-containing compound	GRMZM2G075002|GRMZM2G120962|AC205012.3_FG002|GRMZM2G171365|GRMZM5G850015|GRMZM2G169890|GRMZM2G141081|GRMZM2G012160|GRMZM2G063162|GRMZM5G870446|GRMZM2G011598|GRMZM2G175728|AC212859.3_FG008|GRMZM2G058522
GRMZM2G019317	660.973	1.56446e-08	1.36869e-07	-60.2604	1.76987e-05	0.00428803	0.790721	576.443	31.3082	52.1628	0.363784	0.256651
GRMZM2G109987	1236.3	1.88394e-06	1.19279e-05	-109.315	3.53094e-05	0.00680135	0.855891	576.608	31.3546	49.7249	0.379257	0.256275
GRMZM2G141081	7.11022	0.86795	0.909808	31.2954	4.46447e-05	0.00778697	0.432548	581.382	31.0181	112.3	0.682093	0.251236		GO enrichment for negatively correlated genes with R2 > 0.2
AC207728.2_FG003	376.301	3.9884e-11	4.72138e-10	-35.8969	0.000151567	0.0149681	0.706235	580.95	34.1487	78.7553	0.365308	0.250548
GRMZM5G886177	-151.807	0.0316433	0.065177	50.5549	4.85295e-06	0.00184543	0.685181	573.991	31.8596	68.4577	0.347971	0.250431		Selected statistical test : Hypergeometric test
GRMZM2G312075	-114.559	0.0762258	0.135383	47.3508	6.63916e-06	0.00215429	0.68185	575.399	34.1611	103.153	0.36251	0.250414		Selected correction : Benjamini & Hochberg False Discovery Rate (FDR) correction
GRMZM2G126010	-523.902	0.00109223	0.00363831	76.3097	1.59163e-05	0.00401689	0.79966	577.849	31.8146	133.053	0.610162	0.249388		Selected significance level : 0.05
GRMZM2G075002	-271.829	0.00567069	0.0151066	45.7542	6.21484e-06	0.00209129	0.575068	575.349	34.861	103.016	0.330544	0.248361		Testing option : Test gene set against all genes present in single plant transcriptome dataset
GRMZM2G140726	769.333	2.11921e-07	1.58209e-06	-56.9959	4.3653e-05	0.00778697	0.596997	578.662	34.4219	62.7398	0.257983	0.245919		The selected cluster :
GRMZM2G010017	549.642	1.53557e-09	1.53819e-08	-39.9307	1.68979e-05	0.00416814	0.955314	579.918	35.3621	55.8816	0.186092	0.245759		GRMZM2G165679|GRMZM2G412604|GRMZM2G031536|GRMZM2G136635|GRMZM2G061742|GRMZM2G155312|GRMZM2G479744|GRMZM2G045467|GRMZM2G323936|GRMZM2G701688|GRMZM2G023715|GRMZM2G126505|GRMZM2G045748|GRMZM2G010356|GRMZM2G059102|GRMZM2G180951|GRMZM2G148693|GRMZM2G116658|GRMZM2G053790|GRMZM2G001676|GRMZM2G456835|GRMZM2G009479|GRMZM2G480607|GRMZM2G016323|GRMZM2G019317|GRMZM2G396846|GRMZM2G051338|GRMZM2G004703|GRMZM2G…
GRMZM2G126505	494.076	1.90417e-10	2.12005e-09	-35.8163	1.33715e-05	0.00352136	0.869654	576.877	33.1354	91.6172	0.395519	0.245524
GRMZM2G430807	44.6081	0.18231	0.276477	23.748	2.21339e-05	0.00484573	0.931739	578.376	31.4288	69.4105	0.443222	0.245355		No annotations were retrieved for the following entities:
GRMZM2G144982	-411.888	0.00145542	0.00468658	75.7072	8.84059e-06	0.00263348	0.421323	583.613	32.2112	16.385	0.0173013	0.244844		GRMZM2G323353|GRMZM2G053790|AC207728.2_FG003|GRMZM2G136635|GRMZM2G121117|GRMZM2G068519|GRMZM2G322024|GRMZM2G135362|GRMZM2G027499|GRMZM2G701688|GRMZM2G102475|GRMZM2G303915|GRMZM2G004703|GRMZM2G128057|GRMZM2G429128|GRMZM5G851564|GRMZM5G810275|
GRMZM2G140328	569.799	3.59063e-09	3.42316e-08	-50.218	2.06733e-05	0.00481607	0.646955	577.451	31.2788	86.9167	0.530561	0.243697
GRMZM2G070011	439.311	5.50189e-11	6.43339e-10	-23.0815	2.52111e-05	0.00526563	0.446611	578.775	31.3574	71.8254	0.467044	0.243404		GO-ID	p-value	corr p-value	x	n	X	N	Description	Genes in test set
GRMZM2G000423	30.3788	0.387964	0.502865	18.9654	8.65923e-06	0.00262245	0.632325	577.145	33.3222	74.8974	0.310716	0.243105		48367	6.2817e-07	0.00029347	14	789	46	12288	shoot system development	GRMZM2G116658|GRMZM2G140328|GRMZM2G032339|GRMZM2G116557|GRMZM2G032219|GRMZM2G009479|GRMZM2G118063|GRMZM2G019317|GRMZM2G447551|GRMZM2G475882|GRMZM2G051338|GRMZM2G059102|GRMZM2G553379|GRMZM2G017089
GRMZM2G180951	1062.41	8.89077e-08	7.02104e-07	-71.1064	4.9764e-06	0.00184543	0.904112	582.338	31.6635	15.6355	0.00780938	0.243072		90567	9.0438e-07	0.00029347	11	470	46	12288	reproductive shoot system development	GRMZM2G116658|GRMZM2G118063|GRMZM2G019317|GRMZM2G140328|GRMZM2G475882|GRMZM2G032339|GRMZM2G116557|GRMZM2G051338|GRMZM2G059102|GRMZM2G553379|GRMZM2G009479
GRMZM2G129860	-172.737	0.0487015	0.0935273	40.0916	7.34985e-05	0.0100624	0.910195	579.497	31.9442	64.8866	0.432164	0.241919		9908	5.721e-06	0.0012376	10	458	46	12288	flower development	GRMZM2G116658|GRMZM2G118063|GRMZM2G019317|GRMZM2G475882|GRMZM2G032339|GRMZM2G116557|GRMZM2G051338|GRMZM2G059102|GRMZM2G553379|GRMZM2G009479
AC212859.3_FG008	-51.8247	0.323285	0.436921	33.5207	1.24509e-05	0.00337679	0.986708	576.607	32.5818	68.0046	0.333144	0.241648		9911	3.4899e-05	0.0056624	4	50	46	12288	positive regulation of flower development	GRMZM2G116658|GRMZM2G032339|GRMZM2G116557|GRMZM2G051338
GRMZM2G027499	519.938	1.13961e-08	1.01758e-07	-38.4289	8.84551e-05	0.0109341	0.668526	580.212	35.7246	78.7415	0.278599	0.241508		48869	0.00010292	0.013359	11	776	46	12288	cellular developmental process	GRMZM2G116658|GRMZM2G369912|GRMZM2G118063|GRMZM2G019317|GRMZM2G045748|GRMZM2G032339|GRMZM2G051338|GRMZM2G109987|GRMZM2G479744|GRMZM2G059102|GRMZM2G065203
GRMZM5G870446	-718.904	9.09695e-05	0.000399953	87.46	1.46973e-06	0.00100903	0.502511	571.766	36.2977	94.9805	0.231742	0.239282		2000243	0.00012438	0.013454	4	69	46	12288	positive regulation of reproductive process	GRMZM2G116658|GRMZM2G032339|GRMZM2G116557|GRMZM2G051338
GRMZM2G015610	556.925	6.41343e-08	5.19333e-07	-40.4535	0.000139438	0.0143962	0.664173	581.012	33.9161	59.978	0.30038	0.238422		44767	0.00018174	0.014273	21	2610	46	12288	single-organism developmental process	GRMZM2G116658|GRMZM2G113332|GRMZM2G140328|GRMZM2G032339|GRMZM2G116557|GRMZM2G032219|GRMZM2G109987|GRMZM2G479744|GRMZM2G009479|GRMZM2G065203|GRMZM2G369912|GRMZM2G118063|GRMZM2G019317|GRMZM2G447551|GRMZM2G126505|GRMZM2G475882|GRMZM2G045748|GRMZM2G051338|GRMZM2G059102|GRMZM2G553379|GRMZM2G017089
AC149818.2_FG006	-508.105	5.26358e-05	0.00024562	81.8005	1.09372e-07	0.000165616	0.419067	574.073	36.5245	58.4367	0.111311	0.237684		30154	0.00025765	0.014273	9	582	46	12288	cell differentiation	GRMZM2G116658|GRMZM2G369912|GRMZM2G118063|GRMZM2G045748|GRMZM2G032339|GRMZM2G051338|GRMZM2G109987|GRMZM2G059102|GRMZM2G065203
GRMZM2G155312	1086.75	5.07261e-07	3.54481e-06	-93.9842	1.88224e-05	0.00450029	0.642939	579.469	33.5591	39.6084	0.188452	0.236682		32502	0.00026555	0.014273	21	2678	46	12288	developmental process	GRMZM2G116658|GRMZM2G113332|GRMZM2G140328|GRMZM2G032339|GRMZM2G116557|GRMZM2G032219|GRMZM2G109987|GRMZM2G479744|GRMZM2G009479|GRMZM2G065203|GRMZM2G369912|GRMZM2G118063|GRMZM2G019317|GRMZM2G447551|GRMZM2G126505|GRMZM2G475882|GRMZM2G045748|GRMZM2G051338|GRMZM2G059102|GRMZM2G553379|GRMZM2G017089
GRMZM2G128057	359.235	8.89333e-12	1.1099e-10	-29.9172	0.000153149	0.0150426	0.609485	582.101	31.0549	50.9251	0.509328	0.235959		61458	0.00028414	0.014273	13	1184	46	12288	reproductive system development	GRMZM2G116658|GRMZM2G140328|GRMZM2G032339|GRMZM2G116557|GRMZM2G009479|GRMZM2G118063|GRMZM2G019317|GRMZM2G126505|GRMZM2G475882|GRMZM2G051338|GRMZM2G059102|GRMZM2G553379|GRMZM2G017089
GRMZM2G066500	52.3126	0.0995383	0.168833	24.0258	1.14706e-05	0.00320666	0.711054	577.323	33.0588	89.7236	0.388132	0.235868		48608	0.00028414	0.014273	13	1184	46	12288	reproductive structure development	GRMZM2G116658|GRMZM2G140328|GRMZM2G032339|GRMZM2G116557|GRMZM2G009479|GRMZM2G118063|GRMZM2G019317|GRMZM2G126505|GRMZM2G475882|GRMZM2G051338|GRMZM2G059102|GRMZM2G553379|GRMZM2G017089
GRMZM2G349875	270.228	2.81969e-32	1.85784e-28	-17.882	1.14622e-13	2.0828e-09	0.905311	580.44	34.4508	28.2481	0.000968636	0.235652		48582	0.00029167	0.014273	4	86	46	12288	positive regulation of post-embryonic development	GRMZM2G116658|GRMZM2G032339|GRMZM2G116557|GRMZM2G051338
GRMZM2G063162	-145.445	0.0766466	0.135966	25.5969	0.000104746	0.0118959	0.90591	582.469	30.6377	38.1436	0.483983	0.233734		3006	0.00030387	0.014273	14	1360	46	12288	developmental process involved in reproduction	GRMZM2G116658|GRMZM2G140328|GRMZM2G032339|GRMZM2G116557|GRMZM2G009479|GRMZM2G065203|GRMZM2G118063|GRMZM2G019317|GRMZM2G126505|GRMZM2G475882|GRMZM2G051338|GRMZM2G059102|GRMZM2G553379|GRMZM2G017089
GRMZM2G115105	-308.616	0.00868235	0.0218272	56.4176	4.43886e-05	0.00778697	0.79838	578.108	31.4865	72.2149	0.484701	0.23373		48827	0.00034068	0.014273	8	476	46	12288	phyllome development	GRMZM2G116658|GRMZM2G118063|GRMZM2G019317|GRMZM2G447551|GRMZM2G116557|GRMZM2G032219|GRMZM2G009479|GRMZM2G017089
GRMZM2G012160	-494.24	0.00329252	0.00948001	67.8483	7.6241e-05	0.0101866	0.595556	579.592	31.3136	85.0739	0.590485	0.232356		44702	0.0003565	0.014273	14	1381	46	12288	single organism reproductive process	GRMZM2G116658|GRMZM2G140328|GRMZM2G032339|GRMZM2G116557|GRMZM2G009479|GRMZM2G065203|GRMZM2G118063|GRMZM2G019317|GRMZM2G126505|GRMZM2G475882|GRMZM2G051338|GRMZM2G059102|GRMZM2G553379|GRMZM2G017089
GRMZM2G175728	-284.282	0.00623089	0.016397	47.8001	1.27786e-05	0.0034147	0.740347	578.454	33.4092	48.0383	0.218138	0.231389		10076	0.00037842	0.014273	2	8	46	12288	maintenance of floral meristem identity	GRMZM2G059102|GRMZM2G553379
GRMZM2G045467	347.374	3.96037e-13	5.50603e-12	-28.2842	6.90456e-05	0.00965099	0.604105	581.215	30.3362	56.3152	0.594839	0.230417		48366	0.00043255	0.014273	7	373	46	12288	leaf development	GRMZM2G116658|GRMZM2G118063|GRMZM2G019317|GRMZM2G447551|GRMZM2G116557|GRMZM2G032219|GRMZM2G017089
GRMZM2G136635	419.442	6.5107e-10	6.80701e-09	-27.0726	0.000150978	0.0149681	0.824212	581.77	33.9907	63.1717	0.311536	0.229175		9909	0.0004368	0.014273	5	172	46	12288	regulation of flower development	GRMZM2G116658|GRMZM2G032339|GRMZM2G116557|GRMZM2G051338|GRMZM2G059102
GRMZM5G813627	1320.84	3.75653e-06	2.24761e-05	-101.605	5.28022e-05	0.00834321	0.608059	577.36	34.2327	94.0558	0.386048	0.228699		48825	0.00044024	0.014273	3	40	46	12288	cotyledon development	GRMZM2G116658|GRMZM2G118063|GRMZM2G017089
GRMZM2G154881	-227.535	0.0161116	0.0368441	43.1194	2.44309e-05	0.00522275	0.556065	577.609	32.1266	56.6944	0.336138	0.228222		10074	0.00044024	0.014273	3	40	46	12288	maintenance of meristem identity	GRMZM2G032339|GRMZM2G059102|GRMZM2G553379
GRMZM2G051338	297.089	2.52832e-15	4.16142e-14	-18.2274	0.000195157	0.0163393	0.950302	583.013	31.9206	63.3337	0.476979	0.227824		51240	0.00046184	0.014273	4	97	46	12288	positive regulation of multicellular organismal process	GRMZM2G116658|GRMZM2G032339|GRMZM2G116557|GRMZM2G051338
GRMZM2G429128	433.194	7.79578e-12	9.78971e-11	-37.9127	1.06052e-05	0.00301106	0.554892	576.428	30.2662	52.4184	0.441281	0.227673		48437	0.000609	0.017591	5	185	46	12288	floral organ development	GRMZM2G116658|GRMZM2G118063|GRMZM2G019317|GRMZM2G116557|GRMZM2G009479
GRMZM2G078090	-66.3148	0.314482	0.427307	27.3905	0.000167772	0.0153464	0.999401	581.688	34.4394	79.5229	0.355553	0.227388		51094	0.00062342	0.017591	4	105	46	12288	positive regulation of developmental process	GRMZM2G116658|GRMZM2G032339|GRMZM2G116557|GRMZM2G051338
GRMZM2G010356	246.94	1.46653e-23	4.90761e-22	-11.4044	9.89762e-05	0.0116032	0.973057	584.337	30.437	35.633	0.508851	0.227265		10582	0.00073803	0.019159	2	11	46	12288	floral meristem determinacy	GRMZM2G059102|GRMZM2G553379
AC234521.1_FG004	274.786	4.20226e-10	4.50763e-09	-17.8589	8.55014e-05	0.010756	0.577558	585.114	44.5484	791.031	0.402852	0.226958		10022	0.00073803	0.019159	2	11	46	12288	meristem determinacy	GRMZM2G059102|GRMZM2G553379
GRMZM2G480607	840.418	1.29581e-06	8.47591e-06	-71.2889	0.000102956	0.0118226	0.685237	579.462	33.716	95.2463	0.441371	0.226628		48497	0.00088352	0.020664	2	12	46	12288	maintenance of floral organ identity	GRMZM2G116658|GRMZM2G118063
GRMZM2G023715	903.829	2.73232e-07	2.01252e-06	-72.1556	2.48937e-05	0.00525982	0.468691	576.663	33.926	93.9253	0.379512	0.226491		90700	0.00088352	0.020664	2	12	46	12288	maintenance of plant organ identity	GRMZM2G116658|GRMZM2G118063
GRMZM2G320152	-49.4183	0.375987	0.491018	29.3971	4.14394e-05	0.00768363	0.695043	579.23	32.4711	82.2809	0.441996	0.226283		7568	0.00096769	0.020664	5	205	46	12288	aging	GRMZM2G019317|GRMZM2G113332|GRMZM2G447551|GRMZM2G116557|GRMZM2G032219
GRMZM2G152258	-518.855	0.00344397	0.00985983	56.1974	9.75814e-05	0.0116032	0.981343	579.781	32.3255	84.0537	0.497565	0.225406		48831	0.0010107	0.020664	5	207	46	12288	regulation of shoot system development	GRMZM2G116658|GRMZM2G032339|GRMZM2G116557|GRMZM2G051338|GRMZM2G059102
GRMZM2G479744	1672.34	4.1364e-06	2.44909e-05	-150.636	3.28652e-05	0.00649124	0.788454	575.587	31.263	70.6172	0.484044	0.224437		7275	0.0010359	0.020664	18	2310	46	12288	multicellular organism development	GRMZM2G116658|GRMZM2G140328|GRMZM2G032339|GRMZM2G116557|GRMZM2G032219|GRMZM2G109987|GRMZM2G479744|GRMZM2G009479|GRMZM2G065203|GRMZM2G118063|GRMZM2G019317|GRMZM2G447551|GRMZM2G126505|GRMZM2G475882|GRMZM2G051338|GRMZM2G059102|GRMZM2G553379|GRMZM2G017089
GRMZM2G043605	-113.694	0.0586195	0.109081	40.5719	1.64522e-06	0.00100903	0.620399	574.562	35.8991	74.6593	0.189671	0.223418		48731	0.0010459	0.020664	15	1721	46	12288	system development	GRMZM2G116658|GRMZM2G140328|GRMZM2G032339|GRMZM2G116557|GRMZM2G032219|GRMZM2G009479|GRMZM2G118063|GRMZM2G019317|GRMZM2G447551|GRMZM2G126505|GRMZM2G475882|GRMZM2G051338|GRMZM2G059102|GRMZM2G553379|GRMZM2G017089
GRMZM2G077673	-709.173	0.00433371	0.0119933	92.4978	0.000371649	0.023779	0.940786	580.645	34.6993	72.8907	0.339514	0.22312		50793	0.0010682	0.020664	8	566	46	12288	regulation of developmental process	GRMZM2G116658|GRMZM2G369912|GRMZM2G118063|GRMZM2G019317|GRMZM2G032339|GRMZM2G116557|GRMZM2G051338|GRMZM2G059102
GRMZM2G004703	1058.48	6.00706e-07	4.12838e-06	-98.3704	2.37033e-05	0.00512753	0.383398	575.712	31.1538	60.4131	0.429639	0.222703		22414	0.0010791	0.020664	14	1540	46	12288	reproductive process	GRMZM2G116658|GRMZM2G140328|GRMZM2G032339|GRMZM2G116557|GRMZM2G009479|GRMZM2G065203|GRMZM2G118063|GRMZM2G019317|GRMZM2G126505|GRMZM2G475882|GRMZM2G051338|GRMZM2G059102|GRMZM2G553379|GRMZM2G017089
GRMZM2G009479	252.512	4.93841e-22	1.3062e-20	-12.6762	5.55191e-05	0.00853338	0.998094	581.23	32.1737	68.5795	0.417331	0.22249		48609	0.0010937	0.020664	4	122	46	12288	multicellular organismal reproductive process	GRMZM2G126505|GRMZM2G116557|GRMZM2G009479|GRMZM2G065203
AC205012.3_FG002	11.341	0.78831	0.850667	28.9885	5.58842e-05	0.00853338	0.847354	579.924	31.0796	60.1822	0.483414	0.221243		3	0.0011144	0.020664	14	1545	46	12288	reproduction	GRMZM2G116658|GRMZM2G140328|GRMZM2G032339|GRMZM2G116557|GRMZM2G009479|GRMZM2G065203|GRMZM2G118063|GRMZM2G019317|GRMZM2G126505|GRMZM2G475882|GRMZM2G051338|GRMZM2G059102|GRMZM2G553379|GRMZM2G017089
GRMZM5G851564	426.917	1.70568e-09	1.69737e-08	-42.9242	9.78403e-05	0.0116032	0.479778	583.373	36.2188	621.942	0.620501	0.221156		9620	0.0011774	0.021227	6	321	46	12288	response to fungus	GRMZM2G019317|GRMZM2G447551|GRMZM2G126505|GRMZM2G032219|GRMZM2G009479|GRMZM2G017089
GRMZM2G140107	-68.8303	0.211288	0.311954	29.2851	9.6153e-06	0.00277333	0.884809	576.914	32.1664	56.5476	0.302417	0.219923		19827	0.0013783	0.021998	3	59	46	12288	stem cell population maintenance	GRMZM2G032339|GRMZM2G059102|GRMZM2G553379
GRMZM2G066441	-229.651	0.021872	0.0477631	49.3664	6.10678e-05	0.0089489	0.825775	579.794	30.5304	67.4253	0.604038	0.219198		98727	0.0013783	0.021998	3	59	46	12288	maintenance of cell number	GRMZM2G032339|GRMZM2G059102|GRMZM2G553379
GRMZM2G032219	376.103	1.7418e-09	1.72952e-08	-28.1943	0.000762316	0.0328247	0.875464	584.585	37.1603	89.552	0.308961	0.218832		48856	0.0014197	0.021998	19	2581	46	12288	anatomical structure development	GRMZM2G116658|GRMZM2G140328|GRMZM2G032339|GRMZM2G116557|GRMZM2G032219|GRMZM2G109987|GRMZM2G479744|GRMZM2G009479|GRMZM2G065203|GRMZM2G369912|GRMZM2G118063|GRMZM2G019317|GRMZM2G447551|GRMZM2G126505|GRMZM2G475882|GRMZM2G051338|GRMZM2G059102|GRMZM2G553379|GRMZM2G017089
GRMZM2G040843	-784.185	2.16194e-05	0.000110319	87.2109	3.32267e-07	0.000355155	0.829271	571.78	32.9429	51.0402	0.176459	0.218122		90693	0.0014236	0.021998	4	131	46	12288	plant organ senescence	GRMZM2G019317|GRMZM2G447551|GRMZM2G116557|GRMZM2G032219
GRMZM5G850015	-161.815	0.0391697	0.0781715	41.7786	2.16266e-05	0.00484573	0.89336	577.474	30.6071	56.0078	0.461301	0.216941		32504	0.0014236	0.021998	4	131	46	12288	multicellular organism reproduction	GRMZM2G126505|GRMZM2G116557|GRMZM2G009479|GRMZM2G065203
GRMZM5G810275	1232.11	4.05673e-06	2.40481e-05	-102.336	6.36953e-05	0.00911345	0.774585	581.351	31.1958	21.931	0.265018	0.216901		10150	0.0014236	0.021998	4	131	46	12288	leaf senescence	GRMZM2G019317|GRMZM2G447551|GRMZM2G116557|GRMZM2G032219
GRMZM2G322024	620.513	2.43991e-08	2.08933e-07	-45.7902	3.52192e-05	0.00680135	0.955891	583.263	33.7772	34.0757	0.169241	0.216699		45596	0.0015912	0.023381	2	16	46	12288	negative regulation of cell differentiation	GRMZM2G116658|GRMZM2G118063
GRMZM2G168502	-109.791	0.161817	0.250758	30.807	0.000229306	0.0179984	0.602699	582.291	33.0287	81.4312	0.46613	0.216193		48580	0.0016285	0.023381	6	342	46	12288	regulation of post-embryonic development	GRMZM2G116658|GRMZM2G019317|GRMZM2G032339|GRMZM2G116557|GRMZM2G051338|GRMZM2G059102
GRMZM2G460406	-910.905	0.000226612	0.000904825	90.0675	1.3773e-05	0.00352493	0.709736	579.947	31.3402	22.8846	0.188619	0.216093		43207	0.0016572	0.023381	10	910	46	12288	response to external biotic stimulus	GRMZM2G019317|GRMZM2G140328|GRMZM2G447551|GRMZM2G126505|GRMZM2G001676|GRMZM2G032219|GRMZM5G813627|GRMZM2G010356|GRMZM2G009479|GRMZM2G017089
GRMZM2G098039	-521.411	0.00359734	0.0102424	60.9705	0.00010345	0.0118226	0.504725	579.959	35.538	68.7199	0.25498	0.215854		51707	0.0016572	0.023381	10	910	46	12288	response to other organism	GRMZM2G019317|GRMZM2G140328|GRMZM2G447551|GRMZM2G126505|GRMZM2G001676|GRMZM2G032219|GRMZM5G813627|GRMZM2G010356|GRMZM2G009479|GRMZM2G017089
GRMZM2G425430	82.778	0.00228533	0.00695008	17.4353	3.55582e-05	0.00680135	0.641843	580.865	33.3385	54.2132	0.268868	0.21582		44707	0.001697	0.023433	18	2407	46	12288	single-multicellular organism process	GRMZM2G116658|GRMZM2G140328|GRMZM2G032339|GRMZM2G116557|GRMZM2G032219|GRMZM2G109987|GRMZM2G479744|GRMZM2G009479|GRMZM2G065203|GRMZM2G118063|GRMZM2G019317|GRMZM2G447551|GRMZM2G126505|GRMZM2G475882|GRMZM2G051338|GRMZM2G059102|GRMZM2G553379|GRMZM2G017089
GRMZM2G701688	433.571	2.06596e-08	1.78436e-07	-37.2696	0.000560935	0.0288747	0.71509	583.412	34.7297	87.4785	0.40822	0.215185		9607	0.0019501	0.026367	10	930	46	12288	response to biotic stimulus	GRMZM2G019317|GRMZM2G140328|GRMZM2G447551|GRMZM2G126505|GRMZM2G001676|GRMZM2G032219|GRMZM5G813627|GRMZM2G010356|GRMZM2G009479|GRMZM2G017089
GRMZM2G051179	-314.824	0.00975458	0.0240845	53.8147	5.90863e-05	0.00880047	0.492095	578.52	34.3401	81.7668	0.339034	0.214917		51704	0.0020609	0.027296	12	1278	46	12288	multi-organism process	GRMZM2G019317|GRMZM2G140328|GRMZM2G447551|GRMZM2G396846|GRMZM2G126505|GRMZM2G001676|GRMZM2G032219|GRMZM5G813627|GRMZM2G010356|GRMZM2G009479|GRMZM2G017089|GRMZM2G065203
GRMZM2G068192	-117.768	0.137497	0.220167	41.7786	0.000156042	0.0150595	0.742843	581.534	36.2696	106.552	0.36107	0.214735		98542	0.0021348	0.027525	8	631	46	12288	defense response to other organism	GRMZM2G019317|GRMZM2G447551|GRMZM2G126505|GRMZM2G001676|GRMZM2G032219|GRMZM5G813627|GRMZM2G009479|GRMZM2G017089
GRMZM2G169553	177.536	2.86314e-27	2.262e-24	6.75405	7.20807e-05	0.0099983	0.8289	583.021	31.9968	62.1923	0.414073	0.213465		42742	0.0022011	0.027525	6	363	46	12288	defense response to bacterium	GRMZM2G019317|GRMZM2G447551|GRMZM2G001676|GRMZM5G813627|GRMZM2G009479|GRMZM2G017089
GRMZM2G088064	-60.2295	0.367567	0.482417	35.1812	0.000285597	0.0204042	0.979507	582.229	33.9582	82.189	0.411615	0.213026		50832	0.0022054	0.027525	5	247	46	12288	defense response to fungus	GRMZM2G019317|GRMZM2G447551|GRMZM2G126505|GRMZM2G032219|GRMZM2G017089
GRMZM2G158775	19.5399	0.635072	0.725733	22.9877	3.1153e-05	0.00628979	0.520975	581.556	35.2513	144.23	0.458109	0.212637		48519	0.0022926	0.027902	9	790	46	12288	negative regulation of biological process	GRMZM2G116658|GRMZM2G369912|GRMZM2G118063|GRMZM2G019317|GRMZM2G116557|GRMZM2G032219|GRMZM2G059102|GRMZM2G009479|GRMZM2G017089
GRMZM2G132154	74.4186	0.00284473	0.00836976	20.7342	1.66588e-06	0.00100903	0.796048	580.498	35.0308	46.7775	0.135669	0.211988		9791	0.0023216	0.027902	13	1478	46	12288	post-embryonic development	GRMZM2G116658|GRMZM2G140328|GRMZM2G032339|GRMZM2G116557|GRMZM2G009479|GRMZM2G118063|GRMZM2G019317|GRMZM2G126505|GRMZM2G475882|GRMZM2G051338|GRMZM2G059102|GRMZM2G553379|GRMZM2G017089
GRMZM2G341366	-318.218	0.00196856	0.00609279	49.0125	2.38649e-06	0.00125092	0.766699	573.249	32.7709	67.0827	0.274817	0.211084		30855	0.0024954	0.028911	2	20	46	12288	epithelial cell differentiation	GRMZM2G116658|GRMZM2G118063
GRMZM2G118063	759.19	1.75632e-06	1.11979e-05	-65.039	0.000193092	0.0163393	0.968936	580.217	32.6498	65.5443	0.418606	0.209456		9913	0.0024954	0.028911	2	20	46	12288	epidermal cell differentiation	GRMZM2G116658|GRMZM2G118063
GRMZM2G124509	-301.53	0.0215402	0.0471745	61.8344	0.00028634	0.0204042	0.641914	581.687	31.8632	46.4749	0.422024	0.209136		2000241	0.0025763	0.028911	5	256	46	12288	regulation of reproductive process	GRMZM2G116658|GRMZM2G032339|GRMZM2G116557|GRMZM2G051338|GRMZM2G059102
GRMZM2G102475	930.54	8.81059e-07	5.91638e-06	-82.5681	5.05385e-05	0.00819987	0.804653	577.682	31.0666	53.9607	0.447953	0.208909		9888	0.0025837	0.028911	7	507	46	12288	tissue development	GRMZM2G116658|GRMZM2G369912|GRMZM2G118063|GRMZM2G032339|GRMZM2G109987|GRMZM2G059102|GRMZM2G553379
GRMZM2G415579	-11.7943	0.81306	0.868912	37.3221	8.01329e-05	0.0103564	0.676516	579.937	35.0958	77.665	0.297618	0.208732		8544	0.0027516	0.029983	2	21	46	12288	epidermis development	GRMZM2G116658|GRMZM2G118063
GRMZM2G323936	209.664	0.00265378	0.00788582	-9.9934	0.00010226	0.0118226	0.929395	586.349	73.5951	2088.81	0.151554	0.208728		48518	0.0027719	0.029983	8	658	46	12288	positive regulation of biological process	GRMZM2G116658|GRMZM2G447551|GRMZM2G033138|GRMZM2G032339|GRMZM2G116557|GRMZM2G051338|GRMZM2G553379|GRMZM2G017089
GRMZM2G135362	305.311	7.08097e-16	1.20251e-14	-22.2232	2.95291e-05	0.00602891	0.352124	581.155	38.6853	81.0456	0.183742	0.207983		6355	0.0030013	0.03044	13	1521	46	12288	regulation of transcription, DNA-templated	GRMZM2G116658|GRMZM2G033138|GRMZM2G032339|GRMZM2G116557|GRMZM2G109987|GRMZM2G118063|GRMZM2G447551|GRMZM2G475882|GRMZM2G045748|GRMZM2G059102|GRMZM2G553379|GRMZM2G148693|GRMZM2G017089
GRMZM5G836182	-1650.21	1.74938e-05	9.11878e-05	146.124	2.42647e-06	0.00125092	0.702939	572.619	32.9442	54.1211	0.222514	0.207617		2001141	0.0030013	0.03044	13	1521	46	12288	regulation of RNA biosynthetic process	GRMZM2G116658|GRMZM2G033138|GRMZM2G032339|GRMZM2G116557|GRMZM2G109987|GRMZM2G118063|GRMZM2G447551|GRMZM2G475882|GRMZM2G045748|GRMZM2G059102|GRMZM2G553379|GRMZM2G148693|GRMZM2G017089
GRMZM2G134563	-129.868	0.106887	0.17891	49.0535	0.000150624	0.0149681	0.784231	582.17	30.8595	79.055	0.680554	0.207309		1903506	0.0030013	0.03044	13	1521	46	12288	regulation of nucleic acid-templated transcription	GRMZM2G116658|GRMZM2G033138|GRMZM2G032339|GRMZM2G116557|GRMZM2G109987|GRMZM2G118063|GRMZM2G447551|GRMZM2G475882|GRMZM2G045748|GRMZM2G059102|GRMZM2G553379|GRMZM2G148693|GRMZM2G017089
GRMZM2G412604	387.163	8.6341e-12	1.08051e-10	-19.3045	5.05413e-05	0.00819987	0.848662	582.895	35.559	55.8342	0.198548	0.206955		80027	0.0030195	0.03044	2	22	46	12288	response to herbivore	GRMZM2G010356|GRMZM2G009479
GRMZM2G396846	964.071	1.84964e-06	1.17476e-05	-89.1247	7.79358e-05	0.0102769	0.469501	577.934	32.4181	69.0288	0.41428	0.206015		32501	0.0030487	0.03044	18	2531	46	12288	multicellular organismal process	GRMZM2G116658|GRMZM2G140328|GRMZM2G032339|GRMZM2G116557|GRMZM2G032219|GRMZM2G109987|GRMZM2G479744|GRMZM2G009479|GRMZM2G065203|GRMZM2G118063|GRMZM2G019317|GRMZM2G447551|GRMZM2G126505|GRMZM2G475882|GRMZM2G051338|GRMZM2G059102|GRMZM2G553379|GRMZM2G017089
GRMZM2G151041	-1170.28	0.000925321	0.00314751	113.594	0.000150104	0.0149681	0.83739	581.139	30.3644	63.5095	0.732265	0.205892		51252	0.0036905	0.03629	13	1557	46	12288	regulation of RNA metabolic process	GRMZM2G116658|GRMZM2G033138|GRMZM2G032339|GRMZM2G116557|GRMZM2G109987|GRMZM2G118063|GRMZM2G447551|GRMZM2G475882|GRMZM2G045748|GRMZM2G059102|GRMZM2G553379|GRMZM2G148693|GRMZM2G017089
GRMZM2G047368	75.3189	0.00871962	0.0219027	18.0227	3.7265e-05	0.00698085	0.499551	580.535	33.4521	58.2412	0.280214	0.205637		10227	0.0038936	0.037645	2	25	46	12288	floral organ abscission	GRMZM2G019317|GRMZM2G116557
GRMZM2G061742	686.729	7.04421e-09	6.46466e-08	-59.2267	8.13839e-06	0.0025497	0.747115	578.195	34.2403	49.5635	0.186374	0.205517		9605	0.0039443	0.037645	11	1199	46	12288	response to external stimulus	GRMZM2G116658|GRMZM2G019317|GRMZM2G140328|GRMZM2G447551|GRMZM2G126505|GRMZM2G001676|GRMZM2G032219|GRMZM5G813627|GRMZM2G010356|GRMZM2G009479|GRMZM2G017089
AC233942.1_FG001	-272.327	0.0148225	0.0343413	59.5104	6.7556e-05	0.00951597	0.675872	578.715	32.5512	57.8155	0.348998	0.205481		31348	0.0041777	0.039015	3	87	46	12288	negative regulation of defense response	GRMZM2G369912|GRMZM2G032219|GRMZM2G009479
GRMZM2G152616	-469.964	0.00516475	0.0139531	75.2934	0.000130286	0.0140918	0.467305	579.218	32.6912	63.2954	0.388581	0.205385		60429	0.004208	0.039015	2	26	46	12288	epithelium development	GRMZM2G116658|GRMZM2G118063
GRMZM2G090149	-0.812181	0.985536	0.9911	27.4762	4.5425e-05	0.00778697	0.777161	579.492	32.5985	60.2129	0.342074	0.204802		6826	0.0045339	0.040868	2	27	46	12288	iron ion transport	GRMZM2G113332|GRMZM2G412604
GRMZM2G006130	-614.33	0.000299896	0.0011592	77.0458	5.08784e-06	0.00184902	0.700002	581.176	31.2867	16.1745	0.0465037	0.204022		9900	0.0045339	0.040868	2	27	46	12288	dehiscence	GRMZM2G116557|GRMZM2G009479
GRMZM2G053790	830.108	5.63535e-09	5.23249e-08	-85.9351	2.08408e-06	0.0012216	0.936577	575.965	31.9101	35.2033	0.186913	0.203915		2000026	0.0046868	0.041667	6	423	46	12288	regulation of multicellular organismal development	GRMZM2G116658|GRMZM2G019317|GRMZM2G032339|GRMZM2G116557|GRMZM2G051338|GRMZM2G059102
GRMZM2G369912	518.474	5.40361e-09	5.03275e-08	-39.2924	5.86198e-05	0.00880047	0.926334	581.215	35.3712	57.4017	0.211944	0.203516		9617	0.0047952	0.042055	6	425	46	12288	response to bacterium	GRMZM2G019317|GRMZM2G447551|GRMZM2G001676|GRMZM5G813627|GRMZM2G009479|GRMZM2G017089
GRMZM2G072744	-788.743	0.00018045	0.000739839	79.8611	6.10315e-06	0.00209129	0.585308	575.74	32.2554	45.1244	0.239113	0.202977		9838	0.0048711	0.042151	2	28	46	12288	abscission	GRMZM2G019317|GRMZM2G116557
GRMZM2G181206	-15.2692	0.766645	0.834224	32.353	0.000138105	0.0143962	0.837415	581.703	31.4374	71.8959	0.554085	0.202569		9555	0.0051409	0.043901	5	301	46	12288	pollen development	GRMZM2G019317|GRMZM2G140328|GRMZM2G479744|GRMZM2G009479|GRMZM2G065203
GRMZM2G031536	671.943	7.44101e-06	4.20431e-05	-55.9609	0.000827885	0.0343459	0.738311	583.968	32.6052	81.4326	0.569515	0.202449		19219	0.0054341	0.045802	13	1628	46	12288	regulation of nucleobase-containing compound metabolic process	GRMZM2G116658|GRMZM2G033138|GRMZM2G032339|GRMZM2G116557|GRMZM2G109987|GRMZM2G118063|GRMZM2G447551|GRMZM2G475882|GRMZM2G045748|GRMZM2G059102|GRMZM2G553379|GRMZM2G148693|GRMZM2G017089
GRMZM2G116557	944.039	2.20598e-06	1.37749e-05	-70.6187	9.6193e-05	0.0116032	0.784083	579.376	34.1067	60.7586	0.283806	0.202291
GRMZM2G105473	-1084.83	0.000104088	0.000451945	92.7781	7.77157e-06	0.0024775	0.162947	574.943	33.5178	59.2013	0.242867	0.202271
GRMZM2G165679	483.229	6.72825e-08	5.42306e-07	-30.5321	0.000411658	0.0249758	0.937918	583.347	36.4214	91.6079	0.330665	0.201924
GRMZM5G810393	-219.557	0.0504006	0.0962309	48.3256	0.000404616	0.0249374	0.973818	583.93	32.465	104.294	0.628474	0.201876
GRMZM2G059102	759.387	2.12143e-06	1.32834e-05	-62.0564	0.000219361	0.0177947	0.694673	580.523	33.017	63.8085	0.387474	0.201163
GRMZM2G384884	-11.8817	0.822615	0.876077	18.7864	0.000194004	0.0163393	0.380318	583.554	34.3461	102.533	0.449844	0.200957
GRMZM2G031138	-403.311	0.00904082	0.0225971	58.9696	0.000189324	0.0163043	0.434392	583.804	31.9535	169.853	0.753758	0.200717
GRMZM2G028129	323.497	4.25826e-13	5.90212e-12	-17.7948	0.00022913	0.0179984	0.883284	583.066	34.3229	74.2527	0.350564	0.199955
GRMZM2G116966	18.2219	0.663758	0.749352	18.6826	6.21755e-05	0.00903833	0.932773	580.807	34.0264	69.7769	0.310471	0.199471
GRMZM2G114681	602.471	7.42784e-07	5.04377e-06	-39.9617	0.00036075	0.0234953	0.627658	582.248	34.5719	76.3296	0.359171	0.19845
GRMZM2G014499	215.942	2.01438e-27	1.96663e-24	-9.03873	1.69744e-05	0.00416814	0.496332	579.711	32.7388	74.4141	0.359721	0.197645
GRMZM2G031213	-666.843	0.00440125	0.0121469	99.1058	0.000326576	0.0221426	0.800359	580.262	33.3029	65.9744	0.391984	0.19683
GRMZM2G148180	745.991	1.64279e-07	1.24587e-06	-71.1974	4.30227e-05	0.00778697	0.923393	577.319	33.6141	74.3384	0.338783	0.196726
GRMZM5G860137	-351.078	0.000493441	0.00180211	61.0056	4.46485e-07	0.000405654	0.775099	583.216	32.949	19.5544	0.00993114	0.196616
GRMZM2G156813	-152.576	0.113604	0.187988	43.0252	0.000616007	0.0301312	0.806443	584.416	31.5355	66.8625	0.630877	0.196104
GRMZM2G057093	-28.195	0.612274	0.706613	27.7213	0.000166514	0.0153464	0.985448	581.974	33.1678	56.4791	0.334527	0.194908
GRMZM2G107639	-139.307	0.160576	0.249409	37.5459	0.00120622	0.0429787	0.943309	584.437	34.7152	73.3273	0.377781	0.194614
GRMZM2G305834	262.148	6.52689e-19	1.29759e-17	-16.9051	0.000180455	0.0159954	0.787803	582.75	34.1783	73.186	0.346904	0.194039
GRMZM2G079913	-223.138	0.0467883	0.0904649	46.1799	0.000365403	0.0236289	0.978026	582.153	32.7524	57.9593	0.403137	0.193669
GRMZM2G001668	-381.256	0.00546957	0.0146565	65.6464	5.72555e-05	0.00866992	0.71064	579.032	32.5818	48.3239	0.299984	0.193201
GRMZM2G132875	-79.549	0.259518	0.367724	32.2194	0.000263903	0.0194145	0.928203	582.846	31.3864	53.0706	0.512086	0.193197
GRMZM2G703415	1002.25	5.76202e-06	3.33021e-05	-79.8189	0.000161658	0.0153464	0.966178	579.99	35.6925	71.334	0.267863	0.193155
GRMZM2G367941	371.833	7.23719e-10	7.53622e-09	-24.3126	0.000599339	0.0299192	0.767931	584.502	35.8224	93.5131	0.374062	0.192483
GRMZM2G145034	931.543	2.01458e-06	1.26755e-05	-87.5356	9.48733e-05	0.0116032	0.871877	578.503	34.1141	67.8854	0.310533	0.19244
AC185415.3_FG005	460.482	4.57164e-09	4.29531e-08	-43.702	0.000150067	0.0149681	0.725911	581.052	31.308	56.2452	0.498531	0.19172
GRMZM2G007957	-567.983	0.00285277	0.00838933	85.0523	9.8793e-05	0.0116032	0.763404	578.78	34.8362	70.4003	0.287652	0.191232
GRMZM2G111603	445.704	5.40742e-09	5.03372e-08	-40.5563	0.000226564	0.0179777	0.571027	581.614	32.9097	77.4159	0.45787	0.190654
GRMZM2G104655	311.421	2.50471e-14	3.83753e-13	-17.1404	0.000136467	0.0143674	0.766007	582.674	35.928	76.1698	0.271826	0.190513
GRMZM2G127374	-345.789	0.00307779	0.0089544	57.9524	1.17186e-05	0.00322634	0.655817	580.461	32.4073	30.5514	0.181516	0.190413
GRMZM2G015933	40.3198	0.329564	0.443298	21.3651	0.000276599	0.0201043	0.540357	584.894	34.0733	120.319	0.531747	0.190192
GRMZM5G836429	-106.071	0.160733	0.249567	46.7208	0.000156637	0.0150595	0.848417	580.723	34.7329	69.0719	0.299006	0.189939
GRMZM2G179638	503.298	2.43478e-09	2.3799e-08	-44.1387	4.87152e-05	0.00819987	0.746527	578.534	34.0251	77.1387	0.331882	0.189476
GRMZM2G151223	496.97	2.32496e-08	1.99372e-07	-35.7569	0.000185445	0.0160592	0.618579	581.612	33.2182	57.169	0.338027	0.188966
GRMZM2G048324	-436.872	0.00693852	0.0180011	61.7779	0.000165823	0.0153464	0.962052	580.446	31.4976	56.5119	0.482053	0.188841
GRMZM2G076394	-62.8784	0.380478	0.495284	33.5056	0.000665842	0.0310302	0.584208	584.295	32.3588	71.4945	0.539422	0.188689
GRMZM2G014400	-253.797	0.0200988	0.0445113	45.1338	8.58299e-05	0.010756	0.84557	579.573	33.8325	68.0864	0.322892	0.188521
GRMZM2G004060	293.238	4.31312e-16	7.44998e-15	-15.1115	0.000125114	0.0136135	0.786056	582.333	33.1825	65.9197	0.364218	0.188267
GRMZM2G046966	-635.078	0.00139606	0.00451466	93.7465	5.03401e-05	0.00819987	0.547976	577.008	32.9246	69.8803	0.365836	0.187438
GRMZM2G106263	703.168	1.31229e-05	7.01344e-05	-62.1023	0.000964842	0.0381964	0.756332	583.878	31.9635	52.3354	0.521809	0.18686
GRMZM2G047777	666.839	6.66286e-08	5.37854e-07	-63.508	4.31905e-05	0.00778697	0.59048	578.166	32.0378	50.5391	0.336157	0.186642
GRMZM2G049798	-147.637	0.0933234	0.159964	39.7586	0.000206578	0.0170057	0.945005	581.308	33.8084	78.2275	0.393594	0.186549
GRMZM2G172900	767.681	5.52884e-07	3.82868e-06	-60.9203	8.51554e-05	0.010756	0.422482	579.735	34.266	104.143	0.433192	0.185427
GRMZM2G139467	-7.99637	0.875578	0.915213	21.3196	0.000207763	0.0170057	0.831421	582.899	31.8504	54.3034	0.443587	0.185425
GRMZM2G337425	599.491	4.26968e-07	3.02591e-06	-60.6012	0.000260169	0.0194145	0.922904	581.037	32.3106	58.4907	0.429217	0.18536
GRMZM2G332495	614.61	4.09015e-07	2.91574e-06	-51.5082	0.00022361	0.017914	0.6257	580.948	33.5426	77.2397	0.409689	0.184738
GRMZM2G476699	595.838	1.3012e-06	8.50816e-06	-41.2855	0.000538281	0.0281166	0.639498	583.029	36.0172	82.0656	0.321257	0.184639
GRMZM2G022514	262.661	1.08322e-19	2.26243e-18	-19.0782	7.86134e-05	0.0102769	0.912678	581.558	34.6963	66.7987	0.274998	0.18429
GRMZM2G009163	615.491	3.74413e-06	2.24127e-05	-50.9449	0.000806965	0.0338646	0.778376	584.107	32.7386	43.6367	0.373629	0.184252
GRMZM2G364375	370.142	4.17352e-11	4.92449e-10	-30.9261	0.000195509	0.0163393	0.757058	583.439	34.9918	53.5027	0.236204	0.184244
GRMZM2G094541	-482.844	0.0038618	0.0108778	76.8998	8.74359e-05	0.0108822	0.627841	578.788	32.8667	85.5696	0.455893	0.184227
GRMZM2G006071	405.802	8.77711e-09	7.97445e-08	-27.844	0.000710003	0.0319342	0.969892	584.453	36.4248	75.5337	0.287751	0.183578
GRMZM2G120839	264.323	1.95043e-16	3.43422e-15	-15.5457	0.000616851	0.0301312	0.730704	585.726	38.1308	84.7787	0.256119	0.183545
GRMZM2G177461	-218.608	0.0290868	0.0605912	47.0376	8.44249e-05	0.010756	0.686317	579.317	33.1743	70.1588	0.369012	0.183467
GRMZM2G146677	-409.468	0.0122691	0.0292921	60.2394	0.000345494	0.022865	0.889873	581.373	33.1695	65.1995	0.400652	0.183401
GRMZM2G168959	-363.09	0.0135595	0.0318581	70.0974	0.000257702	0.0193561	0.797703	581.32	32.9664	48.6931	0.329546	0.183288
GRMZM2G153704	-497.815	0.00899895	0.022511	69.2654	0.000416469	0.0249758	0.574847	582.332	32.0515	77.4622	0.574617	0.183284
GRMZM2G061695	-145.462	0.145801	0.231042	40.275	0.00110056	0.041574	0.55888	584.211	33.9531	63.0402	0.379666	0.183125
GRMZM2G047431	-420.773	0.0114764	0.0277126	62.6261	0.000347297	0.022865	0.780638	581.731	31.9816	64.6048	0.510313	0.183111
GRMZM2G093276	301.91	3.42795e-14	5.1951e-13	-15.7306	0.000311946	0.021635	0.618337	583.866	34.4196	77.6806	0.368533	0.182997
GRMZM2G052619	454.675	1.49163e-09	1.49748e-08	-38.4633	9.68677e-05	0.0116032	0.872929	580.278	33.9909	89.3434	0.400975	0.182648
GRMZM2G447433	-452.656	0.0168531	0.0382894	71.6955	0.000843805	0.0348472	0.583672	583.327	37.3149	72.8136	0.250139	0.182493
GRMZM2G111697	-252.122	0.0447512	0.0873817	43.745	0.00060312	0.0299434	0.768043	583.308	33.6906	83.2236	0.46301	0.182379
GRMZM2G008773	-28.7873	0.616548	0.710058	31.3654	0.000229797	0.0179984	0.97534	582.083	33.3775	79.4471	0.431538	0.181915
GRMZM2G042870	604.537	1.07505e-09	1.09931e-08	-49.8545	6.10337e-06	0.00209129	0.845981	576.461	34.2623	59.5538	0.212612	0.181758
GRMZM2G117346	1214.4	0.000185859	0.000758761	-101.32	0.00134334	0.0452872	0.463587	584.812	33.0732	33.8215	0.318426	0.181738
GRMZM2G093119	1326.72	4.97419e-06	2.89978e-05	-105.283	6.44655e-05	0.00915158	0.745811	577.672	32.7878	56.1795	0.324791	0.180834
GRMZM2G028535	10.2207	0.817427	0.871989	17.8266	7.55437e-05	0.0101682	0.652798	581.457	34.4251	67.6083	0.28874	0.18022
GRMZM2G146374	-878.149	0.00221971	0.00677659	102.484	0.000250456	0.019122	0.42288	579.979	33.1194	57.0002	0.354848	0.180167
GRMZM2G148460	433.833	4.1995e-09	3.96617e-08	-28.5476	0.000262164	0.0194145	0.93013	583.428	37.3135	74.0602	0.232048	0.179995
GRMZM2G062420	-530.231	0.0036056	0.0102552	76.3826	0.000111548	0.0122845	0.560293	578.904	34.2186	74.7862	0.336679	0.179719
GRMZM2G077375	-499.016	0.00758209	0.0194141	61.0642	0.000320478	0.0219919	0.455167	581.876	31.899	47.1416	0.427927	0.179707
GRMZM2G011151	148.142	7.51616e-11	8.69912e-10	10.6564	0.00024855	0.0190565	0.816728	586.733	36.8774	142.185	0.437181	0.179477
GRMZM2G319130	1046	1.93129e-05	9.95843e-05	-98.5936	0.000345271	0.022865	0.684502	581.171	32.9468	89.171	0.522896	0.179423
GRMZM2G095209	111.092	1.31742e-05	7.03465e-05	17.9027	0.000184382	0.0160592	0.37022	583.681	33.9949	103.454	0.472597	0.179226
GRMZM2G012758	546.245	3.20426e-08	2.69933e-07	-36.463	0.000106164	0.011982	0.522964	581.451	34.9087	111.633	0.42888	0.179145
GRMZM2G157027	-37.8249	0.545305	0.650094	34.0451	0.000470116	0.0265232	0.801691	583.458	32.0977	54.8872	0.466596	0.179125
GRMZM2G431114	-3.59593	0.946798	0.964311	31.6117	0.000414486	0.0249758	0.446703	583.612	34.5305	96.5732	0.443753	0.178153
GRMZM2G397889	-28.7734	0.659729	0.74597	23.7044	0.000978171	0.0385351	0.904714	585.316	35.7098	90.5908	0.383351	0.178021
GRMZM2G095778	386.945	1.6557e-09	1.65125e-08	-29.0376	0.000549025	0.0284226	0.650869	584.231	33.5061	88.089	0.493108	0.177669
GRMZM2G163200	407.864	5.43132e-08	4.43961e-07	-23.8024	0.00150377	0.0485347	0.927843	585.905	36.6297	79.5917	0.31186	0.177128
GRMZM2G153232	338.875	4.54959e-11	5.34739e-10	-25.9084	0.000681559	0.0313534	0.939677	584.747	32.2713	65.8089	0.523683	0.176979
GRMZM2G109674	510.656	3.09774e-08	2.61202e-07	-39.9506	0.000173529	0.0157508	0.998498	582.678	34.1371	48.8809	0.251816	0.176025
GRMZM2G080828	-291.923	0.0309334	0.0638813	46.4922	0.000482532	0.0266247	0.700166	582.785	36.9271	87.7234	0.301335	0.17553
GRMZM2G144739	466.518	1.60167e-08	1.40058e-07	-34.6545	0.000261205	0.0194145	0.926936	582.203	34.0866	62.6359	0.320575	0.175521
GRMZM2G162776	1220.65	1.15726e-05	6.25663e-05	-123.419	0.000155938	0.0150595	0.892023	578.506	32.9282	68.8819	0.403113	0.175453
GRMZM5G881387	-6.42096	0.900628	0.933347	33.3263	0.000224381	0.017914	0.612961	582.103	33.5444	58.1883	0.328487	0.174817
GRMZM2G140669	430.757	1.06284e-08	9.54195e-08	-28.8143	0.000439539	0.0255989	0.700784	584.131	37.3103	74.1833	0.242066	0.174621
GRMZM2G041394	541.4	1.57553e-07	1.19836e-06	-46.8333	0.000284745	0.0204042	0.824313	581.536	34.2042	78.4158	0.381045	0.17433
GRMZM2G102365	-153.041	0.0700922	0.126391	30.5693	9.89406e-05	0.0116032	0.79416	580.532	32.408	63.377	0.399455	0.17398
GRMZM5G845601	368.124	1.33121e-10	1.51089e-09	-21.46	0.00034005	0.0227171	0.833996	583.462	35.263	79.5852	0.334477	0.173819
GRMZM5G831142	764.454	7.42e-09	6.79581e-08	-70.8881	4.33536e-06	0.00179041	0.532865	574.873	34.2533	62.6136	0.216294	0.173587
GRMZM5G899300	906.201	6.23767e-07	4.28201e-06	-81.832	4.41528e-05	0.00778697	0.934228	578.526	33.4488	51.2002	0.257595	0.173222
GRMZM2G115716	75.7183	0.0066596	0.0173668	24.9499	6.09659e-05	0.0089489	0.728044	586.49	32.8391	22.9048	0.145953	0.172722
GRMZM2G350447	1220.69	9.86905e-06	5.40478e-05	-101.107	0.000136787	0.0143674	0.495807	580.127	33.7944	49.5446	0.264415	0.17249
GRMZM2G021339	823.668	1.23291e-05	6.63604e-05	-61.6695	0.000529235	0.0280371	0.628537	582.474	33.8782	87.1017	0.459799	0.172358
GRMZM2G369652	-1080.1	0.00047998	0.00176019	127.081	5.16524e-05	0.00823313	0.825198	578.037	38.0222	80.7363	0.205568	0.172255
GRMZM5G895175	1085.36	3.41554e-05	0.000167378	-85.0855	0.000473622	0.0265232	0.831816	582.524	32.8509	41.5825	0.329526	0.172136
GRMZM2G164454	-35.6962	0.5551	0.658605	21.4246	0.000347028	0.022865	0.945584	583.806	31.9867	57.4782	0.474083	0.171998
GRMZM2G013842	268.655	2.2705e-15	3.74725e-14	-14.2319	0.00121977	0.0432899	0.571165	586.657	36.3216	89.1991	0.35469	0.171873
GRMZM2G353213	-793.291	0.00614175	0.0161882	99.6096	0.000815209	0.0339752	0.854781	582.113	33.4453	55.4818	0.370585	0.171585
GRMZM2G385338	927.903	1.45574e-06	9.41024e-06	-86.594	7.42443e-05	0.0100679	0.818636	580.629	33.8503	43.8364	0.223737	0.171449
GRMZM2G136700	848.103	1.32258e-05	7.05609e-05	-81.4824	0.000450672	0.0257405	0.707359	584.889	40.7843	684.391	0.509408	0.171343
GRMZM2G013100	1046.68	5.57747e-05	0.000258938	-92.2653	0.00077006	0.0330018	0.945855	581.948	35.5161	79.9127	0.34624	0.171047
GRMZM2G005887	-868.018	0.00428151	0.0118723	88.5523	0.000593138	0.0298557	0.665984	581.539	33.613	70.7039	0.414053	0.17095
GRMZM2G095511	-50.3055	0.378726	0.493711	37.1841	7.84929e-05	0.0102769	0.595092	584.267	32.3339	25.863	0.209435	0.170432
GRMZM2G008622	61.6475	0.101975	0.17209	24.8166	0.000413954	0.0249758	0.551512	583.622	35.7323	86.6269	0.34363	0.170356
GRMZM5G812660	-387.933	0.00921697	0.0229395	65.4261	0.000162377	0.0153464	0.979241	579.935	32.4551	67.8709	0.437977	0.17025
GRMZM2G129954	-238.127	0.045958	0.0892201	37.852	0.000496658	0.0270203	0.958027	583.108	33.105	57.2663	0.384461	0.169644
GRMZM2G167999	1982.02	6.87958e-05	0.000311743	-173.826	0.000274548	0.0200354	0.933857	579.342	33.8391	56.5465	0.310844	0.169402
GRMZM2G011030	533.247	2.99544e-09	2.89214e-08	-49.2551	3.27778e-05	0.00649124	0.609025	578.823	34.0922	57.8721	0.2474	0.169395
GRMZM2G020661	276.41	5.19618e-20	1.11607e-18	-18.4974	4.26402e-06	0.00179041	0.863866	578.693	36.803	70.9471	0.172828	0.169174
GRMZM2G108589	78.8035	0.0200341	0.0443951	21.8696	0.00041836	0.0250067	0.896699	583.99	36.4936	81.8446	0.294794	0.168976
GRMZM2G052699	526.6	1.97714e-06	1.24659e-05	-45.9375	0.0013393	0.0452582	0.76144	584.555	34.6665	86.4305	0.438314	0.168846
GRMZM2G063657	404.108	2.10656e-08	1.81758e-07	-25.0927	0.00107358	0.0411561	0.992435	585.841	35.0623	56.324	0.285727	0.168569
GRMZM2G043749	-654.037	0.00249529	0.0074995	82.7342	0.000134909	0.0143674	0.584803	580.132	33.0287	48.0414	0.299677	0.168123
AC210173.4_FG005	-46.2137	0.511208	0.620021	30.0303	0.00116484	0.042248	0.782466	586.455	32.3358	86.1209	0.64325	0.167767
GRMZM2G067019	355.372	1.54658e-17	2.8618e-16	-30.1661	1.05205e-07	0.000165616	0.47391	575.58	38.7465	71.0368	0.106249	0.167451
GRMZM2G127844	383.416	6.982e-09	6.41081e-08	-33.7259	0.00111875	0.0416572	0.916236	584.625	33.4329	63.971	0.424414	0.167188
GRMZM2G449165	-481.34	0.00454578	0.012504	70.6318	0.000111132	0.0122845	0.955	579.14	34.364	84.418	0.365981	0.167161
GRMZM2G154752	-54.074	0.437064	0.551673	27.6218	0.000742239	0.0325315	0.981386	584.819	32.2037	50.7304	0.461559	0.167124
GRMZM2G117465	-80.5315	0.296679	0.408654	39.448	0.00070236	0.0317818	0.843291	584.448	32.5398	83.1182	0.57437	0.167106
GRMZM2G031432	154.067	1.61507e-16	2.86038e-15	8.22018	0.000165515	0.0153464	0.874673	584.048	33.5448	67.1827	0.356305	0.166317
GRMZM2G309897	341.645	1.90846e-10	2.12232e-09	-25.3195	0.00104096	0.040331	0.911628	584.983	34.9813	74.051	0.360399	0.165691
GRMZM5G824600	-974.775	0.00292265	0.00856848	102.907	0.000447874	0.0257405	0.985109	581.688	35.216	58.5875	0.264926	0.165504
GRMZM2G123977	283.981	9.11472e-15	1.4402e-13	-14.6221	0.00077666	0.0331167	0.645543	585.752	33.9721	60.1941	0.352965	0.165331
GRMZM2G167505	796.717	1.06824e-05	5.803e-05	-63.8871	0.000543655	0.0283059	0.683209	582.015	34.6751	74.0605	0.35713	0.165186
GRMZM2G443453	-252.664	0.0190907	0.0426636	60.2805	7.365e-05	0.0100624	0.824819	579.148	34.2202	63.4407	0.281793	0.165011
GRMZM2G049675	-124.856	0.160592	0.249413	37.5215	0.000637841	0.0305956	0.729183	583.947	32.1428	64.9477	0.531109	0.164734
GRMZM2G081239	392.47	4.43827e-09	4.18298e-08	-23.273	0.000731215	0.0322498	0.58358	584.618	33.6485	62.3604	0.382448	0.164579
GRMZM2G095392	1104.78	3.00544e-05	0.000148685	-99.2906	0.000421117	0.0250144	0.536621	581.305	34.2946	94.4008	0.451146	0.164288
GRMZM2G148404	312.239	9.61637e-13	1.29436e-11	-24.7061	0.000608974	0.0301312	0.902527	584.461	33.6705	55.8382	0.344987	0.164134
GRMZM2G431306	1102.79	0.000100041	0.000436203	-91.7233	0.00105363	0.0405624	0.596193	582.503	35.7932	78.33	0.33549	0.163923
GRMZM2G012224	193.696	3.06726e-32	1.85784e-28	-6.03679	0.00129592	0.044364	0.853631	589.06	32.2765	65.3665	0.564844	0.163652
GRMZM2G151717	488.772	1.84665e-17	3.4101e-16	-45.5253	4.23974e-10	3.85201e-06	0.898337	581.827	33.9159	23.9465	0.000870122	0.163533
GRMZM2G177863	18.2182	0.687281	0.768623	25.4063	0.000164719	0.0153464	0.726569	582.823	36.6441	71.3436	0.235454	0.163224
GRMZM2G130425	903.501	6.78025e-05	0.000308087	-67.0975	0.00130747	0.044574	0.715549	583.59	36.514	79.3485	0.312407	0.163221
GRMZM2G026151	296.739	2.27791e-12	2.96504e-11	-16.4225	0.00151599	0.0485838	0.772243	587.28	39.2733	88.0226	0.24882	0.162912
GRMZM2G084486	-83.5333	0.306121	0.418511	32.1152	0.00116425	0.042248	0.864753	585.03	32.8516	65.6049	0.488775	0.162892
GRMZM2G133629	-144.025	0.0910711	0.156724	45.3137	0.000151159	0.0149681	0.866965	581.854	36.0105	63.8151	0.230022	0.162874
GRMZM2G110511	99.5254	0.000580939	0.00208169	17.8433	0.000665231	0.0310302	0.890037	585.37	34.4107	58.0184	0.312392	0.162533
GRMZM2G155464	456.077	2.02699e-07	1.51761e-06	-30.2006	0.00110278	0.041574	0.871576	584.747	34.931	77.1233	0.377621	0.162455
GRMZM2G132468	1349.87	5.63047e-05	0.000260998	-118.615	0.000438512	0.0255989	0.532583	580.486	34.4183	67.1356	0.336565	0.162134
GRMZM2G442658	636.971	5.39825e-06	3.13192e-05	-51.3569	0.00089203	0.0362619	0.853033	583.403	35.8933	79.9493	0.332313	0.162004
GRMZM2G110198	-784.084	0.00225847	0.00687991	102.714	0.000184087	0.0160592	0.841254	580.44	38.7545	84.588	0.217661	0.161952
GRMZM2G166145	-224.438	0.0402211	0.0799101	56.0489	0.000224775	0.017914	0.435938	581.39	36.6854	76.1958	0.255662	0.161903
GRMZM2G119116	-71.7945	0.338713	0.452856	37.683	0.000736512	0.0324047	0.636311	583.831	32.9343	69.0306	0.472703	0.161358
GRMZM2G355381	400.516	5.97637e-09	5.54065e-08	-35.3648	0.00067724	0.0313133	0.735212	583.604	33.8502	72.752	0.411155	0.161237
GRMZM2G067575	-395.707	0.00505829	0.0137001	45.9239	5.34136e-05	0.00836705	0.869962	579.044	36.1655	85.1931	0.27306	0.161157
GRMZM2G135808	1047.35	1.51005e-05	7.95799e-05	-81.3087	0.000286117	0.0204042	0.834348	580.806	33.6857	57.3274	0.324354	0.160896
GRMZM2G549512	842.082	1.93028e-05	9.95605e-05	-74.6053	0.000662889	0.0310302	0.906509	582.098	33.385	64.6374	0.408578	0.160798
GRMZM2G149619	-232.355	0.0374597	0.0754299	46.2402	0.000257784	0.0193561	0.945991	582.541	33.3968	47.3051	0.295469	0.160735
GRMZM2G131243	-73.6197	0.284422	0.395639	27.3733	0.00023207	0.0180984	0.836246	582.504	33.1077	56.7397	0.351643	0.16043
GRMZM2G110548	909.108	3.43597e-05	0.000168243	-87.0746	0.000778208	0.0331167	0.984019	582.584	32.8233	76.7659	0.522291	0.160359
GRMZM2G010944	385.64	9.30142e-10	9.55973e-09	-30.1718	0.000453303	0.0257405	0.934618	583.301	33.7246	62.2594	0.358869	0.160355
GRMZM2G326272	493.896	6.60512e-08	5.33904e-07	-42.8837	0.00033634	0.0225522	0.887364	582.917	33.5889	49.7834	0.303342	0.160065
GRMZM2G078641	-881.243	0.00359858	0.0102444	84.6676	0.000490183	0.0267523	0.627818	581.706	32.1067	60.599	0.496808	0.160012
GRMZM2G023163	-185.937	0.0742574	0.132469	41.2654	0.000448982	0.0257405	0.643836	583.489	33.9591	98.6438	0.491095	0.159954
GRMZM2G107196	-530.638	0.00795605	0.0202422	79.9078	0.000407059	0.0249374	0.843196	581.778	35.3048	62.2567	0.272425	0.159687
GRMZM2G154890	379.984	1.92002e-09	1.89716e-08	-29.3951	0.000695612	0.0317818	0.373531	585.16	31.7582	42.1926	0.47616	0.159492
GRMZM2G056166	760.426	3.32373e-06	2.01252e-05	-65.0443	0.000296103	0.0208546	0.50272	581.169	34.1038	62.2184	0.321759	0.159417
GRMZM2G181507	84.9877	0.00809849	0.0205269	18.3675	0.0007164	0.0320633	0.58474	585.146	32.9313	61.2282	0.434476	0.159313
GRMZM2G057823	1274.01	1.08474e-05	5.88207e-05	-93.993	0.000136106	0.0143674	0.949947	580.468	37.8223	74.0134	0.206925	0.159135
GRMZM2G475897	951.973	7.68419e-06	4.32289e-05	-86.0635	0.000235249	0.018268	0.910473	580.203	35.3954	73.4547	0.296159	0.159018
GRMZM2G312736	224.232	1.1991e-33	2.17888e-29	-13.9308	3.27715e-08	7.44363e-05	0.975021	586.828	34.2683	23.4714	0.0158359	0.158625
GRMZM2G049349	68.5075	0.0639855	0.117158	20.1635	0.00118239	0.0426293	0.727985	586.753	32.1172	42.6066	0.464954	0.158602
GRMZM2G180244	812.282	3.47669e-06	2.09744e-05	-61.981	0.000236907	0.0183184	0.649549	581.909	36.5788	66.9223	0.230324	0.158553
GRMZM2G077259	303.133	1.89029e-13	2.68557e-12	-20.6651	0.000393117	0.0247174	0.540907	584.383	37.8851	99.4729	0.299901	0.15852
GRMZM2G431288	304.404	7.52052e-14	1.10652e-12	-22.1569	0.000382245	0.0242859	0.739424	583.772	34.1736	61.7514	0.323847	0.158462
GRMZM5G823318	693.398	3.53143e-06	2.12694e-05	-54.7155	0.000474054	0.0265232	0.942896	583.006	39.1191	91.2198	0.242129	0.158297
GRMZM2G010075	1093.79	1.80939e-05	9.40459e-05	-95.3498	0.000293838	0.0207756	0.774864	580.126	34.0918	73.3936	0.368254	0.158209
GRMZM2G145175	-846.616	0.00654274	0.0170914	95.4672	0.000987661	0.0386784	0.813633	582.536	36.909	89.3877	0.324409	0.158034
GRMZM2G085713	-514.091	0.0117479	0.0282482	70.5666	0.000705619	0.0318159	0.663906	582.4	33.5769	74.787	0.442037	0.157936
GRMZM2G144367	968.324	5.16885e-05	0.000241696	-77.4136	0.000879117	0.0358976	0.836647	582.641	34.2417	60.9928	0.343701	0.157737
GRMZM2G114220	-757.447	0.000971479	0.0032879	95.4922	5.44405e-05	0.00845503	0.858552	578.926	33.2329	46.7665	0.255873	0.157606
GRMZM5G812228	24.3215	0.629224	0.721214	26.0497	0.00111624	0.0416508	0.983222	585.256	34.3363	81.6873	0.434463	0.157581
GRMZM2G165044	358.489	8.57329e-10	8.85143e-09	-25.0095	0.0010136	0.0394392	0.909275	585.19	36.2955	74.9745	0.299499	0.157244
GRMZM2G124758	542.79	4.32038e-07	3.05827e-06	-49.5975	0.000500196	0.0271315	0.941523	582.992	38.0138	87.1608	0.263043	0.156773
GRMZM2G065970	-128.592	0.188779	0.284437	41.2379	0.00152475	0.048748	0.668498	585.823	33.2465	90.3558	0.572813	0.156382
GRMZM2G086766	-50.7449	0.454636	0.567975	33.1556	0.000525401	0.0279973	0.587374	584.524	36.989	66.8187	0.232081	0.156122
GRMZM2G094390	-614.133	0.0120795	0.0289153	81.2819	0.00121634	0.0432526	0.921426	583.053	33.3325	65.8734	0.445847	0.155794
GRMZM2G138770	355.349	7.65384e-11	8.85282e-10	-18.1027	0.000434295	0.0254567	0.917914	585.509	35.9985	60.0863	0.23914	0.155776
GRMZM2G025680	16.9404	0.70068	0.779577	23.7745	0.000146614	0.014967	0.676731	582.221	33.1645	54.4452	0.321623	0.155596
GRMZM2G128877	-901.573	0.00439902	0.0121426	93.3109	0.000655192	0.0308769	0.660563	581.684	35.7597	79.086	0.327023	0.155595
GRMZM2G476009	-434.091	0.021952	0.047909	59.9926	0.00122909	0.0433606	0.902288	583.712	33.9463	59.1256	0.366875	0.155369
GRMZM2G149138	915.825	1.41089e-06	9.14311e-06	-81.169	8.03617e-05	0.0103564	0.912606	579.934	39.9799	91.571	0.196124	0.155219
GRMZM2G043782	439.619	1.08686e-08	9.73353e-08	-38.3701	0.000368101	0.023719	0.733029	583.348	36.4845	67.5924	0.244165	0.154842
GRMZM2G333433	408.458	1.21337e-08	1.07815e-07	-34.3166	0.000768849	0.0330018	0.521935	584.609	37.7746	77.5826	0.248905	0.154717
GRMZM2G107774	-92.0715	0.161222	0.250069	39.0049	3.67096e-05	0.00694843	0.777156	580.55	36.6673	66.0884	0.193563	0.154279
GRMZM2G105415	-268.284	0.0271344	0.0571611	54.0198	0.000245634	0.0189128	0.971639	581.219	34.4475	65.1273	0.309785	0.154006
GRMZM2G066496	-562.515	0.00732048	0.0188393	69.8601	0.000431085	0.0253503	0.960607	581.71	34.3549	62.0187	0.318641	0.153853
GRMZM2G099666	-49.5278	0.501329	0.611222	34.1068	0.00115355	0.042248	0.904746	585.811	40.8509	95.3221	0.224574	0.153405
GRMZM2G145376	1113.92	3.83262e-05	0.000185713	-102.563	0.000490261	0.0267523	0.856378	581.135	33.2382	56.5396	0.37037	0.153103
GRMZM2G161587	-519.035	0.0049576	0.0134575	68.3305	0.000177278	0.0158984	0.777553	580.111	33.3136	60.2075	0.343446	0.153098
AC233893.1_FG003	384.401	4.46033e-10	4.76197e-09	-29.2859	0.000320859	0.0219919	0.753988	583.23	37.5005	96.3966	0.299457	0.152922
GRMZM2G002555	289.938	3.25107e-14	4.93939e-13	-19.3646	0.000649588	0.0308769	0.769628	587.253	37.9014	61.703	0.194139	0.152902
GRMZM2G437912	332.89	2.92447e-10	3.19162e-09	-18.9019	0.00155243	0.0490528	0.720883	586.926	39.0995	95.3264	0.275935	0.152656
GRMZM2G046244	554.51	9.33376e-07	6.24692e-06	-49.8017	0.00066941	0.0310302	0.633941	583.436	36.6933	72.5791	0.266036	0.152366
GRMZM2G451366	855.425	0.00034719	0.00131735	-75.9303	0.000845853	0.0348526	0.401416	586.06	127.53	3486.26	0.0539688	0.151919
GRMZM2G457003	442.748	3.82755e-08	3.18892e-07	-31.4729	0.000630221	0.030538	0.938325	583.795	34.7135	67.0227	0.331074	0.151853
GRMZM2G111228	383.986	2.67118e-10	2.93103e-09	-29.6	0.000273335	0.0200273	0.596355	585.068	36.7221	56.7731	0.196791	0.151737
GRMZM2G149230	976.91	4.18131e-05	0.000200736	-89.7246	0.000750342	0.0327481	0.699104	582.342	36.7515	95.6258	0.345224	0.150638
GRMZM2G040995	668.067	1.22005e-07	9.43383e-07	-53.9964	6.32037e-05	0.00911345	0.895965	582.178	34.4665	43.656	0.196061	0.150566
GRMZM2G410766	-130.035	0.129083	0.209163	26.8488	0.000305506	0.0213513	0.889805	583.454	34.6117	58.7455	0.282858	0.150377
GRMZM2G131907	-612.396	0.00382968	0.0108064	84.4179	0.000192777	0.0163393	0.825715	581.852	39.8918	81.1374	0.184065	0.150349
GRMZM2G133675	643.743	2.65031e-06	1.63195e-05	-48.5558	0.000547692	0.0284226	0.66748	582.601	34.6555	78.0067	0.3744	0.150205
GRMZM2G425920	601.358	1.11025e-06	7.33878e-06	-57.3807	0.000447148	0.0257405	0.63919	582.293	32.1136	56.0488	0.467513	0.149673
GRMZM2G064679	-47.3698	0.48175	0.593122	39.671	0.000645081	0.0307658	0.565535	583.518	32.978	71.8188	0.475067	0.149643
GRMZM2G016749	-240.093	0.0495302	0.0948082	37.5994	0.000594788	0.0298561	0.904982	583.666	35.7407	67.8222	0.2837	0.149479
GRMZM2G152663	608.507	9.65776e-06	5.29545e-05	-47.0233	0.00155762	0.0490528	0.93413	585.41	37.7952	70.9603	0.240605	0.149187
GRMZM5G875564	-190.413	0.0505921	0.0964951	44.8979	0.00016161	0.0153464	0.721004	581.309	34.5075	60.2975	0.277011	0.148921
GRMZM2G113899	932.674	8.99632e-05	0.000395912	-80.3282	0.001454	0.0473148	0.793639	583.27	35.2782	71.4947	0.344115	0.148741
GRMZM2G166767	436.846	8.84899e-08	6.99109e-07	-25.864	0.00104661	0.040378	0.999354	585.459	38.0719	93.2396	0.294871	0.148687
GRMZM2G049322	-254.635	0.0591223	0.109837	49.9667	0.0011905	0.0427131	0.718782	584.529	37.2253	101.792	0.356956	0.148546
GRMZM2G361398	560.369	1.34863e-06	8.78347e-06	-44.9329	0.000759759	0.0328124	0.850574	584.082	35.1538	58.1367	0.279258	0.148494
GRMZM2G369956	429.984	8.78123e-10	9.05069e-09	-40.5843	0.000132542	0.014251	0.665762	581.573	33.8608	52.6929	0.272846	0.148478
GRMZM2G073988	411.106	7.30833e-08	5.85021e-07	-34.859	0.00156964	0.0492607	0.716516	585.754	34.8544	54.6027	0.300192	0.148113
GRMZM2G479442	662.379	1.97486e-06	1.24558e-05	-66.9103	0.000397785	0.0247915	0.650036	581.434	34.7393	71.4729	0.33381	0.147996
GRMZM2G103783	474.668	6.9578e-07	4.74232e-06	-34.0314	0.00151206	0.0485838	0.899204	585.464	36.0102	65.8273	0.287824	0.147978
GRMZM2G132903	-523.44	0.015265	0.0351782	63.7047	0.00112548	0.0418225	0.63796	583.368	35.8664	75.5548	0.323309	0.147977
GRMZM2G126471	-598.603	0.00255741	0.00765076	73.1935	9.98086e-05	0.0116258	0.966836	579.372	35.5454	71.231	0.262465	0.14794
GRMZM2G107163	791.788	2.10581e-06	1.31947e-05	-75.3905	0.000185594	0.0160592	0.877451	580.935	35.8032	64.1156	0.242155	0.147724
GRMZM2G165426	471.252	3.58953e-09	3.42316e-08	-34.5548	0.000109146	0.0122425	0.659051	584.148	37.3545	58.0861	0.170733	0.147615
GRMZM2G156016	-334.632	0.0269418	0.0568197	66.2633	0.000668649	0.0310302	0.651762	582.501	36.2592	85.9443	0.330097	0.147612
GRMZM2G393897	546.636	9.97874e-08	7.81905e-07	-44.7807	0.000206903	0.0170057	0.81019	581.091	34.721	80.006	0.348897	0.147427
GRMZM2G068149	-135.842	0.167829	0.258573	46.9476	0.00126567	0.0439261	0.916304	584.148	33.9618	72.4868	0.426722	0.147284
GRMZM2G128688	792.408	2.05183e-06	1.28876e-05	-70.1067	0.000181704	0.0160279	0.987986	582.253	36.7916	60.9276	0.20075	0.147253
GRMZM2G381051	-175.133	0.0989434	0.168028	45.5117	0.000760223	0.0328124	0.699274	583.473	36.462	82.8369	0.313672	0.147018
GRMZM2G569855	456.517	4.88623e-09	4.58141e-08	-39.3477	0.000174229	0.0157508	0.74579	581.211	35.4113	76.4219	0.298807	0.146939
GRMZM2G022313	-377.806	0.0183871	0.0413147	56.9541	0.000518787	0.0278605	0.574787	582.73	36.1241	69.1684	0.26989	0.146904
GRMZM2G117836	600.164	3.66219e-06	2.1984e-05	-43.435	0.000930042	0.0373064	0.759579	583.709	34.1242	68.0945	0.38393	0.1469
GRMZM2G018955	528.708	5.18866e-07	3.61932e-06	-46.1771	0.000636853	0.0305956	0.978165	582.942	33.9234	67.0263	0.378801	0.14683
AC218457.2_FG013	1051.77	0.000110689	0.000476732	-85.4697	0.00123588	0.0434376	0.894519	583.303	32.5317	58.3743	0.492527	0.146658
GRMZM2G107629	501.358	3.48975e-07	2.52036e-06	-41.0864	0.000730195	0.0322498	0.697132	583.904	34.5858	58.1946	0.306455	0.146348
GRMZM2G085711	-31.4398	0.61771	0.711081	30.8408	0.000666345	0.0310302	0.732599	584.31	33.9004	54.6687	0.328205	0.146194
GRMZM2G152777	384.358	1.04085e-08	9.36301e-08	-27.9015	0.00129886	0.044364	0.870236	585.201	34.914	68.4311	0.348167	0.146137
GRMZM2G150806	662.793	4.50746e-06	2.65065e-05	-59.8515	0.000655907	0.0308769	0.896535	582.474	33.8771	71.2999	0.401702	0.146008
GRMZM2G039325	347.585	2.3268e-10	2.56711e-09	-27.629	0.000901691	0.0365494	0.894537	584.788	33.0738	56.9907	0.412448	0.146005
GRMZM2G165422	711.903	4.92798e-06	2.87376e-05	-51.6632	0.000519769	0.0278605	0.768009	582.976	37.8493	84.3315	0.260196	0.145807
GRMZM2G045714	-621.205	0.0091075	0.0227231	77.3367	0.000783096	0.0332001	0.847106	582.782	37.1663	76.8375	0.266897	0.14558
GRMZM2G102382	-179.503	0.108017	0.180419	38.7172	0.00123131	0.0433606	0.914801	584.408	34.7016	72.6675	0.376543	0.145549
GRMZM2G152120	643.436	1.49021e-05	7.86424e-05	-54.0763	0.00157933	0.0493943	0.569256	584.807	37.9555	100.346	0.330332	0.145409
AC214448.3_FG007	520.9	9.37499e-07	6.26989e-06	-37.5939	0.000962112	0.0381715	0.573213	585.496	36.0806	57.0825	0.242565	0.145205
GRMZM2G156415	-116.572	0.175627	0.268494	43.3911	0.000525072	0.0279973	0.728103	582.798	35.2763	75.2656	0.329472	0.144788
GRMZM2G128056	-695.343	0.0100891	0.024811	82.9547	0.00124267	0.0435078	0.566648	583.434	34.2963	54.4977	0.324172	0.144767
GRMZM2G090124	283.824	9.96847e-14	1.4491e-12	-17.8923	0.00139871	0.0464642	0.676017	586.356	35.8977	86.2323	0.368169	0.144761
GRMZM2G104443	-181.778	0.0847269	0.147511	38.3189	0.000638145	0.0305956	0.900263	583.883	33.2973	50.7758	0.350303	0.144477
GRMZM2G132218	-491.858	0.00471718	0.0128935	85.9556	0.000120434	0.0131832	0.817134	580.843	40.3127	87.7469	0.185664	0.144367
GRMZM2G158531	390.336	1.77771e-08	1.54633e-07	-33.2988	0.00133999	0.0452582	0.810915	585.769	32.0983	59.1604	0.562731	0.144285
GRMZM2G061018	400.988	4.11117e-08	3.40803e-07	-35.0126	0.00153181	0.048748	0.555268	586.041	40.2215	91.2995	0.233266	0.144146
GRMZM2G058450	-79.5818	0.307502	0.419838	23.4645	0.000819148	0.0340612	0.975203	585.284	33.9545	53.4101	0.326455	0.144026
GRMZM2G089056	112.892	1.53143e-05	8.05429e-05	11.3566	0.000596821	0.0298756	0.693351	586.739	35.3591	57.0885	0.26024	0.143813
GRMZM6G818567	-138.279	0.106004	0.177694	27.8548	0.000209896	0.0171032	0.745334	583.847	35.6717	56.9707	0.225111	0.14351
GRMZM5G893764	528.469	2.17418e-07	1.61981e-06	-50.0161	0.000399754	0.0247915	0.766534	582.183	34.4849	64.4385	0.319219	0.143456
GRMZM2G032484	623.079	9.74296e-07	6.49924e-06	-55.0041	0.000348796	0.0228808	0.81617	582.808	34.9767	55.1913	0.256369	0.14272
GRMZM2G048740	-408.026	0.020528	0.0453237	57.2671	0.000853639	0.0350938	0.883559	583.188	35.9693	74.4601	0.307317	0.142677
GRMZM2G067298	185.899	1.50311e-24	7.7815e-23	-6.46645	0.00111628	0.0416508	0.963364	588.203	35.9008	67.4794	0.291148	0.142615
GRMZM2G033570	1241.2	4.03795e-05	0.000194522	-90.9202	0.000409717	0.0249758	0.84979	581.616	38.7161	92.2444	0.25361	0.142566
GRMZM2G012123	477.186	4.45473e-07	3.14479e-06	-41.0695	0.00113443	0.0420688	0.94846	584.644	33.1384	50.7318	0.387748	0.142446
GRMZM2G155217	627.676	2.41844e-06	1.4978e-05	-57.0006	0.000581401	0.0295841	0.778467	582.744	33.7054	84.2179	0.4645	0.142433
GRMZM2G125263	-183.464	0.0928363	0.159278	47.1506	0.000860913	0.035313	0.941702	583.695	33.7963	80.4607	0.458085	0.142106
GRMZM2G149335	413.715	3.65385e-09	3.47977e-08	-31.1068	0.000390429	0.0246738	0.946335	584.767	38.659	73.1125	0.200003	0.141921
GRMZM2G169558	346.859	1.90526e-10	2.12005e-09	-26.0889	0.000711757	0.0319342	0.719902	585.6	41.0888	103.011	0.231453	0.141863
GRMZM2G086779	-369.148	0.018679	0.0418412	68.4288	0.000480647	0.0266247	0.675133	581.848	36.1045	81.8634	0.313931	0.141369
GRMZM2G520535	644.619	5.57121e-06	3.22506e-05	-58.1875	0.000839209	0.0347364	0.699043	583.86	34.3873	51.8335	0.295135	0.14114
GRMZM2G002978	876.099	4.01066e-06	2.38474e-05	-83.9197	0.000196025	0.0163393	0.488493	581.267	36.5083	64.4925	0.221301	0.14105
GRMZM2G318662	219.528	2.59776e-25	3.50814e-23	-9.34673	0.00114449	0.0421836	0.975512	587.17	33.9098	65.0025	0.393051	0.140881
GRMZM2G171852	360.814	3.31334e-11	3.95317e-10	-28.6383	0.000252973	0.0192334	0.98148	582.981	34.0192	55.7748	0.295375	0.140702
GRMZM2G179325	452.834	2.54685e-07	1.88355e-06	-34.8446	0.00129726	0.044364	0.615749	585.151	36.4765	94.9368	0.369327	0.140592
GRMZM2G304575	352.869	7.55466e-10	7.84881e-09	-26.5151	0.00117427	0.0424209	0.980649	585.234	34.6332	63.4143	0.340151	0.140497
GRMZM2G074957	661.848	8.035e-08	6.38409e-07	-54.2257	5.13825e-05	0.00823313	0.749445	582.809	35.6456	46.7985	0.167902	0.140391
AC195340.3_FG002	-649.191	0.00327151	0.009424	91.0299	0.000194688	0.0163393	0.89265	581.939	35.1178	50.0078	0.218849	0.140182
GRMZM2G348125	-154.887	0.112704	0.18672	26.2975	0.000602425	0.0299434	0.778004	584.517	34.8731	59.9823	0.293505	0.140089
GRMZM2G324903	276.21	4.83879e-16	8.32629e-15	-18.528	0.000531823	0.0280923	0.6689	584.496	34.1418	66.0908	0.354525	0.139938
GRMZM2G006069	587.601	1.51792e-06	9.77806e-06	-52.0225	0.000612427	0.0301312	0.980971	582.889	32.6389	57.3268	0.435486	0.139844
GRMZM2G048085	-294.791	0.0438832	0.0859548	46.7568	0.00118919	0.0427131	0.97258	584.123	34.3285	61.6369	0.351424	0.13979
GRMZM2G047867	-566.475	0.00404301	0.0113181	73.7606	0.000168066	0.0153464	0.848638	580.982	36.5073	67.5425	0.228116	0.13963
GRMZM2G449709	398.636	1.91853e-09	1.89671e-08	-27.6873	0.000415979	0.0249758	0.892527	584.689	39.8647	86.5061	0.208893	0.138905
GRMZM2G079823	1078.24	8.90134e-05	0.000392597	-90.2329	0.0010168	0.0394793	0.792526	582.938	36.6227	70.5238	0.2707	0.138887
GRMZM5G852329	909.596	2.89298e-05	0.000144102	-75.9925	0.000701682	0.0317818	0.831551	582.423	35.9831	71.4598	0.290831	0.138884
GRMZM2G165945	637.719	2.76947e-06	1.70013e-05	-49.1329	0.000570356	0.0291942	0.71068	584.514	33.9123	42.5382	0.269945	0.138705
GRMZM2G167741	599.53	4.00413e-06	2.38164e-05	-54.7181	0.000984879	0.0386528	0.498469	583.54	34.0185	79.2481	0.441831	0.138616
GRMZM2G000633	559.533	5.14379e-06	2.99289e-05	-49.6277	0.00158259	0.0494109	0.817077	585.824	33.465	99.1599	0.585984	0.138538
GRMZM2G037150	-335.826	0.0275134	0.057824	63.7059	0.000742974	0.0325315	0.713885	582.569	33.771	68.3791	0.401159	0.138358
GRMZM2G059015	1259.95	5.21484e-05	0.000243721	-102.287	0.000477304	0.0265232	0.902548	583.203	37.3722	60.8781	0.200669	0.138286
GRMZM2G160958	630.388	3.52982e-07	2.54626e-06	-59.6674	0.000178486	0.0158984	0.379519	580.87	35.4863	67.4027	0.264313	0.137859
GRMZM2G035552	347.966	1.74284e-10	1.94767e-09	-28.4581	0.000783823	0.0332001	0.821619	585.428	37.2238	67.7439	0.23522	0.137847
GRMZM2G026767	729.229	8.66701e-06	4.80587e-05	-61.0595	0.000654577	0.0308769	0.739579	582.939	34.0413	55.1424	0.32102	0.137783
GRMZM2G026083	102.605	0.000711345	0.00248909	17.8588	0.00119565	0.0427679	0.613616	586.046	35.8389	73.0664	0.31677	0.137558
GRMZM2G399136	-80.2601	0.323588	0.437169	21.9513	0.00117009	0.0423538	0.780101	585.668	34.5927	82.8439	0.423819	0.137301
GRMZM2G144030	-1188.76	0.00233239	0.0070778	109.418	0.000476904	0.0265232	0.995069	582	36.1713	61.4932	0.239774	0.136951
GRMZM2G167247	964.717	7.54973e-05	0.000338564	-78.5692	0.00116044	0.042248	0.870803	583.602	34.2693	52.3965	0.314504	0.136741
GRMZM2G098679	-271.545	0.0317942	0.0654209	46.8075	0.000397389	0.0247915	0.578179	584.546	34.7197	45.0531	0.231551	0.136559
GRMZM2G108084	-228.312	0.0694808	0.1255	39.8087	0.00113918	0.042159	0.987942	584.532	35.6508	66.8765	0.300569	0.136354
GRMZM2G020295	-336.283	0.0381503	0.0765406	61.7848	0.00145556	0.0473148	0.649783	584.309	35.6187	61.7528	0.288828	0.136323
GRMZM2G057611	-93.1489	0.283933	0.39505	33.7781	0.00146392	0.0475014	0.965939	586.011	36.1825	59.8592	0.257959	0.136305
GRMZM2G082792	409.567	5.71754e-08	4.66308e-07	-33.3827	0.00148024	0.0479454	0.881054	585.098	35.7382	73.7332	0.329962	0.136037
GRMZM2G081127	830.14	1.67459e-05	8.7515e-05	-63.3691	0.000636714	0.0305956	0.606621	582.54	34.8936	65.0595	0.314083	0.135848
GRMZM2G061527	305.422	1.50001e-13	2.14958e-12	-20.9185	0.000428414	0.0252751	0.829984	584.181	35.6206	70.0115	0.28877	0.135764
GRMZM2G043822	813.321	4.75964e-06	2.78243e-05	-60.2016	0.000288759	0.0204963	0.834002	583.857	36.4285	54.2051	0.198029	0.135561
GRMZM2G110843	631.594	1.43802e-06	9.30562e-06	-53.244	0.000398983	0.0247915	0.570585	585.085	34.1116	37.2639	0.225766	0.13545
GRMZM2G061419	400.784	1.34808e-08	1.19028e-07	-32.3555	0.000961715	0.0381715	0.720804	584.395	35.1011	78.9268	0.370826	0.135396
GRMZM2G419305	915.36	7.41521e-05	0.000333189	-74.0919	0.0013144	0.0447265	0.61497	583.433	33.1845	65.4351	0.461116	0.135384
GRMZM2G107798	355.96	6.40822e-11	7.45479e-10	-29.443	0.000373205	0.0237948	0.340782	583.669	37.7871	81.6385	0.247548	0.135336
GRMZM2G181505	-535.635	0.00615905	0.0162244	68.8843	0.000281745	0.0203968	0.636387	581.635	34.1776	54.0787	0.28346	0.135284
GRMZM5G833140	-654.779	0.00646756	0.0169194	72.0358	0.000537212	0.0281166	0.822155	581.932	35.843	86.0291	0.343348	0.135227
GRMZM2G045970	493.173	3.1472e-07	2.29214e-06	-45.4161	0.000775047	0.0331167	0.57838	584.581	35.4393	55.2312	0.25622	0.135126
GRMZM2G084515	562.178	2.94561e-07	2.16e-06	-47.6924	0.000320432	0.0219919	0.786832	582.369	36.2798	70.5877	0.258468	0.135008
GRMZM2G051270	708.922	1.30906e-05	6.99822e-05	-48.7207	0.000978155	0.0385351	0.799025	583.995	36.655	94.9853	0.353969	0.134997
GRMZM2G096367	-79.1386	0.322224	0.435618	30.2003	0.00111172	0.0416508	0.998829	585.543	33.9559	49.7272	0.320874	0.134572
GRMZM2G041989	-275.985	0.047591	0.0917	48.5532	0.00109943	0.041574	0.91674	584.45	34.1033	51.9194	0.320757	0.134335
GRMZM2G030542	-147.562	0.133906	0.215576	45.4597	0.000729843	0.0322498	0.781104	584.035	39.2616	96.2227	0.259882	0.134334
GRMZM2G151332	28.07	0.574392	0.674504	24.5	0.00128092	0.0441773	0.631178	585.398	34.9467	72.217	0.361478	0.134246
GRMZM2G029546	-554.548	0.0112244	0.0272053	63.766	0.000802383	0.0337503	0.846458	582.831	35.4983	84.7823	0.366817	0.134071
GRMZM2G007324	192.062	3.08025e-23	9.70039e-22	-6.09216	0.000451544	0.0257405	0.974875	586.601	36.1836	84.7706	0.319321	0.134064
GRMZM2G022499	342.215	4.0635e-10	4.36911e-09	-23.3982	0.00135493	0.0455091	0.777461	585.689	35.1077	67.1394	0.333494	0.134013
GRMZM2G400604	-217.078	0.0828546	0.144826	48.7598	0.00150774	0.0485766	0.737211	584.762	33.1682	73.8339	0.509481	0.133938
GRMZM2G031825	-650.178	0.0101633	0.0249564	82.7427	0.00104644	0.040378	0.587882	582.746	35.9669	83.2274	0.345393	0.133935
GRMZM2G428035	466.883	3.85218e-08	3.20503e-07	-38.2272	0.000407596	0.0249374	0.581741	584.88	37.7697	63.9408	0.196728	0.133817
GRMZM2G031057	-411.051	0.0123662	0.0294851	48.1379	0.000350394	0.0229029	0.743835	582.118	34.5922	63.907	0.307747	0.13377
GRMZM2G399901	-410.832	0.027638	0.0580455	71.9812	0.00154842	0.0490405	0.904563	584.098	35.5055	60.9097	0.292458	0.133516
GRMZM2G124975	-1129.09	0.00532667	0.014333	117.078	0.00125253	0.0437674	0.797632	582.391	36.1079	74.5055	0.311185	0.132813
GRMZM2G115633	452.41	3.77546e-09	3.58807e-08	-36.6736	0.000165394	0.0153464	0.87409	583.582	37.6914	65.3773	0.188988	0.132812
GRMZM2G074792	250.852	3.7407e-17	6.79043e-16	-15.0957	0.000513525	0.0276892	0.965466	586.66	41.2687	90.853	0.19323	0.132755
GRMZM2G309258	286.882	7.95429e-14	1.16656e-12	-18.2617	0.00120627	0.0429787	0.787364	586.121	35.094	64.0554	0.318283	0.132553
GRMZM2G141152	313.456	1.72461e-12	2.27912e-11	-22.1981	0.000703115	0.0317818	0.817646	585.094	32.7904	49.8989	0.392196	0.132359
GRMZM2G039094	77.7772	0.025616	0.0545173	19.1197	0.000809541	0.0338944	0.947456	585.48	35.1075	63.1789	0.302768	0.132354
GRMZM2G031028	-850.179	0.00424626	0.0117908	76.1466	0.000555763	0.0286897	0.941578	582.182	35.6161	66.4139	0.282141	0.132242
GRMZM2G130790	-1038.44	0.00121498	0.00399662	125.643	0.000156615	0.0150595	0.737358	581.248	39.6696	75.8407	0.172887	0.132022
GRMZM2G416751	691.58	4.07759e-06	2.41584e-05	-57.5204	0.000504736	0.0272963	0.354203	585.236	35.9866	48.0409	0.201041	0.132013
GRMZM2G332809	870.492	9.52495e-06	5.23052e-05	-80.0429	0.000365214	0.0236289	0.751978	581.561	34.7812	59.4414	0.282324	0.131695
GRMZM2G097640	-389.878	0.0130549	0.0308398	59.198	0.000311484	0.021635	0.471336	581.967	35.2127	61.9766	0.268808	0.131324
GRMZM2G381709	-240.158	0.0694479	0.125466	43.6764	0.00141409	0.0467333	0.991647	584.618	36.5091	76.1739	0.303053	0.130706
GRMZM2G083394	361.998	4.86635e-10	5.15606e-09	-30.1339	0.000699701	0.0317818	0.651156	584.646	38.1154	82.8584	0.253057	0.130565
GRMZM2G452523	-407.297	0.0189966	0.0424779	62.0426	0.000755581	0.0327677	0.992184	584.265	35.5232	53.0784	0.244193	0.130423
GRMZM2G120572	-506.379	0.00603179	0.0159261	78.0512	0.000221567	0.0178937	0.852018	581.751	35.3675	55.8162	0.233008	0.130365
GRMZM2G060516	429.854	2.14829e-08	1.85183e-07	-37.4517	0.000622343	0.0302788	0.844066	583.418	35.6984	80.9423	0.335396	0.130135
GRMZM2G171884	-183.962	0.0944733	0.161493	52.1348	0.000911401	0.0367208	0.692982	583.306	34.633	74.2786	0.377257	0.129962
GRMZM2G053531	-244.6	0.0373661	0.0752749	47.227	0.000335945	0.0225522	0.807083	583.307	34.4553	50.0398	0.258742	0.129925
GRMZM2G017113	514.958	1.78261e-06	1.13496e-05	-45.757	0.00142906	0.0468726	0.981229	584.484	33.5592	69.7281	0.45165	0.129829
GRMZM2G003331	542.998	1.99948e-07	1.49763e-06	-39.3456	0.000323144	0.0219919	0.47354	585.21	39.4304	69.2986	0.1706	0.129651
GRMZM2G071602	535.788	5.21714e-07	3.63639e-06	-47.012	0.000593139	0.0298557	0.844488	582.852	35.0135	71.1326	0.329971	0.129628
GRMZM2G140832	499.288	3.12588e-08	2.63452e-07	-42.8579	0.000207679	0.0170057	0.714883	585.694	36.236	45.8587	0.170994	0.129552
GRMZM2G163418	385.536	2.81687e-09	2.72843e-08	-26.5377	0.000730626	0.0322498	0.773938	584.797	35.0961	61.2157	0.292845	0.129332
GRMZM5G886363	737.869	6.7588e-06	3.85723e-05	-58.0055	0.000529154	0.0280371	0.41518	582.715	33.6125	52.8981	0.330839	0.129295
GRMZM2G087924	897.014	6.76196e-06	3.85782e-05	-81.7756	0.000256122	0.0193561	0.641013	583.621	35.5908	46.6427	0.196167	0.129275
GRMZM2G359102	-379.439	0.0214972	0.0470984	64.2226	0.000728095	0.0322498	0.877628	583.598	35.6655	58.5024	0.257542	0.129248
GRMZM2G117250	255.778	3.70779e-16	6.45347e-15	-14.7736	0.00159618	0.0497499	0.909277	587.637	37.1605	105.625	0.379154	0.129081
GRMZM2G362850	932.894	4.65007e-05	0.000220387	-70.3296	0.000906499	0.0366044	0.587586	583.544	35.6429	60.0449	0.269371	0.128741
GRMZM2G114575	-320.463	0.0390048	0.077911	51.3634	0.0012549	0.0437674	0.864723	584.449	36.2004	66.0314	0.276055	0.128354
GRMZM2G346837	277.053	1.14819e-14	1.80015e-13	-17.0807	0.00119176	0.0427131	0.573065	586.114	36.0466	76.6165	0.320527	0.128123
GRMZM2G034840	203.462	9.20181e-26	2.22972e-23	-6.7227	0.000643013	0.0307478	0.645993	587.28	35.9809	68.695	0.278819	0.126984
GRMZM2G412986	367.187	1.40764e-09	1.42023e-08	-20.9506	0.000934615	0.0374072	0.739191	586.699	37.384	64.7159	0.223858	0.126851
GRMZM2G074229	307.46	9.2427e-14	1.34899e-12	-19.6958	0.000328468	0.022188	0.647914	584.937	35.6526	58.1957	0.239225	0.126831
GRMZM2G415359	-1144.2	0.00268565	0.00796101	96.2308	0.000538471	0.0281166	0.98523	581.48	34.3621	60.8556	0.320273	0.126705
GRMZM2G479243	354.874	1.46721e-09	1.47541e-08	-24.9279	0.00140638	0.0466339	0.93724	585.573	33.8614	64.535	0.402788	0.126652
GRMZM2G048559	520.024	9.86788e-07	6.57533e-06	-46.6119	0.00100204	0.0390731	0.701506	583.728	34.8259	69.1088	0.347722	0.126481
GRMZM2G152189	188.483	1.44039e-27	1.90531e-24	4.774	0.0012667	0.0439261	0.746613	588.668	34.035	67.3095	0.398346	0.126061
GRMZM2G170805	-523.7	0.0101484	0.02493	72.406	0.000580872	0.0295841	0.747682	581.98	34.8341	68.5394	0.328344	0.125763
GRMZM2G114513	1002	1.11878e-05	6.0558e-05	-88.202	0.000262994	0.0194145	0.68788	582.39	36.673	59.247	0.205204	0.125672
GRMZM2G141277	311.585	1.21456e-12	1.62039e-11	-21.3348	0.000611909	0.0301312	0.688475	584.544	35.6736	83.9868	0.347407	0.125607
GRMZM2G074489	697.457	1.7432e-05	9.08915e-05	-59.2423	0.00124035	0.0435078	0.75702	584.952	37.1605	63.5372	0.232343	0.125579
GRMZM2G082330	-773.453	0.000594662	0.00212583	99.1506	2.80228e-05	0.00578639	0.592394	580.429	37.7802	60.9964	0.152081	0.125363
GRMZM5G848692	-441.67	0.0108848	0.0265132	70.8568	0.000369874	0.023749	0.790232	582.761	35.3035	54.2127	0.240845	0.125226
GRMZM2G130927	511.052	1.85452e-06	1.17709e-05	-41.1017	0.00156105	0.0490758	0.518577	585.323	36.7736	68.4133	0.267142	0.125124
GRMZM2G150932	817.842	2.13728e-05	0.000109192	-68.2004	0.000797852	0.0337157	0.878161	583.162	36.5337	69.6228	0.265546	0.125002
GRMZM2G073223	433.931	1.29659e-08	1.14649e-07	-29.1798	0.000451941	0.0257405	0.863579	583.897	36.5112	71.7035	0.261238	0.124932
GRMZM2G015067	687.514	1.97262e-05	0.000101485	-67.4681	0.00137063	0.0457731	0.995362	585.775	34.5423	40.9495	0.255013	0.124846
GRMZM2G164912	327.026	6.95441e-12	8.77559e-11	-24.9457	0.000488396	0.0267523	0.853105	585.067	39.2658	82.416	0.21437	0.124803
GRMZM2G529313	656.131	1.42185e-05	7.54347e-05	-56.6438	0.001359	0.0455615	0.833888	585.598	34.6116	44.631	0.26716	0.124583
GRMZM2G032222	-257.984	0.0614412	0.113287	55.3122	0.00145121	0.0473148	0.504282	584.107	35.6934	70.8284	0.320321	0.124438
GRMZM2G408706	-311.598	0.0348877	0.0709506	55.1453	0.00088198	0.0359338	0.584017	584.6	36.6681	60.9289	0.233232	0.124208
GRMZM2G308064	374.012	5.97937e-10	6.27316e-09	-25.0795	0.000534745	0.0281166	0.820674	584.891	35.4765	58.9246	0.259549	0.124001
GRMZM2G156816	891.186	7.63859e-05	0.000341958	-68.1765	0.00148654	0.0480639	0.409551	585.611	39.6232	72.921	0.196677	0.123992
GRMZM2G440537	-380.598	0.0250273	0.0535025	60.9358	0.000979759	0.0385351	0.390753	584.266	36.3519	61.3154	0.247822	0.123962
GRMZM2G045699	-65.6777	0.404565	0.51942	38.2409	0.0014171	0.0467333	0.732432	586.42	38.2784	66.9456	0.212349	0.123143
GRMZM2G014872	519.244	3.4073e-07	2.46669e-06	-46.6969	0.000582945	0.0295841	0.499248	584.525	38.2882	70.2409	0.207309	0.122942
GRMZM2G163067	316.986	2.979e-11	3.56362e-10	-22.1602	0.00144754	0.0473148	0.886135	586.044	35.8204	88.0978	0.380078	0.122908
GRMZM2G180612	-547.488	0.0173368	0.039285	67.4502	0.00157579	0.0493684	0.667828	584.975	36.893	62.0286	0.240974	0.122528
GRMZM2G303587	367.191	3.16902e-09	3.04357e-08	-31.0308	0.00128473	0.0441773	0.519698	587.751	37.8567	57.3897	0.193228	0.122485
GRMZM2G125762	458.288	2.81208e-08	2.38889e-07	-29.9363	0.000405012	0.0249374	0.580717	584.174	35.7758	60.7603	0.248138	0.122299
GRMZM2G096348	-29.5219	0.663005	0.748802	22.0748	0.00142847	0.0468726	0.70604	586.67	36.9279	66.5198	0.253044	0.122158
GRMZM2G353822	432.864	2.48587e-08	2.12368e-07	-32.5583	0.000623205	0.0302788	0.816034	586.452	37.7376	59.008	0.189751	0.122068
GRMZM2G458549	-335.417	0.0266332	0.056326	50.1795	0.000698928	0.0317818	0.755364	584.004	34.5387	51.8	0.28164	0.121724
GRMZM2G092981	-682.522	0.0115667	0.0278936	78.1394	0.00141605	0.0467333	0.858646	584.474	38.2935	72.0267	0.227315	0.12168
GRMZM5G868273	-818.511	0.00733405	0.018863	82.3242	0.00110628	0.0416196	0.926024	583.153	34.7976	59.1366	0.311387	0.12105
GRMZM2G056103	1089.29	5.49737e-05	0.000255546	-89.3554	0.000680791	0.0313534	0.768971	582.872	34.5852	51.5728	0.277635	0.120748
GRMZM2G136366	-398.171	0.0241735	0.0520016	72.8082	0.00108801	0.0414984	0.928114	582.981	34.4985	66.3782	0.35817	0.120579
GRMZM2G113696	-1027.28	0.00288171	0.00846301	87.8615	0.000483526	0.0266247	0.808041	581.877	35.7469	64.7714	0.267467	0.120265
GRMZM2G156162	-559.343	0.00775905	0.0198112	77.7806	0.000466819	0.0264255	0.858103	581.789	34.2412	58.4865	0.312815	0.120096
GRMZM2G117410	28.5297	0.543376	0.648305	27.7922	0.000654221	0.0308769	0.870848	585.397	36.1037	58.9546	0.240042	0.119204
AC187098.4_FG011	514.543	1.34432e-06	8.75978e-06	-43.7551	0.0012608	0.0438889	0.976505	584.221	35.1309	75.5403	0.364103	0.118805
GRMZM2G359298	434.17	6.18966e-08	5.02782e-07	-33.3174	0.000926239	0.037236	0.892715	584.873	35.0621	58.5388	0.290441	0.118649
GRMZM5G851807	678.004	4.53636e-07	3.19745e-06	-60.7325	0.000139301	0.0143962	0.656228	581.888	36.2355	59.6844	0.208298	0.118169
GRMZM2G173579	406.013	2.40537e-08	2.06073e-07	-31.1815	0.00109611	0.041574	0.970392	585.501	38.8131	83.3393	0.242207	0.118166
GRMZM2G063949	314.39	2.06373e-11	2.49667e-10	-22.6362	0.00151566	0.0485838	0.574692	586.687	36.1522	61.439	0.265713	0.118089
GRMZM2G080937	-532.661	0.0112296	0.0272106	63.5106	0.000727529	0.0322498	0.667563	584.072	35.7769	55.3786	0.241825	0.117947
GRMZM2G006474	693.055	3.8722e-06	2.30921e-05	-59.3894	0.000476787	0.0265232	0.849528	585.647	35.0048	39.7416	0.202803	0.117912
GRMZM2G098227	910.431	7.78031e-05	0.000347788	-85.6363	0.00137867	0.0458823	0.808495	583.545	33.9837	52.6588	0.339772	0.117877
GRMZM2G060999	234.287	7.36285e-23	2.15443e-21	-10.261	0.000110584	0.0122845	0.675159	583.712	35.8037	69.5106	0.249528	0.117718
GRMZM2G171179	564.353	2.83327e-06	1.73648e-05	-42.7555	0.00111526	0.0416508	0.839339	584.399	35.7258	66.6352	0.295687	0.117354
GRMZM2G325247	385.227	7.94648e-10	8.23235e-09	-33.2777	0.00042262	0.0250144	0.574143	586.131	35.8215	47.1236	0.199812	0.116769
GRMZM2G069631	1246.51	0.000227608	0.000907984	-106.259	0.00154124	0.0489614	0.993209	584.529	37.8256	63.722	0.216603	0.116675
GRMZM2G030280	735.724	7.94702e-06	4.45009e-05	-66.1864	0.000614591	0.0301312	0.923984	582.663	37.1389	78.3047	0.267662	0.116666
GRMZM2G042055	659.757	1.25825e-05	6.76039e-05	-46.0017	0.0012751	0.0441329	0.688865	584.973	37.1532	69.0246	0.251332	0.116458
GRMZM2G093880	466.174	4.47638e-07	3.15762e-06	-39.4442	0.00136946	0.0457731	0.865986	584.973	35.1012	60.4913	0.307259	0.115828
GRMZM5G891834	-409.339	0.0242667	0.0521648	69.7652	0.00116392	0.042248	0.757551	583.983	37.7651	74.0378	0.245858	0.115483
GRMZM2G128737	361.829	9.53196e-10	9.78009e-09	-26.2175	0.000947951	0.0378576	0.826393	586.783	36.4562	55.1049	0.222071	0.115121
GRMZM2G150295	-285.23	0.0490784	0.0941217	48.9816	0.00133255	0.0452185	0.762556	584.342	34.7596	61.0611	0.327114	0.115069
GRMZM2G537291	696.442	6.66809e-06	3.81145e-05	-60.099	0.00068757	0.0315501	0.606738	583.93	37.881	70.4399	0.221622	0.11494
GRMZM2G075651	-390.159	0.027108	0.0571359	58.6385	0.00122888	0.0433606	0.993297	585.149	37.7935	65.9139	0.22038	0.114513
GRMZM5G804893	372.902	1.46664e-10	1.65231e-09	-30.7587	0.000305478	0.0213513	0.921898	583.651	35.4016	59.1424	0.25047	0.114393
GRMZM2G157596	-136.8	0.138172	0.221014	46.2892	0.000584486	0.0295841	0.943575	584.292	35.7258	56.1047	0.241559	0.114175
GRMZM2G079888	-672.64	0.00519767	0.0140295	75.7787	0.00042157	0.0250144	0.910177	581.908	35.6642	65.068	0.268661	0.114136
GRMZM2G062761	-577.461	0.015242	0.0351309	78.9385	0.00144814	0.0473148	0.762904	583.665	37.3897	78.9287	0.279046	0.113729
GRMZM2G026203	276.028	8.86386e-15	1.40179e-13	-16.149	0.00108936	0.0414984	0.427844	587.293	38.1026	70.6104	0.223846	0.113504
GRMZM2G022252	-487.581	0.0191314	0.0427493	77.1957	0.00135373	0.0455091	0.512328	583.497	35.5215	65.299	0.305167	0.113216
GRMZM2G155935	543.133	9.62041e-07	6.41985e-06	-47.4244	0.000751987	0.0327481	0.984228	585.511	36.045	51.4788	0.218904	0.113048
GRMZM2G155565	598.413	5.12157e-06	2.98091e-05	-47.3921	0.00114775	0.0422181	0.480954	584.009	34.7078	64.6116	0.340115	0.112045
GRMZM2G007795	408.673	1.80851e-09	1.79283e-08	-32.2238	0.000322695	0.0219919	0.679155	583.885	36.3509	63.0627	0.231089	0.11164
GRMZM2G027021	-356.608	0.0284953	0.0595091	51.9174	0.000997779	0.0389906	0.780092	585.992	37.0893	55.5938	0.204746	0.11161
GRMZM2G075368	367.03	3.68828e-09	3.50889e-08	-27.8287	0.00137286	0.0457731	0.881554	587.696	37.7699	58.9904	0.201539	0.111378
GRMZM2G001905	-268.204	0.0467869	0.0904649	53.8013	0.000959459	0.0381715	0.857579	586.729	34.4365	35.6167	0.2258	0.110965
GRMZM2G133314	-420.713	0.0135161	0.031779	54.2602	0.000450161	0.0257405	0.610394	583.441	35.8355	58.3712	0.239843	0.110754
GRMZM2G457147	291.146	2.15344e-13	3.0499e-12	-19.4964	0.00128268	0.0441773	0.840694	586.838	34.9368	53.0507	0.283755	0.11045
GRMZM2G476652	726.847	3.24335e-05	0.000159774	-62.7557	0.00154913	0.0490405	0.888893	585.335	35.5568	51.7827	0.254927	0.110084
GRMZM2G132403	533.041	2.26838e-06	1.41245e-05	-44.0642	0.00133384	0.0452185	0.608338	585.578	35.5039	53.6521	0.260694	0.109643
GRMZM2G035651	280.012	1.75946e-14	2.72558e-13	-18.0642	0.00106182	0.0407916	0.921697	586.537	37.2737	70.6174	0.24887	0.108451
GRMZM2G342386	-216.48	0.0790323	0.139439	48.6497	0.00122698	0.0433606	0.966774	585.07	37.3211	67.1394	0.238746	0.108
GRMZM2G035664	-58.6493	0.419174	0.533914	32.2155	0.000867296	0.0354947	0.908948	585.68	35.7414	54.9365	0.245516	0.10749
GRMZM2G107896	746.846	3.22389e-05	0.000158886	-60.6936	0.0014279	0.0468726	0.861396	585.62	37.8883	63.6082	0.213131	0.107259
GRMZM2G117369	-288.964	0.028135	0.0588853	56.7064	0.000391065	0.0246738	0.916176	583.19	35.908	58.6762	0.235334	0.106638
GRMZM2G133055	387.39	4.09912e-09	3.88146e-08	-30.5887	0.00081189	0.0339146	0.962321	584.596	36.9362	77.0203	0.276488	0.106478
GRMZM2G344634	-3.26832	0.954726	0.970047	23.2172	0.00108916	0.0414984	0.765708	586.922	34.9409	47.865	0.258205	0.106462
GRMZM2G024993	65.8085	0.0937167	0.160502	21.0942	0.00109882	0.041574	0.671221	585.888	36.2606	68.8997	0.280872	0.105725
GRMZM2G019999	-682.414	0.00614766	0.0161991	84.1729	0.000562987	0.0288984	0.776545	583.72	36.7884	57.8369	0.210752	0.105434
GRMZM2G071208	-601.903	0.0103992	0.0254634	69.1334	0.000903124	0.0365494	0.907223	584.357	36.3722	57.6516	0.232699	0.105275
GRMZM5G815165	499.371	1.01247e-06	6.73676e-06	-37.6203	0.0012861	0.0441773	0.831691	586.186	35.3425	50.0787	0.253042	0.10505
GRMZM2G103662	609.877	2.60078e-07	1.91875e-06	-51.5747	0.000178448	0.0158984	0.995399	583.42	36.7954	57.4491	0.189898	0.104336
GRMZM5G864903	49.276	0.247243	0.353613	17.0185	0.000800763	0.0337503	0.55442	586.976	37.3133	63.7914	0.220258	0.103951
GRMZM2G000623	-50.4632	0.470725	0.582059	37.0177	0.000753327	0.0327481	0.995959	585.374	37.6929	65.9414	0.214828	0.103035
GRMZM2G459291	-299.236	0.0481454	0.0926061	51.4967	0.00153184	0.048748	0.449157	584.364	35.3075	66.7247	0.324938	0.103016
GRMZM2G010714	407.958	2.97147e-08	2.51371e-07	-36.1463	0.00114267	0.0421836	0.975499	586.086	36.1111	54.977	0.237647	0.101767
GRMZM5G830776	-209.368	0.0831873	0.14536	53.7504	0.00115007	0.0422181	0.780309	584.497	38.7058	81.9146	0.241845	0.101107
GRMZM2G170941	408.573	3.41895e-10	3.70237e-09	-33.4829	0.000144594	0.0148441	0.908065	584.207	38.616	66.9792	0.170838	0.100244
GRMZM2G110851	298.24	7.58902e-13	1.02757e-11	-21.133	0.00115846	0.042248	0.841932	589.491	38.0065	52.626	0.17358	0.0993029
GRMZM2G150266	338.839	4.43099e-10	4.73342e-09	-26.0332	0.00155665	0.0490528	0.921671	586.374	37.5453	72.0978	0.252352	0.0955807
AC155624.2_FG011	-257.897	0.0621422	0.11436	45.4034	0.00152776	0.048748	0.843347	585.498	35.4799	55.2302	0.271248	0.0955061

## Sheet: 11E. Plant height
Dataset EV11E. Transcripts significantly correlated with plant height. coef.I = intercept of linear mixed effect model, p.I = p-value for the intercept, q.I = BH-adjusted p-value for the intercept, coef.x = slope of linear mixed effect model, p.x = p-value for the slope, q.x = BH-adjusted p-value for the slope, BIC = Bayesian Information Criterion, sigma = estimated noise standard deviation, rang…
Gene name	coef.I	p.I	q.I	coef.x	p.x	q.x	p.Moran's I resid.norm	BIC	sigma	range	nugget	R2.fix
GRMZM2G549512	3787.82	4.44484e-11	1.63034e-10	-267.412	6.02572e-06	0.00995395	0.947956	691.895	80.7541	58.1201	0.579673	0.291926		GO enrichment for positively correlated genes with R2 > 0.2
GRMZM2G369912	2563.95	2.71598e-19	2.0013e-18	-133.775	2.90464e-07	0.00513117	0.703553	701.539	91.5278	20.9724	0.0283933	0.270335
GRMZM2G124421	3032.73	7.40867e-13	3.2338e-12	-194.308	1.33503e-05	0.0134771	0.918681	693.021	85.2171	118.626	0.6022	0.258291		no significant results at q <= 0.05
GRMZM2G065225	3639.08	5.78562e-10	1.89458e-09	-196.898	3.73741e-05	0.0242544	0.109072	698.365	167.129	391.994	0.168517	0.255588
GRMZM2G107101	3956.94	1.41642e-08	3.98787e-08	-187.29	0.000100369	0.0344113	0.494663	702.802	149.483	176.005	0.151404	0.253029
GRMZM2G126505	2299.98	6.96463e-19	4.99425e-18	-99.7319	1.09199e-05	0.0134197	0.563544	694.622	90.4084	95.7062	0.428671	0.249859
GRMZM2G475014	453.422	0.0339729	0.0418438	116.809	5.55418e-06	0.00995395	0.703997	693.418	100.732	198.438	0.413667	0.242258
GRMZM2G083394	2102.09	2.92327e-23	2.76229e-22	-114.889	4.5833e-06	0.00995395	0.602266	694.97	89.2321	64.5697	0.349504	0.240536		GO enrichment for negatively correlated genes with R2 > 0.2
GRMZM5G801436	2419.92	3.59279e-18	2.45339e-17	-138.987	5.24805e-06	0.00995395	0.779686	694.913	85.8679	50.8671	0.378471	0.236003
GRMZM2G008259	4046.93	1.31786e-10	4.62384e-10	-267.867	5.83278e-06	0.00995395	0.818678	693.878	101.636	102.768	0.282678	0.234624		no significant results at q <= 0.05
GRMZM2G048281	2748.78	1.81317e-14	9.21857e-14	-127.174	1.19931e-05	0.0134197	0.344498	696.594	105.605	113.046	0.275383	0.232132
GRMZM2G397889	723.415	0.000101679	0.000179815	78.8576	4.69908e-05	0.0246311	0.282923	697.604	98.5312	144.145	0.423549	0.232034
GRMZM2G046966	-1142.19	0.0303851	0.0376802	295.228	4.20644e-06	0.00995395	0.602175	690.755	95.2531	128.598	0.392111	0.228948
GRMZM2G033267	1750.5	4.33026e-31	6.06203e-30	-59.3252	0.000119194	0.0361923	0.795696	699.694	87.3854	132.617	0.656434	0.22867
GRMZM2G145034	3819.53	1.47641e-10	5.14832e-10	-279.179	1.13234e-05	0.0134197	0.461939	693.108	103.098	152.651	0.353416	0.225397
GRMZM2G108084	-87.5102	0.797171	0.811415	146.308	2.28922e-05	0.0198083	0.653094	695.816	98.542	112.769	0.358221	0.225229
GRMZM2G150932	3853.91	1.48909e-11	5.73512e-11	-261.113	2.69281e-06	0.00995395	0.557276	692.671	94.9582	83.4724	0.302375	0.224264
GRMZM2G169571	934.878	3.43403e-11	1.27503e-10	86.8683	8.99768e-06	0.0134197	0.630692	694.882	96.6259	118.191	0.372799	0.223939
GRMZM2G148460	2209.35	2.10763e-18	1.46007e-17	-88.8355	5.24802e-05	0.0246311	0.957846	698.869	97.2994	92.1947	0.35138	0.223823
GRMZM2G011598	927.672	6.46868e-11	2.33962e-10	83.0223	5.64765e-07	0.00513117	0.689515	695.02	133.001	162.562	0.155023	0.222637
GRMZM2G177203	-318.632	0.478606	0.503342	182.154	0.000182423	0.0447944	0.766623	697.962	91.8139	136.624	0.563872	0.218387
GRMZM2G139467	831.352	1.64107e-07	4.12617e-07	67.3028	1.99912e-05	0.0183279	0.601014	696.32	92.4876	107.748	0.433267	0.21828
GRMZM2G050803	2244.51	1.2345e-16	7.52755e-16	-106.081	0.000146035	0.0421206	0.418159	698.976	88.4273	77.9152	0.516217	0.218108
GRMZM5G831408	344.907	0.191137	0.211494	155.33	3.14636e-05	0.0219894	0.28154	697.768	130.901	237.725	0.243995	0.211811
GRMZM2G155464	2284.33	1.11634e-15	6.29576e-15	-94.4865	0.000202143	0.0447944	0.524915	700.223	91.431	77.5507	0.452396	0.210981
GRMZM2G069618	3611.72	1.39408e-10	4.87714e-10	-229.506	2.01727e-05	0.0183279	0.813252	701.035	110.361	83.0019	0.19746	0.210768
GRMZM2G000603	1790.87	2.81108e-28	3.4867e-27	-67.9636	0.000197299	0.0447944	0.734038	700.141	87.6519	118.437	0.64478	0.209006
GRMZM2G703415	3913.44	2.42053e-09	7.4485e-09	-242.08	4.35685e-05	0.0246311	0.323243	696.623	109.251	139.91	0.302404	0.208369
GRMZM2G060800	3261.17	7.13253e-10	2.31438e-09	-168.96	0.000141672	0.0421206	0.656559	700.168	113.054	129.122	0.275047	0.208356
AC212859.3_FG008	771.853	4.46161e-06	9.38658e-06	95.158	9.85496e-06	0.0134197	0.509057	696.527	113.563	149.661	0.261409	0.206905
GRMZM2G167505	3424.72	3.36199e-10	1.13194e-09	-207.532	5.76328e-05	0.0255426	0.869535	696.39	101.088	132.882	0.378804	0.204501
GRMZM2G062420	-725.017	0.143988	0.162142	231.139	3.53034e-05	0.0237592	0.827986	695.402	96.3973	107.037	0.385051	0.204471
GRMZM5G875732	1948.17	2.26086e-23	2.15202e-22	-74.853	5.2992e-05	0.0246311	0.49202	700.986	112.776	118.525	0.249125	0.203236
GRMZM2G103783	2375.47	1.18779e-14	6.13161e-14	-110.504	0.000194597	0.0447944	0.971194	700.756	92.5041	68.1779	0.403581	0.203092
GRMZM2G053273	-1380.53	0.047629	0.0574297	241.642	9.8847e-05	0.0344113	0.495821	697.458	106.101	139.655	0.343988	0.202453
GRMZM2G066441	303.069	0.245696	0.268173	136.115	3.08532e-05	0.0219894	0.757122	695.446	91.6235	111.131	0.467221	0.202265
GRMZM2G129954	192.122	0.534674	0.558398	111.783	0.000112441	0.0361923	0.706129	697.937	88.9844	114.599	0.574819	0.202092
GRMZM2G078090	729.034	0.000203904	0.000345499	77.2819	0.000116097	0.0361923	0.617676	699.98	106.392	142.072	0.347153	0.201416
GRMZM2G045027	1888.43	7.55952e-25	7.8181e-24	-66.4066	8.86765e-05	0.0342534	0.992464	699.3	100.567	132.6	0.393496	0.200093
GRMZM2G429972	3786.44	2.20345e-09	6.80354e-09	-239.371	5.42206e-05	0.0246311	0.670777	699.073	129.09	163.731	0.208813	0.19665
GRMZM2G341366	53.6152	0.85722	0.867774	135.071	1.25549e-05	0.0134197	0.962836	694.851	93.1238	94.1049	0.383121	0.195176
GRMZM5G879737	3147.86	3.23125e-11	1.20318e-10	-203.073	4.84913e-05	0.0246311	0.54415	698.262	111.157	122.351	0.265057	0.19503
GRMZM2G126471	-1132.45	0.0320295	0.0395911	239.929	4.68763e-06	0.00995395	0.843219	694.763	100.383	88.9911	0.26572	0.194184
GRMZM2G102365	440.35	0.0576009	0.0686562	90.4987	2.88587e-05	0.0218496	0.917016	696.919	93.6167	95.8884	0.399452	0.194148
GRMZM2G105348	1130.58	4.70418e-20	3.62356e-19	62.1873	5.29904e-05	0.0246311	0.792726	697.969	91.0637	104.082	0.47975	0.192853
GRMZM2G069260	-228.358	0.558954	0.581949	190.417	5.26348e-05	0.0246311	0.301018	696.876	95.2209	91.8723	0.38033	0.19276
GRMZM2G033570	4759.28	8.81649e-08	2.27923e-07	-286.369	8.17026e-05	0.0329915	0.614157	697.444	97.7035	89.4214	0.349529	0.192665
GRMZM2G057093	798.019	2.72626e-06	5.89048e-06	84.3031	2.59245e-05	0.0214125	0.345372	698.113	109.572	136.276	0.287443	0.192517
GRMZM2G010075	4247.89	1.13135e-08	3.21919e-08	-294.811	5.29452e-05	0.0246311	0.313402	695.621	94.5227	96.5745	0.401495	0.191227
GRMZM2G130790	-2205.69	0.0198328	0.0252528	374.14	0.000188238	0.0447944	0.95905	697.363	99.7511	112.653	0.386563	0.189777
GRMZM2G042055	3050.3	8.29071e-11	2.96731e-10	-156.702	0.000114907	0.0361923	0.996058	699.494	95.2918	76.2577	0.36157	0.186557
GRMZM2G028535	956.889	9.91813e-10	3.17237e-09	49.5457	0.000199406	0.0447944	0.973661	701.272	96.0542	101.494	0.420583	0.186072
GRMZM2G169927	2630.36	1.28582e-13	6.04205e-13	-151.832	6.67287e-05	0.0281983	0.80779	697.065	93.3691	97.1604	0.428041	0.185511
GRMZM2G369652	-2150.84	0.0160762	0.0207281	360.143	0.000100355	0.0344113	0.942474	698.638	115.329	128.124	0.252979	0.184353
GRMZM2G032484	2851.1	1.81835e-12	7.66263e-12	-177.355	5.33241e-05	0.0246311	0.625918	697.704	98.2862	92.9144	0.340372	0.182651
GRMZM2G063162	588.997	0.01225	0.016051	67.3735	0.000230818	0.0499309	0.592859	700.917	103.324	156.599	0.412645	0.181558
GRMZM2G452016	3624.11	2.81316e-10	9.55296e-10	-271.629	2.80197e-05	0.0218496	0.335842	699.155	93.7855	50.3831	0.276126	0.181252
GRMZM2G392101	387.287	0.167216	0.186361	105.935	0.000208999	0.0457556	0.0875698	700.554	109.494	147.525	0.334576	0.180586
GRMZM2G017305	-295.678	0.485871	0.510363	191.783	9.55469e-05	0.0344113	0.678619	697.549	99.9309	117.222	0.377919	0.179865
GRMZM2G180244	3443.17	3.25153e-10	1.0978e-09	-198.414	5.29502e-05	0.0246311	0.516154	698.219	110.277	123.009	0.273935	0.179776
GRMZM2G014395	13.3888	0.968783	0.971349	134.343	7.33518e-05	0.0302926	0.778322	698.826	95.8266	82.6047	0.358129	0.179224
GRMZM2G435294	1309.53	1.02724e-33	1.60361e-32	26.8882	0.000119506	0.0361923	0.632786	701.103	94.5869	121.365	0.470351	0.178174
GRMZM2G022958	-908.024	0.128527	0.145612	145.304	0.00016219	0.0436437	0.925348	699.317	98.8886	101.657	0.373913	0.17723
GRMZM2G137029	2883.36	1.43853e-11	5.55213e-11	-170.381	0.000111476	0.0361923	0.85769	699.287	104.886	109.271	0.311252	0.176335
GRMZM2G115772	764.746	4.92963e-05	9.10143e-05	99.4508	0.000144058	0.0421206	0.840694	702.743	101.023	74.605	0.286869	0.17515
GRMZM2G144030	-2779.33	0.0112309	0.0147979	336.547	0.00017777	0.0447944	0.874022	697.33	104.098	168.334	0.412255	0.175056
GRMZM2G028156	4293.83	2.70811e-10	9.21345e-10	-307.989	5.09664e-06	0.00995395	0.615551	699.876	116.34	90.055	0.162323	0.174642
GRMZM2G119932	591.69	0.0100251	0.0133036	107.715	0.0001928	0.0447944	0.561637	700.343	101.487	108.671	0.357652	0.173609
GRMZM2G440313	242.285	0.434079	0.459119	124.315	0.000196896	0.0447944	0.959536	699.234	91.1002	84.8542	0.477334	0.173015
GRMZM2G349875	1632.64	9.29998e-40	1.87143e-38	-38.4198	5.17593e-05	0.0246311	0.848293	700.786	94.2096	77.7903	0.362864	0.172313
GRMZM2G047774	4214.31	2.52314e-08	6.91003e-08	-310.632	9.04827e-05	0.0342534	0.401185	696.113	100.223	141.773	0.411951	0.17207
GRMZM2G025680	954.348	7.77478e-10	2.51423e-09	68.7612	0.000199834	0.0447944	0.853703	700.536	90.5721	80.5511	0.479385	0.172006
GRMZM2G040843	-958.708	0.102861	0.118058	216.284	9.63426e-05	0.0344113	0.92617	697.507	93.9015	86.6199	0.404889	0.171953
GRMZM2G074914	2190.61	2.08855e-18	1.44741e-17	-106.114	6.00351e-05	0.0259738	0.863965	697.647	101.689	156.807	0.405359	0.168706
GRMZM2G049798	511.389	0.0318787	0.0394194	111.399	0.000102963	0.0346472	0.942312	699.507	105.408	121.585	0.325019	0.167377
GRMZM2G137847	1843.96	5.67352e-26	6.28619e-25	-75.0006	0.000165274	0.0436437	0.856189	700.57	96.4036	93.5478	0.393439	0.166999
GRMZM2G000264	3001.14	1.82427e-10	6.31166e-10	-148.855	0.000200642	0.0447944	0.698301	698.556	92.4099	103.46	0.491983	0.166824
AC149818.2_FG006	-117.926	0.765782	0.781559	184.581	0.000162892	0.0436437	0.664377	698.209	98.5483	119.112	0.411519	0.166541
GRMZM2G156643	2772.31	8.27851e-12	3.2709e-11	-173.014	0.0001559	0.0436437	0.216451	698.48	102.053	131.443	0.384958	0.164322
GRMZM2G066500	1123.83	7.68571e-17	4.75347e-16	58.9563	0.000165726	0.0436437	0.772988	701.194	107.552	143.696	0.344044	0.16311
GRMZM2G076987	2467.28	1.23509e-14	6.36494e-14	-116.875	9.01091e-05	0.0342534	0.899359	698.733	96.1383	93.7447	0.383324	0.159707
GRMZM2G099005	2507.34	1.61036e-13	7.50456e-13	-145.406	0.000174504	0.0446606	0.799247	699.016	96.3734	100.28	0.409588	0.155357
GRMZM2G052365	1730.02	3.59457e-31	5.06726e-30	-65.155	0.000157333	0.0436437	0.182765	701.443	99.7124	94.7836	0.348474	0.14694
GRMZM5G851807	2893.02	4.16364e-11	1.53184e-10	-178.868	0.000169198	0.0439215	0.532006	699.034	102.374	114.965	0.35578	0.135993
