# Supplementary material for: Using single‐plant‐omics in the field to link maize genes to functions and phenotypes
Source: Mol Syst Biol. 2020 Dec 21;16(12):e9667. doi: 10.15252/msb.20209667 (PMC7751767; doi:10.15252/msb.20209667)
Supplement: Supplementary file 14 — Dataset EV12 [file MSB-16-e9667-s014.xlsx]

## Sheet: 12A. Leaf 16 blade length
Dataset EV12A. Metabolites significantly correlated with leaf 16 blade length. coef.I = intercept of linear mixed effect model, p.I = p-value for the intercept, q.I = BH-adjusted p-value for the intercept, coef.x = slope of linear mixed effect model, p.x = p-value for the slope, q.x = BH-adjusted p-value for the slope, BIC = Bayesian Information Criterion, sigma = estimated noise standard deviati…
Metabolite name	coef.I	p.I	q.I	coef.x	p.x	q.x	p.Moran's I resid.norm	BIC	sigma	range	nugget	R2.fix
X - 23298	2273.52	3.31255e-11	1.30735e-09	-58.5403	3.80605e-06	0.000321883	0.522725	498.332	43.8429	338.218	0.487782	0.363586
X - 24225	-57.0758	0.721849	0.778228	49.7894	3.06621e-07	9.07598e-05	0.492101	495.853	40.8464	85.4497	0.288149	0.346976
nicotinate	4213.32	1.8435e-08	1.98428e-07	-128.316	2.69069e-06	0.000265482	0.923249	496.773	40.267	173.68	0.517375	0.343989
3-methylcytidine	-290.063	0.180445	0.239514	65.8144	9.87271e-07	0.000146116	0.738029	495.264	53.0617	310.913	0.27356	0.329026
X - 23926	-815.243	0.0362532	0.0599495	71.5279	3.94867e-05	0.00111315	0.259518	502.103	54.042	274.455	0.302617	0.293219
imidazole lactate	-466.327	0.0889708	0.132007	67.7466	7.19424e-06	0.000425899	0.439801	505.32	44.2135	44.7859	0.157473	0.28627
chrysoeriol	94.7921	0.527419	0.597002	35.965	2.34944e-06	0.000265482	0.635114	499.881	45.085	110.933	0.27428	0.284972
X - 23927	250.548	0.102639	0.149081	34.3086	9.25765e-05	0.00182028	0.770202	505.961	43.113	170.54	0.519231	0.281119
X - 24215	2521.24	3.20742e-06	1.72618e-05	-65.5358	0.00130999	0.00988736	0.981607	509.672	44.1167	206.704	0.60511	0.270727
X - 24023	2263.64	8.57949e-11	2.98768e-09	-73.0853	6.9588e-06	0.000425899	0.641065	499.753	49.9096	188.269	0.294394	0.258617
X - 23528	-850.219	0.0203454	0.0366093	71.104	1.01887e-05	0.00046398	0.511939	500.799	57.1441	231.864	0.230127	0.256616
X - 23321	-343.483	0.175666	0.233695	62.0841	9.41815e-06	0.00046398	0.487392	500.156	46.3327	196.111	0.377051	0.252329
N-acetylglucosaminylasparagine	-950.68	0.0327383	0.0550599	90.1157	9.53188e-05	0.00182028	0.911132	503.938	45.1578	157.187	0.431848	0.249992
X - 23315	-317.395	0.264089	0.336941	59.1348	8.04238e-05	0.00164176	0.998903	504.151	47.0662	194.232	0.406775	0.247387
trimethylamine N-oxide	-584.983	0.057431	0.0897075	70.8941	6.13262e-06	0.000425899	0.56068	499.75	96.0115	464.693	0.0852131	0.240074
X - 23639	2755.97	4.88999e-08	4.66741e-07	-67.5357	6.39409e-05	0.00145589	0.613368	503.046	47.6048	254.668	0.422903	0.239053
X - 23330	113.971	0.491222	0.563573	41.7145	1.8322e-05	0.00072311	0.379956	502.396	46.6783	173.431	0.364987	0.238215
X - 23900	80.2714	0.669306	0.733819	31.7917	6.69127e-05	0.00146712	0.546952	505.278	49.5577	187.729	0.341613	0.230848
phytosphingosine	-121.078	0.660548	0.728202	43.2359	0.000420828	0.00470057	0.706355	506.736	72.6034	520.906	0.20082	0.229254
ethylmalonate	2332.21	1.95582e-09	3.12932e-08	-71.9246	3.30161e-05	0.00102871	0.630035	501.596	54.3338	480.475	0.345623	0.22763
cysteine	-867.355	0.0318707	0.0537535	88.3982	4.48524e-05	0.00120694	0.69663	502.506	51.7653	209.012	0.309274	0.224473
X - 23213	-863.387	0.00567864	0.0117134	90.7276	2.13837e-07	9.07598e-05	0.796691	493.505	89.1555	431.66	0.0844804	0.223902
X - 23899	-1293.68	0.00839422	0.0165646	82.9159	2.61015e-05	0.000891639	0.701076	501.169	51.4875	249.346	0.32527	0.22286
X - 12100	-293.563	0.256534	0.328009	55.4507	2.2644e-05	0.000837827	0.607645	503.446	68.5554	273.946	0.163633	0.217011
X - 23910	2656.75	7.83435e-08	7.13529e-07	-70.5383	0.000109879	0.00197116	0.972281	503.447	55.7887	386.097	0.323879	0.21591
linolenate (18:3n3 or 3n6)	1811.86	2.4079e-11	1.0182e-09	-33.2683	2.71106e-05	0.000891639	0.693257	503.493	99.8715	504.859	0.0854521	0.214944
arabitol/xylitol	-814.929	0.0965603	0.141845	78.4687	0.000789029	0.00686878	0.97376	506.67	73.7642	462.862	0.192639	0.213508
X - 23329	-1477.51	0.00328262	0.00709237	110.202	9.21293e-06	0.00046398	0.539964	499.736	49.3769	160.295	0.283261	0.213168
X - 21796	-1342.19	0.0663905	0.101297	105.985	0.00296319	0.0156243	0.723201	508.507	55.0279	336.319	0.379367	0.210121
cysteinylglycine	-157.012	0.43049	0.505655	53.3231	6.27384e-07	0.000123804	0.565229	495.397	93.2822	520.549	0.0847493	0.208566
X - 23278	2618.06	3.35641e-07	2.51518e-06	-68.9909	0.000287046	0.00377624	0.815221	506.302	50.3973	186.373	0.352703	0.206458
X - 23934	267.952	0.11699	0.166486	38.108	0.000310497	0.00399596	0.65233	506.488	65.3689	490.159	0.248581	0.205837
X - 20295	1807.35	2.50204e-10	5.92484e-09	-40.602	0.000176393	0.00254694	0.638577	505.512	52.9382	339.831	0.364954	0.203435
X - 23322	-103.305	0.656975	0.725614	52.2486	7.43455e-05	0.00157188	0.572603	503.878	51.5129	254.641	0.345366	0.20203
X - 24221	1631.89	5.18071e-13	7.66744e-11	-33.9417	3.84388e-05	0.00111315	0.787721	504.733	59.1197	234.466	0.226924	0.201238
1,2-dilinoleoyl-GPC (18:2/18:2)	1741.84	7.22824e-12	4.50151e-10	-40.1159	4.78602e-05	0.00123188	0.861685	504.755	61.2371	250.638	0.215997	0.200242
dehydroascorbate	1759.66	1.79269e-11	8.84392e-10	-33.1101	6.31928e-05	0.00145589	0.580837	504.085	65.3954	392.856	0.216826	0.194793
X - 23944	311.436	0.0446283	0.0721857	26.4679	0.000328111	0.00406042	0.642227	508.206	46.8435	207.553	0.457817	0.194268
sphinganine	285.85	0.13533	0.187912	28.8951	0.000458794	0.00480553	0.324117	508.105	113.78	650.511	0.0778825	0.192964
X - 23909	1830.09	4.59645e-10	9.3831e-09	-36.6416	0.000199195	0.0027424	0.85221	505.978	57.181	327.98	0.300201	0.190917
X - 17349	244.038	0.170734	0.228676	26.0096	0.000523131	0.00533906	0.933805	509.111	51.1419	205.307	0.363462	0.187041
X - 23534	2140.03	1.18213e-10	3.68325e-09	-62.378	1.4557e-05	0.000615553	0.929689	502.076	63.9803	261.998	0.186012	0.185707
X - 23610	-137.9	0.610928	0.682395	48.283	0.000358492	0.00433117	0.561725	507.274	54.7061	227.346	0.307842	0.183202
1-palmitoyl-2-linoleoyl-GPC (16:0/18:2)	2307.67	1.62431e-08	1.81432e-07	-58.7043	0.000122403	0.00212056	0.966529	505.505	59.6589	240.501	0.237788	0.1826
X - 21444	1641.31	2.16628e-10	5.3435e-09	-37.4503	0.000553622	0.00541298	0.942125	507.599	56.9961	386.492	0.332405	0.180314
X - 21283	-1782.48	0.00852463	0.016766	118.676	0.000131287	0.00215895	0.776368	503.103	95.3562	540.364	0.103643	0.180265
agmatine	-390.445	0.228673	0.296224	52.412	0.000170392	0.0025218	0.945515	504.957	73.9218	439.993	0.176277	0.177564
1,2-dilinoleoyl-GPA (18:2/18:2)*	2398.1	6.51695e-08	6.02818e-07	-66.1721	0.000195198	0.0027424	0.867099	505.96	73.0846	331.296	0.167218	0.175087
carboxyethyl-GABA	2073.69	4.43169e-09	6.10131e-08	-51.2675	0.000163052	0.00247504	0.733068	505.426	51.2871	238.815	0.356781	0.174512
linoleate (18:2n6)	1967.14	9.73648e-09	1.25304e-07	-41.5571	0.000125371	0.00212056	0.51561	506.305	163.123	707.38	0.0341373	0.172007
4-guanidinobutanoate	-365.281	0.320016	0.399658	47.1393	0.00106187	0.00858572	0.882839	508.344	61.5534	350.986	0.276969	0.169853
X - 23280	1777.48	1.30847e-08	1.54923e-07	-42.0535	0.00126603	0.00973361	0.975301	509.327	49.0717	265.427	0.462506	0.164067
gamma-glutamylalanine	-253.179	0.404301	0.482553	51.1656	0.000377307	0.00446732	0.891953	507.297	57.9831	247.761	0.27388	0.163224
1-palmitoyl-GPI* (16:0)*	160.404	0.473053	0.544143	37.0451	0.00185871	0.011245	0.581531	511.031	47.2084	147.004	0.440667	0.163209
N-delta-acetylornithine	1783.76	1.42898e-09	2.34987e-08	-45.3566	0.000462695	0.00480553	0.496701	507.805	48.9319	193.861	0.401394	0.162886
X - 09789	1466.96	1.91659e-13	5.67312e-11	-24.1541	0.00014087	0.0021946	0.980042	506.022	68.5531	433.466	0.207207	0.162724
2-methylcitrate	1526.11	4.87735e-13	7.66744e-11	-34.9021	0.000104586	0.00193483	0.849357	505.466	68.7804	352.134	0.19099	0.161624
X - 23259	1622.94	1.00002e-10	3.28897e-09	-30.7808	0.000398049	0.00453163	0.92629	508.315	74.3613	358.861	0.170267	0.160165
X - 23208	1551.98	1.71983e-10	5.09069e-09	-25.9201	0.00107322	0.00858572	0.954949	509.663	58.2518	316.525	0.308035	0.158514
X - 23897	-311.12	0.353718	0.435173	48.1263	0.000646395	0.00597625	0.801078	508.019	63.3758	304.611	0.241783	0.156672
2'-deoxycytidine	-637.51	0.113252	0.162337	61.5566	0.000258793	0.00348194	0.525359	505.727	88.8293	481.983	0.121276	0.156602
X - 23257	1585.4	7.6039e-12	4.50151e-10	-27.4246	0.000139375	0.0021946	0.438925	506.559	85.4708	439.024	0.125295	0.156424
X - 23324	206.365	0.26597	0.338611	34.9413	0.000386178	0.0044827	0.596336	507.741	60.5398	291.286	0.260089	0.153397
2'-O-methyladenosine	-29.5255	0.91513	0.930854	49.0753	0.000853992	0.00712061	0.341984	508.097	106.816	601.674	0.0900482	0.151774
X - 24231	-734.295	0.0558801	0.087516	71.1283	6.37749e-05	0.00145589	0.384807	503.766	72.9714	342.126	0.161031	0.150885
citraconate/glutaconate	2410.69	3.31371e-06	1.75153e-05	-68.593	0.00167626	0.0110261	0.890138	511.249	59.12	137.914	0.199748	0.150852
X - 23911	-692.309	0.142556	0.195807	63.9361	0.00131943	0.00988736	0.54168	509.222	53.9858	192.233	0.319597	0.150484
X - 24219	-261.515	0.398651	0.47677	50.8225	0.000454037	0.00480553	0.959191	507.347	51.2648	224.038	0.369443	0.150348
X - 23439	236.693	0.20661	0.271205	34.2698	0.000760878	0.00682485	0.759755	508.99	56.9314	259.59	0.302143	0.147241
galactose 1-phosphate	1656.33	5.68819e-10	1.12247e-08	-38.4113	0.000656176	0.00597625	0.813031	507.728	72.6346	499.057	0.202226	0.145871
X - 23302	-865.747	0.1073	0.15493	71.4467	0.00166724	0.0110261	0.801607	509.107	51.6886	199.768	0.372211	0.14532
1-methyladenosine	-278.679	0.44814	0.521215	57.8744	0.00227876	0.0130974	0.763928	509.41	53.5766	289.851	0.385571	0.143806
serine	-652.789	0.220245	0.287192	57.5786	0.00469958	0.0217355	0.820334	510.241	74.1609	500.7	0.210681	0.143041
glycolate (hydroxyacetate)	1494.82	4.712e-12	3.48688e-10	-33.0504	0.000458084	0.00480553	0.475193	511.222	59.9962	133.554	0.170585	0.142465
X - 23323	-51.5595	0.851055	0.890149	41.3601	0.00109861	0.0086717	0.71987	509.343	56.1883	243.894	0.311762	0.14163
X - 11357	1816.07	2.73423e-07	2.10216e-06	-54.7119	0.00350291	0.0178769	0.732963	510.41	65.9878	566.03	0.282955	0.140538
orotate	2442.68	9.15646e-07	5.89198e-06	-61.7851	0.000780037	0.00686878	0.795853	508.549	57.6421	215.35	0.272858	0.139887
2,4,6-trihydroxybenzoate	1815.75	1.34248e-08	1.55833e-07	-48.1884	0.00101798	0.00837004	0.642457	508.422	58.2425	304.387	0.303952	0.13882
X - 24464	-358.389	0.348107	0.429332	55.182	0.0013823	0.010229	0.842419	508.61	95.438	539.736	0.114721	0.137947
N-acetylmethionine	1498.78	8.11994e-10	1.45054e-08	-39.095	0.00279896	0.0152017	0.696904	510.559	61.8244	501.754	0.316165	0.136744
2-hydroxybutyrate/2-hydroxyisobutyrate	1697.89	3.29691e-09	4.66077e-08	-43.9657	0.0005669	0.00541298	0.924273	508.072	113.315	879.235	0.0870746	0.135757
X - 12686	20.5771	0.93903	0.948645	45.4393	0.0018615	0.011245	0.815675	510.313	65.7386	286.174	0.227789	0.133809
1-linoleoylglycerol (18:2)	1487.36	1.27139e-08	1.54276e-07	-25.8245	0.00062358	0.00585967	0.770196	510.114	186.734	769.554	0.0278887	0.133397
orotidine	-144.612	0.646323	0.716523	54.5649	0.00166855	0.0110261	0.687758	508.834	55.4058	339.959	0.363586	0.132602
guanosine 3'-monophosphate (3'-GMP)	1699.44	2.15923e-10	5.3435e-09	-44.4124	0.000329224	0.00406042	0.690024	507.02	66.4552	328.403	0.213939	0.132153
X - 23552	6.67985	0.978883	0.983869	49.4445	0.000817251	0.00691161	0.815491	508.015	60.9854	319.588	0.272406	0.131872
X - 23301	-700.154	0.175041	0.233388	71.5127	0.00290453	0.0156243	0.705854	509.972	62.1692	270.709	0.261993	0.131436
thiamin (Vitamin B1)	-948.761	0.127694	0.179561	80.665	0.00411298	0.0194791	0.985457	509.62	56.6249	394.772	0.373998	0.13101
X - 23484	360.915	0.0229621	0.0401518	30.247	0.000532103	0.00533906	0.696761	508.201	75.4879	420.583	0.174624	0.130923
1-palmitoyl-2-linoleoyl-GPA (16:0/18:2)*	2134.28	3.81413e-07	2.78761e-06	-53.8642	0.0011486	0.00894697	0.519392	508.142	91.3708	608.805	0.129996	0.129005
beta-guanidinopropanoate	-1115.96	0.0701495	0.106757	97.5104	0.00151487	0.0106783	0.410465	507.998	89.6033	456.584	0.126614	0.126522
X - 23203	-1142.7	0.0507333	0.0809545	102.052	0.000559773	0.00541298	0.988578	506.615	153.604	719.58	0.0417137	0.124711
X - 23228	186.126	0.430098	0.505655	28.0568	0.00373226	0.0185672	0.861224	511.967	58.7724	269.468	0.304994	0.123045
X - 23305	1984.08	1.79447e-07	1.43557e-06	-55.236	0.00145717	0.01052	0.773308	509.229	68.1306	321.804	0.214718	0.122073
pyridoxate	2086.6	4.0465e-07	2.88618e-06	-56.9684	0.00141954	0.0103749	0.945199	508.377	86.8516	537.311	0.141941	0.121835
X - 12450	1761.82	4.96701e-08	4.66741e-07	-47.107	0.00201788	0.0118276	0.738822	510.09	95.6031	470.919	0.11174	0.121481
glucose 6-phosphate	1359.41	3.77848e-12	3.19551e-10	-22.8176	0.0015626	0.0108778	0.942848	510.3	77.3886	487.488	0.180453	0.121348
pyridoxine (Vitamin B6)	2057.28	2.55828e-06	1.42878e-05	-55.66	0.00393063	0.0188352	0.746371	510.282	56.6746	312.321	0.349943	0.120898
tryptophan	33.7882	0.888373	0.91305	36.2397	0.000800585	0.00686878	0.669624	511.78	56.5376	113.867	0.187529	0.120882
X - 23906	-71.2937	0.823052	0.863913	39.84	0.00372557	0.0185672	0.754827	511.588	57.8956	236.984	0.303528	0.120794
1-methyladenine	-370.348	0.428076	0.505346	50.2951	0.00753217	0.0317831	0.968056	511.764	104.833	545.176	0.100239	0.120505
asparagine	-153.436	0.634404	0.705953	40.7826	0.00184509	0.011245	0.988495	510.168	68.1963	325.179	0.217285	0.119943
X - 23318	-1983.48	0.0354226	0.05874	122.549	0.00293445	0.0156243	0.57497	509.592	51.6253	140.412	0.327026	0.118778
mannose 6-phosphate	1396.16	1.72487e-11	8.84392e-10	-27.8335	0.00151517	0.0106783	0.933277	509.864	82.8523	563.484	0.160662	0.118205
1-stearoyl-2-linoleoyl-GPC (18:0/18:2)*	1740.32	1.56191e-08	1.77817e-07	-41.3081	0.00162413	0.0110261	0.631602	509.867	63.6308	301.865	0.249402	0.11785
cryptochlorogenic acid	345.578	0.0927547	0.136935	27.0072	0.00859922	0.0351085	0.81168	513.147	54.2617	278.676	0.394276	0.116564
X - 23334	380.192	0.0183295	0.0332855	23.9314	0.00158022	0.0108778	0.732623	510.915	56.1928	253.487	0.321597	0.116178
X - 23307	1711.06	1.16174e-06	7.23945e-06	-47.5025	0.0101342	0.0394701	0.859585	512.38	58.8709	276.195	0.321101	0.114997
X - 23219	521.579	0.000324089	0.000935906	19.5674	0.00391535	0.0188352	0.906892	512.961	73.6361	675.246	0.231657	0.114693
fumarate	1953.2	1.59009e-06	9.41333e-06	-49.8492	0.00434087	0.0202346	0.774747	512.607	60.6841	180.552	0.236842	0.113964
X - 13703	267.403	0.223269	0.290496	23.1844	0.00527753	0.0238496	0.980341	512.631	59.0648	299.025	0.316028	0.113656
2-linoleoylglycerol (18:2)	1425.48	3.30663e-09	4.66077e-08	-23.255	0.00173249	0.0110283	0.967318	511.417	152.984	717.597	0.0441301	0.111889
N-acetylhistidine	-124.614	0.701495	0.760595	51.2338	0.00192029	0.0113681	0.950855	509.288	102.201	587.098	0.102227	0.111492
indole-3-carboxylic acid	-742.292	0.16808	0.22666	86.5295	0.00298235	0.0156243	0.468511	508.978	94.8339	531.656	0.119813	0.111214
phenylpyruvate	1432.08	4.51536e-10	9.3831e-09	-28.2599	0.00428502	0.0201328	0.954204	511.594	64.5069	382.017	0.270245	0.11118
X - 23245	156.411	0.498722	0.569968	45.3305	0.00172658	0.0110283	0.847329	509.068	74.0932	474.83	0.198924	0.111149
N-acetylalanine	2298.67	8.2936e-06	3.92785e-05	-70.1394	0.0035849	0.018139	0.948095	509.438	76.7672	535.709	0.195926	0.110012
X - 23939	-134.259	0.726535	0.779183	48.2132	0.00842178	0.0346229	0.945	511.768	87.2768	483.57	0.147197	0.109673
N-acetylarginine	2697.35	0.000218587	0.000652005	-75.2392	0.0100137	0.0392592	0.775135	511.894	50.6593	197	0.434084	0.109568
X - 24229	2398.76	7.23207e-06	3.53834e-05	-64.356	0.00266868	0.014765	0.970439	509.673	67.1951	332.083	0.23044	0.107927
3'-CMP	1928.6	1.64208e-07	1.35015e-06	-48.1093	0.00172627	0.0110283	0.929015	509.265	78.1233	430.07	0.171188	0.107488
lactate	307.217	0.120611	0.17041	28.0967	0.00342718	0.0176425	0.862076	511.237	60.6335	378.867	0.309901	0.107465
tryptamine	584.438	3.13396e-05	0.00012206	16.6308	0.00756995	0.0317831	0.941243	513.913	79.4921	640.527	0.196847	0.106701
guanine	1687.83	1.67635e-08	1.83777e-07	-42.0919	0.0022634	0.0130974	0.883503	509.694	67.1619	415.739	0.24411	0.106547
sedoheptulose	2302.82	2.54692e-06	1.42878e-05	-58.439	0.00181667	0.011245	0.949864	508.944	110.931	657.028	0.0877402	0.106202
X - 24260	2472.9	8.67045e-06	4.07373e-05	-70.3429	0.00252803	0.0143903	0.796732	508.869	62.5586	390.993	0.285723	0.105434
putrescine	86.9845	0.751411	0.801505	38.6704	0.00379443	0.0187192	0.926496	510.724	79.6803	495.769	0.176342	0.105003
3'-AMP	1357.98	5.34133e-11	1.97629e-09	-28.8737	0.00387197	0.0188352	0.729332	511.563	80.3475	445.676	0.168017	0.104545
phosphate	2216.11	1.60029e-05	7.01756e-05	-49.1928	0.00606218	0.0269835	0.774257	510.964	68.1268	438.454	0.250415	0.104492
ribitol	1670.39	2.09002e-08	2.17069e-07	-35.9941	0.00264757	0.014765	0.904839	511.054	73.9107	354.22	0.187495	0.104153
X - 23326	-239.507	0.499761	0.570055	57.0904	0.00180409	0.011245	0.928493	508.948	92.4114	526.514	0.123925	0.10333
X - 23202	288.506	0.169934	0.228191	37.4409	0.00275905	0.0151237	0.628129	510.347	93.058	583.982	0.128027	0.103163
X - 24234	1649.86	1.11522e-06	7.06601e-06	-34.0161	0.0131909	0.0491133	0.771314	513.034	60.2588	365.259	0.331626	0.102842
X - 23340	-901.365	0.119491	0.169231	75.558	0.0026164	0.0147515	0.790626	508.88	72.7708	420.257	0.204205	0.102714
X - 23226	1264.95	1.1229e-12	1.32952e-10	-18.3028	0.00394521	0.0188352	0.947017	512.278	76.4215	472.092	0.19181	0.101912
isovitexin	-209.156	0.610371	0.682395	52.327	0.00913805	0.0366923	0.907947	511.591	60.7608	367.652	0.32006	0.101446
inosine	1637.68	6.10384e-07	4.15342e-06	-38.7313	0.0112945	0.0428612	0.992676	512.447	66.8536	407.265	0.263831	0.100745
N-acetylasparagine	2568.86	7.8122e-06	3.76002e-05	-87.8904	0.00191457	0.0113681	0.978128	512.16	57.4651	102.841	0.171263	0.0988449
1-palmitoyl-GPG (16:0)*	387.321	0.0387314	0.063869	20.6426	0.00727675	0.0312053	0.566766	513.583	55.3261	254.544	0.361998	0.0973267
valylglutamine	1439.32	6.78838e-09	8.93049e-08	-30.147	0.00917308	0.0366923	0.860021	512.612	66.2619	422.843	0.269745	0.097065
X - 23512	-161.979	0.669525	0.733819	48.0429	0.00728732	0.0312053	0.729199	512.034	57.73	252.668	0.323166	0.0967155
xylose	237.871	0.35737	0.438019	36.1816	0.0127211	0.047664	0.58421	512.867	59.6675	369.43	0.340256	0.0965811
X - 12695	-546.567	0.320672	0.399658	69.3936	0.0106141	0.0405391	0.747984	512.045	76.5482	690.515	0.222714	0.0956502
2-hydroxystearate	1639.16	4.44065e-07	3.1296e-06	-30.9389	0.00944281	0.0375177	0.565666	512.652	88.1959	564.79	0.150993	0.0947951
luteolin	326.171	0.098367	0.144142	28.1884	0.00480384	0.0220455	0.882414	512.471	56.7432	245.976	0.328222	0.0947754
palmitoylcholine	1644.81	2.03486e-07	1.58505e-06	-43.3394	0.00732691	0.0312053	0.438153	511.516	71.313	450.947	0.22858	0.0943348
salicylate	1409.51	2.03652e-09	3.17268e-08	-25.4746	0.00801038	0.0331619	0.71348	512.813	67.4929	484.335	0.26646	0.0895105
1,2-dilinoleoyl-GPE (18:2/18:2)*	1480.83	1.01895e-08	1.28344e-07	-31.6915	0.00684351	0.0300101	0.793743	512.144	84.2953	496.901	0.159145	0.0891597
X - 23230	1967	2.74851e-06	1.52067e-05	-60.8292	0.00502162	0.0228677	0.941281	510.968	104.17	516.266	0.0984026	0.0865416
X - 23965	-378.526	0.423069	0.500914	48.8825	0.00912278	0.0366923	0.951894	512.351	58.2659	254.509	0.319754	0.0858376
1-palmitoyl-2-linoleoyl-GPE (16:0/18:2)	1710.95	5.73735e-07	3.99589e-06	-39.1857	0.00777623	0.0324192	0.988877	512.112	67.9939	358.578	0.240543	0.0855981
maleate	2027.56	1.31498e-06	8.02546e-06	-54.5297	0.00311144	0.0161576	0.625943	512.084	53.6359	115.994	0.252677	0.0849548
p-hydroxybenzaldehyde	1450.09	4.77165e-09	6.42004e-08	-27.8132	0.00590107	0.0264654	0.954555	512.193	95.566	613.662	0.12641	0.084112
1-palmitoyl-2-linoleoyl-GPG (16:0/18:2)	1758.05	5.89686e-07	4.05923e-06	-37.6397	0.00626135	0.0276621	0.625114	512.218	73.0377	353.743	0.200309	0.0797419
guanosine 2'-monophosphate (2'-GMP)*	1388.04	2.3019e-09	3.49417e-08	-29.1557	0.0104062	0.040003	0.896433	513.044	64.6139	353.971	0.274403	0.075812
sinapate	-199.738	0.630101	0.702486	61.2699	0.0100101	0.0392592	0.79378	511.31	72.6625	458.4	0.222816	0.0756566
adenosine-2',3'-cyclic monophosphate	1590.26	1.47057e-07	1.24368e-06	-32.5563	0.0072292	0.0312053	0.803853	512.78	110.58	546.819	0.0888956	0.0732434
X - 23231	211.956	0.468142	0.541289	37.1383	0.0135368	0.049775	0.841257	513.542	129.294	623.169	0.0669241	0.0697865
5'- GMP	1322.06	8.33081e-10	1.45054e-08	-24.7967	0.0135033	0.049775	0.748723	513.61	75.4466	454.204	0.206276	0.0685741
guanosine-2',3'-cyclic monophosphate	1634.87	6.42427e-07	4.32178e-06	-35.7595	0.0102857	0.0397983	0.997513	513.108	105.805	523.857	0.0983646	0.0678574
X - 23347	51.92	0.874983	0.903152	40.7183	0.0122624	0.0462379	0.875992	512.774	74.5423	390.511	0.202471	0.0667165

## Sheet: 12B. Leaf 16 blade width
Dataset EV12B. Metabolites significantly correlated with leaf 16 blade width. coef.I = intercept of linear mixed effect model, p.I = p-value for the intercept, q.I = BH-adjusted p-value for the intercept, coef.x = slope of linear mixed effect model, p.x = p-value for the slope, q.x = BH-adjusted p-value for the slope, BIC = Bayesian Information Criterion, sigma = estimated noise standard deviatio…
Metabolite name	coef.I	p.I	q.I	coef.x	p.x	q.x	p.Moran's I resid.norm	BIC	sigma	range	nugget	R2.fix
X - 23298	299.574	3.77783e-09	7.45493e-07	-9.56021	1.67652e-06	0.000248126	0.611764	320.28	7.73602	425.886	0.382833	0.350066
nicotinate	609.465	1.01232e-07	5.4481e-06	-20.6736	1.4249e-06	0.000248126	0.654	318.122	7.95118	368.398	0.341206	0.319421
arabitol/xylitol	-274.088	0.000235833	0.00154745	15.9912	6.1277e-06	0.000403067	0.794425	321.87	10.0189	365.532	0.210581	0.309796
agmatine	-209.675	4.53521e-06	8.1359e-05	11.6144	4.76171e-09	2.81893e-06	0.711213	310.873	10.3393	349.337	0.139401	0.300844
3-methylcytidine	-107.972	0.00340634	0.0137181	10.1315	2.97551e-06	0.000251643	0.0839274	320.679	9.7289	451.552	0.22976	0.284184
imidazole lactate	-138.469	0.00276708	0.0114553	10.6655	1.1454e-05	0.000616434	0.542885	323.5	10.4248	588.525	0.22513	0.272015
adenosine	-289.962	0.00141846	0.00661205	16.0648	9.53246e-05	0.00270698	0.447435	326.43	9.82031	516.236	0.275094	0.250766
X - 23580	280.068	9.12167e-09	1.08001e-06	-8.32709	4.24799e-06	0.000314351	0.35524	322.884	11.5767	400.873	0.152132	0.247422
dehydroascorbate	237.859	1.63107e-10	9.65596e-08	-6.25592	6.30089e-07	0.000186506	0.533251	319.484	10.8476	413.843	0.162754	0.239882
X - 23208	202.621	6.4855e-09	9.59854e-07	-5.0423	3.46897e-05	0.00146688	0.672336	326.921	9.85094	381.43	0.239886	0.215072
X - 23910	370.885	6.63674e-07	1.96448e-05	-11.8711	3.11915e-05	0.00142041	0.875558	324.815	9.50341	397.803	0.262471	0.214616
X - 23934	-33.0418	0.21723	0.342934	6.4594	0.000115865	0.00298227	0.840442	328.496	10.4275	529.571	0.242746	0.210151
X - 23219	-11.1838	0.567083	0.682344	4.41121	1.47082e-05	0.000725603	0.897851	325.857	11.2605	639.774	0.195545	0.206422
X - 24234	253.37	2.84139e-07	1.1214e-05	-8.04671	9.60246e-05	0.00270698	0.856527	327.921	9.62907	359.85	0.261909	0.206372
N-acetylhistidine	-161.655	0.000971926	0.00491606	11.6947	2.19165e-06	0.000251643	0.219674	320.78	17.8208	757.767	0.067697	0.205916
2-aminoadipate	-246.054	0.000240483	0.00154745	14.4634	2.62407e-06	0.000251643	0.335399	321.306	19.037	629.035	0.0558211	0.196386
X - 24225	-44.9889	0.157725	0.268051	6.26146	0.000335511	0.00601121	0.732887	330.397	9.23156	411.855	0.318069	0.194388
X - 23220	237.853	7.61397e-08	5.0502e-06	-8.4437	4.80585e-05	0.00177816	0.347747	326.228	10.6713	513.826	0.218811	0.193968
X - 23926	-153.252	0.0202718	0.0535754	9.50238	0.000794983	0.00887982	0.845317	330.936	10.3955	444.037	0.254212	0.188703
X - 23604	224.532	8.53074e-08	5.0502e-06	-7.67846	6.35868e-05	0.00221432	0.834453	327.021	12.5948	534.011	0.153299	0.188572
X - 20295	224.651	8.05274e-08	5.0502e-06	-6.6761	8.58038e-05	0.00270698	0.795336	328.017	9.51088	363.983	0.268991	0.18775
cysteine	-192.966	0.0045084	0.0171088	13.4359	0.000133876	0.00317018	0.979897	327.114	10.9908	466.938	0.208489	0.185425
N-acetylglutamate	260.674	5.38444e-07	1.67768e-05	-7.93019	0.00010727	0.00288655	0.95703	328.399	13.1072	461.55	0.137787	0.185422
arabonate/xylonate	-249.825	0.0125129	0.037988	13.1054	0.00149951	0.0130546	0.680169	331.676	9.07482	405.948	0.355316	0.17967
X - 23900	-43.899	0.154999	0.265956	4.65472	0.000240614	0.00474812	0.968532	330.952	9.41138	326.7	0.282677	0.178131
X - 24260	419.161	3.24452e-07	1.12986e-05	-15.3734	1.13183e-05	0.000616434	0.229173	322.421	10.0874	426.414	0.221447	0.176277
X - 21796	-263.89	0.0272426	0.0671984	15.992	0.00534508	0.0313296	0.990751	333.309	10.1921	477.003	0.296816	0.17292
X - 23315	-93.077	0.0582604	0.121873	8.17107	0.000995891	0.0103433	0.645252	331.842	9.52885	448.673	0.317446	0.170781
X - 23275	270.388	1.22864e-05	0.000169152	-8.42158	0.000742282	0.00863987	0.716293	331.304	13.8853	536.407	0.137416	0.169016
chrysoeriol	-25.3359	0.361024	0.481365	4.53726	0.000545926	0.00788264	0.682171	332.208	9.17598	335.425	0.314329	0.165987
phosphate	359.051	2.43642e-06	4.97366e-05	-10.5841	9.52923e-05	0.00270698	0.332505	327.843	10.5851	358.716	0.209654	0.165461
methylphosphate	469.393	0.0001759	0.00126991	-16.0398	0.00123876	0.0112823	0.742384	330.795	9.62513	436.425	0.310587	0.164827
X - 23947	417.841	1.02765e-05	0.000145175	-14.1343	0.000159432	0.00349568	0.518396	328.029	12.4421	686.644	0.177359	0.163486
4-guanidinobutanoate	-131.709	0.0278985	0.0685308	7.68699	0.000835149	0.0091557	0.942698	331.477	10.5005	474.997	0.253519	0.163029
X - 21444	193.769	3.18654e-07	1.12986e-05	-6.00486	0.000490814	0.00764637	0.649948	331.062	9.7602	425.69	0.285544	0.162097
X - 23321	-92.5874	0.0400651	0.0899856	8.37267	0.000367615	0.00604522	0.528443	329.976	9.27358	388.791	0.311282	0.16047
1-methyladenosine	-132.026	0.0233883	0.0600435	10.2025	0.000596303	0.00797019	0.626262	330.553	9.13022	359.067	0.324592	0.15954
X - 21283	-351.507	0.00165803	0.0074928	18.7954	0.000185887	0.00393018	0.862389	327.133	12.3425	503.156	0.165607	0.159258
X - 12100	-90.419	0.0392708	0.0890344	7.70622	0.000252681	0.00482539	0.819737	329.957	12.6625	439.827	0.152822	0.156574
X - 24219	-121.581	0.014587	0.0429626	8.67039	0.00014653	0.00333638	0.914771	328.725	10.0405	355.393	0.241348	0.153153
pseudouridine	-94.2041	0.0496818	0.106951	8.76273	0.000626689	0.00797019	0.791707	330.832	12.0183	461.326	0.181453	0.149511
X - 23610	-80.1216	0.0688367	0.139083	7.24208	0.000679093	0.00820455	0.86764	331.501	10.3321	378.664	0.245842	0.14797
gentisic acid-5-glucoside	232.329	9.25507e-07	2.38217e-05	-6.17713	0.00030949	0.00572557	0.805575	330.507	11.13	404.94	0.20274	0.144835
X - 23852	237.229	1.28258e-06	3.16369e-05	-6.6173	0.000345239	0.00601121	0.744817	331.072	11.5166	380.417	0.185587	0.144744
X - 23278	314.497	0.000137284	0.00104195	-9.58368	0.00257025	0.0181142	0.752542	332.969	10.0003	415.728	0.289187	0.144398
trimethylamine N-oxide	-115.855	0.0326288	0.0766517	9.03576	0.000601521	0.00797019	0.928436	330.758	13.6489	540.114	0.1418	0.143254
galactose 1-phosphate	203.153	1.48624e-07	7.3321e-06	-6.51009	0.000215598	0.00440118	0.433973	329.736	11.2073	413.125	0.197258	0.141941
X - 23324	-36.0218	0.229765	0.354472	5.6151	0.00035814	0.00604522	0.596436	330.896	10.7292	395.542	0.2209	0.14081
gamma-glutamylalanine	-101.537	0.0429616	0.0949003	7.84716	0.000676786	0.00820455	0.530981	331.176	10.2895	397.16	0.251111	0.139259
cysteinylglycine	-72.4428	0.0387776	0.0882937	7.37147	4.59714e-05	0.00177816	0.352433	326.741	13.0316	500.259	0.137331	0.137701
tryptamine	12.8413	0.533945	0.657163	3.1667	0.00115001	0.0109807	0.450084	334.558	14.0105	728.043	0.150652	0.135566
X - 23484	-19.1842	0.433227	0.561205	5.27005	0.000125552	0.00309695	0.88132	329.293	12.9303	474.906	0.144149	0.135362
X - 17349	-17.4385	0.535887	0.658185	3.67525	0.00149716	0.0130546	0.798366	333.987	10.346	469.973	0.268925	0.135347
X - 23350	192.77	3.92124e-06	7.2543e-05	-6.19893	0.0020128	0.0156787	0.893976	333.723	11.292	397.308	0.21237	0.1352
saccharopine	2.53875	0.901051	0.940959	3.64074	0.000443055	0.00708888	0.822269	332.455	10.6861	366.786	0.221164	0.134422
thiamin (Vitamin B1)	-241.861	0.0143049	0.0425554	13.844	0.00168376	0.0142398	0.395717	331.642	9.56583	374.713	0.307467	0.133977
X - 23909	206.694	2.90346e-06	5.72949e-05	-5.19538	0.00114992	0.0109807	0.678958	332.78	10.5244	438.683	0.250333	0.132651
2-hydroxystearate	219.419	6.01963e-06	0.000104812	-6.11951	0.00109626	0.0109227	0.336821	332.551	13.0748	584.912	0.164327	0.131391
X - 23439	-29.3382	0.329302	0.451283	5.41791	0.000791951	0.00887982	0.827442	332.249	10.607	397.534	0.235559	0.130578
X - 23639	306.887	0.000117747	0.000938231	-8.42862	0.0025045	0.0180813	0.676907	333.334	9.31046	377.551	0.335384	0.129686
X - 24213	319.1	0.000187121	0.00129388	-11.471	0.00310079	0.0208598	0.7782	333.109	9.76671	362.865	0.298513	0.12767
nicotinamide riboside	-16.8102	0.533717	0.657163	3.70923	0.000959341	0.0101416	0.782912	333.224	10.8979	508.3	0.238404	0.127608
X - 24753	-183.402	0.0503043	0.107899	10.0984	0.00684922	0.0355934	0.719517	334.411	11.1338	474.397	0.242877	0.126922
X - 23927	1.68014	0.9492	0.96886	3.88479	0.00685413	0.0355934	0.850842	336.574	9.31954	376.612	0.350705	0.126762
2'-deoxycytidine	-157.798	0.018992	0.0517759	9.27637	0.000744313	0.00863987	0.982999	331.048	12.5047	475.784	0.168426	0.124324
isoleucine	-93.8078	0.0654917	0.134156	6.23845	0.00120654	0.01119	0.822936	332.884	13.2107	468.177	0.151256	0.123532
X - 23271	322.555	0.000237985	0.00154745	-9.06075	0.00353953	0.0225312	0.872437	333.739	10.4323	384.751	0.260143	0.121437
X - 23257	175.21	2.26254e-07	9.56732e-06	-4.0454	0.000615333	0.00797019	0.471467	332.387	12.7729	489.436	0.160384	0.121212
X - 23944	-3.84178	0.881485	0.930195	3.56109	0.00301574	0.0205209	0.855937	335.38	9.43636	366.699	0.325009	0.120466
N-alpha-acetylornithine	182.141	1.9492e-06	4.59832e-05	-5.02917	0.00180628	0.0148516	0.622769	333.661	11.5377	450.869	0.207692	0.120341
2-hydroxypalmitate	251.186	5.45035e-05	0.000504158	-6.27492	0.00249773	0.0180813	0.339197	333.969	14.684	581.209	0.130803	0.118772
histidine	-49.263	0.229928	0.354472	5.17567	0.00286452	0.0199505	0.927897	334.495	13.9131	552.146	0.146342	0.117984
X - 23340	-247.785	0.00731396	0.0248843	13.5252	0.000632768	0.00797019	0.437276	329.949	12.0884	471.439	0.180187	0.114287
N-acetylmethionine	168.173	2.06742e-06	4.59832e-05	-6.0916	0.00324022	0.0211219	0.90278	334.298	10.0725	446.862	0.292952	0.114118
nicotinamide	394.569	0.00113337	0.00555408	-12.2035	0.00703051	0.0358799	0.541418	334.262	10.9487	394.104	0.240814	0.112653
glucose 6-phosphate	149.275	5.38678e-08	5.0502e-06	-3.71672	0.00120973	0.01119	0.737081	333.624	11.4346	441.154	0.207069	0.110768
orotidine	-88.3078	0.0823158	0.162654	8.54603	0.00185891	0.015075	0.687224	332.783	10.0093	377.773	0.277488	0.110544
X - 24023	226.513	5.12655e-05	0.000489503	-8.09409	0.00406184	0.0253117	0.492056	334.073	10.2578	403.393	0.275723	0.11029
X - 23906	-80.5451	0.108325	0.200849	6.42119	0.0025375	0.0180988	0.554459	334.331	11.1035	366.99	0.218967	0.109955
X - 09789	153.871	7.09023e-08	5.0502e-06	-3.38272	0.00110703	0.0109227	0.981766	333.609	11.1166	441.626	0.22024	0.108713
X - 23528	-112.53	0.0852273	0.165969	7.62805	0.00502687	0.0297591	0.957606	334.738	11.5292	406.766	0.21201	0.108121
1,2-dilinoleoyl-GPA (18:2/18:2)*	271.095	9.44297e-05	0.000798606	-8.66911	0.00301421	0.0205209	0.912319	333.523	12.4809	465.623	0.178897	0.10776
guanosine 3'-monophosphate (3'-GMP)	199.556	5.06174e-07	1.66475e-05	-6.87738	0.000543016	0.00788264	0.612136	332.292	11.2044	342.88	0.197068	0.10747
1-palmitoyl-2-linoleoyl-GPA (16:0/18:2)*	265.078	3.37088e-05	0.000369548	-8.36088	0.00166316	0.0142398	0.50791	332.457	11.6319	482.94	0.20694	0.106892
X - 23230	280.434	9.31163e-06	0.000141346	-11.7634	0.000533804	0.00788264	0.74583	330.708	15.1584	496.389	0.108942	0.106671
carboxyethyl-GABA	231.331	1.96256e-05	0.000247199	-6.80643	0.00213165	0.0161786	0.811681	333.391	10.1381	393.449	0.273571	0.106292
X - 23307	205.945	0.000103593	0.000851762	-7.63106	0.00875916	0.0425035	0.591339	335.522	10.6128	386.809	0.260511	0.106263
UMP	28.7666	0.067433	0.136713	2.54972	0.00135056	0.0121141	0.629909	334.577	11.202	428.782	0.216625	0.105654
lysine	-317.513	0.0109183	0.034381	15.0445	0.00192837	0.0152212	0.842322	332.547	13.4657	420.231	0.143866	0.105453
4-hydroxybenzoate	229.24	4.82633e-05	0.000489503	-8.42319	0.00346179	0.0222759	0.841545	333.743	11.8655	531.332	0.209907	0.105065
X - 12906	403.924	0.00113521	0.00555408	-14.8001	0.00650651	0.0353314	0.899397	334.264	11.5858	617.319	0.238902	0.104804
S-methylmethionine	-156.493	0.0181066	0.0498267	8.75268	0.000619	0.00797019	0.675462	331.336	14.7141	501.259	0.117468	0.104479
riboflavin (Vitamin B2)	-437.166	0.00415544	0.0159741	24.2211	0.000934209	0.0100555	0.295194	329.545	12.6753	476.494	0.165038	0.104475
X - 11357	207.707	0.000118864	0.000938231	-7.99668	0.00773048	0.0384575	0.778651	336.304	12.2433	709.002	0.221152	0.104171
X - 23305	243.727	2.47437e-05	0.000300123	-8.58689	0.00190764	0.0152212	0.358859	332.888	11.9909	432.794	0.188488	0.104141
X - 23753	188.512	9.87648e-06	0.000145175	-5.76436	0.00388692	0.0244794	0.628356	334.913	10.1496	363.099	0.275059	0.103442
X - 23330	-12.9837	0.668276	0.768193	4.68082	0.00482061	0.0288263	0.614415	335.596	9.71583	366.146	0.309228	0.102907
X - 23899	-181.023	0.0331377	0.0775395	9.64492	0.00320335	0.0211219	0.972626	333.267	11.588	492.287	0.216133	0.101889
cytidine	-345.4	0.0214009	0.056059	16.1427	0.00576319	0.0328058	0.791914	333.282	11.8856	531.884	0.213911	0.0997364
mannitol/sorbitol	-81.6442	0.145174	0.250563	6.75477	0.00612336	0.0341984	0.586799	335.703	12.437	400.954	0.179031	0.0984148
X - 23728	-139.471	0.0291031	0.0700368	9.00133	0.00109127	0.0109227	0.307833	331.621	12.0573	496.866	0.188455	0.0984109
quinate	331.842	0.00127856	0.00610409	-8.71912	0.0105142	0.0475146	0.233645	335.643	11.2381	391.438	0.230217	0.0980624
X - 23318	-364.718	0.0166469	0.0473797	18.7257	0.00437869	0.0264508	0.81316	332.614	11.6095	423.804	0.209523	0.096623
xylose	-37.1616	0.358067	0.4785	6.15958	0.00699165	0.0358799	0.959667	335.788	9.93962	349.348	0.294422	0.0963904
2'-O-methyladenosine	-52.4892	0.253482	0.377988	6.60619	0.00656496	0.0353314	0.772234	335.303	13.129	560.029	0.173773	0.0958337
mannose 6-phosphate	150.847	2.10751e-07	9.56732e-06	-4.29273	0.00208199	0.016007	0.552975	334.243	11.7607	452.511	0.200172	0.0956252
5-oxoproline	-65.5935	0.211801	0.337967	6.5265	0.0089748	0.0428474	0.800197	335.83	10.8199	398.811	0.251039	0.0952861
X - 23238	-138.49	0.0376103	0.087315	9.41447	0.00178249	0.0148516	0.883324	332.427	11.4921	439.118	0.208016	0.0947873
FMN	191.225	5.70649e-05	0.000519729	-6.89701	0.00886724	0.0426781	0.969625	335.858	10.1547	361.297	0.284876	0.0940508
asparagine	-82.0598	0.12681	0.225474	6.06919	0.00433151	0.0264356	0.453548	334.752	11.9439	455.74	0.199912	0.0939832
valine	-58.2238	0.220124	0.346578	4.95551	0.00624671	0.0345612	0.998993	335.673	11.2753	455.137	0.232143	0.0935389
leucine	-101.502	0.103827	0.193897	6.57401	0.00568559	0.0326783	0.848883	335.152	11.4853	414.263	0.216043	0.0930914
X - 23323	-53.7084	0.237863	0.363862	5.61039	0.00592005	0.0333778	0.993909	335.481	10.4587	390.63	0.265658	0.0927068
FAD	215.708	1.43582e-05	0.000188891	-8.09725	0.00232899	0.0174527	0.762997	333.349	11.6896	418.901	0.199946	0.0916223
N-delta-acetylornithine	186.498	3.66869e-05	0.000394885	-5.70989	0.00766753	0.0384575	0.885242	335.891	9.90612	437.027	0.315415	0.0895923
X - 23334	-1.63116	0.94927	0.96886	3.55819	0.00324678	0.0211219	0.909137	335.534	10.728	385.461	0.242708	0.0892128
guanosine 2'-monophosphate (2'-GMP)*	165.966	8.74634e-07	2.35356e-05	-5.40073	0.00240516	0.0177982	0.634907	334.432	10.9328	372.925	0.227302	0.0888522
X - 15754	-5.41438	0.858422	0.920626	3.33878	0.00932232	0.0434552	0.761435	337.106	10.8711	450.469	0.25675	0.0885729
alpha-hydroxyisovalerate	-102.526	0.111012	0.203464	9.59017	0.00683877	0.0355934	0.736365	334.659	13.728	572.716	0.15833	0.0885048
X - 23322	-38.5247	0.349435	0.470149	5.8997	0.00734967	0.0371881	0.723569	335.63	10.3597	419.81	0.279514	0.0884112
ethylmalonate	224.834	0.000216849	0.00144589	-7.56408	0.00917521	0.0431089	0.969222	335.761	10.387	498.832	0.294477	0.0866231
2-dimethylaminoethanol	-94.0945	0.131714	0.23138	7.95631	0.00830954	0.0409937	0.904728	335.298	9.99242	426.167	0.307846	0.0859968
2-hydroxybutyrate/2-hydroxyisobutyrate	180.823	1.37212e-05	0.000184612	-5.89951	0.00430652	0.0264356	0.800302	334.94	13.9211	593.63	0.152002	0.0844455
N-acetylglutamine	231.578	0.000109901	0.000891254	-8.50357	0.00555338	0.0322314	0.976652	334.428	11.5575	496.392	0.223369	0.0824911
X - 24464	-91.1221	0.155441	0.265956	7.22506	0.0111672	0.0497064	0.724517	335.849	12.2118	482.662	0.201089	0.0823338
X - 23557	-13.3552	0.6743	0.772119	4.21897	0.00646151	0.0353314	0.99507	336.22	10.8248	395.354	0.246604	0.081631
X - 24221	151.125	6.44822e-06	0.000106134	-3.52637	0.00995798	0.0456986	0.664842	337.258	12.152	437.356	0.197052	0.0786212
X - 13874	-86.5908	0.158888	0.268747	7.16732	0.0102078	0.0464846	0.956206	335.737	11.6195	497.208	0.226693	0.076399
glucose	343.107	0.000764292	0.00403983	-9.63043	0.00674977	0.0355934	0.744005	334.474	11.8119	487.668	0.213101	0.0755219
X - 23534	199.562	8.79174e-05	0.000765399	-6.263	0.00868187	0.0424766	0.761492	335.864	12.2756	448.904	0.192699	0.0699828
X - 23213	-85.6784	0.156893	0.267667	8.20457	0.00911571	0.0431089	0.962208	335.463	13.1817	475.558	0.166657	0.0661828
N6-acetyllysine	-182.232	0.0625983	0.129123	11.4482	0.0096569	0.0446632	0.467691	335.224	11.9744	392.997	0.198198	0.0655339
5'- GMP	143.774	3.66662e-06	7.00206e-05	-4.065	0.0107881	0.0483828	0.705382	337.033	11.9787	441.375	0.204883	0.0629695

## Sheet: 12C. Ear length
Dataset EV12C. Metabolites significantly correlated with ear length. coef.I = intercept of linear mixed effect model, p.I = p-value for the intercept, q.I = BH-adjusted p-value for the intercept, coef.x = slope of linear mixed effect model, p.x = p-value for the slope, q.x = BH-adjusted p-value for the slope, BIC = Bayesian Information Criterion, sigma = estimated noise standard deviation, range …
Metabolite name	coef.I	p.I	q.I	coef.x	p.x	q.x	p.Moran's I resid.norm	BIC	sigma	range	nugget	R2.fix
X - 23220	666.365	5.76732e-07	0.000341425	-30.3113	5.25068e-06	0.00162854	0.296263	431.623	17.0248	191.702	0.91217	0.356259
X - 24225	-356.608	0.000161027	0.00953277	22.661	1.01796e-05	0.00200878	0.0759553	435.521	17.5283	6048.64	0.968385	0.336462
2-dimethylaminoethanol	-766.033	2.6038e-05	0.00323322	40.0348	5.50182e-06	0.00162854	0.403585	430.507	17.5731	96.8831	0.707081	0.331722
X - 23926	-725.049	9.66063e-05	0.00711176	33.426	2.37288e-05	0.00351187	0.124454	436.313	17.9391	15901.1	0.956742	0.3134
nicotinate	1487.75	2.73076e-05	0.00323322	-54.5906	5.75483e-05	0.00681372	0.184612	436.948	18.1005	11211.3	0.973599	0.288647
X - 23298	620.424	2.66819e-05	0.00323322	-23.1905	0.000156029	0.0113198	0.50314	440.457	18.4475	10254.8	0.975191	0.259897
X - 23219	-154.173	0.0114141	0.0614284	12.3534	0.000191213	0.0113198	0.927367	439.113	20.9494	401.899	0.652567	0.240125
X - 23330	-268.546	0.00429484	0.0409272	18.4265	0.000370411	0.0168679	0.673476	440.039	18.5417	121.009	0.864569	0.236629
X - 23202	-308.543	0.00203482	0.0302636	23.8871	0.000144969	0.0113198	0.727939	437.328	21.355	256.055	0.571065	0.236001
X - 23329	-967.128	0.00038015	0.0135226	48.7094	0.000139488	0.0113198	0.324758	435.914	21.3409	235.767	0.561858	0.23498
X - 23899	-899.702	0.00114114	0.0233923	37.0098	0.000477109	0.017653	0.611926	439.427	19.244	479.947	0.8698	0.228017
X - 23528	-625.899	0.00171216	0.02896	28.4394	0.000542609	0.0188956	0.282798	442.243	18.7575	3384.07	0.990482	0.222703
3-methylcytidine	-360.005	0.00559555	0.0460758	24.2143	0.000960125	0.0258361	0.746116	440.582	19.5986	182.879	0.771726	0.217999
X - 23257	421.509	1.79668e-05	0.00323322	-13.7103	0.000317243	0.0168679	0.723936	439.903	22.5073	282.872	0.529548	0.217206
trimethylamine N-oxide	-517.752	0.00318735	0.0353895	28.2729	0.000864498	0.0249487	0.211999	440.829	19.0619	290.689	0.89434	0.216668
X - 23340	-1037.37	0.000455741	0.0135226	46.9959	0.000177757	0.0113198	0.718286	436.672	23.3774	281.506	0.468286	0.215719
nicotinamide riboside	-223.668	0.00738153	0.0508124	12.4979	0.000361346	0.0168679	0.239301	440.276	22.2921	279.586	0.544744	0.215308
X - 23906	-459.896	0.00433232	0.0409272	22.1119	0.00105291	0.0271011	0.532083	441.068	19.2999	163.383	0.811227	0.211999
X - 24215	737.427	0.00091586	0.0200811	-26.6487	0.00256493	0.0345099	0.90815	442.875	19.2308	53.93	0.780858	0.211379
arabitol/xylitol	-702.557	0.00222073	0.0313018	35.6368	0.000832771	0.0249487	0.176974	442.545	19.1453	12893.3	0.967086	0.209495
riboflavin (Vitamin B2)	-1692.65	0.00083055	0.018911	84.169	0.000471878	0.017653	0.800232	437.941	47.4452	2576.24	0.141105	0.207335
N-acetylmethionine	408.184	0.000108118	0.00711176	-21.398	0.00113554	0.0280099	0.897244	442.526	19.386	563.31	0.906901	0.203741
5-methylthioadenosine (MTA)	529.432	5.63877e-05	0.00476879	-22.4738	0.00044955	0.017653	0.183727	439.864	22.0664	194.901	0.523827	0.200415
2'-deoxycytidine	-663.862	0.00367052	0.0381218	29.5543	0.00134509	0.0302059	0.528541	441.011	19.69	301.584	0.825515	0.195116
X - 23322	-348.504	0.00804552	0.0525648	22.2454	0.00149512	0.0307874	0.526533	441.868	19.653	317.159	0.840286	0.190669
X - 23552	-378.885	0.00489309	0.0443806	25.4738	0.000804226	0.0249487	0.776014	440.124	21.6021	261.064	0.607259	0.19017
X - 23301	-752.581	0.00568165	0.0460758	37.0614	0.00256332	0.0345099	0.623165	441.978	19.3056	167.976	0.882246	0.188317
X - 21796	-891.66	0.00336621	0.0355856	45.8212	0.0016449	0.0307874	0.265516	443.207	19.1749	8385.12	0.989986	0.188278
X - 24234	535.262	0.000347286	0.0135226	-20.7864	0.00166418	0.0307874	0.327756	444.807	19.2837	9908.49	0.979264	0.187906
N-acetylhistidine	-488.76	0.00397514	0.0398861	28.3678	0.000885005	0.0249487	0.854245	440.192	23.8675	390.118	0.510629	0.187689
ferulate	537.619	0.000532353	0.0143251	-22.606	0.0024006	0.0345099	0.480374	443.196	19.1272	110.669	0.897576	0.186688
X - 23283	810.305	0.00045094	0.0135226	-33.3976	0.00131277	0.0302059	0.870995	440.444	19.9307	231.671	0.769051	0.184853
X - 23900	-237.487	0.0217074	0.0944911	12.2208	0.00303597	0.0377924	0.625401	444.278	19.4424	147.107	0.850921	0.179153
X - 23944	-175.247	0.0301139	0.113204	11.4185	0.00255683	0.0345099	0.806102	444.512	19.2033	134.064	0.892581	0.178896
tartronate (hydroxymalonate)	700.72	0.000389835	0.0135226	-28.0424	0.00137763	0.0302059	0.554693	441.045	20.6718	149.979	0.63708	0.178377
1-palmitoyl-2-arachidonoyl-GPE (16:0/20:4)*	389.025	0.000271313	0.0135226	-17.4036	0.0024263	0.0345099	0.389048	445.774	19.3635	3049.5	0.984876	0.176145
trigonelline (N'-methylnicotinate)	2308.81	0.00114591	0.0233923	-73.1606	0.00161838	0.0307874	0.440746	439.197	21.3127	341.612	0.679088	0.175444
X - 13874	-526.733	0.00688885	0.04855	27.1224	0.00215305	0.0345099	0.648817	441.846	20.9534	396.709	0.733522	0.171695
orotidine	-439.351	0.00852511	0.0531249	27.1382	0.00231111	0.0345099	0.817532	441.906	19.7683	180.259	0.794088	0.171291
X - 23230	690.15	0.000456846	0.0135226	-34.6003	0.00175622	0.0315055	0.544271	441.233	27.064	429.552	0.400408	0.168981
X - 23324	-230.469	0.0227751	0.0956232	15.5234	0.00294512	0.0377924	0.526859	443.451	19.8962	215.013	0.806962	0.167774
X - 23534	558.417	0.000309563	0.0135226	-23.9565	0.00163972	0.0307874	0.849546	441.559	23.0153	293.821	0.546449	0.166764
X - 23315	-375.208	0.0146995	0.0736017	21.9659	0.00398784	0.039585	0.317861	445.013	19.3405	221.764	0.965955	0.166544
X - 23610	-346.169	0.0170329	0.0793975	19.6668	0.00426605	0.039585	0.497652	444.554	19.4107	202.449	0.924994	0.164567
X - 23203	-910.404	0.00435542	0.0409272	48.942	0.00206398	0.0345099	0.701823	440.433	22.5356	296.795	0.583582	0.163974
X - 12695	-735.13	0.00721284	0.0502353	39.3352	0.00312809	0.0377924	0.370376	441.744	22.3994	468.672	0.646135	0.163103
valylglutamine	385.06	0.000406363	0.0135226	-17.1076	0.00370666	0.039585	0.919712	443.59	20.596	310.206	0.767622	0.162652
N-acetylglucosaminylasparagine	-583.619	0.0105143	0.0599394	32.1734	0.00427946	0.039585	0.835375	444.343	20.3085	941.479	0.883614	0.162116
X - 23910	764.717	0.0015766	0.0282102	-27.5084	0.00411638	0.039585	0.732188	442.662	20.9003	236.05	0.713753	0.160834
X - 23321	-360.931	0.0163167	0.0772757	21.948	0.00417832	0.039585	0.528798	443.84	19.7856	307.722	0.875755	0.16057
X - 23318	-1358.13	0.0065582	0.04855	61.1984	0.00425929	0.039585	0.963695	441.281	20.0673	142.635	0.757125	0.159979
X - 23439	-219.237	0.0300672	0.113204	15.3682	0.00412757	0.039585	0.742016	444.046	19.9352	194.665	0.81025	0.159937
X - 17438	-671.219	0.00621062	0.04855	43.8652	0.00227708	0.0345099	0.812931	442.308	27.5834	259.62	0.346759	0.157821
X - 24753	-698.778	0.00944721	0.0570689	30.3371	0.00445972	0.0406178	0.279681	445.679	19.5477	3777.73	0.989587	0.156602
chrysoeriol	-183.646	0.0464535	0.139024	11.6363	0.00606121	0.0491539	0.335959	445.928	19.5496	166.673	0.903918	0.155376
X - 23622	-293.234	0.0206148	0.0927343	19.6608	0.0039598	0.039585	0.691372	443.295	20.595	211.937	0.732668	0.155118
X - 21283	-1004.56	0.00840426	0.052929	47.7637	0.00473824	0.0417132	0.511364	441.806	21.1532	288.812	0.715232	0.154252
X - 23356	-840.574	0.00780199	0.0519829	38.0433	0.0039079	0.039585	0.92758	442.128	20.7041	339.898	0.766817	0.154062
gamma-aminobutyrate (GABA)	765.827	0.000673104	0.0166032	-25.5213	0.00205578	0.0345099	0.683328	442.197	23.4776	229.566	0.499717	0.152227
X - 24229	809.03	0.0019062	0.0302636	-31.353	0.00462563	0.0414905	0.80677	442.584	21.2281	268.997	0.700381	0.147595
cysteinylglycine	-291.258	0.0184061	0.0844682	18.6815	0.00298698	0.0377924	0.427929	443.049	22.9364	422.717	0.600869	0.147528
X - 23354	-555.68	0.0111546	0.060583	26.1501	0.00415816	0.039585	0.796874	442.847	20.9078	301.68	0.737875	0.147245
trans-aconitate	-1239.82	0.00646682	0.04855	51.9698	0.00390409	0.039585	0.696239	441.395	22.9576	291.501	0.572594	0.145998
X - 24431	947.398	0.00135716	0.0252393	-38.1328	0.00309041	0.0377924	0.271648	441.724	23.0923	269.757	0.550061	0.145978
X - 23728	-564.172	0.00781499	0.0519829	27.2763	0.00254452	0.0345099	0.436785	442.033	24	387.675	0.528427	0.145669
stigmasterol	425.953	0.000517296	0.0143251	-19.5705	0.00370298	0.039585	0.416776	443.809	21.7718	136.424	0.559088	0.140428
sedoheptulose	752.85	0.00186563	0.0302636	-28.0233	0.00490948	0.0421219	0.75586	443.141	22.7279	463.898	0.636202	0.139694
X - 23347	-426.667	0.0128655	0.0668102	24.403	0.00343487	0.039585	0.918396	442.859	23.422	266.675	0.532211	0.137681
p-hydroxybenzaldehyde	371.368	0.000624816	0.0160822	-14.5789	0.00576385	0.0473917	0.535714	444.763	23.9088	506.511	0.575634	0.131116
hydroquinone beta-D-glucopyranoside	-801.703	0.00752744	0.0512212	43.6467	0.0037811	0.039585	0.884277	442.593	20.2393	13.0258	0.00151277	0.1277
X - 23266	1012.81	0.00245913	0.0333059	-46.156	0.00479139	0.0417132	0.293108	442.633	20.747	86.8469	0.595081	0.126388
glycerophosphoinositol*	-380.408	0.0211888	0.0929167	20.197	0.00545475	0.0454819	0.213895	444.039	25.3468	344.698	0.470842	0.125831
5'- GMP	325.579	0.000331335	0.0135226	-14.2145	0.00526181	0.0444999	0.619451	444.807	26.0473	342.28	0.440137	0.122039
X - 24295	-452.602	0.0183642	0.0844682	25.7776	0.0062391	0.0499128	0.653009	443.701	21.3592	155.303	0.634389	0.119915

## Sheet: 12D. Husk leaf length
Dataset EV12D. Metabolites significantly correlated with husk leaf length. coef.I = intercept of linear mixed effect model, p.I = p-value for the intercept, q.I = BH-adjusted p-value for the intercept, coef.x = slope of linear mixed effect model, p.x = p-value for the slope, q.x = BH-adjusted p-value for the slope, BIC = Bayesian Information Criterion, sigma = estimated noise standard deviation, …
Metabolite name	coef.I	p.I	q.I	coef.x	p.x	q.x	p.Moran's I resid.norm	BIC	sigma	range	nugget	R2.fix
X - 24225	-761.368	1.41177e-10	2.78588e-08	49.9941	1.78598e-13	1.0573e-10	0.285937	453.22	23.0414	16.9884	0.000891209	0.605925
X - 23926	-1668.77	3.29784e-09	2.4404e-07	77.7049	1.9963e-10	3.93937e-08	0.907651	460.728	22.9247	20.8515	0.704293	0.595083
X - 23906	-1302.72	2.56519e-09	2.16942e-07	61.8564	5.56435e-11	1.64705e-08	0.582468	456.283	33.0528	139.103	0.201145	0.522121
X - 23528	-1579.35	5.3007e-08	1.96126e-06	72.1094	3.41643e-09	4.04505e-07	0.636102	462.493	27.6433	105.368	0.427829	0.521188
3-methylcytidine	-921.624	1.04576e-06	1.99706e-05	61.5546	1.90178e-08	1.58478e-06	0.651117	467.065	25.5121	74.4839	0.668785	0.505365
X - 23910	2153.32	3.77113e-11	2.23251e-08	-78.6398	4.89673e-10	7.24716e-08	0.797358	458.489	27.1162	64.7131	0.263259	0.496763
X - 24215	1966.8	6.22997e-08	2.16949e-06	-71.4506	5.26162e-07	1.1065e-05	0.775243	472.101	28.6492	49.557	0.373685	0.495909
X - 23899	-2118.36	1.64961e-07	4.43894e-06	87.5625	2.43113e-08	1.58478e-06	0.755065	466.644	26.0041	86.3678	0.642542	0.474146
X - 23900	-648.876	5.72586e-06	6.51868e-05	32.8646	2.94469e-08	1.58478e-06	0.670968	467.648	29.4511	91.7746	0.350364	0.46674
X - 23208	996.508	2.07757e-09	2.04986e-07	-32.0077	2.60653e-07	7.75356e-06	0.695688	474.193	26.5524	67.6054	0.746912	0.442722
X - 23439	-611.429	5.10963e-06	6.17327e-05	41.7989	1.81222e-08	1.58478e-06	0.982869	466.202	29.8532	83.1867	0.288063	0.432683
nicotinate	3002.5	1.18167e-07	3.49774e-06	-108.627	4.60096e-07	1.0088e-05	0.717085	471.239	27.5583	65.5032	0.56624	0.43224
X - 23298	1346.51	3.79254e-08	1.87098e-06	-49.1441	8.99227e-07	1.61316e-05	0.864426	475.765	27.1346	51.007	0.720172	0.426834
X - 23302	-1946.17	2.6298e-06	3.86846e-05	86.8393	4.33245e-07	1.0088e-05	0.57864	471.764	29.1607	105.578	0.526718	0.413703
X - 23610	-918.687	1.38873e-05	0.000141718	51.9271	4.35357e-07	1.0088e-05	0.872265	472.103	30.1845	95.3528	0.417231	0.41255
X - 24234	1323.94	4.72046e-08	1.93193e-06	-51.1668	1.05338e-06	1.7356e-05	0.513736	478.245	32.2265	1745.13	0.695853	0.41046
chrysoeriol	-491.51	0.000180546	0.000961405	30.7438	9.3983e-07	1.63641e-05	0.556208	475.007	28.5803	81.9776	0.549	0.402041
trimethylamine N-oxide	-1153.32	1.75768e-05	0.000167305	63.9505	1.20081e-06	1.87073e-05	0.675702	475.697	29.6308	383.561	0.74121	0.396054
X - 23534	1433.2	8.06802e-10	1.19407e-07	-62.2946	2.68554e-08	1.58478e-06	0.57477	467.897	31.4092	142.645	0.382966	0.387376
X - 23322	-792.031	2.32045e-06	3.61501e-05	51.6001	2.39001e-08	1.58478e-06	0.714015	466.63	31.7698	91.7558	0.243722	0.386047
arabitol/xylitol	-1571.64	3.94333e-05	0.000295215	80.7677	6.56815e-06	8.10072e-05	0.421068	479.921	28.4562	18.5438	0.544044	0.382298
cysteinylglycine	-832.953	0.00900981	0.0237058	51.3769	4.45461e-08	1.88366e-06	0.613375	469.875	263.33	6753.44	0.00814398	0.380525
X - 23909	1122.37	5.51299e-09	3.24725e-07	-36.6126	3.51708e-07	9.91483e-06	0.939427	472.035	29.264	71.4448	0.387251	0.376027
N-acetylhistidine	-1149.45	2.53588e-05	0.000211443	66.6257	3.9218e-07	1.0088e-05	0.968648	473.175	97.3315	3030.44	0.0658755	0.370606
X - 23329	-1976.09	2.97814e-07	7.34608e-06	100.767	3.97036e-08	1.88366e-06	0.700158	466.412	30.9681	75.3294	0.240064	0.37017
X - 23324	-560.142	1.41239e-05	0.000141718	38.1433	4.17141e-08	1.88366e-06	0.684183	468.498	32.9608	94.6782	0.225306	0.366182
2'-deoxycytidine	-1461.34	6.25308e-06	6.9843e-05	66.0155	6.28553e-07	1.24035e-05	0.537758	472.946	32.2949	118.798	0.38155	0.364698
pseudouridine	-963.949	0.000181887	0.000961405	59.6658	1.36124e-05	0.000134309	0.711478	479.082	29.2252	63.1551	0.604702	0.363734
orotidine	-1023.43	2.78024e-06	3.86846e-05	63.8917	8.70503e-08	3.22086e-06	0.860027	468.351	30.8168	83.2431	0.288549	0.359844
X - 23257	890.743	1.32229e-10	2.78588e-08	-28.1933	5.15297e-08	2.03371e-06	0.866444	469.199	31.3365	99.1611	0.298425	0.357372
X - 23639	1864.12	1.59547e-07	4.43894e-06	-60.6877	1.39044e-06	2.11062e-05	0.992879	474.068	31.5969	101.286	0.394414	0.356958
X - 23301	-1688.61	5.04056e-05	0.000345508	84.1966	9.44448e-06	0.000105493	0.664314	477.281	32.0035	104.706	0.454623	0.355961
carboxyethyl-GABA	1379.82	4.21297e-09	2.7712e-07	-51.7203	1.29928e-07	4.52454e-06	0.973878	469.448	30.3501	80.7576	0.314984	0.355717
X - 23220	1145.57	4.89509e-08	1.93193e-06	-49.0536	1.97158e-06	2.84677e-05	0.63406	475.909	29.1235	96.8912	0.589316	0.353307
galactose 1-phosphate	1017.9	4.7781e-08	1.93193e-06	-41.8317	3.06892e-06	4.12909e-05	0.633713	476.371	31.3641	99.5461	0.433379	0.337309
X - 23622	-713.174	0.000256665	0.00128768	47.8018	8.40378e-06	0.000101531	0.867835	480.177	29.066	147.001	0.793675	0.332024
X - 23213	-1278.66	6.37081e-06	6.9843e-05	75.1724	4.55674e-07	1.0088e-05	0.432609	472.429	33.1824	129.282	0.358738	0.330035
X - 23869	1292.51	2.34326e-07	6.03135e-06	-52.9891	4.8775e-06	6.27713e-05	0.760052	477.163	30.6886	102.59	0.512456	0.328324
agmatine	-1060.24	0.000126073	0.000710812	50.8421	1.07833e-05	0.000116067	0.378763	478.488	30.3659	86.2913	0.528911	0.327304
X - 23512	-1174.44	1.26121e-05	0.000130989	62.1321	8.24048e-07	1.52449e-05	0.877778	472.842	32.8384	98.1405	0.308182	0.326724
X - 23911	-1456.95	7.46131e-05	0.000480119	66.3996	1.14478e-05	0.00012102	0.74545	477.503	31.8328	85.5997	0.409845	0.325453
X - 23536	-828.035	3.09273e-05	0.000244277	57.0421	7.97626e-07	1.52321e-05	0.42349	474.178	32.8504	132.359	0.395468	0.320379
X - 23898	-652.894	0.00241081	0.00839531	40.6607	2.39189e-06	3.29302e-05	0.594895	477.614	132.153	3755.96	0.0383155	0.320044
X - 12100	-804.582	0.000434889	0.00205964	46.2457	2.46985e-05	0.000215022	0.93281	480.69	31.1894	104.25	0.559842	0.31994
5'- GMP	845.706	1.27326e-09	1.50754e-07	-38.4857	4.045e-07	1.0088e-05	0.456639	474.888	33.4709	175.279	0.423542	0.316974
X - 23323	-810.599	3.98939e-05	0.000295215	43.7909	1.05543e-06	1.7356e-05	0.856807	473.968	32.8132	80.7763	0.265506	0.313887
X - 23334	-401.416	0.000288858	0.00142503	27.5334	5.42035e-07	1.1065e-05	0.628861	473.574	31.8637	78.0572	0.278157	0.313395
X - 23202	-550.034	0.000151156	0.00082856	45.6478	1.14483e-06	1.83172e-05	0.809898	475.063	34.2605	126.925	0.336082	0.313349
X - 23315	-812.387	0.000467466	0.00214527	48.981	2.87127e-05	0.000242827	0.910194	480.711	29.83	66.9648	0.59239	0.31165
X - 20295	1005.36	1.16464e-07	3.49774e-06	-36.1693	6.45091e-06	8.10072e-05	0.809713	477.802	30.2505	57.3547	0.394381	0.309707
tryptamine	-197.393	0.289451	0.404291	20.8049	2.0942e-05	0.00018504	0.521639	483.114	167.643	7223.59	0.0267866	0.30939
cysteine	-1287.96	0.000107568	0.000624316	74.141	1.40212e-05	0.000134359	0.734115	477.769	30.6828	58.6582	0.403283	0.303375
X - 21283	-2321.34	0.000104396	0.000618024	110.709	3.40474e-05	0.000273906	0.595164	480.403	30.0715	107.201	0.708283	0.301488
X - 23927	-316.115	0.010319	0.0265601	26.9516	0.000100453	0.000646396	0.735893	486.399	29.7696	47.3903	0.771002	0.301434
N-acetylglucosaminylasparagine	-1295.33	0.000389581	0.00187506	72.546	6.8014e-05	0.000485112	0.915944	483.642	29.5447	50.4061	0.774305	0.299844
X - 23897	-1004.58	0.000476459	0.00216972	47.4385	5.13676e-05	0.000384932	0.678782	482.411	29.7757	63.9528	0.658255	0.299044
X - 23552	-756.82	0.000238277	0.00121603	52.6007	8.94915e-06	0.00010388	0.693418	477.339	32.3521	80.3739	0.350066	0.296971
4-guanidinobutanoate	-1051.46	0.000647636	0.00276414	46.2468	8.2333e-05	0.000560428	0.878681	484.444	33.1986	731.483	0.730185	0.295073
X - 23340	-1980.99	1.69069e-06	2.89679e-05	91.2054	2.61601e-07	7.75356e-06	0.527878	472.347	40.6247	152.221	0.19843	0.294972
X - 24219	-994.602	7.54744e-06	8.12379e-05	52.1821	2.61945e-07	7.75356e-06	0.857768	471.278	33.7255	91.5888	0.231966	0.294809
X - 24221	799.98	8.64013e-08	2.84164e-06	-28.1435	1.40714e-05	0.000134359	0.660983	479.663	30.7212	60.6989	0.408261	0.293881
X - 23321	-777.063	7.76374e-05	0.00048895	48.7094	2.15013e-06	3.03066e-05	0.649235	475.061	33.5485	85.3563	0.268835	0.293777
X - 24229	1910.41	2.49779e-06	3.79152e-05	-73.8121	1.50002e-05	0.000140954	0.329887	477.941	31.1409	82.1148	0.460958	0.292909
cytidine	-2927.47	0.000169429	0.000911834	120.051	5.33176e-05	0.00039455	0.950104	481.541	151.349	7152.62	0.0344713	0.292605
X - 23580	1140.52	6.45803e-07	1.40119e-05	-38.583	1.65341e-05	0.000150587	0.546418	479.634	35.3617	106.812	0.314346	0.290384
X - 23944	-321.976	0.00333134	0.0105463	23.3634	1.07583e-05	0.000116067	0.908149	479.421	31.1629	76.5387	0.421105	0.289617
X - 13874	-1149.11	0.000890497	0.00354973	60.0463	1.27038e-05	0.000129666	0.835509	479.951	173.259	4721.14	0.0238271	0.289299
thiamin (Vitamin B1)	-1829.32	0.000320518	0.00156815	88.4335	7.04872e-05	0.000496767	0.439798	482.294	91.4419	3299.23	0.0936241	0.286761
X - 24216	1565.06	5.5103e-06	6.39627e-05	-53.8981	2.96138e-05	0.000246921	0.724806	481.643	75.7522	2422.6	0.130672	0.281872
X - 23307	1124.05	5.34919e-06	6.33344e-05	-54.557	9.15008e-05	0.000615349	0.909132	482.385	32.6175	50.2156	0.31655	0.281858
X - 23753	997.281	8.04581e-07	1.58771e-05	-40.8285	3.03449e-05	0.000249503	0.747194	480.294	31.9865	61.7841	0.353221	0.280956
riboflavin (Vitamin B2)	-3309.58	5.07757e-05	0.000345508	165.873	8.93587e-06	0.00010388	0.446197	477.35	238.196	6122.3	0.0123915	0.278958
linolenate (18:3n3 or 3n6)	915.181	3.81416e-06	4.70413e-05	-26.7824	0.000132922	0.000819684	0.67297	485.34	30.9378	94.3761	0.668686	0.270321
X - 09789	704.099	6.03375e-09	3.24725e-07	-21.8914	4.14978e-06	5.45926e-05	0.819218	477.714	32.6671	79.8424	0.306852	0.268089
X - 23347	-985.971	3.63883e-05	0.000276178	56.658	1.76865e-06	2.61761e-05	0.794061	474.974	35.6659	112.609	0.2657	0.261192
dehydroascorbate	906.985	1.38443e-06	2.5612e-05	-27.55	6.52007e-05	0.000470717	0.494313	483.14	32.4917	101.448	0.496491	0.260534
X - 23934	-347.506	0.0423672	0.0886267	32.49	0.00021859	0.00123243	0.812753	486.788	103.866	4843.22	0.0777013	0.260151
X - 23219	-210.993	0.0211783	0.0485952	21.0727	3.86003e-05	0.000304685	0.692851	482.566	31.3865	89.0055	0.51683	0.259648
1-palmitoyl-GPI* (16:0)*	-488.312	0.00691776	0.0187858	34.3244	0.000289985	0.00154659	0.670386	485.083	31.7449	65.0381	0.513598	0.258795
X - 23283	1652.99	1.895e-06	3.032e-05	-66.5459	1.56814e-05	0.000145053	0.6443	478.619	37.7188	100.756	0.225634	0.256025
2'-O-methyladenosine	-696.618	0.0125144	0.0309383	46.3169	0.000176838	0.00104688	0.591675	485.37	160.113	6551.26	0.0319526	0.25387
X - 23350	877.042	1.8027e-05	0.000167305	-36.0714	0.000482391	0.00236461	0.85698	485.386	33.9948	79.172	0.405023	0.248683
X - 23959	-377.2	0.00219618	0.00778527	25.9557	1.25369e-05	0.000129666	0.428116	480.52	34.1191	63.6998	0.231405	0.247836
gentisic acid-5-glucoside	1065.59	3.76375e-06	4.70413e-05	-34.3855	8.23602e-05	0.000560428	0.99376	483.522	34.6067	122.614	0.43807	0.247585
X - 23305	1268.24	3.57802e-06	4.6784e-05	-54.9363	4.87419e-05	0.000369938	0.974235	480.454	33.5276	71.0681	0.315466	0.246959
X - 23356	-1769.88	0.0111252	0.0279074	81.0576	9.40362e-05	0.000618549	0.966223	482.925	488.217	14293.8	0.00326818	0.243037
X - 23852	1060.57	3.63524e-06	4.6784e-05	-35.4801	8.14119e-05	0.000560428	0.594119	482.61	34.7726	101.608	0.371243	0.242236
imidazole lactate	-705.113	0.00361044	0.0111322	44.7971	0.000315778	0.00166911	0.70078	484.319	33.5022	81.9922	0.429843	0.24027
X - 21444	831.993	0.000251882	0.00127448	-32.2585	0.000363197	0.00186968	0.664349	487.392	130.355	5274.55	0.0496499	0.238622
X - 23594	-797.631	0.00261902	0.00871046	49.7156	0.000277403	0.00149293	0.743307	483.923	32.8057	59.9369	0.389006	0.236383
X - 21796	-1602.68	0.00272193	0.00900213	84.9856	0.000936847	0.00385148	0.922265	488.365	31.1108	41.2188	0.774624	0.236054
X - 24753	-1343.67	0.00250957	0.00858733	60.2623	0.000669434	0.00297974	0.66439	484.898	35.4284	73.5049	0.318018	0.234959
nicotinamide riboside	-332.405	0.0213261	0.0487454	21.6653	0.000129337	0.000805976	0.439302	486.153	68.4101	1847.64	0.168599	0.234594
X - 23330	-370.084	0.00500565	0.0143852	30.1013	4.83669e-05	0.000369938	0.648409	481.685	35.1737	84.7327	0.286679	0.234375
X - 23203	-1800.11	7.68982e-05	0.00048895	98.3912	1.67955e-05	0.00015065	0.939195	478.647	39.1669	93.0811	0.179067	0.233637
N6-methyladenosine	-1196.18	0.00324984	0.0103436	68.8073	0.000797125	0.00346824	0.951183	487.172	31.1352	53.1472	0.698611	0.231348
glucose 6-phosphate	639.144	6.62727e-07	1.40119e-05	-22.231	0.000184195	0.00106905	0.627219	484.906	33.764	91.6398	0.423833	0.226245
X - 12686	-597.71	0.00706471	0.0190973	40.7242	0.000555554	0.00258967	0.850677	486.413	31.8947	77.3656	0.598558	0.222377
phosphate	1575.23	2.96008e-05	0.000243384	-51.5163	0.000178894	0.00104857	0.45239	483.061	35.9843	95.5809	0.323822	0.221592
indole-3-carboxylic acid	-1448.32	0.000584087	0.00256133	86.0886	0.00012847	0.000805976	0.804487	481.288	35.3692	85.7926	0.309465	0.219526
mannose 6-phosphate	677.759	4.33225e-07	9.8642e-06	-27.1184	0.000101829	0.000648201	0.713007	483.617	36.0091	105.497	0.335679	0.219291
X - 23240	-847.783	0.00216928	0.0077831	46.4436	0.000173909	0.00103994	0.933289	485.197	65.6038	1638.18	0.184759	0.218988
isovitexin	-992.345	0.00415834	0.0126243	55.9415	0.000802617	0.00346824	0.945837	485.808	33.0653	52.8838	0.395309	0.216242
X - 23728	-1093.44	0.000106031	0.000621486	54.1699	9.19085e-06	0.000104634	0.854642	477.495	34.2677	85.792	0.280315	0.214702
X - 23549	-1301.41	0.000101751	0.000608448	80.9843	1.30921e-05	0.000131365	0.896885	479.718	37.8384	73.7077	0.162676	0.213255
nicotinate ribonucleoside	-2403.77	0.000610742	0.00263912	92.2921	0.00025193	0.00138095	0.986725	482.821	31.9925	52.4973	0.423915	0.212751
4-acetamidobutanoate	999.137	1.50962e-05	0.000148949	-38.7151	0.000276216	0.00149293	0.575823	486.534	37.4692	574.254	0.571068	0.211684
valylglutamine	776.37	3.07426e-05	0.000244277	-32.6093	0.000664811	0.00297974	0.608892	488.369	57.1292	1872.92	0.263387	0.211405
5-methylthioadenosine (MTA)	955.777	7.64591e-07	1.56082e-05	-38.2788	3.42382e-05	0.000273906	0.300726	480.666	34.5018	75.7386	0.276631	0.210693
1-stearoyl-2-linoleoyl-GPC (18:0/18:2)*	978.236	1.6501e-05	0.000160141	-38.6623	0.000327422	0.00171534	0.660037	485.632	34.2768	113.971	0.485522	0.208072
X - 23557	-409.37	0.00433503	0.0129855	28.5784	6.30697e-05	0.000460954	0.641622	482.712	34.6143	66.7197	0.261992	0.207873
N-acetylmethionine	742.192	1.90189e-05	0.000173219	-35.4906	0.000869076	0.00367495	0.775699	486.464	34.1244	65.0265	0.368813	0.206658
1-palmitoyl-2-linoleoyl-GPE (16:0/18:2)	1076.63	2.53041e-05	0.000211443	-42.7287	0.000349652	0.00181574	0.821823	485.673	33.3	110.203	0.54353	0.205907
1-palmitoyl-GPG (16:0)*	-336.641	0.023746	0.0534512	21.4223	0.000648901	0.00297974	0.908458	487.968	32.9136	96.214	0.566277	0.2039
X - 23318	-2459.05	0.000886107	0.00354973	113.013	0.000384846	0.00194726	0.552654	482.7	35.9781	87.7145	0.322403	0.202196
guanine	953.409	2.76946e-06	3.86846e-05	-40.5069	9.25102e-05	0.000615349	0.720698	482.525	34.209	97.9699	0.392632	0.199989
gamma-aminobutyrate (GABA)	1481.14	2.80986e-06	3.86846e-05	-48.0961	2.77708e-05	0.000238266	0.562919	480.177	37.4298	96.525	0.233976	0.198685
X - 22776	1733.93	4.71755e-05	0.000332475	-70.0127	0.000227112	0.0012684	0.690611	483.074	35.894	102.139	0.354495	0.19831
X - 23230	1347.36	1.8087e-05	0.000167305	-65.9636	0.000159743	0.000974928	0.728478	485.306	41.8139	180.402	0.316861	0.197349
X - 23256	1375.45	0.000649014	0.00276414	-52.7378	0.00274784	0.00997989	0.782081	490.393	32.1076	26.5933	0.53619	0.197319
X - 23527	1515.32	3.09472e-05	0.000244277	-65.2511	0.000197978	0.00113789	0.807889	482.778	35.5627	74.1843	0.278269	0.196063
phosphocholine	1464.86	2.40892e-05	0.000211443	-45.1069	0.000170893	0.00103233	0.63342	483.015	34.0081	74.8481	0.347155	0.195926
X - 23278	1422.67	0.000222442	0.00114509	-49.303	0.00112176	0.00454851	0.831237	486.228	34.5208	79.0567	0.407116	0.195556
X - 24699	-2529.48	0.0045913	0.0135226	106.503	0.00247621	0.00921959	0.871242	487.186	33.0209	86.4402	0.610207	0.194496
asparagine	-754.807	0.00616913	0.017066	36.7728	0.000777535	0.00340964	0.708945	486.587	37.0494	104.509	0.349926	0.193284
2,4,6-trihydroxybenzoate	980.946	2.13506e-05	0.000191508	-41.515	0.000394097	0.00197716	0.882003	484.873	36.6328	79.7639	0.273266	0.192155
X - 24023	1045.54	6.04342e-05	0.000401989	-45.7853	0.000727889	0.00321575	0.932632	485.665	33.5141	69.0408	0.418775	0.190669
sedoheptulose	1519.12	0.000872599	0.00353821	-55.4504	0.000499713	0.00240512	0.968004	486.67	240.376	6592.41	0.0143797	0.189955
2'-deoxyadenosine	840.678	1.61712e-06	2.89679e-05	-26.5162	9.69745e-05	0.000630867	0.235861	484.174	37.0416	73.2905	0.2122	0.187541
glycerophosphoinositol*	-757.689	0.0265104	0.0579121	41.3851	0.000483307	0.00236461	0.316707	487.248	214.979	5524.62	0.0178958	0.1874
X - 23280	883.462	4.48996e-05	0.000324153	-32.946	0.000903945	0.00379529	0.92288	487.03	32.8749	72.0889	0.499134	0.186566
X - 23972	-1365.66	0.000966341	0.00376364	60.3964	0.000215721	0.00122795	0.373268	482.848	34.3047	75.3832	0.341585	0.183476
2-hydroxystearate	926.524	0.000273548	0.00136084	-30.8219	0.00291314	0.010452	0.860897	489.907	32.591	68.6325	0.611815	0.181438
ribitol	894.79	6.36627e-05	0.000418759	-32.8433	0.00112991	0.00455039	0.961997	488.313	34.5192	116.042	0.528331	0.180977
X - 23259	720.299	3.31523e-05	0.000254885	-22.6311	0.00138572	0.00543276	0.721472	488.492	33.0609	56.4906	0.442093	0.178649
X - 24260	1645.23	4.85842e-05	0.000338375	-64.9773	0.000251614	0.00138095	0.865823	482.986	34.1682	79.1718	0.368018	0.175994
glutamate	-3199.78	0.00166289	0.00607673	110.353	0.000931011	0.00385148	0.741218	484.278	34.4347	78.4046	0.402165	0.173652
X - 23226	535.302	0.0483206	0.0976306	-17.2971	0.00136842	0.00542563	0.816121	490.703	245.969	7655.12	0.0144068	0.172266
X - 23965	-1071.93	0.00422272	0.0127543	48.3905	0.000921055	0.00383989	0.443356	486.034	33.6868	75.6084	0.443444	0.171379
N-delta-acetylornithine	855.657	2.49707e-05	0.000211443	-33.895	0.000660691	0.00297974	0.852473	486.144	35.4988	90.7572	0.372217	0.170555
4-hydroxycinnamate	1677.58	9.59969e-05	0.000579899	-69.0598	0.000435152	0.00216479	0.423759	483.822	35.1692	79.8631	0.337474	0.168864
1-methyladenine	-899.898	0.0183288	0.042888	42.9258	0.00482066	0.0156992	0.940692	491.945	41.9204	1421.21	0.545477	0.168396
1-palmitoyl-2-alpha-linolenoyl-GPC (16:0/18:3n3)*	1212.72	5.63475e-05	0.000379065	-45.8551	0.000494443	0.00239926	0.38983	485.791	35.5838	59.5283	0.258482	0.168366
ethylmalonate	1097.98	0.000187466	0.000973508	-45.5217	0.0015512	0.00600204	0.567419	486.968	34.3211	75.5683	0.421889	0.167949
gamma-glutamylalanine	-645.232	0.0174991	0.0412729	37.237	0.00254	0.00933964	0.899964	488.211	36.7034	90.0407	0.357158	0.167808
X - 24223	597.43	4.24607e-05	0.00031033	-20.2457	0.00320083	0.0113054	0.842787	490.603	33.5509	45.0765	0.399989	0.167753
UDP-glucose/UDP-galactose	574.774	3.18814e-06	4.28949e-05	-18.7838	0.000839004	0.00357331	0.260407	488.43	38.1275	73.1835	0.225728	0.166779
inosine	872.132	0.000428405	0.00204529	-35.6225	0.00295224	0.0105285	0.728137	490.699	80.2027	2759.89	0.141517	0.164217
1-methyladenosine	-739.953	0.0149679	0.0364461	45.785	0.00267364	0.00977034	0.443838	487.788	35.0926	69.8009	0.373254	0.163783
3'-AMP	589.924	1.79242e-06	2.94753e-05	-25.4402	0.000522017	0.00245265	0.97033	486.211	34.9167	70.4409	0.324129	0.162982
X - 17349	-250.148	0.0847745	0.148043	17.6187	0.00339712	0.011558	0.633619	490.564	33.3756	58.9745	0.479252	0.162841
N-methylpipecolate	-1644.6	0.00400959	0.0122354	79.4186	0.00148404	0.00577996	0.998463	485.811	37.8093	86.2476	0.284759	0.162675
1-linoleoyl-2-linolenoyl-GPC (18:2/18:3)*	946.656	0.000159423	0.000865858	-37.5737	0.00189067	0.00722115	0.499164	487.699	34.6084	63.9461	0.366988	0.161455
1-linoleoylglycerol (18:2)	616.333	2.51262e-05	0.000211443	-19.4043	0.00212637	0.00796714	0.601691	489.177	37.0764	88.7499	0.330742	0.157714
1-palmitoyl-2-linoleoyl-GPA (16:0/18:2)*	1162.16	0.00018508	0.000969623	-42.6215	0.00137474	0.00542563	0.876601	486.832	34.5717	75.7408	0.400166	0.157464
X - 13703	-352.467	0.0391434	0.0821733	19.9523	0.00207056	0.00780746	0.364714	489.336	35.4795	61.4754	0.312707	0.156936
linoleate (18:2n6)	894.221	0.000441338	0.00207359	-27.7044	0.00447307	0.0147936	0.88735	490.234	34.4547	86.7986	0.508499	0.156786
sinapate	-923.163	0.002598	0.00868994	62.3279	0.000372115	0.00189907	0.685073	483.838	35.4275	74.8429	0.304013	0.156703
X - 23517	1088.25	1.71263e-06	2.89679e-05	-43.576	4.11372e-05	0.000320437	0.201059	482.712	36.6962	65.0364	0.186074	0.156474
X - 23939	-703.552	0.0323788	0.0702134	41.4702	0.0053911	0.0170123	0.778656	491.602	97.6398	3914.84	0.0988827	0.154963
N-acetylmethionine sulfoxide	-1292.49	0.0154104	0.037068	71.8117	0.00597852	0.0185303	0.673634	488.689	35.005	53.5387	0.351925	0.154135
X - 23484	-216.756	0.0637562	0.120973	22.958	0.000820852	0.00352134	0.819266	487.165	36.2629	81.9377	0.314718	0.153137
cryptochlorogenic acid	-267.38	0.0838214	0.147247	22.4971	0.00423006	0.0140685	0.777076	490.7	33.112	54.3061	0.506792	0.152973
nicotinamide	1787.79	0.00118015	0.00447853	-60.9018	0.00334138	0.0114341	0.844468	488.258	35.3249	53.7188	0.310843	0.152478
1-palmitoyl-2-linoleoyl-GPC (16:0/18:2)	1089.28	0.000852042	0.00347868	-37.5243	0.00495467	0.0160282	0.928293	490.169	34.2478	93.6026	0.556216	0.151618
choline	4441.3	0.00219257	0.00778527	-138.227	0.00323838	0.0113054	0.828275	485.863	36.5217	80.8862	0.343127	0.150911
guanosine 3'-monophosphate (3'-GMP)	788.792	3.29472e-05	0.000254885	-33.1437	0.00103827	0.00423902	0.588722	487.542	37.0583	110.741	0.376058	0.149689
3'-CMP	1043.52	0.000137187	0.000759016	-39.8641	0.00137389	0.00542563	0.663268	487.308	37.4761	101.752	0.341306	0.149359
N-acetylalanine	1372.83	0.0102608	0.0265258	-59.1122	0.00331518	0.0114104	0.620837	489.727	344.351	10568.7	0.00760588	0.146389
phenylpyruvate	630.207	7.99339e-05	0.000498114	-23.293	0.00384759	0.0129419	0.940794	491.223	32.6863	75.0313	0.65165	0.146084
X - 24431	1636.64	0.00101971	0.00391994	-63.6276	0.00324648	0.0113054	0.276516	489.714	39.5923	631.214	0.566417	0.145798
2-dimethylaminoethanol	-743.139	0.0123751	0.0307818	44.3041	0.00204952	0.00777765	0.370705	487.395	35.1765	76.7156	0.383036	0.144624
1-methylguanidine	-604.201	0.0252659	0.0558113	45.7819	0.00383773	0.0129419	0.801357	488.741	39.0807	101.845	0.310203	0.144549
X - 23966	617.721	0.000119314	0.000679174	-21.9002	0.00523707	0.0166685	0.975229	491.003	34.7438	50.5707	0.352299	0.144397
X - 23250	734.703	0.00073776	0.00307573	-23.8482	0.00321645	0.0113054	0.329625	491.513	108.925	2936.68	0.0754701	0.143696
1-palmitoyl-GPA (16:0)	-285.47	0.0811324	0.14467	21.1381	0.00482644	0.0156992	0.887788	491.59	33.2242	82.8815	0.624302	0.143511
13-HODE + 9-HODE	-724.18	0.00483205	0.0140224	34.0025	0.000505986	0.00241568	0.360301	486.089	37.3666	74.8199	0.241242	0.140977
X - 21327	-686.803	0.038538	0.081367	47.1818	0.00276988	0.00999858	0.0753232	490.023	165.983	3905.95	0.0320514	0.13932
X - 23531	-772.865	0.0105335	0.026995	48.4809	0.0017555	0.00674842	0.93209	487.217	36.8945	71.4952	0.278437	0.13651
X - 23254	1380.33	0.000109242	0.000627875	-54.4555	0.000661776	0.00297974	0.136361	486.012	38.5727	75.4732	0.214918	0.136083
xylose	-372.026	0.0607062	0.116682	30.9935	0.00565526	0.0176206	0.672613	490.013	35.1699	81.601	0.446107	0.135386
X - 12695	-1036.22	0.0203914	0.0471551	59.1328	0.00669471	0.020214	0.560712	488.927	34.9322	74.271	0.443011	0.13344
1,2-dilinoleoyl-GPA (18:2/18:2)*	1119.6	0.00132637	0.00496967	-41.1133	0.00667781	0.020214	0.599684	489.793	38.6765	99.7084	0.333481	0.133156
1,2-dilinoleoyl-GPC (18:2/18:2)	668.279	0.000464666	0.00214527	-22.7779	0.00940878	0.0271707	0.971412	491.756	34.5495	79.6032	0.514625	0.13081
beta-guanidinopropanoate	-1255.13	0.0192136	0.0447814	70.0184	0.00754946	0.0222352	0.613181	489.415	37.8513	111.281	0.405411	0.129503
X - 24728	751.307	9.38584e-06	9.92218e-05	-31.2241	0.000516853	0.00244782	0.657729	486.871	39.8814	82.6935	0.196774	0.129061
4-hydroxybenzoate	932.611	0.000893429	0.00354973	-40.4661	0.00680799	0.0203552	0.900258	489.666	37.0513	89.5322	0.372017	0.128871
X - 23233	865.265	0.00259218	0.00868994	-35.5904	0.0163539	0.0415515	0.546681	491.122	36.9775	76.2751	0.360261	0.126882
X - 13255	-199.952	0.158078	0.245622	16.4854	0.00749495	0.022185	0.901978	491.528	36.4393	69.4836	0.336417	0.126871
X - 24027	1510.2	0.00157204	0.00578041	-49.8693	0.00510728	0.0164321	0.741665	488.644	35.9461	73.4048	0.362522	0.125779
tartronate (hydroxymalonate)	1048.57	0.000719519	0.00302096	-38.6417	0.00469202	0.0154315	0.971051	489.125	37.2711	89.4166	0.349021	0.122482
X - 11357	819.566	0.0014331	0.00533583	-37.8581	0.0120279	0.0326628	0.420228	490.904	34.7862	73.0453	0.481079	0.122288
X - 23782	-16.4791	0.804195	0.867165	9.00949	0.00253917	0.00933964	0.990684	491.148	38.8149	92.5121	0.282303	0.122002
aesculetin	742.712	0.00051345	0.00230275	-31.4203	0.00764563	0.022407	0.825746	490.755	35.4002	90.7056	0.477769	0.119036
2-piperidinone	-605.892	0.00786265	0.0209671	29.0011	0.000654511	0.00297974	0.575905	486.948	38.3517	78.6787	0.22844	0.118537
X - 23765	-405.274	0.0596132	0.11533	25.8854	0.00672661	0.020214	0.862463	491.324	36.0895	106.619	0.479427	0.118463
quinate	1384.36	0.00565399	0.0158633	-40.5891	0.0157147	0.0406249	0.764026	490.892	35.8216	72.0682	0.411222	0.117852
luteolin	-253.545	0.108667	0.182757	21.9407	0.0062622	0.0192084	0.857312	490.707	36.4816	85.1618	0.383115	0.114452
pyridoxate	1014.07	0.00121905	0.00459667	-39.5248	0.00725012	0.0215682	0.811183	490.017	34.3852	57.8402	0.42443	0.114169
putrescine	-415.995	0.0660454	0.124519	28.7561	0.00869862	0.0253674	0.932301	490.778	37.1306	68.3459	0.304954	0.111646
X - 13007	-771.022	0.0714546	0.131354	41.2935	0.00922205	0.026762	0.337505	492.241	223.064	5105.24	0.0185713	0.110185
X - 23470	-432.82	0.0474637	0.0965584	36.8571	0.00521699	0.0166685	0.839689	489.518	36.669	91.9128	0.389894	0.10861
X - 23196	1028.41	0.00238939	0.00836994	-40.1195	0.0116293	0.0318729	0.606781	490.66	34.7726	60.5545	0.428722	0.108572
X - 23231	-408.68	0.0792733	0.143079	31.8726	0.0115343	0.0317619	0.806953	490.906	38.348	88.3228	0.32694	0.108449
tyrosine	1302.98	0.00316059	0.0102627	-41.7783	0.0105539	0.0297518	0.226113	492.486	40.4379	590.849	0.564949	0.108335
p-hydroxybenzaldehyde	638.164	0.00111088	0.00424285	-22.4055	0.0180859	0.0447986	0.682584	492.42	38.7402	94.7696	0.344421	0.107541
1,2-dilinoleoyl-GPE (18:2/18:2)*	633.229	0.000580625	0.00256133	-24.0769	0.0125168	0.0335293	0.882872	492.181	35.3814	90.8292	0.503507	0.105555
uridine 3'-monophosphate (3'-UMP)	530.632	4.711e-05	0.000332475	-18.314	0.00565166	0.0176206	0.836282	491.13	39.8899	96.9615	0.279784	0.103844
X - 23228	-281.638	0.138599	0.221161	18.6234	0.0151783	0.0394103	0.47571	492.364	37.4325	72.4506	0.322379	0.102962
lactate	-220.05	0.175776	0.268887	19.6355	0.0140214	0.0367285	0.614264	492.741	34.3885	74.0456	0.532591	0.102084
2-hydroxybutyrate/2-hydroxyisobutyrate	668.718	0.000598319	0.00260445	-26.082	0.0110249	0.0309325	0.432919	491.413	36.1748	86.7423	0.42859	0.10108
succinimide	591.158	0.000844513	0.00347189	-19.4308	0.0185837	0.0458399	0.862644	492.846	35.0454	58.9429	0.424692	0.100244
pyridoxine (Vitamin B6)	970.161	0.00357761	0.0110887	-37.3901	0.0169918	0.0428048	0.629349	491.363	34.9878	62.2047	0.438062	0.099884
X - 23326	-595.243	0.0531447	0.104544	39.3802	0.0117707	0.0321118	0.573597	491.016	42.2088	101.529	0.244053	0.0996619
N6-carbamoylthreonyladenosine	-936.986	0.0131832	0.0322499	60.5828	0.00330447	0.0114104	0.789805	487.685	35.825	66.2945	0.327942	0.0995309
X - 23919	657.479	0.000506229	0.00228769	-28.6403	0.0103629	0.0293533	0.359064	491.062	36.5292	64.5939	0.326096	0.0977548
sulfate*	-320.686	0.130528	0.209981	19.8073	0.0179501	0.044649	0.630459	492.606	39.6792	84.6749	0.278915	0.0956662
X - 16071	1174.1	0.00531932	0.0152127	-49.5222	0.0178861	0.044649	0.540997	490.592	37.2338	76.434	0.350905	0.0947252
X - 23749	-643.175	0.0330139	0.0710699	33.7792	0.00650938	0.0198637	0.803449	490.258	40.5074	87.8232	0.240857	0.0943129
X - 19924	615.756	7.37002e-05	0.000479456	-22.8404	0.00402815	0.0134727	0.618278	491.182	40.3338	73.3021	0.200682	0.0939956
X - 23895	1307.49	0.00307404	0.0101102	-50.591	0.0102957	0.0293031	0.573275	490.324	37.2165	60.761	0.281957	0.0927646
X - 23311	1460.71	0.00449405	0.0133024	-53.4173	0.0124718	0.0335293	0.734644	490.16	38.7976	96.4645	0.336639	0.0923516
N-acetylproline	1171.61	0.00250181	0.00858733	-37.5011	0.0100826	0.0289753	0.684399	490.689	38.3508	70.4171	0.267863	0.0921326
X - 23354	-645.248	0.0533434	0.104567	34.4878	0.013586	0.0357463	0.904124	491.424	36.8552	97.3986	0.433847	0.0919645
salicylate	563.97	8.6851e-05	0.000535581	-18.6651	0.00616027	0.0189942	0.855524	491.126	37.8638	73.6229	0.282261	0.0905919
X - 24214	-2196.96	0.0258135	0.0568089	84.7467	0.0159577	0.0410737	0.938163	489.475	37.3016	86.9864	0.380434	0.0903149
X - 24208	2150.17	0.0064539	0.0176069	-80.1603	0.0124008	0.0335217	0.659542	489.213	38.7409	79.8524	0.287546	0.0902614
stachyose	-94.5915	0.338085	0.453139	13.8477	0.00540255	0.0170123	0.650519	492.736	38.9614	63.7227	0.216736	0.0890003
X - 24231	-667.454	0.0459948	0.0942176	37.3074	0.011464	0.0317619	0.547148	490.56	36.7954	83.0163	0.381043	0.0884334
X - 23907	-560.083	0.0545727	0.105925	36.7141	0.0112095	0.031302	0.87183	490.639	37.7114	90.4809	0.360512	0.0877751
dimethylmalonic acid	625.551	0.000387288	0.00187506	-24.8257	0.010196	0.0291596	0.269965	492.376	40.146	69.5248	0.212838	0.0873245
isocitrate	613.43	0.000695615	0.00294146	-17.7778	0.0151705	0.0394103	0.594385	492.435	36.948	71.0895	0.340797	0.0852071
glucosamine-6-phosphate	470.752	9.36485e-05	0.000571545	-14.7347	0.0133244	0.0355317	0.828471	492.733	39.3589	84.9791	0.283199	0.0850867
X - 21959	-222.595	0.163186	0.250925	21.2842	0.0115352	0.0317619	0.612208	491.699	38.4968	82.015	0.301256	0.084974
maleate	967.795	0.00252398	0.00858733	-37.265	0.0133965	0.0355639	0.992344	490.751	37.7947	82.377	0.335506	0.0820473
X - 21838	841.307	0.00323776	0.0103436	-31.541	0.019928	0.0489516	0.519764	491.692	37.1732	71.2735	0.339515	0.0794974
X - 23255	-220.933	0.186434	0.283321	24.0124	0.0162604	0.0415323	0.293579	492.16	38.4574	72.0385	0.281153	0.0788312
malate	1077.4	0.00319785	0.0102888	-29.736	0.013586	0.0357463	0.784185	491.275	37.6999	73.9515	0.312198	0.078605
X - 24295	-516.367	0.0792025	0.143079	34.3017	0.0179069	0.044649	0.909229	491.488	37.5991	89.2518	0.377292	0.0767899
X - 23314	-142.279	0.294805	0.407768	19.3296	0.0165032	0.0417517	0.506151	492.978	41.8033	87.5375	0.225698	0.0725057
X - 24432	-739.884	0.0531549	0.104544	42.3121	0.0162762	0.0415323	0.782455	491.41	40.4215	77.0989	0.233843	0.0585501

## Sheet: 12E. Plant height
Dataset EV12E. Metabolites significantly correlated with plant height. coef.I = intercept of linear mixed effect model, p.I = p-value for the intercept, q.I = BH-adjusted p-value for the intercept, coef.x = slope of linear mixed effect model, p.x = p-value for the slope, q.x = BH-adjusted p-value for the slope, BIC = Bayesian Information Criterion, sigma = estimated noise standard deviation, rang…
Metabolite name	coef.I	p.I	q.I	coef.x	p.x	q.x	p.Moran's I resid.norm	BIC	sigma	range	nugget	R2.fix
X - 23531	-2458.56	0.0027688	0.00936645	197.112	7.50809e-06	0.0014816	0.414542	577.002	91.1545	92.4953	0.401116	0.271792
X - 19924	3227.87	7.71125e-11	1.37864e-08	-95.3077	3.15417e-05	0.00239754	0.637855	582.881	84.2353	12.1871	0.0380707	0.266873
X - 23899	-3564.52	0.00192857	0.00691946	190.508	2.88493e-05	0.00239754	0.702968	578.595	92.6986	130.497	0.48314	0.256834
orotidine	-1522.12	0.0231239	0.0520507	156.642	3.23992e-05	0.00239754	0.595927	578.913	88.1128	96.7358	0.516734	0.255166
X - 23202	-416.022	0.323949	0.417817	115.137	4.54978e-05	0.00271898	0.554198	579.918	88.2057	113.549	0.560553	0.253292
X - 23324	-481.633	0.208949	0.293818	98.4557	4.77723e-06	0.00141406	0.687027	579.136	105.729	132.986	0.291002	0.252944
X - 23322	-942.113	0.0684783	0.12181	125.894	1.8417e-05	0.00218057	0.718449	579.419	98.8197	140.024	0.396696	0.251806
X - 23512	-2303.86	0.00248941	0.00856821	171.327	3.82086e-06	0.00141406	0.561361	577.779	107.56	139.801	0.280921	0.248772
X - 23323	-1252.73	0.0313096	0.0661974	118.764	1.52141e-05	0.00218057	0.683348	580.747	110.797	151.929	0.292741	0.24122
X - 23552	-1021.89	0.0750843	0.129655	137.628	5.78231e-05	0.0028526	0.770142	581.359	95.9879	101.053	0.402241	0.233286
X - 23329	-3459.87	0.00387071	0.0120603	228.703	7.97433e-05	0.0031472	0.764444	580.132	95.2326	134.659	0.478999	0.230431
X - 23911	-2946.13	0.00434468	0.013258	178	4.59287e-05	0.00271898	0.597851	582.103	118.169	175.795	0.281656	0.225296
X - 23334	-11.5259	0.972514	0.97913	68.1953	5.75444e-05	0.0028526	0.723262	582.831	94.2738	89.7079	0.405953	0.223951
X - 23439	-295.33	0.469582	0.56388	91.3168	7.45192e-05	0.0031472	0.986388	582.993	101.081	117.212	0.369982	0.219011
X - 23321	-1015.49	0.087686	0.147054	124.347	9.9009e-05	0.00366333	0.826211	582.367	99.3407	122.86	0.407425	0.214038
cysteinylglycine	-621.852	0.233489	0.322204	104.386	0.000200464	0.00565116	0.70606	583.16	91.4569	90.5655	0.501951	0.213371
X - 23528	-2108.39	0.016867	0.0401015	145.399	0.000118358	0.00412165	0.975856	583.414	110.433	150.461	0.330458	0.21153
X - 23347	-1460.03	0.0432918	0.0851453	140.014	0.000139999	0.0046044	0.727318	584.327	95.2093	64.1709	0.359587	0.207492
2'-deoxyadenosine	3176.76	2.71596e-08	1.33987e-06	-70.3445	0.000726623	0.0119489	0.907094	585.56	87.6503	90.3065	0.672718	0.206494
X - 23900	-259.669	0.554278	0.646245	67.2002	0.000259892	0.00668939	0.867923	585.552	102.76	123.028	0.388991	0.204823
X - 23536	-847.377	0.138975	0.21351	128.974	0.000160633	0.005005	0.839757	582.611	97.4781	141.666	0.474821	0.204626
X - 23926	-1909.63	0.0420502	0.0838173	141.19	0.000568847	0.0102336	0.579577	585.823	113.588	193.876	0.375371	0.202964
isovitexin	-1925.76	0.0300598	0.0640123	160.412	0.000272862	0.00673059	0.548637	583.083	98.1917	151.455	0.49269	0.20244
X - 23257	3077.02	9.31511e-11	1.37864e-08	-65.2328	6.41258e-05	0.00292019	0.719793	583.501	104.587	138.337	0.358399	0.201483
X - 23910	5150.57	3.48081e-06	4.38434e-05	-148.014	0.000449996	0.00887992	0.918815	583.577	93.0889	126.618	0.565713	0.20068
X - 23959	4.0252	0.991607	0.993285	66.4923	0.000382742	0.00809226	0.739087	585.422	97.1889	116.763	0.467299	0.20029
X - 23610	-924.818	0.135883	0.211314	111.637	0.000286338	0.00678049	0.797061	585.102	108.463	144.219	0.358665	0.199039
X - 23302	-2998.13	0.0130948	0.0324357	181.259	0.000369519	0.00809226	0.641464	584.475	109.751	159.566	0.369339	0.197126
phosphocholine	5024.08	1.81108e-06	2.74912e-05	-126.326	0.000330294	0.00752055	0.697684	583.356	90.2869	89.7128	0.548249	0.195443
X - 23283	4995.15	4.06881e-06	5.01819e-05	-161.221	0.000570452	0.0102336	0.856332	583.974	94.4658	109.612	0.51693	0.193479
X - 23965	-2512.61	0.0132035	0.0325546	152.531	0.000175869	0.00520571	0.691128	583.414	105.682	141.758	0.373314	0.190325
X - 23639	5086.77	5.16911e-06	6.00022e-05	-131.586	0.000616057	0.0107266	0.779256	584.828	98.8658	149.307	0.504009	0.188318
X - 24219	-1244.83	0.0729999	0.127106	118.79	0.000236263	0.00635763	0.654518	583.742	96.165	99.6562	0.438069	0.186822
5-methylthioadenosine (MTA)	3378.23	1.65113e-07	4.07279e-06	-96.2146	0.0010211	0.0147437	0.843134	585.52	88.6078	92.0196	0.662439	0.18657
X - 23909	3457.38	4.47833e-08	1.6068e-06	-78.5631	0.00044566	0.00887992	0.78937	585.325	96.841	112.583	0.470605	0.183191
X - 24225	-121.406	0.777796	0.831146	83.1075	0.000555639	0.0102336	0.974883	586.085	103.168	136.861	0.423142	0.182337
X - 23906	-1080.63	0.13702	0.21179	104.838	0.00086717	0.0138747	0.892097	586.92	107.13	129.534	0.377018	0.181859
X - 12111	3044.13	3.11485e-08	1.41845e-06	-86.5136	0.00115684	0.0159268	0.694937	586.131	89.9241	126.876	0.69015	0.180279
X - 23728	-1716.11	0.0630231	0.113403	133.66	0.000988889	0.0147437	0.890717	584.981	87.0648	70.1313	0.675994	0.17983
13-HODE + 9-HODE	-1101.01	0.174192	0.253532	94.8517	0.00249085	0.0269996	0.913354	587.268	87.4723	74.8066	0.748101	0.177237
carboxyethyl-GABA	3913.67	5.20202e-07	1.09986e-05	-106.898	0.000650831	0.0110083	0.975341	585.138	95.9957	114.381	0.501091	0.174469
X - 24253	-1416.8	0.0898983	0.14961	128.196	0.00100451	0.0147437	0.837298	585.567	93.1053	82.3834	0.512428	0.171782
X - 23326	-1074.99	0.199708	0.284885	126.388	0.00371616	0.0349201	0.871781	587.471	87.6895	77.192	0.783959	0.169656
sinapate	-1630.32	0.0849322	0.14284	172.498	0.00171357	0.021134	0.978903	585.262	88.2421	85.7988	0.699024	0.169311
gamma-aminobutyrate (GABA)	4637.03	8.39769e-06	8.72181e-05	-118.734	0.0012462	0.0163945	0.735566	586.075	92.1196	74.7551	0.528267	0.165508
X - 23944	303.596	0.379169	0.474563	52.6211	0.00145672	0.0187474	0.641175	587.801	96.7455	133.02	0.546023	0.164043
X - 24728	3077.68	1.48048e-07	3.93365e-06	-90.598	0.00205933	0.0243824	0.947017	587.137	92.2506	82.5495	0.56652	0.159888
X - 09789	2598.99	4.07076e-10	4.48247e-08	-48.8468	0.00110406	0.015562	0.972007	587.546	93.5638	88.6019	0.519575	0.159553
X - 23753	3158.4	4.60391e-07	1.04828e-05	-86.1073	0.00278286	0.0284044	0.949974	587.669	94.3701	128.964	0.615419	0.159506
cysteine	-1824.48	0.0615863	0.111156	164.752	0.00120888	0.0162649	0.876817	585.729	101.257	126.671	0.45514	0.158529
X - 23340	-3060.06	0.020952	0.048076	189.425	0.000953586	0.0147437	0.76094	585.325	99.4186	100.687	0.43095	0.156093
5'- GMP	2643.73	7.27576e-09	5.87255e-07	-70.2593	0.0026449	0.0279603	0.614902	587.815	91.8489	95.3279	0.617946	0.152224
X - 13703	-71.2031	0.884185	0.908746	56.2852	0.00287861	0.0286316	0.922783	589.259	101.037	113.13	0.461724	0.150067
linolenate (18:3n3 or 3n6)	3101.88	8.90012e-08	2.50899e-06	-60.4662	0.00155012	0.019525	0.628645	589.025	111.141	152.588	0.378054	0.149297
X - 23869	3565.06	4.56592e-06	5.51638e-05	-101.491	0.00354896	0.0338869	0.828664	587.582	92.6347	113.815	0.645958	0.146769
X - 23209	-1839.99	0.107343	0.174102	163.731	0.0051001	0.0444008	0.749699	587.249	94.2627	104.024	0.60102	0.145581
X - 22776	4907.6	0.000148038	0.000859199	-156.859	0.0055322	0.0461276	0.707037	587.461	90.5622	107.725	0.729677	0.14541
X - 24208	8515.2	0.000232718	0.00121919	-288.622	0.00182124	0.0220036	0.90595	586.406	106.826	109.696	0.366823	0.143914
2,4,6-trihydroxybenzoate	3454.62	1.35305e-06	2.16487e-05	-104.982	0.00240374	0.0269996	0.733478	587.99	100.667	100.234	0.438472	0.143024
X - 23213	-1225.51	0.159472	0.237801	136.916	0.00302672	0.0293741	0.653585	586.977	96.2346	111.777	0.547777	0.142558
2-piperidinone	-807.898	0.267381	0.360569	82.3774	0.00290185	0.0286316	0.729722	587.843	94.0032	94.5655	0.56301	0.139487
mannose 6-phosphate	2532.28	8.7612e-09	5.87255e-07	-60.1747	0.00450991	0.0410748	0.796956	588.95	91.0393	99.9913	0.683664	0.139453
X - 23203	-2916.69	0.0375719	0.0764349	216.085	0.00239444	0.0269996	0.87706	586.337	103.198	135.94	0.460597	0.138535
3-methylcytidine	-263.527	0.650713	0.728208	95.2993	0.00459919	0.0412533	0.908056	588.893	102.094	120.788	0.47244	0.137321
X - 20295	3039.63	1.05734e-06	1.78841e-05	-70.2916	0.00523991	0.0449569	0.798454	588.998	94.4793	115.742	0.618503	0.137012
glucosamine-6-phosphate	2454.02	4.54304e-10	4.48247e-08	-52.4157	0.00243049	0.0269996	0.781109	588.873	98.8883	113.209	0.491915	0.135834
N-delta-acetylornithine	3185.22	5.0365e-07	1.09986e-05	-87.9771	0.00271295	0.0281766	0.570017	588.445	103.995	130.876	0.445562	0.135249
1-palmitoyl-2-alpha-linolenoyl-GPC (16:0/18:3n3)*	3903.81	2.77652e-05	0.000231507	-109.749	0.00541424	0.045789	0.75357	588.598	98.2428	100.642	0.507987	0.131266
salicylate	2656.54	4.61412e-08	1.6068e-06	-60.0616	0.00487676	0.0430902	0.860252	589.173	92.3457	85.7143	0.615176	0.128599
X - 23330	264.591	0.530278	0.622866	63.9193	0.00640738	0.0499101	0.836829	589.873	99.4611	139.291	0.556772	0.124478
X - 24221	2636.7	6.96777e-08	2.29162e-06	-54.3896	0.00610904	0.0489592	0.934153	590.379	102.114	124.169	0.486291	0.124314
2'-deoxycytidine	-1365.95	0.17002	0.251002	112.675	0.00598855	0.0489592	0.956315	588.954	102.001	116.634	0.474958	0.118372
X - 23557	178.849	0.689636	0.757448	60.7787	0.00620261	0.0489592	0.839152	590.308	98.9375	89.9134	0.47776	0.116527
13-HOTrE	-925.763	0.269763	0.362084	107.338	0.00615739	0.0489592	0.983047	588.686	94.8688	82.6314	0.549459	0.116062
X - 23908	-1614.92	0.122362	0.194204	146.985	0.00438934	0.0406014	0.94977	588.897	108.952	122.209	0.383411	0.115238
N6-carbamoylthreonyladenosine	-2010.43	0.070129	0.123194	186.323	0.00250841	0.0269996	0.833365	587.549	100.623	82.9813	0.405384	0.112494
