# Supplementary material for: Using single‐plant‐omics in the field to link maize genes to functions and phenotypes
Source: Mol Syst Biol. 2020 Dec 21;16(12):e9667. doi: 10.15252/msb.20209667 (PMC7751767; doi:10.15252/msb.20209667)
Supplement: Supplementary file 15 — Dataset EV13 [file MSB-16-e9667-s015.xlsx]

## Sheet: Dataset EV13A
Dataset EV13A. Feature importance for elastic net and random forest models for leaf 16 blade length using all transcripts as features. The elastic net coefficients and the elastic net and random forest feature importance values reported are the medians across all 10 folds. For elastic nets, the importance value is the absolute value of the elastic net coefficient, for random forests the mean decr…
Feature ID	Random Forest Importance	Elastic Net Importance	Elastic Net Median Coefficient
gene.GRMZM2G051338	0.112775	0.432523	-0.432523
gene.GRMZM2G148693	0.0728697	1.16992	-1.16992
gene.GRMZM2G032339	0.0223897	1.56743	-1.56743
gene.GRMZM2G097141	0.0111098	0.0544358	-0.0544358
gene.GRMZM2G166987	0.0102515	0.831245	0.831245
gene.AC210173.4_FG005	0.00945639	1.57747	1.57747
gene.GRMZM2G475014	0.00918379	0.364869	0.364869
gene.GRMZM2G015610	0.00675536	0.497113	-0.497113
gene.GRMZM2G171108	0.00426188	0.0561778	0.0561778
gene.GRMZM2G040508	0.00334895	0.459237	-0.459237
gene.GRMZM2G134563	0.00333149	1.92297	1.92297
gene.GRMZM2G553379	0.00320919	0.789114	-0.789114
gene.GRMZM2G410352	0.00246779	0.321651	-0.321651
gene.GRMZM2G113332	0.00222277	0.726995	-0.726995
gene.GRMZM2G426229	0.00215032	0.55174	-0.55174
gene.GRMZM2G068519	0.00214375	0.113954	-0.113954
gene.GRMZM2G435294	0.00200471	0.0482889	0.0482889
gene.GRMZM2G034453	0.00198366	0.600228	-0.600228
gene.GRMZM2G114801	0.00184882	2.06775	-2.06775
gene.GRMZM2G104041	0.00165384	0.0356995	-0.0356995
gene.GRMZM2G034113	0.00164161	0.0621627	0.0621627
gene.GRMZM2G456835	0.00159615	1.7363	-1.7363
gene.GRMZM2G079471	0.00156634	0.247972	-0.247972
gene.GRMZM2G081239	0.00155334	0.173906	-0.173906
gene.GRMZM2G003409	0.00148316	0.490321	0.490321
gene.GRMZM2G053239	0.00140763	0.503759	-0.503759
gene.GRMZM2G026143	0.00138571	0.314129	-0.314129
gene.GRMZM2G174570	0.00128928	0.0872717	-0.0872717
gene.GRMZM2G007025	0.00127062	0.32461	0.32461
gene.GRMZM2G106263	0.00117897	0.457162	-0.457162
gene.GRMZM2G329033	0.00110463	1.80992	-1.80992
gene.GRMZM2G076394	0.00109401	0.576536	0.576536
gene.GRMZM2G103666	0.00105856	0.166403	-0.166403
gene.GRMZM2G155626	0.00104437	0.0433926	0.0433926
gene.GRMZM2G020982	0.00103825	1.18715	1.18715
gene.GRMZM2G084947	0.00100827	0.138187	0.138187
gene.GRMZM2G052667	0.000993495	0.0365516	0.0365516
gene.GRMZM2G026391	0.000898323	0.0317448	-0.0317448
gene.GRMZM2G447551	0.000854646	0.409583	-0.409583
gene.GRMZM2G072383	0.000810207	0.122115	-0.122115
gene.GRMZM5G805105	0.000782202	0.660177	-0.660177
gene.GRMZM2G109987	0.000771201	1.53363	-1.53363
gene.AC234164.1_FG004	0.000763302	0.0826325	-0.0826325
gene.GRMZM2G136635	0.000758449	0.289936	-0.289936
gene.GRMZM2G441325	0.000689671	0.87321	-0.87321
gene.GRMZM2G415579	0.00068932	0.053701	0.053701
gene.GRMZM2G132628	0.000687241	1.34904	-1.34904
gene.GRMZM2G159587	0.000677573	0.0690255	0.0690255
gene.GRMZM2G454449	0.000645507	0.555542	0.555542
gene.GRMZM2G011598	0.00060067	0.131369	0.131369
gene.GRMZM2G337425	0.000598985	0.130178	-0.130178
gene.GRMZM2G132154	0.000584313	0.141621	0.141621
gene.GRMZM2G153999	0.000575875	0.819017	0.819017
gene.GRMZM2G060870	0.000561281	0.681105	-0.681105
gene.GRMZM2G178945	0.000548341	0.233239	0.233239
gene.GRMZM2G430807	0.000547558	0.171068	0.171068
gene.GRMZM2G343570	0.000528025	0.0536962	-0.0536962
gene.GRMZM2G074351	0.00052703	0.00417634	-0.00417634
gene.GRMZM2G051179	0.0005233	0.0146471	0.0146471
gene.GRMZM2G001676	0.000502735	0.252119	-0.252119
gene.GRMZM2G009792	0.000464422	2.47949	2.47949
gene.GRMZM2G114850	0.000462385	0.0473321	0.0473321
gene.AC207728.2_FG003	0.00044916	0.333608	-0.333608
gene.GRMZM2G425920	0.000440699	0.0635499	-0.0635499
gene.GRMZM5G826174	0.000435071	0.424763	0.424763
gene.GRMZM2G017522	0.000432933	0.804284	0.804284
gene.GRMZM2G143450	0.000395161	2.15558	-2.15558
gene.GRMZM5G876520	0.000393213	0.0660631	-0.0660631
gene.GRMZM2G320723	0.000384705	0.0494265	0.0494265
gene.GRMZM2G090963	0.000358353	0.256048	-0.256048
gene.GRMZM2G028096	0.000348775	1.03413	-1.03413
gene.GRMZM2G173251	0.000346033	0.460649	0.460649
gene.GRMZM2G419318	0.000339958	0.254564	0.254564
gene.GRMZM2G074496	0.000337785	0.0399995	0.0399995
gene.GRMZM2G085641	0.000329093	0.0762711	0.0762711
gene.GRMZM2G109830	0.000326287	0.0429901	-0.0429901
gene.GRMZM2G095104	0.000322884	0.202289	-0.202289
gene.GRMZM2G044851	0.000321204	0.0196965	-0.0196965
gene.GRMZM2G419085	0.000320534	1.52933	-1.52933
gene.GRMZM5G801241	0.000320342	0.0588235	-0.0588235
gene.GRMZM2G047894	0.000303555	0.654332	0.654332
gene.GRMZM2G171354	0.00029685	0.36086	-0.36086
gene.GRMZM2G086587	0.000286109	0.0260874	0.0260874
gene.GRMZM2G023769	0.000277426	0.402803	0.402803
gene.GRMZM2G135909	0.000248484	0.109237	-0.109237
gene.GRMZM5G884972	0.000241631	0.631787	-0.631787
gene.GRMZM2G161545	0.000239468	0.00355646	0.00355646
gene.GRMZM2G170577	0.000237803	1.50882	1.50882
gene.GRMZM2G117346	0.000235252	0.361788	-0.361788
gene.GRMZM2G111926	0.000223757	0.0866772	-0.0866772
gene.GRMZM2G113382	0.000223708	0.747091	-0.747091
gene.GRMZM2G135588	0.000214083	1.01237	1.01237
gene.GRMZM2G089618	0.000202495	0.103138	0.103138
gene.GRMZM2G103430	0.000194414	0.153332	-0.153332
gene.GRMZM2G157505	0.000190921	0.184295	0.184295
gene.GRMZM2G047347	0.0001908	1.18942	1.18942
gene.GRMZM2G323830	0.000184996	0.0872115	0.0872115
gene.GRMZM2G171400	0.000184517	3.34605	-3.34605
gene.GRMZM2G119116	0.000167401	0.0870385	0.0870385
gene.GRMZM2G484344	0.000155969	0.308709	-0.308709
gene.GRMZM2G147854	0.000152598	0.0645909	0.0645909
gene.GRMZM2G475984	0.000152546	0.283579	-0.283579
gene.GRMZM2G165506	0.000140322	0.130227	-0.130227
gene.GRMZM2G061929	0.000139164	0.459948	-0.459948
gene.GRMZM5G850092	0.000138568	0.66823	0.66823
gene.GRMZM2G025552	0.000137399	0.0495231	0.0495231
gene.GRMZM2G030118	0.000132159	0.0613577	-0.0613577
gene.GRMZM2G141818	0.000130165	0.840667	-0.840667
gene.GRMZM2G168833	0.00012779	0.025498	-0.025498
gene.GRMZM2G463464	0.000123119	1.4243	-1.4243
gene.GRMZM2G133756	0.000114629	1.16499	-1.16499
gene.GRMZM2G056495	0.000104505	0.11552	0.11552
gene.GRMZM2G305332	0.00010115	0.0148849	-0.0148849
gene.GRMZM2G016817	9.80349e-05	0.00134697	-0.00134697
gene.GRMZM2G153275	9.67418e-05	0.0498228	-0.0498228
gene.GRMZM2G161905	9.27269e-05	0.0459609	-0.0459609
gene.GRMZM2G053669	9.0358e-05	0.0049192	0.0049192
gene.GRMZM5G838414	9.02068e-05	1.30656	1.30656
gene.GRMZM2G058479	8.92917e-05	0.101585	0.101585
gene.GRMZM2G520535	8.44371e-05	1.49446	-1.49446
gene.GRMZM2G002100	7.84823e-05	0.0525089	-0.0525089
gene.GRMZM2G110500	7.28175e-05	0.80289	-0.80289
gene.GRMZM2G433591	6.88465e-05	0.142538	0.142538
gene.GRMZM2G070555	6.68525e-05	0.470946	-0.470946
gene.GRMZM2G361693	6.4014e-05	0.0623875	0.0623875
gene.GRMZM2G072890	6.26356e-05	0.419157	-0.419157
gene.GRMZM2G406074	6.1351e-05	0.681485	0.681485
gene.GRMZM2G169890	5.86445e-05	0.261159	0.261159
gene.GRMZM2G155217	5.4975e-05	0.0129285	-0.0129285
gene.GRMZM2G061280	4.72109e-05	0.139198	0.139198
gene.GRMZM5G822426	4.63391e-05	0.0856269	0.0856269
gene.GRMZM2G029912	4.4069e-05	0.202014	-0.202014
gene.GRMZM2G097848	4.05327e-05	1.45686	1.45686
gene.GRMZM2G082384	3.85304e-05	0.0267632	-0.0267632
gene.GRMZM2G074790	3.78615e-05	0.0876854	0.0876854
gene.GRMZM2G104511	3.78211e-05	0.0810906	0.0810906
gene.GRMZM2G137236	3.62794e-05	0.185548	0.185548
gene.GRMZM2G063162	3.56034e-05	0.0806603	0.0806603
gene.GRMZM2G457534	3.51703e-05	0.067365	0.067365
gene.GRMZM2G030713	3.50764e-05	0.0484712	0.0484712
gene.GRMZM2G160927	3.33253e-05	0.559731	-0.559731
gene.GRMZM2G029974	3.3037e-05	0.202521	0.202521
gene.GRMZM2G359397	3.3011e-05	0.124514	-0.124514
gene.GRMZM2G425751	3.19144e-05	0.158857	-0.158857
gene.GRMZM2G369742	2.93936e-05	0.115323	0.115323
gene.GRMZM2G110993	2.92843e-05	0.616398	-0.616398
gene.GRMZM2G157605	2.79495e-05	0.0877659	-0.0877659
gene.GRMZM2G115939	2.7365e-05	0.153961	0.153961
gene.GRMZM2G326545	2.72987e-05	0.0319581	-0.0319581
gene.GRMZM2G144818	2.71205e-05	0.0015979	0.0015979
gene.GRMZM2G145088	2.69977e-05	1.89931	1.89931
gene.GRMZM2G153181	2.68193e-05	0.117763	0.117763
gene.GRMZM2G181236	2.58027e-05	0.0263038	0.0263038
gene.GRMZM2G102318	2.45813e-05	0.109315	0.109315
gene.GRMZM2G070284	2.42517e-05	0.751841	-0.751841
gene.GRMZM2G000540	2.33656e-05	2.0536	2.0536
gene.GRMZM2G152319	2.24782e-05	1.0556	-1.0556
gene.GRMZM2G137528	2.10082e-05	0.0774419	-0.0774419
gene.GRMZM2G465444	2.06034e-05	0.680033	0.680033
gene.GRMZM2G050550	2.05089e-05	0.117837	0.117837
gene.GRMZM2G304947	1.9805e-05	0.0341012	0.0341012
gene.GRMZM2G086163	1.97195e-05	0.509835	0.509835
gene.GRMZM2G128918	1.93914e-05	1.05706	1.05706
gene.AC234528.1_FG001	1.86268e-05	0.0884463	0.0884463
gene.GRMZM2G431524	1.84464e-05	0.0832424	0.0832424
gene.GRMZM2G115198	1.83441e-05	0.0269548	0.0269548
gene.GRMZM2G002529	1.78574e-05	0.0758803	0.0758803
gene.GRMZM2G172904	1.77644e-05	0.475498	-0.475498
gene.GRMZM2G073884	1.69529e-05	0.113973	0.113973
gene.GRMZM2G133055	1.68336e-05	0.640694	-0.640694
gene.GRMZM2G010356	1.60437e-05	0.0669214	-0.0669214
gene.GRMZM2G053600	1.58111e-05	0.10856	0.10856
gene.GRMZM2G345544	1.54152e-05	0.277876	-0.277876
gene.GRMZM2G069260	1.53642e-05	0.9459	0.9459
gene.GRMZM5G856881	1.48117e-05	0.142483	-0.142483
gene.GRMZM2G087955	1.47524e-05	1.01422	1.01422
gene.GRMZM5G854473	1.32741e-05	0.0711036	-0.0711036
gene.GRMZM2G056247	1.32263e-05	0.0151074	0.0151074
gene.GRMZM5G845601	1.30287e-05	0.230089	-0.230089
gene.GRMZM2G081719	1.26856e-05	0.0272293	-0.0272293
gene.GRMZM2G135341	1.24631e-05	0.614607	-0.614607
gene.GRMZM2G415327	1.21912e-05	0.383147	-0.383147
gene.GRMZM2G470942	1.19614e-05	0.00544351	-0.00544351
gene.GRMZM2G457211	1.15916e-05	0.00879294	-0.00879294
gene.GRMZM2G001097	1.1476e-05	0.105553	0.105553
gene.GRMZM5G813055	1.09396e-05	0.273535	0.273535
gene.GRMZM2G162781	1.07769e-05	0.0481284	0.0481284
gene.GRMZM2G072573	1.07509e-05	0.0883766	-0.0883766
gene.GRMZM2G112242	1.01426e-05	0.00670343	0.00670343
gene.GRMZM2G077797	1.00408e-05	0.0155749	0.0155749
gene.GRMZM2G425430	9.65616e-06	0.149796	0.149796
gene.GRMZM2G051270	9.6374e-06	0.60958	-0.60958
gene.GRMZM2G035103	9.29007e-06	0.0135576	0.0135576
gene.GRMZM2G073836	9.28657e-06	0.0710101	-0.0710101
gene.GRMZM2G382077	9.04054e-06	0.224058	-0.224058
gene.GRMZM2G000531	9.00587e-06	0.580838	0.580838
gene.GRMZM2G018030	8.92334e-06	0.641776	0.641776
gene.GRMZM2G143204	8.91968e-06	0.000751582	-0.000751582
gene.GRMZM2G306079	8.48223e-06	0.0608425	-0.0608425
gene.GRMZM2G121366	8.16781e-06	0.0578683	-0.0578683
gene.GRMZM2G060977	7.95774e-06	0.159692	-0.159692
gene.GRMZM2G471108	7.95223e-06	0.270661	0.270661
gene.GRMZM2G105387	7.72801e-06	0.201439	0.201439
gene.GRMZM2G129493	7.40248e-06	0.0307568	-0.0307568
gene.GRMZM2G009479	7.39334e-06	0.0324454	-0.0324454
gene.GRMZM2G057441	7.3211e-06	0.192633	-0.192633
gene.GRMZM2G088549	7.28432e-06	1.2251	-1.2251
gene.GRMZM5G852177	7.21831e-06	0.173182	0.173182
gene.GRMZM5G858609	7.16218e-06	0.0667457	0.0667457
gene.GRMZM2G061439	7.12673e-06	0.00783332	-0.00783332
gene.GRMZM2G075257	7.08778e-06	0.440054	0.440054
gene.GRMZM2G082640	7.05622e-06	0.515246	-0.515246
gene.GRMZM2G117612	7.03851e-06	1.69159	-1.69159
gene.GRMZM2G027209	6.94213e-06	0.085168	-0.085168
gene.GRMZM5G812356	6.55896e-06	0.0200448	-0.0200448
gene.GRMZM2G356423	6.21424e-06	0.0834326	-0.0834326
gene.GRMZM2G147724	6.10195e-06	0.0980912	0.0980912
gene.GRMZM2G099648	6.02082e-06	0.258022	-0.258022
gene.GRMZM2G355342	5.57524e-06	0.218648	-0.218648
gene.GRMZM2G052166	5.53986e-06	0.103961	-0.103961
gene.GRMZM2G163860	5.39178e-06	0.206271	0.206271
gene.GRMZM2G162663	5.30659e-06	0.163539	0.163539
gene.GRMZM2G318346	5.26621e-06	0.0110503	0.0110503
gene.GRMZM2G040401	5.08225e-06	0.11155	0.11155
gene.GRMZM2G129575	5.05433e-06	0.0811501	-0.0811501
gene.GRMZM2G138161	5.03689e-06	0.0647226	-0.0647226
gene.GRMZM2G155935	4.94265e-06	0.196209	-0.196209
gene.GRMZM2G400714	4.92386e-06	0.00935365	0.00935365
gene.EF517601.1_FG015	4.69276e-06	0.0157763	0.0157763
gene.GRMZM2G142334	4.54689e-06	0.866495	0.866495
gene.GRMZM5G837058	4.5131e-06	0.413005	0.413005
gene.GRMZM2G315902	4.46922e-06	0.054489	0.054489
gene.GRMZM2G096944	4.40515e-06	0.438775	-0.438775
gene.GRMZM2G127846	4.3198e-06	0.0106895	0.0106895
gene.GRMZM2G130010	4.30396e-06	0.824781	0.824781
gene.GRMZM2G165778	4.24725e-06	0.122536	0.122536
gene.GRMZM2G034362	4.23193e-06	0.248933	0.248933
gene.GRMZM2G012874	4.16953e-06	0.0166825	0.0166825
gene.GRMZM2G147727	4.14467e-06	0.0161656	-0.0161656
gene.GRMZM2G323888	4.03549e-06	0.0212695	0.0212695
gene.GRMZM2G002687	3.87413e-06	1.61999	-1.61999
gene.GRMZM2G433002	3.8734e-06	0.230326	0.230326
gene.GRMZM2G134234	3.84478e-06	0.0541492	-0.0541492
gene.GRMZM2G081458	3.81774e-06	0.00421104	-0.00421104
gene.GRMZM2G156129	3.77666e-06	0.0725963	-0.0725963
gene.GRMZM5G894110	3.46874e-06	0.0697848	-0.0697848
gene.GRMZM2G074037	3.44995e-06	0.116033	-0.116033
gene.GRMZM2G453832	3.32774e-06	0.00845726	0.00845726
gene.GRMZM2G165179	3.29509e-06	0.00956522	0.00956522
gene.GRMZM2G124758	3.23612e-06	0.331845	-0.331845
gene.AC213050.3_FG001	3.14508e-06	0.0558329	0.0558329
gene.GRMZM2G701688	3.12045e-06	0.0563846	-0.0563846
gene.GRMZM2G337594	3.04565e-06	0.368547	-0.368547
gene.AC234154.1_FG007	2.90239e-06	0.0436868	-0.0436868
gene.GRMZM2G109680	2.78984e-06	0.19142	0.19142
gene.GRMZM2G093344	2.78349e-06	0.119653	0.119653
gene.GRMZM2G065494	2.68119e-06	0.640596	-0.640596
gene.GRMZM2G021044	2.66466e-06	0.3728	-0.3728
gene.GRMZM2G102238	2.65521e-06	0.201643	-0.201643
gene.GRMZM2G110044	2.63369e-06	0.0189863	0.0189863
gene.AC234185.1_FG007	2.59014e-06	0.653295	0.653295
gene.GRMZM2G101142	2.53318e-06	0.0104901	0.0104901
gene.GRMZM2G371695	2.20909e-06	0.191549	-0.191549
gene.GRMZM2G098714	2.16165e-06	0.00330112	-0.00330112
gene.GRMZM2G052654	2.0648e-06	0.32839	0.32839
gene.GRMZM2G001265	2.02287e-06	1.03214	1.03214
gene.GRMZM2G126266	1.97559e-06	0.182972	-0.182972
gene.GRMZM2G149994	1.97057e-06	0.135746	-0.135746
gene.GRMZM2G165290	1.88915e-06	0.109111	0.109111
gene.GRMZM2G303587	1.87509e-06	0.0209312	-0.0209312
gene.GRMZM2G118534	1.82994e-06	0.106259	0.106259
gene.GRMZM2G173119	1.81967e-06	0.0755859	0.0755859
gene.AC233870.1_FG006	1.73209e-06	0.0276122	-0.0276122
gene.GRMZM2G024466	1.72664e-06	0.0833664	-0.0833664
gene.GRMZM2G169571	1.68749e-06	0.0597077	0.0597077
gene.GRMZM5G868222	1.58442e-06	0.00103683	-0.00103683
gene.GRMZM2G541193	1.58e-06	0.521707	-0.521707
gene.GRMZM2G116538	1.50989e-06	0.00889634	0.00889634
gene.GRMZM2G095185	1.50206e-06	0.781948	-0.781948
gene.GRMZM2G400167	1.49854e-06	0.0373054	0.0373054
gene.GRMZM2G083964	1.44429e-06	0.0557793	0.0557793
gene.GRMZM2G077002	1.42043e-06	0.10795	0.10795
gene.GRMZM2G087111	1.38296e-06	0.0572208	0.0572208
gene.GRMZM2G002276	1.36311e-06	0.463017	-0.463017
gene.GRMZM2G163227	1.35277e-06	0.694166	0.694166
gene.GRMZM2G115442	1.35023e-06	0.287777	-0.287777
gene.GRMZM2G076630	1.33842e-06	0.0122203	-0.0122203
gene.GRMZM2G021802	1.30389e-06	0.788428	-0.788428
gene.GRMZM2G124509	1.28341e-06	0.605453	0.605453
gene.GRMZM2G070011	1.24879e-06	0.0277966	-0.0277966
gene.GRMZM2G102079	1.23844e-06	0.00274365	-0.00274365
gene.GRMZM2G145758	1.23265e-06	0.158016	-0.158016
gene.GRMZM2G147885	1.19434e-06	0.10515	-0.10515
gene.GRMZM2G085675	1.14501e-06	0.0560407	0.0560407
gene.GRMZM2G049390	1.09461e-06	0.0440594	0.0440594
gene.GRMZM2G007914	1.04407e-06	0.129071	-0.129071
gene.GRMZM2G323353	1.03939e-06	0.15318	-0.15318
gene.GRMZM2G052825	1.02275e-06	0.433504	0.433504
gene.GRMZM2G329434	9.99189e-07	0.434901	-0.434901
gene.GRMZM2G156158	9.74767e-07	0.531927	0.531927
gene.GRMZM2G010016	9.61449e-07	0.0594982	0.0594982
gene.GRMZM2G170299	9.55658e-07	0.508749	-0.508749
gene.GRMZM2G007795	9.46768e-07	0.154914	-0.154914
gene.GRMZM2G118303	9.45378e-07	0.197091	0.197091
gene.GRMZM2G005583	9.38324e-07	0.0229878	-0.0229878
gene.GRMZM2G100084	9.24137e-07	0.60224	0.60224
gene.GRMZM2G160174	9.23005e-07	0.134493	-0.134493
gene.GRMZM2G091302	9.14224e-07	0.195817	0.195817
gene.GRMZM2G003755	8.99565e-07	0.176065	0.176065
gene.GRMZM2G414317	8.3959e-07	0.0770229	-0.0770229
gene.GRMZM2G153208	8.04563e-07	0.282995	0.282995
gene.GRMZM2G352274	7.87113e-07	0.0187246	-0.0187246
gene.GRMZM2G166721	7.66088e-07	0.0955522	-0.0955522
gene.GRMZM2G135688	7.61049e-07	0.205639	0.205639
gene.GRMZM2G076826	7.37576e-07	0.00157811	0.00157811
gene.GRMZM2G026767	7.34335e-07	0.323281	-0.323281
gene.GRMZM2G081666	7.28578e-07	0.712898	0.712898
gene.GRMZM2G070912	7.16435e-07	0.0335131	-0.0335131
gene.GRMZM2G027546	7.08436e-07	1.3337	-1.3337
gene.GRMZM2G173649	7.02951e-07	0.155332	-0.155332
gene.GRMZM5G853836	6.79128e-07	0.0445833	-0.0445833
gene.GRMZM2G392101	6.65034e-07	0.519869	0.519869
gene.GRMZM2G115504	6.57459e-07	0.119123	0.119123
gene.GRMZM2G460025	6.55937e-07	0.0604706	0.0604706
gene.GRMZM2G042502	6.51303e-07	0.00116111	-0.00116111
gene.GRMZM2G436835	6.08867e-07	0.101533	-0.101533
gene.GRMZM2G040078	5.964e-07	0.0221801	-0.0221801
gene.GRMZM2G137861	5.93791e-07	0.0474713	-0.0474713
gene.GRMZM2G363535	5.70058e-07	0.273434	-0.273434
gene.GRMZM2G110185	5.68718e-07	0.243529	-0.243529
gene.GRMZM2G018103	5.50823e-07	0.200214	-0.200214
gene.GRMZM2G108416	5.47283e-07	1.1862	1.1862
gene.GRMZM2G139837	5.44221e-07	0.0555331	0.0555331
gene.GRMZM2G091265	5.29625e-07	0.328392	-0.328392
gene.GRMZM2G104760	5.19804e-07	0.0411636	0.0411636
gene.GRMZM2G149175	4.94284e-07	0.433433	-0.433433
gene.GRMZM2G017319	4.92037e-07	0.0106744	0.0106744
gene.GRMZM2G117441	4.68817e-07	0.682829	0.682829
gene.GRMZM2G149841	4.67252e-07	0.0104916	-0.0104916
gene.GRMZM2G128902	4.65552e-07	0.0367522	0.0367522
gene.GRMZM2G074956	4.56735e-07	0.0224567	0.0224567
gene.GRMZM5G814851	4.53192e-07	0.168294	0.168294
gene.GRMZM2G136624	4.5143e-07	0.184256	-0.184256
gene.GRMZM2G021725	4.50713e-07	0.214531	0.214531
gene.GRMZM2G059497	4.48626e-07	1.04861	1.04861
gene.GRMZM2G129781	4.48282e-07	0.20969	-0.20969
gene.GRMZM2G171847	4.47968e-07	1.26537	-1.26537
gene.GRMZM2G470461	4.45086e-07	0.0150917	-0.0150917
gene.GRMZM2G060857	4.37691e-07	0.75978	0.75978
gene.GRMZM2G132686	4.31222e-07	0.0141756	0.0141756
gene.GRMZM2G412885	4.30172e-07	0.184261	0.184261
gene.GRMZM2G417217	4.21747e-07	0.426154	0.426154
gene.GRMZM2G142019	4.14719e-07	0.188254	-0.188254
gene.GRMZM2G080889	3.89818e-07	0.107431	-0.107431
gene.GRMZM5G899851	3.78936e-07	0.0266763	-0.0266763
gene.GRMZM2G061745	3.76599e-07	0.827979	-0.827979
gene.GRMZM2G440221	3.74128e-07	0.642335	0.642335
gene.GRMZM2G074531	3.63402e-07	0.0338008	-0.0338008
gene.GRMZM5G812272	3.63382e-07	0.0510189	0.0510189
gene.GRMZM2G106028	3.49484e-07	0.0640224	-0.0640224
gene.GRMZM2G176307	3.39905e-07	0.0219043	0.0219043
gene.GRMZM2G177532	3.28622e-07	0.0735132	-0.0735132
gene.GRMZM2G047316	3.26202e-07	0.311729	-0.311729
gene.GRMZM2G150166	2.96338e-07	0.433166	-0.433166
gene.GRMZM2G003022	2.79159e-07	0.00773934	-0.00773934
gene.GRMZM2G341405	2.68823e-07	0.088591	0.088591
gene.GRMZM2G124563	2.4766e-07	0.827827	-0.827827
gene.GRMZM2G007201	2.44295e-07	0.162672	0.162672
gene.GRMZM2G142751	2.43837e-07	0.0886385	0.0886385
gene.GRMZM2G111903	2.40631e-07	0.0267363	-0.0267363
gene.GRMZM2G421240	2.38826e-07	0.0621778	0.0621778
gene.GRMZM2G133421	2.28077e-07	0.144727	-0.144727
gene.GRMZM2G177853	2.13671e-07	0.199042	0.199042
gene.GRMZM2G033828	2.13488e-07	0.0137907	-0.0137907
gene.GRMZM2G428071	2.05672e-07	0.0156843	0.0156843
gene.GRMZM2G453575	2.03433e-07	0.07794	0.07794
gene.GRMZM2G145024	1.99488e-07	0.207702	-0.207702
gene.GRMZM2G019838	1.9851e-07	0.66747	0.66747
gene.GRMZM2G115398	1.95732e-07	0.0554592	0.0554592
gene.GRMZM2G002104	1.92102e-07	0.0942856	0.0942856
gene.GRMZM2G168502	1.79643e-07	0.280028	0.280028
gene.GRMZM2G058522	1.70004e-07	0.484891	0.484891
gene.GRMZM2G088064	1.6556e-07	0.0566619	0.0566619
gene.GRMZM2G009163	1.62274e-07	0.481223	-0.481223
gene.GRMZM2G073223	1.4452e-07	0.113069	-0.113069
gene.GRMZM2G048455	1.40405e-07	0.0129088	0.0129088
gene.GRMZM2G038195	1.39233e-07	0.341476	-0.341476
gene.AC199782.5_FG002	1.3739e-07	0.154943	0.154943
gene.GRMZM2G125268	1.29092e-07	0.103017	-0.103017
gene.GRMZM2G043154	1.2698e-07	0.0617327	0.0617327
gene.GRMZM2G114131	1.07566e-07	0.00139114	0.00139114
gene.GRMZM2G052880	1.01036e-07	0.135165	0.135165
gene.GRMZM5G899300	1.0083e-07	0.447395	-0.447395
gene.GRMZM2G163713	9.58603e-08	0.645201	-0.645201
gene.GRMZM2G144172	8.95955e-08	0.0149461	0.0149461
gene.GRMZM2G074517	8.94684e-08	0.0799412	-0.0799412
gene.GRMZM2G078267	8.94198e-08	0.00200965	0.00200965
gene.GRMZM2G116083	7.89518e-08	0.033896	0.033896
gene.GRMZM2G154667	7.70741e-08	0.000614351	0.000614351
gene.GRMZM2G404922	7.49477e-08	0.483258	0.483258
gene.GRMZM2G058655	7.38781e-08	0.0489155	0.0489155
gene.GRMZM2G070446	7.33524e-08	0.963617	-0.963617
gene.GRMZM2G456132	7.32502e-08	0.149946	0.149946
gene.GRMZM2G091124	7.29103e-08	0.054091	0.054091
gene.GRMZM2G028129	7.16723e-08	0.0193915	-0.0193915
gene.GRMZM2G057093	7.10517e-08	0.222183	0.222183
gene.GRMZM5G879527	6.2498e-08	0.425198	0.425198
gene.GRMZM2G011998	5.41353e-08	0.325633	-0.325633
gene.GRMZM5G834874	5.38976e-08	0.0554034	0.0554034
gene.GRMZM2G107463	4.79378e-08	0.102502	-0.102502
gene.GRMZM5G832908	4.52018e-08	0.0051281	-0.0051281
gene.GRMZM2G442404	4.4597e-08	0.497705	-0.497705
gene.GRMZM2G440831	4.43145e-08	0.135201	0.135201
gene.GRMZM2G099454	4.27377e-08	0.539282	-0.539282
gene.GRMZM2G143373	3.88862e-08	0.140058	-0.140058
gene.GRMZM2G153615	3.58481e-08	0.297716	0.297716
gene.GRMZM2G416625	3.56224e-08	0.0293394	-0.0293394
gene.GRMZM2G143494	3.24072e-08	0.0260858	-0.0260858
gene.GRMZM2G066650	3.05204e-08	0.970365	0.970365
gene.GRMZM2G062342	2.3939e-08	0.0233342	0.0233342
gene.GRMZM2G357972	2.2964e-08	0.14046	-0.14046
gene.GRMZM2G123328	2.24141e-08	0.128661	-0.128661
gene.GRMZM2G163914	2.10765e-08	0.0848542	-0.0848542
gene.GRMZM2G154523	2.09725e-08	0.0409297	0.0409297
gene.GRMZM2G093313	1.98168e-08	0.11501	0.11501
gene.GRMZM2G088834	1.9599e-08	0.343441	0.343441
gene.GRMZM2G152616	1.68166e-08	0.0246662	0.0246662
gene.GRMZM2G305526	7.45053e-09	0.0593401	0.0593401
gene.GRMZM2G046025	4.65463e-09	0.641026	-0.641026
gene.GRMZM2G048085	1.09384e-10	0.240061	0.240061

## Sheet: Dataset EV13B
Dataset EV13B. Feature importance for elastic net and random forest models for leaf 16 blade length using regulatory transcripts as features. The elastic net coefficients and the elastic net and random forest feature importance values reported are the medians across all 10 folds. For elastic nets, the importance value is the absolute value of the elastic net coefficient, for random forests the me…
Feature ID	Random Forest Importance	Elastic Net Importance	Elastic Net Median Coefficient
gene.GRMZM2G051338	0.234096	1.53476	-1.53476
gene.GRMZM2G148693	0.157986	2.68148	-2.68148
gene.GRMZM2G032339	0.0375478	3.24931	-3.24931
gene.GRMZM2G100246	0.0266596	0.000797225	0.000797225
gene.GRMZM2G475014	0.0192822	2.0566	2.0566
gene.GRMZM2G553379	0.00762182	1.61871	-1.61871
gene.GRMZM2G329033	0.00597021	6.18261	-6.18261
gene.GRMZM2G052667	0.00497744	1.52303	1.52303
gene.GRMZM2G114850	0.003933	0.706324	0.706324
gene.GRMZM2G017089	0.00358065	0.177096	-0.177096
gene.GRMZM2G441325	0.00352612	2.62647	-2.62647
gene.GRMZM2G034113	0.00331057	0.778655	0.778655
gene.GRMZM2G081919	0.00327409	0.233918	-0.233918
gene.GRMZM2G082686	0.00263797	0.819914	0.819914
gene.GRMZM2G114793	0.00247081	1.23258	-1.23258
gene.GRMZM2G392101	0.00234899	2.01207	2.01207
gene.GRMZM2G108509	0.0023106	0.221502	0.221502
gene.GRMZM2G011598	0.00229884	0.912191	0.912191
gene.GRMZM2G023625	0.00214598	8.96857	-8.96857
gene.GRMZM2G109987	0.00210751	5.53951	-5.53951
gene.GRMZM2G119657	0.00209158	0.382885	-0.382885
gene.GRMZM2G129243	0.00202977	0.136297	-0.136297
gene.GRMZM2G475984	0.00197709	1.12987	-1.12987
gene.GRMZM5G864847	0.00194267	0.601472	-0.601472
gene.GRMZM2G425920	0.00183279	1.77698	-1.77698
gene.GRMZM2G447551	0.00177716	1.82214	-1.82214
gene.GRMZM2G301122	0.00172219	0.134856	0.134856
gene.GRMZM2G152319	0.00169185	4.45519	-4.45519
gene.GRMZM2G130425	0.00165798	0.0764703	-0.0764703
gene.GRMZM2G147854	0.00157751	3.44652	3.44652
gene.GRMZM2G151717	0.00153672	1.20709	-1.20709
gene.GRMZM2G033356	0.00146812	0.874252	-0.874252
gene.AC203957.3_FG004	0.00144616	0.0844336	-0.0844336
gene.AC234164.1_FG004	0.00140941	0.738314	-0.738314
gene.GRMZM2G173710	0.00140477	0.564878	-0.564878
gene.GRMZM2G130010	0.00139321	4.74777	4.74777
gene.GRMZM2G045748	0.00136805	1.24131	-1.24131
gene.GRMZM5G883764	0.0013462	0.458929	-0.458929
gene.GRMZM2G470556	0.00127254	1.79901	-1.79901
gene.GRMZM2G433591	0.00127042	3.09466	3.09466
gene.GRMZM2G058479	0.00123712	2.56404	2.56404
gene.GRMZM2G088487	0.00122188	0.440222	0.440222
gene.GRMZM2G316191	0.00121967	2.99297	-2.99297
gene.GRMZM2G013936	0.00116639	0.3317	-0.3317
gene.GRMZM2G060507	0.00116178	0.0560486	-0.0560486
gene.GRMZM2G062914	0.00114994	6.85889	6.85889
gene.GRMZM2G017142	0.00110314	0.00713142	0.00713142
gene.GRMZM2G166721	0.00106389	2.47455	-2.47455
gene.GRMZM5G812926	0.00102269	0.363016	0.363016
gene.GRMZM2G089640	0.00101747	0.39207	0.39207
gene.GRMZM2G136887	0.00101574	7.30072	7.30072
gene.GRMZM2G002100	0.00101465	1.04994	-1.04994
gene.GRMZM2G026223	0.00100226	1.45358	1.45358
gene.GRMZM2G077197	0.000975566	0.717428	-0.717428
gene.GRMZM2G161175	0.000948689	1.2244	1.2244
gene.GRMZM2G107309	0.000945729	2.89955	2.89955
gene.GRMZM2G151763	0.000936733	1.48996	1.48996
gene.GRMZM2G016150	0.000936585	0.104224	0.104224
gene.GRMZM2G070446	0.00092775	3.71949	-3.71949
gene.GRMZM2G009163	0.000899921	2.76673	-2.76673
gene.GRMZM2G176688	0.000897127	2.53824	2.53824
gene.GRMZM2G157820	0.000894956	0.369427	-0.369427
gene.GRMZM2G105387	0.000880528	0.909949	0.909949
gene.GRMZM2G415007	0.00087933	0.755257	-0.755257
gene.GRMZM2G085670	0.000869515	1.17949	-1.17949
gene.GRMZM2G142718	0.00082188	0.0491467	0.0491467
gene.GRMZM2G078267	0.000790347	0.353918	0.353918
gene.GRMZM2G179885	0.000788873	0.0713595	-0.0713595
gene.GRMZM2G101058	0.000774319	0.111565	0.111565
gene.GRMZM2G438293	0.00072217	1.1427	1.1427
gene.GRMZM2G339848	0.000714824	0.719434	0.719434
gene.GRMZM2G108424	0.000714392	0.997473	-0.997473
gene.AC206951.3_FG016	0.000706317	0.0720212	0.0720212
gene.GRMZM2G074645	0.000701092	0.673947	0.673947
gene.GRMZM2G052616	0.000682061	0.34291	0.34291
gene.GRMZM2G149238	0.000670045	3.69202	-3.69202
gene.GRMZM2G157760	0.000660072	2.14206	-2.14206
gene.GRMZM2G157470	0.000644737	1.98728	-1.98728
gene.GRMZM2G027209	0.000624827	2.98278	-2.98278
gene.GRMZM2G166147	0.000623378	0.748091	0.748091
gene.GRMZM2G118063	0.000617434	2.61774	-2.61774
gene.GRMZM2G049159	0.000610643	1.99615	1.99615
gene.GRMZM2G149219	0.000606929	1.03531	-1.03531
gene.GRMZM2G332107	0.000604537	0.342471	0.342471
gene.GRMZM2G016817	0.000601606	3.57196	-3.57196
gene.GRMZM2G125294	0.000598129	0.288117	-0.288117
gene.GRMZM2G378907	0.000591525	1.25495	-1.25495
gene.GRMZM2G422644	0.000577799	0.812663	-0.812663
gene.GRMZM2G110076	0.000577343	0.146773	-0.146773
gene.GRMZM2G057529	0.000573883	0.172788	0.172788
gene.GRMZM2G137528	0.000570527	2.65948	-2.65948
gene.GRMZM2G702026	0.00057	4.5562	4.5562
gene.GRMZM2G069886	0.000566762	1.4804	-1.4804
gene.GRMZM2G119359	0.000550271	0.144728	-0.144728
gene.GRMZM2G113532	0.00054773	0.226095	0.226095
gene.GRMZM2G083964	0.000529389	1.47696	1.47696
gene.GRMZM5G851914	0.000528969	0.503016	0.503016
gene.GRMZM5G852533	0.000525288	0.220372	0.220372
gene.GRMZM2G091900	0.000523286	1.40352	-1.40352
gene.GRMZM2G451882	0.000510629	0.952155	-0.952155
gene.GRMZM2G143723	0.000507831	0.129613	-0.129613
gene.GRMZM2G173680	0.000504362	0.717828	-0.717828
gene.GRMZM2G040349	0.000503037	1.33448	1.33448
gene.GRMZM5G812272	0.000501977	0.815798	0.815798
gene.GRMZM2G093895	0.000498894	0.315315	0.315315
gene.GRMZM2G003307	0.000486996	1.38986	-1.38986
gene.GRMZM2G130442	0.000468516	1.14785	-1.14785
gene.GRMZM2G117836	0.000460754	0.209971	-0.209971
gene.GRMZM2G171518	0.000454838	0.789476	0.789476
gene.GRMZM2G137944	0.000444335	0.980744	0.980744
gene.GRMZM2G017520	0.000442196	0.55639	0.55639
gene.GRMZM2G044126	0.00043877	0.322543	0.322543
gene.GRMZM2G077002	0.000426715	2.35099	2.35099
gene.GRMZM2G017187	0.00042433	0.000467564	-0.000467564
gene.GRMZM2G056986	0.000417568	0.0634275	0.0634275
gene.GRMZM5G880069	0.000411003	0.0358982	-0.0358982
gene.GRMZM2G003304	0.000409018	0.684258	0.684258
gene.GRMZM2G033828	0.000408997	0.151523	-0.151523
gene.GRMZM2G159221	0.000408747	1.94045	1.94045
gene.GRMZM5G864133	0.000408042	0.304722	0.304722
gene.GRMZM2G116658	0.000399693	0.470315	-0.470315
gene.GRMZM2G445575	0.000399528	0.363571	0.363571
gene.GRMZM2G052515	0.000397258	0.860169	-0.860169
gene.GRMZM2G153144	0.000375546	1.11405	1.11405
gene.GRMZM2G086553	0.000375029	2.40118	-2.40118
gene.GRMZM2G128807	0.000369049	0.251157	-0.251157
gene.GRMZM2G087094	0.000366511	0.138201	0.138201
gene.GRMZM2G142751	0.000365674	0.751202	0.751202
gene.GRMZM2G151266	0.000363283	0.295732	0.295732
gene.GRMZM2G341405	0.000361641	2.74172	2.74172
gene.GRMZM2G003755	0.000361641	1.91895	1.91895
gene.GRMZM2G080054	0.000358995	2.10184	2.10184
gene.GRMZM2G137965	0.000358342	1.01588	-1.01588
gene.GRMZM2G398055	0.000356382	0.160814	0.160814
gene.GRMZM2G099862	0.000353843	0.22639	0.22639
gene.GRMZM2G420469	0.000353254	0.877945	0.877945
gene.GRMZM2G038982	0.000347129	0.302197	-0.302197
gene.GRMZM2G056569	0.000346026	5.99172	5.99172
gene.GRMZM2G121096	0.000337712	1.85342	1.85342
gene.GRMZM2G156016	0.000324181	0.280307	0.280307
gene.GRMZM2G159741	0.000321829	0.164374	-0.164374
gene.GRMZM2G031200	0.000311035	0.652042	0.652042
gene.GRMZM2G030710	0.000303426	0.290843	-0.290843
gene.GRMZM2G042250	0.000302934	2.68664	-2.68664
gene.GRMZM5G851490	0.000301438	0.482542	0.482542
gene.GRMZM2G359237	0.000300824	0.0907681	0.0907681
gene.GRMZM2G044576	0.00028952	1.07252	-1.07252
gene.GRMZM5G833032	0.000286504	3.56247	-3.56247
gene.GRMZM2G372477	0.000285701	0.685862	-0.685862
gene.GRMZM2G416701	0.000282896	1.75144	1.75144
gene.GRMZM2G461936	0.000282632	0.596502	0.596502
gene.GRMZM2G073199	0.000280236	2.2347	-2.2347
gene.GRMZM2G002276	0.000279912	3.70577	-3.70577
gene.GRMZM2G136266	0.000276369	0.332357	0.332357
gene.GRMZM2G171912	0.000273411	0.0851641	0.0851641
gene.GRMZM2G048455	0.000271627	1.8837	1.8837
gene.GRMZM2G007681	0.000271269	0.0372457	-0.0372457
gene.GRMZM2G065205	0.000270189	0.0625208	0.0625208
gene.GRMZM2G025062	0.000264575	0.02625	-0.02625
gene.GRMZM2G171468	0.00026444	0.022107	0.022107
gene.AC149475.2_FG005	0.000257616	0.157573	0.157573
gene.GRMZM2G070038	0.000255931	0.66128	-0.66128
gene.GRMZM2G307720	0.000253087	0.299459	0.299459
gene.GRMZM2G114444	0.000250193	0.00795679	-0.00795679
gene.GRMZM2G049895	0.000247447	0.504797	-0.504797
gene.GRMZM2G001777	0.000246067	0.346244	0.346244
gene.GRMZM2G350312	0.000245219	0.554894	0.554894
gene.GRMZM2G010075	0.000244608	5.81746	-5.81746
gene.GRMZM2G041701	0.00024451	0.566249	0.566249
gene.GRMZM2G169688	0.000243874	0.348459	-0.348459
gene.GRMZM5G834874	0.000238359	0.976412	0.976412
gene.GRMZM2G164663	0.000237054	3.34025	-3.34025
gene.GRMZM2G017586	0.000234764	0.15234	-0.15234
gene.GRMZM2G142072	0.000233629	0.826967	-0.826967
gene.GRMZM2G166999	0.000233084	0.0271938	-0.0271938
gene.GRMZM2G160752	0.000231962	0.0496223	-0.0496223
gene.GRMZM2G147880	0.00023103	0.451301	-0.451301
gene.GRMZM2G421212	0.000228718	1.28799	-1.28799
gene.GRMZM2G374088	0.000226611	0.0287532	0.0287532
gene.GRMZM2G050550	0.000223716	0.924443	0.924443
gene.GRMZM2G150754	0.000222488	0.397331	-0.397331
gene.GRMZM2G425430	0.000218056	0.738624	0.738624
gene.GRMZM2G034430	0.000217149	1.86324	-1.86324
gene.GRMZM2G359735	0.000215115	0.168593	-0.168593
gene.GRMZM2G125969	0.000210007	0.225934	-0.225934
gene.GRMZM2G700665	0.000208012	0.884713	0.884713
gene.GRMZM2G039650	0.000205438	0.766258	-0.766258
gene.GRMZM2G090480	0.000205213	2.5036	2.5036
gene.GRMZM2G149786	0.000203346	1.30386	1.30386
gene.GRMZM2G389557	0.000202759	0.368735	-0.368735
gene.GRMZM2G062761	0.000196466	1.08673	1.08673
gene.GRMZM2G157177	0.00019532	0.440917	0.440917
gene.GRMZM2G040131	0.000193103	0.827524	0.827524
gene.GRMZM2G111204	0.000191768	0.258405	-0.258405
gene.GRMZM2G155935	0.000189782	1.33085	-1.33085
gene.GRMZM2G124638	0.000189384	2.94361	-2.94361
gene.GRMZM2G120296	0.000186365	0.206423	-0.206423
gene.GRMZM2G018414	0.000186354	0.127005	0.127005
gene.GRMZM2G106133	0.000186035	1.5695	-1.5695
gene.GRMZM5G874163	0.00018199	3.13563	-3.13563
gene.GRMZM2G147716	0.000180706	0.900678	-0.900678
gene.GRMZM2G152796	0.000178613	0.112213	0.112213
gene.GRMZM2G050939	0.000178376	0.09112	0.09112
gene.GRMZM2G144172	0.000177639	0.632573	0.632573
gene.GRMZM2G013612	0.000173179	0.268335	0.268335
gene.GRMZM2G377311	0.000169958	0.019835	-0.019835
gene.GRMZM2G006752	0.000169609	0.371574	-0.371574
gene.GRMZM2G155980	0.000169448	2.18111	-2.18111
gene.GRMZM2G008374	0.000168742	0.00141596	0.00141596
gene.GRMZM2G085254	0.000167696	1.65125	1.65125
gene.GRMZM2G046824	0.000167347	0.997644	0.997644
gene.GRMZM2G430780	0.000163586	0.00242389	0.00242389
gene.GRMZM5G857087	0.000161553	0.935778	0.935778
gene.GRMZM2G370332	0.000160971	0.0398963	0.0398963
gene.GRMZM2G173534	0.00016071	1.23741	-1.23741
gene.GRMZM2G311316	0.000160431	0.324337	-0.324337
gene.GRMZM2G118485	0.000158061	0.310829	0.310829
gene.GRMZM2G038073	0.000157707	0.00892192	-0.00892192
gene.GRMZM2G121510	0.000156955	2.19984	-2.19984
gene.GRMZM2G427031	0.000156564	0.188774	0.188774
gene.GRMZM2G151689	0.000155565	0.0662088	-0.0662088
gene.GRMZM2G148561	0.000154854	0.0439233	0.0439233
gene.GRMZM2G313944	0.000154226	3.36906	-3.36906
gene.GRMZM2G001799	0.000151803	0.0911579	-0.0911579
gene.GRMZM5G801651	0.000151336	0.0314048	-0.0314048
gene.GRMZM2G035103	0.000151192	0.279228	0.279228
gene.GRMZM2G047316	0.000150847	2.58016	-2.58016
gene.GRMZM2G098301	0.00015084	0.355543	0.355543
gene.GRMZM2G010315	0.00014992	0.846521	-0.846521
gene.GRMZM2G131961	0.000149742	3.09646	3.09646
gene.GRMZM2G076630	0.000148898	1.08851	-1.08851
gene.GRMZM2G448213	0.000148615	0.440394	0.440394
gene.GRMZM2G034840	0.000148076	0.0110465	-0.0110465
gene.GRMZM2G165355	0.000145652	0.711745	-0.711745
gene.GRMZM2G122750	0.000144135	0.380028	0.380028
gene.GRMZM2G049342	0.000144055	1.67018	-1.67018
gene.GRMZM2G069146	0.000143183	0.195832	0.195832
gene.GRMZM2G079470	0.000141703	0.17999	-0.17999
gene.GRMZM2G340749	0.000138357	2.33817	-2.33817
gene.GRMZM6G785877	0.0001379	0.321814	-0.321814
gene.GRMZM2G339820	0.00013711	1.17451	-1.17451
gene.GRMZM2G159500	0.000136509	0.227536	0.227536
gene.GRMZM2G361662	0.000129863	1.84682	1.84682
gene.GRMZM2G157422	0.0001283	0.404434	0.404434
gene.GRMZM6G787651	0.000127676	1.3524	-1.3524
gene.GRMZM2G153233	0.00012668	0.076891	0.076891
gene.GRMZM2G049695	0.000125055	0.749375	-0.749375
gene.GRMZM2G108463	0.000124725	2.44354	-2.44354
gene.GRMZM2G316113	0.000124345	2.08825	-2.08825
gene.GRMZM2G386991	0.000123851	0.775948	-0.775948
gene.GRMZM5G844080	0.0001224	0.658714	-0.658714
gene.GRMZM2G024247	0.000122314	0.422537	0.422537
gene.GRMZM2G308570	0.000120835	0.028265	-0.028265
gene.GRMZM2G317900	0.00012041	0.0826371	0.0826371
gene.GRMZM2G006477	0.00011936	0.0918506	-0.0918506
gene.GRMZM2G314546	0.000118921	1.18543	-1.18543
gene.GRMZM2G080509	0.000118401	0.947679	0.947679
gene.GRMZM2G403562	0.000115081	0.508099	0.508099
gene.GRMZM2G022972	0.000114318	0.699872	-0.699872
gene.GRMZM2G067727	0.000114284	0.385863	0.385863
gene.GRMZM2G140156	0.000113864	3.90235	3.90235
gene.GRMZM2G119703	0.000113361	0.654564	-0.654564
gene.GRMZM5G833477	0.000113045	3.21556	3.21556
gene.GRMZM2G151223	0.000112826	0.138546	-0.138546
gene.GRMZM2G125495	0.000112656	0.168729	0.168729
gene.GRMZM2G011526	0.000111675	0.0641554	0.0641554
gene.GRMZM2G089193	0.000111518	0.00755997	0.00755997
gene.GRMZM2G131476	0.000110277	0.0313996	0.0313996
gene.GRMZM2G163726	0.000108713	0.0709966	0.0709966
gene.GRMZM2G081158	0.000108352	0.661596	0.661596
gene.GRMZM2G012999	0.00010805	0.53042	0.53042
gene.GRMZM2G008234	0.000107579	0.0308266	0.0308266
gene.GRMZM2G018837	0.00010737	1.63694	-1.63694
gene.GRMZM2G129954	0.000107273	0.668963	0.668963
gene.GRMZM2G351330	0.000106945	0.615547	0.615547
gene.GRMZM2G127490	0.000106449	0.0618697	0.0618697
gene.GRMZM2G179325	0.000105037	0.452918	-0.452918
gene.GRMZM2G020216	0.000104664	4.89814	-4.89814
gene.GRMZM5G866954	0.000102218	0.180348	-0.180348
gene.GRMZM2G099797	0.000102053	0.012526	0.012526
gene.GRMZM2G146286	9.92753e-05	0.0911122	0.0911122
gene.GRMZM2G437460	9.87491e-05	2.45954	2.45954
gene.GRMZM2G049672	9.85626e-05	1.37767	-1.37767
gene.GRMZM2G110333	9.82806e-05	0.0292764	-0.0292764
gene.GRMZM2G159357	9.82052e-05	0.905826	-0.905826
gene.GRMZM2G052544	9.81285e-05	0.104224	-0.104224
gene.GRMZM2G065692	9.79502e-05	0.718318	0.718318
gene.GRMZM5G897988	9.78233e-05	1.18031	-1.18031
gene.GRMZM2G126170	9.77586e-05	0.684114	0.684114
gene.AC233893.1_FG002	9.75696e-05	0.335359	0.335359
gene.GRMZM2G158918	9.7297e-05	4.18573	-4.18573
gene.GRMZM2G104390	9.71683e-05	1.62111	-1.62111
gene.GRMZM2G022686	9.65376e-05	0.0202428	-0.0202428
gene.GRMZM2G098988	9.54772e-05	0.0298318	-0.0298318
gene.GRMZM2G312201	9.44219e-05	1.6557	-1.6557
gene.GRMZM2G017429	9.26322e-05	0.00383181	0.00383181
gene.AC185415.3_FG005	9.25639e-05	0.339952	-0.339952
gene.GRMZM2G148115	9.23271e-05	1.54268	1.54268
gene.GRMZM2G457889	9.19158e-05	0.0391203	-0.0391203
gene.GRMZM5G842484	9.11432e-05	0.792588	0.792588
gene.GRMZM2G169000	9.06643e-05	0.253155	0.253155
gene.GRMZM2G426802	9.00023e-05	0.00267157	0.00267157
gene.GRMZM2G098800	8.99113e-05	1.07263	1.07263
gene.GRMZM2G398506	8.93884e-05	1.80709	1.80709
gene.GRMZM2G012262	8.93862e-05	1.55955	1.55955
gene.GRMZM2G148022	8.91892e-05	0.0142551	0.0142551
gene.GRMZM2G163914	8.82618e-05	1.728	-1.728
gene.GRMZM2G110185	8.72985e-05	3.7258	-3.7258
gene.GRMZM2G175563	8.68113e-05	0.355909	-0.355909
gene.GRMZM2G174776	8.61553e-05	0.00372076	-0.00372076
gene.GRMZM2G040477	8.56762e-05	0.343773	0.343773
gene.GRMZM2G026742	8.50392e-05	0.0615261	-0.0615261
gene.GRMZM2G090262	8.47341e-05	0.935881	-0.935881
gene.GRMZM5G845366	8.42498e-05	0.865901	0.865901
gene.GRMZM2G017409	8.40895e-05	0.304722	-0.304722
gene.GRMZM2G128212	8.36309e-05	0.0657347	-0.0657347
gene.GRMZM2G368799	8.30434e-05	0.640708	0.640708
gene.GRMZM2G171745	8.28278e-05	1.66574	-1.66574
gene.GRMZM2G126834	8.2736e-05	0.0580097	-0.0580097
gene.GRMZM2G072339	8.2247e-05	4.47159	-4.47159
gene.GRMZM2G001272	8.21116e-05	1.40494	-1.40494
gene.GRMZM2G175188	8.0588e-05	0.311018	-0.311018
gene.GRMZM2G134759	7.99006e-05	0.183397	0.183397
gene.GRMZM5G853245	7.97489e-05	0.139269	0.139269
gene.GRMZM2G072573	7.89095e-05	2.19832	-2.19832
gene.GRMZM2G324999	7.87083e-05	0.122692	0.122692
gene.GRMZM5G862565	7.78271e-05	0.444692	0.444692
gene.AC233935.1_FG005	7.72518e-05	0.186636	0.186636
gene.GRMZM2G148811	7.72508e-05	0.0603658	-0.0603658
gene.GRMZM2G001289	7.64785e-05	1.00174	-1.00174
gene.GRMZM5G894234	7.6349e-05	0.104243	0.104243
gene.AC206951.3_FG017	7.61243e-05	0.351393	0.351393
gene.GRMZM2G109627	7.56127e-05	0.285391	0.285391
gene.GRMZM2G105834	7.52918e-05	0.0160686	-0.0160686
gene.GRMZM2G110548	7.51842e-05	1.33387	-1.33387
gene.GRMZM2G086805	7.51143e-05	0.413827	-0.413827
gene.GRMZM2G043509	7.50632e-05	0.539224	-0.539224
gene.AC234155.1_FG002	7.34379e-05	0.458767	0.458767
gene.GRMZM2G165926	7.3432e-05	0.479625	-0.479625
gene.GRMZM2G096367	7.24929e-05	0.043654	0.043654
gene.GRMZM2G159643	7.17618e-05	0.910046	-0.910046
gene.GRMZM2G143204	7.16454e-05	0.162039	-0.162039
gene.GRMZM2G171428	7.16428e-05	0.227499	-0.227499
gene.GRMZM2G469551	7.11973e-05	0.860827	-0.860827
gene.GRMZM2G015578	7.11966e-05	0.00521594	0.00521594
gene.GRMZM2G109869	7.10673e-05	0.25238	0.25238
gene.GRMZM2G430849	7.04935e-05	0.37879	0.37879
gene.GRMZM2G114613	7.00906e-05	0.0109086	0.0109086
gene.GRMZM2G573324	7.00234e-05	0.452809	0.452809
gene.GRMZM2G469162	7.00118e-05	0.507583	-0.507583
gene.GRMZM2G122076	6.8746e-05	2.16335	2.16335
gene.GRMZM2G169654	6.86111e-05	0.236172	0.236172
gene.GRMZM2G389768	6.8158e-05	0.070629	-0.070629
gene.GRMZM2G113098	6.75587e-05	0.169305	-0.169305
gene.GRMZM2G065276	6.7509e-05	0.00984868	0.00984868
gene.GRMZM2G102601	6.72067e-05	0.0345865	0.0345865
gene.GRMZM2G024882	6.55448e-05	0.369874	-0.369874
gene.GRMZM2G058518	6.55155e-05	0.0618069	0.0618069
gene.GRMZM2G129428	6.53227e-05	0.879701	-0.879701
gene.GRMZM2G331754	6.52039e-05	0.789442	-0.789442
gene.GRMZM2G097275	6.47694e-05	0.318907	0.318907
gene.GRMZM2G020156	6.44153e-05	0.396369	0.396369
gene.GRMZM2G000749	6.40711e-05	1.87556	-1.87556
gene.GRMZM2G133653	6.40537e-05	0.676128	0.676128
gene.GRMZM2G124495	6.40253e-05	0.846495	0.846495
gene.GRMZM2G154839	6.36196e-05	1.13395	1.13395
gene.GRMZM2G002828	6.35949e-05	1.34604	1.34604
gene.GRMZM2G023667	6.28912e-05	3.10804	-3.10804
gene.GRMZM2G042047	6.21888e-05	0.169849	-0.169849
gene.GRMZM2G135410	6.10736e-05	0.175025	0.175025
gene.GRMZM2G159766	6.09998e-05	0.173753	0.173753
gene.GRMZM2G032252	6.09196e-05	0.0322959	-0.0322959
gene.GRMZM2G090217	5.90266e-05	3.94786	3.94786
gene.GRMZM2G087161	5.85001e-05	1.0124	-1.0124
gene.GRMZM2G171852	5.82525e-05	0.0356915	-0.0356915
gene.GRMZM2G149040	5.77622e-05	0.33602	-0.33602
gene.GRMZM2G351382	5.77363e-05	0.498618	-0.498618
gene.GRMZM2G148098	5.75805e-05	0.140352	0.140352
gene.GRMZM2G312806	5.75498e-05	0.244912	-0.244912
gene.GRMZM2G071025	5.74959e-05	0.068421	0.068421
gene.GRMZM2G416836	5.73574e-05	1.28927	1.28927
gene.GRMZM2G456473	5.66593e-05	0.861453	0.861453
gene.GRMZM2G139369	5.64062e-05	0.270847	0.270847
gene.GRMZM2G033612	5.63968e-05	0.256995	0.256995
gene.GRMZM2G365688	5.635e-05	0.846151	0.846151
gene.GRMZM2G441565	5.61197e-05	0.0239651	0.0239651
gene.GRMZM2G131943	5.61017e-05	0.0658979	0.0658979
gene.GRMZM2G045185	5.58892e-05	0.292528	-0.292528
gene.GRMZM2G419239	5.54758e-05	0.562208	0.562208
gene.GRMZM2G038158	5.54426e-05	0.1509	0.1509
gene.GRMZM2G423456	5.52661e-05	3.16998	3.16998
gene.GRMZM2G038967	5.51747e-05	0.0185035	-0.0185035
gene.GRMZM2G036703	5.47198e-05	0.171691	0.171691
gene.GRMZM2G012654	5.43617e-05	0.330237	0.330237
gene.GRMZM2G143402	5.4186e-05	0.407641	-0.407641
gene.GRMZM2G102845	5.40596e-05	0.476829	-0.476829
gene.GRMZM2G147671	5.39957e-05	0.656446	-0.656446
gene.GRMZM2G036567	5.36819e-05	0.97861	-0.97861
gene.GRMZM2G130953	5.33532e-05	0.0745251	-0.0745251
gene.GRMZM2G701218	5.33372e-05	1.05286	1.05286
gene.GRMZM2G137802	5.33339e-05	0.779206	-0.779206
gene.GRMZM2G083759	5.28736e-05	0.258773	-0.258773
gene.GRMZM2G092666	5.28659e-05	0.0316926	0.0316926
gene.GRMZM2G057067	5.28272e-05	0.207845	0.207845
gene.GRMZM2G062391	5.25078e-05	0.146678	-0.146678
gene.GRMZM5G843174	5.22619e-05	1.56361	1.56361
gene.GRMZM2G155767	5.20506e-05	0.011111	0.011111
gene.GRMZM2G027049	5.19838e-05	0.169637	-0.169637
gene.GRMZM2G045275	5.18346e-05	0.0776818	0.0776818
gene.GRMZM2G415229	5.16333e-05	0.573362	0.573362
gene.GRMZM2G171650	5.11093e-05	4.01434	-4.01434
gene.GRMZM2G003970	5.06877e-05	0.11125	-0.11125
gene.GRMZM2G101769	5.06453e-05	0.000971037	-0.000971037
gene.GRMZM2G326272	5.05688e-05	0.286024	-0.286024
gene.GRMZM2G095039	5.05335e-05	0.0174989	0.0174989
gene.GRMZM2G159399	5.0364e-05	0.638712	-0.638712
gene.GRMZM2G011932	5.00959e-05	1.09147	1.09147
gene.GRMZM2G047038	4.95761e-05	0.460707	-0.460707
gene.GRMZM2G177220	4.89433e-05	1.99216	1.99216
gene.GRMZM2G022359	4.83514e-05	3.95389	3.95389
gene.GRMZM5G825321	4.8176e-05	0.869921	-0.869921
gene.GRMZM2G334722	4.81316e-05	0.0473037	-0.0473037
gene.GRMZM2G172021	4.80057e-05	1.52348	1.52348
gene.GRMZM2G009598	4.79971e-05	1.9045	-1.9045
gene.GRMZM2G137338	4.77001e-05	0.856731	-0.856731
gene.GRMZM2G092609	4.73677e-05	0.313263	-0.313263
gene.GRMZM2G159937	4.72026e-05	0.0438677	0.0438677
gene.GRMZM2G398135	4.65477e-05	0.41094	0.41094
gene.GRMZM2G163418	4.64533e-05	0.0465933	-0.0465933
gene.GRMZM2G094352	4.63468e-05	0.0425267	-0.0425267
gene.GRMZM2G147800	4.59873e-05	1.07358	-1.07358
gene.GRMZM2G161302	4.5852e-05	0.39424	-0.39424
gene.GRMZM2G475305	4.55507e-05	1.26089	-1.26089
gene.GRMZM2G174610	4.5505e-05	0.761925	0.761925
gene.GRMZM2G129238	4.54397e-05	0.184302	0.184302
gene.GRMZM2G088140	4.49732e-05	0.0262693	0.0262693
gene.GRMZM2G456568	4.46793e-05	0.545061	-0.545061
gene.GRMZM2G049549	4.41691e-05	0.0823023	0.0823023
gene.GRMZM2G100318	4.33109e-05	0.763369	0.763369
gene.GRMZM2G373341	4.33034e-05	0.194902	0.194902
gene.GRMZM2G300133	4.31434e-05	0.594449	0.594449
gene.GRMZM2G132868	4.30238e-05	0.448326	-0.448326
gene.GRMZM2G146028	4.27687e-05	0.0878091	0.0878091
gene.GRMZM2G115670	4.20463e-05	0.416065	0.416065
gene.GRMZM5G852704	4.19163e-05	0.553255	-0.553255
gene.GRMZM2G089721	4.13015e-05	1.24328	1.24328
gene.GRMZM2G086277	4.08957e-05	0.400518	-0.400518
gene.GRMZM2G467799	4.04057e-05	0.283512	-0.283512
gene.GRMZM2G301803	4.02884e-05	1.0097	-1.0097
gene.GRMZM2G181359	3.92491e-05	3.54839	-3.54839
gene.GRMZM2G090594	3.92468e-05	0.444226	0.444226
gene.GRMZM2G159475	3.91517e-05	0.394329	0.394329
gene.GRMZM2G549512	3.82729e-05	0.987723	-0.987723
gene.GRMZM2G123314	3.80613e-05	1.08442	1.08442
gene.GRMZM2G414159	3.78789e-05	0.051143	0.051143
gene.GRMZM2G402088	3.77024e-05	0.21716	-0.21716
gene.GRMZM2G064732	3.75908e-05	0.665988	-0.665988
gene.GRMZM2G026643	3.75296e-05	0.580922	-0.580922
gene.GRMZM2G472428	3.74558e-05	1.81215	1.81215
gene.GRMZM2G041328	3.73751e-05	1.88033	1.88033
gene.GRMZM2G110952	3.66735e-05	0.319039	0.319039
gene.GRMZM5G846057	3.64794e-05	0.234903	0.234903
gene.GRMZM2G041223	3.62657e-05	0.156578	-0.156578
gene.GRMZM2G300924	3.60615e-05	0.129795	0.129795
gene.GRMZM2G047370	3.5753e-05	0.617387	0.617387
gene.GRMZM5G812774	3.52929e-05	0.963056	0.963056
gene.GRMZM2G020054	3.48185e-05	0.0802634	0.0802634
gene.GRMZM2G129889	3.46664e-05	1.38202	-1.38202
gene.GRMZM2G042136	3.4616e-05	0.634202	0.634202
gene.AC189879.3_FG003	3.44789e-05	0.309485	-0.309485
gene.GRMZM2G169270	3.44623e-05	1.63458	1.63458
gene.GRMZM2G349554	3.42725e-05	0.862708	-0.862708
gene.GRMZM2G054162	3.3736e-05	1.12592	-1.12592
gene.GRMZM2G003715	3.36197e-05	0.286776	0.286776
gene.GRMZM2G030272	3.31641e-05	0.0168197	0.0168197
gene.GRMZM2G428470	3.29346e-05	1.13186	-1.13186
gene.GRMZM2G154641	3.29188e-05	0.110593	-0.110593
gene.GRMZM2G166873	3.28148e-05	1.37935	-1.37935
gene.GRMZM2G015384	3.25503e-05	1.81335	-1.81335
gene.GRMZM5G885700	3.18461e-05	2.07698	2.07698
gene.GRMZM2G067171	3.12695e-05	0.107738	-0.107738
gene.GRMZM2G057116	3.0766e-05	0.224124	-0.224124
gene.GRMZM2G113244	3.07112e-05	0.0843991	0.0843991
gene.GRMZM5G814279	3.00676e-05	2.37622	2.37622
gene.GRMZM2G444748	2.98069e-05	1.07693	1.07693
gene.GRMZM2G070885	2.9624e-05	0.320641	-0.320641
gene.GRMZM2G056099	2.9127e-05	0.847977	-0.847977
gene.GRMZM2G138268	2.90038e-05	0.153895	0.153895
gene.GRMZM5G878490	2.89853e-05	0.395791	0.395791
gene.GRMZM2G156756	2.88292e-05	0.102113	-0.102113
gene.GRMZM2G110309	2.85797e-05	0.0726998	0.0726998
gene.GRMZM2G138396	2.8187e-05	0.0661361	0.0661361
gene.GRMZM2G140299	2.81664e-05	0.110079	-0.110079
gene.GRMZM2G383833	2.78697e-05	0.592528	0.592528
gene.GRMZM2G162284	2.73479e-05	0.394619	-0.394619
gene.GRMZM2G060485	2.71767e-05	0.295961	0.295961
gene.GRMZM2G018223	2.69878e-05	0.841983	0.841983
gene.GRMZM2G075368	2.68931e-05	0.0282783	-0.0282783
gene.GRMZM5G871347	2.65897e-05	0.453121	0.453121
gene.GRMZM2G069082	2.63763e-05	0.00880043	0.00880043
gene.GRMZM2G024973	2.60598e-05	0.0816856	-0.0816856
gene.GRMZM2G473138	2.54158e-05	0.158551	-0.158551
gene.GRMZM2G132633	2.5285e-05	0.328356	-0.328356
gene.GRMZM2G008356	2.50634e-05	0.485207	0.485207
gene.GRMZM2G148087	2.47333e-05	0.276579	0.276579
gene.GRMZM2G058004	2.38045e-05	1.78517	-1.78517
gene.GRMZM2G065451	2.33659e-05	0.28515	0.28515
gene.GRMZM2G057448	2.32417e-05	0.883159	0.883159
gene.GRMZM2G423833	2.28963e-05	0.848795	0.848795
gene.GRMZM2G077596	2.26076e-05	0.0073062	0.0073062
gene.GRMZM2G096171	2.20634e-05	0.191099	0.191099
gene.GRMZM2G017368	2.20251e-05	0.349615	-0.349615
gene.GRMZM5G863420	2.17272e-05	0.059689	-0.059689
gene.GRMZM2G159427	2.1605e-05	1.87208	1.87208
gene.GRMZM2G478709	2.15041e-05	0.1081	-0.1081
gene.GRMZM2G351304	2.13193e-05	0.0715034	0.0715034
gene.GRMZM2G030596	2.07752e-05	0.339878	-0.339878
gene.GRMZM2G057466	2.04235e-05	0.111816	-0.111816
gene.GRMZM2G038050	2.02945e-05	0.575086	0.575086
gene.GRMZM2G096389	2.00766e-05	0.779176	-0.779176
gene.GRMZM2G176455	1.80388e-05	0.384992	-0.384992
gene.GRMZM2G171365	1.79149e-05	0.345319	0.345319
gene.GRMZM2G112629	1.75345e-05	0.266915	-0.266915
gene.GRMZM2G084576	1.73172e-05	0.0139489	0.0139489
gene.GRMZM2G134863	1.65342e-05	0.175548	0.175548
gene.GRMZM2G017654	1.61452e-05	0.381809	-0.381809
gene.GRMZM2G059939	1.58472e-05	1.37282	1.37282
gene.GRMZM2G127379	1.57983e-05	0.697722	0.697722
gene.GRMZM2G064655	1.53802e-05	0.428716	0.428716
gene.AC233960.1_FG003	1.51115e-05	1.25763	1.25763
gene.GRMZM2G109651	1.50373e-05	1.4851	-1.4851
gene.GRMZM2G004619	1.46211e-05	0.0588555	-0.0588555
gene.GRMZM2G117007	1.37719e-05	0.103885	0.103885
gene.GRMZM2G106792	1.32588e-05	0.164762	0.164762
gene.GRMZM2G078954	1.3199e-05	0.141616	0.141616
gene.GRMZM2G167856	1.16647e-05	1.41656	1.41656
gene.GRMZM2G408462	1.10728e-05	0.14639	-0.14639
gene.GRMZM2G068340	1.06007e-05	0.314014	-0.314014
gene.GRMZM2G451716	1.05409e-05	0.57973	-0.57973
gene.GRMZM2G428933	1.00211e-05	0.0535313	-0.0535313
gene.GRMZM2G098904	9.27134e-06	0.0540303	-0.0540303
gene.GRMZM2G451604	8.85665e-06	0.69693	0.69693
gene.GRMZM2G454176	8.46724e-06	0.06743	0.06743
gene.GRMZM2G052688	7.8894e-06	0.486777	0.486777
gene.AC212859.3_FG008	7.58314e-06	0.0449677	0.0449677
gene.GRMZM2G063522	7.37602e-06	0.0403884	0.0403884
gene.GRMZM2G019446	5.8661e-06	0.482149	-0.482149
gene.GRMZM2G134671	5.49341e-06	0.281436	-0.281436
gene.GRMZM2G098784	3.8023e-06	1.40925	1.40925
gene.GRMZM2G145690	3.65962e-06	0.129866	0.129866

## Sheet: Dataset EV13C
Dataset EV13C. Feature importance for elastic net and random forest models for leaf 16 blade length using all metabolites as features. The elastic net coefficients and the elastic net and random forest feature importance values reported are the medians across all 10 folds. For elastic nets, the importance value is the absolute value of the elastic net coefficient, for random forests the mean decr…
Feature ID	Random Forest Importance	Elastic Net Importance	Elastic Net Median Coefficient
metabolite.myo-inositol	0.00135328	6.67225	-6.67225
metabolite.3-deoxyoctulosonate	0.000487393	5.42956	-5.42956
metabolite.X - 12906	0.00165498	5.13703	-5.13703
metabolite.pyridoxine (Vitamin B6)	0.00332033	4.65548	-4.65548
metabolite.hydroquinone beta-D-glucopyranoside	0.000977074	4.63735	4.63735
metabolite.nicotinate	0.0299287	4.46707	-4.46707
metabolite.N-acetylglucosaminylasparagine	0.0194418	4.34133	4.34133
metabolite.adenosine	0.00356573	4.33965	4.33965
metabolite.X - 24215	0.0115347	3.6505	-3.6505
metabolite.X - 23531	0.00252558	3.57181	3.57181
metabolite.ethylmalonate	0.00399308	3.56439	-3.56439
metabolite.X - 21796	0.036786	3.45029	3.45029
metabolite.thiamin (Vitamin B1)	0.00184616	3.42266	3.42266
metabolite.phytosphingosine	0.00864497	3.07677	3.07677
metabolite.X - 23639	0.025321	2.90487	-2.90487
metabolite.palmitoylcholine	0.00107016	2.85115	-2.85115
metabolite.X - 14774	0.000647368	2.84398	-2.84398
metabolite.X - 24214	0.00225068	2.69942	2.69942
metabolite.cis-aconitate	0.0016902	2.68063	2.68063
metabolite.trigonelline (N'-methylnicotinate)	0.000325599	2.63243	-2.63243
metabolite.betaine	0.000502991	2.56974	-2.56974
metabolite.pheophorbide A	0.000869651	2.5215	-2.5215
metabolite.X - 24023	0.00397692	2.50019	-2.50019
metabolite.X - 23298	0.0299231	2.47286	-2.47286
metabolite.X - 24640	0.00033783	2.46912	2.46912
metabolite.sphinganine	0.00509338	2.36439	2.36439
metabolite.isoleucylglycine	0.000573557	2.31471	-2.31471
metabolite.X - 23368	0.00154358	2.3086	2.3086
metabolite.X - 11357	0.0020356	2.26311	-2.26311
metabolite.X - 23256	0.00535174	2.22245	-2.22245
metabolite.X - 23321	0.00427775	2.18618	2.18618
metabolite.X - 23329	0.00341941	2.15001	2.15001
metabolite.X - 23267	0.00114421	2.12219	-2.12219
metabolite.dimethylglycine	0.0066228	2.10236	-2.10236
metabolite.isovitexin 7-O-beta-D-glucopyranoside	0.00110133	2.0569	2.0569
metabolite.N-acetylarginine	0.000805468	2.03262	-2.03262
metabolite.citrate	0.000454872	2.01966	2.01966
metabolite.3-methylcytidine	0.00613684	1.97725	1.97725
metabolite.X - 23330	0.00744478	1.95106	1.95106
metabolite.X - 23969	0.00535301	1.9368	-1.9368
metabolite.X - 24464	0.00427763	1.90175	1.90175
metabolite.erythrulose	0.000754427	1.89802	-1.89802
metabolite.X - 24225	0.0137115	1.8948	1.8948
metabolite.X - 13891	0.00704203	1.89419	-1.89419
metabolite.X - 23315	0.00484307	1.83111	1.83111
metabolite.serine	0.000774339	1.82551	1.82551
metabolite.X - 23245	0.00103739	1.81076	1.81076
metabolite.X - 23280	0.0082513	1.78105	-1.78105
metabolite.X - 23910	0.0184451	1.72305	-1.72305
metabolite.pyridoxal	0.000204607	1.65709	-1.65709
metabolite.pyridoxate	0.00384403	1.65625	-1.65625
metabolite.2-methylcitrate	0.00324882	1.61057	-1.61057
metabolite.X - 23278	0.00426372	1.6015	-1.6015
metabolite.X - 21283	0.00132779	1.6013	1.6013
metabolite.gamma-tocopherol/beta-tocopherol	0.00131604	1.58319	-1.58319
metabolite.cysteine	0.00249265	1.579	1.579
metabolite.putrescine	0.00173164	1.54815	1.54815
metabolite.X - 23266	0.00164034	1.51836	-1.51836
metabolite.N6-carbamoylthreonyladenosine	0.000579407	1.50383	1.50383
metabolite.X - 23927	0.0383854	1.49801	1.49801
metabolite.X - 23277	0.000391768	1.48608	-1.48608
metabolite.N6-methyladenosine	0.0012591	1.46811	1.46811
metabolite.X - 12695	0.00259563	1.32789	1.32789
metabolite.arabitol/xylitol	0.00276384	1.27017	1.27017
metabolite.cytidine 2',3'-cyclic monophosphate	0.00370071	1.24173	1.24173
metabolite.glycylvaline	0.00031103	1.21687	-1.21687
metabolite.leucylglycine	0.000399701	1.20733	-1.20733
metabolite.phenylalanylalanine	0.000921623	1.19862	-1.19862
metabolite.N-acetylmethionine	0.00377346	1.19347	-1.19347
metabolite.glutarate (pentanedioate)	0.000777926	1.18931	1.18931
metabolite.X - 23926	0.00741976	1.16687	1.16687
metabolite.X - 23308	0.00298674	1.15884	1.15884
metabolite.imidazole lactate	0.0116104	1.147	1.147
metabolite.1-methyladenosine	0.00249453	1.14202	1.14202
metabolite.pantothenate (Vitamin B5)	0.000576654	1.10918	1.10918
metabolite.oxalate (ethanedioate)	0.000663539	1.10454	-1.10454
metabolite.X - 23318	0.00160374	1.09919	1.09919
metabolite.isovitexin	0.00454022	1.09437	1.09437
metabolite.X - 20295	0.00731678	1.06016	-1.06016
metabolite.N-acetylalanine	0.00169373	1.05354	-1.05354
metabolite.X - 24260	0.00120328	1.05179	-1.05179
metabolite.X - 23934	0.00514071	1.04357	1.04357
metabolite.salicylate	0.00156388	1.03726	-1.03726
metabolite.X - 24213	0.000959874	1.0303	-1.0303
metabolite.X - 23552	0.00104374	0.992088	0.992088
metabolite.xylose	0.00044255	0.991831	0.991831
metabolite.1-palmitoyl-2-arachidonoyl-GPE (16:0/20:4)*	0.00437027	0.965376	-0.965376
metabolite.X - 23213	0.00300115	0.963805	0.963805
metabolite.X - 24431	0.00200645	0.957112	-0.957112
metabolite.maltotriose	0.00181448	0.950018	0.950018
metabolite.2-hydroxybutyrate/2-hydroxyisobutyrate	0.000662905	0.945486	-0.945486
metabolite.1,2-dilinolenoyl-digalactosylglycerol (18:3/18:3)	0.000243264	0.938371	-0.938371
metabolite.X - 24219	0.00297244	0.931979	0.931979
metabolite.1-palmitoyl-GPI* (16:0)*	0.00209515	0.91407	0.91407
metabolite.malonate	0.000278179	0.888195	-0.888195
metabolite.X - 21444	0.00315098	0.850504	-0.850504
metabolite.2-hydroxyglutarate	0.000472826	0.836116	0.836116
metabolite.X - 12450	0.000850329	0.828416	-0.828416
metabolite.X - 23585	0.000657372	0.820477	-0.820477
metabolite.X - 22085	0.000145307	0.804008	-0.804008
metabolite.UDP-N-acetylglucosamine/galactosamine	0.000527648	0.782551	0.782551
metabolite.X - 23322	0.00237169	0.770075	0.770075
metabolite.dodecanedioate (C12)	0.000761934	0.766278	0.766278
metabolite.X - 23944	0.00202113	0.759753	0.759753
metabolite.undecanedioate	0.00136319	0.754714	0.754714
metabolite.prolylglycine	0.00308763	0.751136	-0.751136
metabolite.N-acetylglutamine	0.000427686	0.746929	-0.746929
metabolite.X - 23925	0.000497027	0.698953	0.698953
metabolite.X - 23209	0.00049985	0.678881	0.678881
metabolite.X - 24212	0.000910829	0.667454	-0.667454
metabolite.X - 23908	0.000331717	0.659744	-0.659744
metabolite.linoleate (18:2n6)	0.000572729	0.609734	-0.609734
metabolite.N-delta-acetylornithine	0.0040634	0.596912	-0.596912
metabolite.X - 24678	0.00112119	0.582764	0.582764
metabolite.X - 23201	0.000336109	0.542968	0.542968
metabolite.lactate	0.00410927	0.527574	0.527574
metabolite.glycerol	0.000796421	0.507525	-0.507525
metabolite.X - 21963	0.00141736	0.495265	0.495265
metabolite.tyramine	0.00343973	0.472478	0.472478
metabolite.X - 23249	0.000424749	0.469471	-0.469471
metabolite.5-oxoproline	0.000335304	0.455982	0.455982
metabolite.X - 23899	0.0046317	0.445069	0.445069
metabolite.chrysoeriol	0.00268093	0.426823	0.426823
metabolite.nicotinamide riboside	0.00303526	0.408109	0.408109
metabolite.4-methyl-2-oxopentanoate	0.00185887	0.383741	-0.383741
metabolite.N-acetylvaline	0.000383023	0.36251	-0.36251
metabolite.X - 17349	0.00204202	0.360231	0.360231
metabolite.cryptochlorogenic acid	0.00147622	0.348335	0.348335
metabolite.X - 23326	0.00052305	0.337382	0.337382
metabolite.1-palmitoylglycerol (16:0)	0.000178344	0.333248	0.333248
metabolite.galactonate	0.000437506	0.326631	0.326631
metabolite.xanthurenate	0.000446276	0.322889	-0.322889
metabolite.1-palmitoyl-2-linoleoyl-GPA (16:0/18:2)*	0.00221234	0.320723	-0.320723
metabolite.kynurenate	0.00251176	0.301658	-0.301658
metabolite.X - 23909	0.00255803	0.298483	-0.298483
metabolite.galacturonate	0.000900877	0.263573	0.263573
metabolite.X - 24329	0.00256589	0.260428	0.260428
metabolite.1,2-dilinoleoyl-GPC (18:2/18:2)	0.00128608	0.231854	-0.231854
metabolite.mannitol/sorbitol	0.000379082	0.229731	0.229731
metabolite.X - 13007	0.000631598	0.229519	-0.229519
metabolite.valylglutamine	0.00276442	0.223979	-0.223979
metabolite.glutamine	0.000250139	0.215232	-0.215232
metabolite.X - 11787	0.00037405	0.18496	0.18496
metabolite.X - 14904	0.000541458	0.176346	-0.176346
metabolite.p-hydroxybenzaldehyde	0.00061261	0.159886	-0.159886
metabolite.arabonate/xylonate	0.000146142	0.159722	0.159722
metabolite.X - 13703	0.00135163	0.1596	0.1596
metabolite.2-hydroxy-3-methylvalerate	0.00145393	0.150866	-0.150866
metabolite.ferulate	0.00082276	0.132571	-0.132571
metabolite.linolenate (18:3n3 or 3n6)	0.00214181	0.132197	-0.132197
metabolite.UDP-glucose/UDP-galactose	0.000322841	0.13168	0.13168
metabolite.X - 12111	0.000626311	0.127541	-0.127541
metabolite.salidroside	0.00154407	0.127288	0.127288
metabolite.2,4,6-trihydroxybenzoate	0.00390485	0.11992	-0.11992
metabolite.glycolate (hydroxyacetate)	0.00208169	0.118324	-0.118324
metabolite.X - 09789	0.000395019	0.117461	-0.117461
metabolite.feruloylputrescine	0.000452852	0.103639	0.103639
metabolite.benzoate	0.000649037	0.0926557	0.0926557
metabolite.methylphosphate	0.00125773	0.0916769	-0.0916769
metabolite.valylleucine	0.0011631	0.0813402	-0.0813402
metabolite.isomaltose	0.000707395	0.0778567	0.0778567
metabolite.X - 23484	0.00112983	0.0755704	0.0755704
metabolite.X - 23440	0.000323997	0.0754233	0.0754233
metabolite.glycylleucine	0.000531597	0.0752311	0.0752311
metabolite.X - 23900	0.00382203	0.074595	0.074595
metabolite.quinolinate	0.000493412	0.0709539	-0.0709539
metabolite.2-dimethylaminoethanol	0.00184118	0.0699517	0.0699517
metabolite.X - 24694	0.000511382	0.0564747	0.0564747
metabolite.X - 23528	0.0012479	0.0470461	0.0470461
metabolite.X - 23319	0.000306808	0.0461577	-0.0461577
metabolite.2-hydroxyadipate	0.000357851	0.0362446	-0.0362446
metabolite.agmatine	0.00510937	0.029703	0.029703
metabolite.orotidine	0.00131304	0.0264357	0.0264357
metabolite.X - 21959	0.000851727	0.0246018	-0.0246018
metabolite.tryptamine	0.00180455	0.0237964	0.0237964
metabolite.1-methyladenine	0.00201646	0.0227498	0.0227498
metabolite.X - 23219	0.00152918	0.0178403	0.0178403
metabolite.X - 23228	0.000876724	0.0164972	0.0164972
metabolite.1-palmitoyl-2-linolenoyl-GPG (16:0/18:3)*	0.00032517	0.0123278	-0.0123278
metabolite.1,2-dilinolenoyl-GPC (18:3/18:3)*	0.000804687	0.0122526	0.0122526
metabolite.phenyllactate (PLA)	0.000684985	0.0120497	0.0120497
metabolite.X - 23259	0.000568089	0.00640688	-0.00640688
metabolite.X - 23250	0.000328881	0.00432842	-0.00432842
metabolite.phenylpyruvate	0.000315656	0.00259796	-0.00259796

## Sheet: Dataset EV13D
Dataset EV13D. Feature importance for elastic net and random forest models for leaf 16 blade length using both transcripts and metabolites as features. The elastic net coefficients and the elastic net and random forest feature importance values reported are the medians across all 10 folds. For elastic nets, the importance value is the absolute value of the elastic net coefficient, for random fore…
Feature ID	Random Forest Importance	Elastic Net Importance	Elastic Net Median Coefficient
gene.GRMZM2G051338	0.146409	0.814049	-0.814049
gene.GRMZM2G148693	0.0683451	1.15004	-1.15004
metabolite.X - 23639	0.0142204	1.48546	-1.48546
metabolite.N-acetylglucosaminylasparagine	0.0110953	1.97188	1.97188
metabolite.X - 23298	0.0110902	1.50855	-1.50855
metabolite.X - 23927	0.0109899	0.608062	0.608062
metabolite.nicotinate	0.00959558	2.17895	-2.17895
gene.GRMZM2G166987	0.00902621	0.721837	0.721837
gene.GRMZM2G553379	0.00803599	1.12236	-1.12236
gene.AC210173.4_FG005	0.00758831	2.67717	2.67717
metabolite.X - 23910	0.00660038	0.480672	-0.480672
metabolite.imidazole lactate	0.00519008	0.595539	0.595539
gene.GRMZM2G032339	0.00351001	1.34004	-1.34004
metabolite.X - 21796	0.00297445	1.7623	1.7623
gene.GRMZM2G007025	0.00292984	0.933532	0.933532
gene.GRMZM2G081239	0.00268706	0.0298082	-0.0298082
gene.GRMZM2G001676	0.00247948	0.125141	-0.125141
gene.GRMZM2G475014	0.00246721	0.419002	0.419002
gene.GRMZM2G114801	0.0023346	0.180359	-0.180359
metabolite.X - 24215	0.00189764	2.64658	-2.64658
gene.AC207728.2_FG003	0.00169442	0.016572	-0.016572
gene.GRMZM2G026143	0.00141281	0.00439233	-0.00439233
gene.GRMZM2G170577	0.00135119	1.50509	1.50509
gene.GRMZM2G134563	0.00127121	2.26787	2.26787
gene.GRMZM2G103666	0.00126421	0.172959	-0.172959
metabolite.3-methylcytidine	0.0012623	1.05587	1.05587
metabolite.X - 24225	0.0012192	1.22691	1.22691
metabolite.X - 20295	0.00115263	0.389497	-0.389497
gene.GRMZM2G072383	0.00114028	0.00231501	-0.00231501
gene.GRMZM2G097848	0.00112508	0.635761	0.635761
metabolite.X - 23330	0.00111194	1.07846	1.07846
metabolite.X - 23926	0.00110633	0.96588	0.96588
gene.GRMZM2G109987	0.00109032	1.77722	-1.77722
gene.GRMZM2G135341	0.00105894	0.90694	-0.90694
metabolite.phytosphingosine	0.000874134	1.63932	1.63932
gene.GRMZM2G040508	0.000789493	0.133645	-0.133645
metabolite.X - 23531	0.000739803	0.595651	0.595651
gene.GRMZM2G017522	0.000641637	0.622192	0.622192
gene.GRMZM2G107745	0.000640856	0.169836	-0.169836
metabolite.X - 24023	0.000610132	0.939028	-0.939028
gene.GRMZM2G088648	0.000608689	0.15279	0.15279
gene.GRMZM2G113382	0.000589387	0.704341	-0.704341
metabolite.N-acetylmethionine	0.000584536	0.627696	-0.627696
gene.GRMZM2G010356	0.000579131	0.141729	-0.141729
gene.GRMZM2G122276	0.000571599	0.108686	0.108686
metabolite.X - 23899	0.000556616	0.405289	0.405289
metabolite.X - 23329	0.000538215	0.684896	0.684896
gene.GRMZM2G456835	0.000537852	2.04663	-2.04663
gene.GRMZM2G069260	0.000524517	1.34941	1.34941
gene.GRMZM2G463464	0.000485135	2.7271	-2.7271
gene.GRMZM2G419318	0.000429507	0.0229744	0.0229744
gene.GRMZM2G061929	0.000359439	0.0640666	-0.0640666
gene.GRMZM2G419085	0.000345594	2.36134	-2.36134
gene.GRMZM2G124509	0.000339383	0.172796	0.172796
metabolite.2-methylcitrate	0.000268084	0.644024	-0.644024
gene.GRMZM2G165506	0.000237802	0.0223305	-0.0223305
gene.GRMZM2G114850	0.000222477	0.0208114	0.0208114
gene.GRMZM2G015610	0.000221609	0.15034	-0.15034
gene.GRMZM2G426229	0.000203488	1.50994	-1.50994
gene.GRMZM2G102318	0.000202263	0.0115747	0.0115747
gene.GRMZM2G009792	0.00018682	2.56313	2.56313
metabolite.X - 13891	0.000185796	0.899022	-0.899022
gene.GRMZM2G110500	0.000171563	0.097331	-0.097331
metabolite.X - 23315	0.000159366	0.846923	0.846923
gene.GRMZM2G108416	0.000157512	1.06316	1.06316
gene.GRMZM5G850092	0.000109015	0.549731	0.549731
metabolite.sphinganine	0.000102685	1.38123	1.38123
metabolite.X - 23280	8.07543e-05	0.616031	-0.616031
metabolite.N-delta-acetylornithine	6.62282e-05	0.136938	-0.136938
gene.GRMZM2G061280	6.37295e-05	0.047755	0.047755
gene.GRMZM2G113332	6.26347e-05	0.170521	-0.170521
gene.GRMZM2G063162	4.31841e-05	0.0332909	0.0332909
gene.GRMZM2G435244	4.06752e-05	0.173301	-0.173301
metabolite.X - 24214	4.0164e-05	0.171785	0.171785
gene.GRMZM2G406074	3.50707e-05	2.23435	2.23435
gene.GRMZM2G084486	3.22041e-05	0.0477484	0.0477484
gene.GRMZM2G115766	2.84987e-05	0.289963	0.289963
metabolite.1-palmitoyl-2-arachidonoyl-GPE (16:0/20:4)*	2.82382e-05	0.197959	-0.197959
gene.GRMZM2G132628	2.37323e-05	0.461728	-0.461728
metabolite.X - 23944	2.34745e-05	0.366943	0.366943
metabolite.pyridoxine (Vitamin B6)	2.25878e-05	2.63464	-2.63464
gene.GRMZM2G002687	2.0843e-05	0.90897	-0.90897
gene.GRMZM2G117612	1.81524e-05	1.66432	-1.66432
gene.GRMZM2G096944	1.73452e-05	0.44947	-0.44947
gene.GRMZM2G060857	1.67682e-05	0.311143	0.311143
gene.GRMZM2G039009	1.6344e-05	0.144481	0.144481
gene.GRMZM2G408012	1.60144e-05	0.0304151	-0.0304151
metabolite.X - 24219	1.58815e-05	0.227808	0.227808
gene.GRMZM5G860152	1.39864e-05	0.41416	0.41416
gene.GRMZM2G076394	1.39e-05	0.402898	0.402898
metabolite.pyridoxate	1.17576e-05	0.74978	-0.74978
gene.GRMZM2G135588	1.10332e-05	1.15365	1.15365
gene.GRMZM2G136887	1.08431e-05	0.744538	0.744538
gene.GRMZM2G441325	1.06928e-05	0.315835	-0.315835
gene.GRMZM2G023625	9.07e-06	3.61975	-3.61975
gene.GRMZM2G329033	8.95624e-06	1.02322	-1.02322
gene.GRMZM2G090374	8.59476e-06	0.574485	0.574485
metabolite.X - 23278	8.45531e-06	0.530406	-0.530406
gene.GRMZM2G141818	7.72897e-06	1.09129	-1.09129
gene.GRMZM5G826174	7.36387e-06	0.0443979	0.0443979
gene.GRMZM2G172904	7.16993e-06	0.385655	-0.385655
gene.GRMZM2G314692	5.7299e-06	0.112258	-0.112258
gene.GRMZM2G366146	5.39776e-06	0.157268	0.157268
metabolite.X - 23322	5.12361e-06	0.372777	0.372777
gene.GRMZM2G129018	4.63028e-06	0.0233476	0.0233476
gene.GRMZM5G863146	4.4454e-06	0.142922	-0.142922
gene.GRMZM2G032562	4.30474e-06	1.8235	1.8235
gene.GRMZM2G365250	2.90058e-06	0.32382	-0.32382
gene.GRMZM2G392101	2.81053e-06	0.131097	0.131097
gene.GRMZM2G121151	2.74745e-06	0.316838	0.316838
gene.GRMZM2G464523	2.74507e-06	0.407033	-0.407033
gene.GRMZM2G041847	2.64251e-06	1.43364	-1.43364
gene.GRMZM2G110993	2.60402e-06	0.311718	-0.311718
gene.GRMZM2G433684	2.24667e-06	0.0570539	-0.0570539
gene.GRMZM2G097995	2.22132e-06	0.374074	-0.374074
metabolite.isovitexin	2.18174e-06	0.554409	0.554409
gene.AC149818.2_FG001	2.07121e-06	0.80205	-0.80205
metabolite.salicylate	1.91193e-06	0.202409	-0.202409
gene.GRMZM5G891656	1.72288e-06	0.134711	-0.134711
gene.GRMZM2G020982	1.38843e-06	0.203249	0.203249
metabolite.ethylmalonate	1.34569e-06	1.84514	-1.84514
metabolite.X - 21444	1.33308e-06	0.274959	-0.274959
gene.GRMZM2G083935	9.58881e-07	0.0268189	0.0268189
gene.GRMZM2G010075	8.33628e-07	0.532563	-0.532563
gene.GRMZM5G842517	8.30666e-07	0.607889	-0.607889
gene.GRMZM2G108318	7.75966e-07	0.17566	0.17566
metabolite.X - 09789	7.35586e-07	0.00450094	-0.00450094
gene.GRMZM2G337594	6.76601e-07	0.132143	-0.132143
metabolite.X - 24464	6.38861e-07	0.435558	0.435558
gene.GRMZM2G163877	5.77221e-07	2.41231	-2.41231
metabolite.cysteine	5.48905e-07	0.516897	0.516897
gene.GRMZM5G814164	4.88285e-07	0.914551	-0.914551
metabolite.adenosine	3.93117e-07	1.77477	1.77477
gene.GRMZM2G130010	3.57774e-07	0.406567	0.406567
metabolite.X - 12906	3.16767e-07	2.36795	-2.36795
gene.GRMZM5G876913	2.5839e-07	0.114933	-0.114933
metabolite.X - 23321	2.00974e-07	1.03668	1.03668
metabolite.X - 23934	1.86722e-07	0.350485	0.350485
gene.GRMZM2G046025	1.79685e-07	0.468323	-0.468323
gene.GRMZM2G171400	1.7234e-07	3.04571	-3.04571
gene.GRMZM2G099648	1.67331e-07	0.732865	-0.732865
gene.GRMZM2G148118	1.62481e-07	0.0209207	-0.0209207
metabolite.X - 23969	1.52902e-07	0.808456	-0.808456
metabolite.X - 23267	1.31986e-07	0.391247	-0.391247
gene.GRMZM2G142334	1.10255e-07	1.57467	1.57467
gene.GRMZM2G047347	8.06165e-08	1.43066	1.43066
gene.GRMZM2G056081	7.63103e-08	0.187154	-0.187154
gene.GRMZM2G070446	7.3701e-08	0.821574	-0.821574
gene.GRMZM2G078472	6.81313e-08	0.00863221	0.00863221
gene.GRMZM2G019838	6.63524e-08	0.896213	0.896213
metabolite.X - 23256	6.22506e-08	0.734449	-0.734449
gene.GRMZM2G152189	6.11647e-08	0.000844356	0.000844356
gene.GRMZM2G301932	4.45688e-08	0.370022	0.370022
gene.GRMZM2G106216	3.07365e-08	0.832322	0.832322
gene.GRMZM2G058900	2.86964e-08	0.917147	-0.917147
gene.GRMZM2G037280	2.4105e-08	0.538792	-0.538792
gene.GRMZM2G325023	2.11576e-08	0.0527719	-0.0527719
gene.GRMZM2G155626	1.98404e-08	0.0888128	0.0888128
gene.GRMZM2G087955	1.88213e-08	0.307454	0.307454
gene.GRMZM2G122863	5.88385e-09	0.643629	0.643629
gene.GRMZM2G180160	4.79428e-09	0.226725	-0.226725
