# Supplementary material for: Using single‐plant‐omics in the field to link maize genes to functions and phenotypes
Source: Mol Syst Biol. 2020 Dec 21;16(12):e9667. doi: 10.15252/msb.20209667 (PMC7751767; doi:10.15252/msb.20209667)
Supplement: Supplementary file 16 — Dataset EV14 [file MSB-16-e9667-s016.xlsx]

## Sheet: Dataset EV14A
Dataset EV14A. Feature importance for elastic net and random forest models for leaf 16 blade width using all transcripts as features. The elastic net coefficients and the elastic net and random forest feature importance values reported are the medians across all 10 folds. For elastic nets, the importance value is the absolute value of the elastic net coefficient, for random forests the mean decre…
Feature ID	Random Forest Importance	Elastic Net Importance	Elastic Net Median Coefficient
gene.GRMZM2G480607	0.0185041	0.232308	-0.232308
gene.GRMZM2G119116	0.0165698	0.0911489	0.0911489
gene.GRMZM2G148693	0.0149663	0.110189	-0.110189
gene.GRMZM2G044382	0.0144234	1.02003	-1.02003
gene.GRMZM2G135588	0.0143034	0.229791	0.229791
gene.GRMZM2G015610	0.0120019	0.211513	-0.211513
gene.GRMZM2G166987	0.0075181	0.517685	0.517685
gene.GRMZM2G109987	0.00744393	0.21481	-0.21481
gene.GRMZM2G012224	0.00713564	0.0318031	-0.0318031
gene.GRMZM2G134563	0.00583486	0.022459	0.022459
gene.GRMZM2G045970	0.00562584	0.0383273	-0.0383273
gene.GRMZM2G040508	0.0054045	0.200802	-0.200802
gene.GRMZM2G447551	0.00539653	0.598119	-0.598119
gene.GRMZM2G019317	0.00536769	0.901961	-0.901961
gene.GRMZM5G814164	0.00521645	0.208749	-0.208749
gene.GRMZM2G125314	0.00488705	0.158287	0.158287
gene.GRMZM2G159587	0.00459782	0.00144493	0.00144493
gene.AC207728.2_FG003	0.00428341	0.548386	-0.548386
gene.GRMZM2G159899	0.00287575	0.0157582	0.0157582
gene.GRMZM2G096234	0.00274018	0.256151	-0.256151
gene.GRMZM2G089553	0.0027302	0.239141	-0.239141
gene.GRMZM2G111926	0.0025319	0.122262	-0.122262
gene.GRMZM5G845601	0.0025084	0.0892786	-0.0892786
gene.GRMZM2G020982	0.00242449	0.343276	0.343276
gene.GRMZM2G448656	0.00239114	0.0705517	0.0705517
gene.GRMZM2G147775	0.00221771	0.0518978	0.0518978
gene.GRMZM2G118063	0.00220301	0.108274	-0.108274
gene.GRMZM2G016671	0.00185881	0.458182	-0.458182
gene.GRMZM2G358076	0.00151733	0.355996	-0.355996
gene.GRMZM2G108135	0.0015095	0.0883085	0.0883085
gene.GRMZM2G075651	0.0013808	0.0308572	0.0308572
gene.GRMZM2G051338	0.00133683	0.00221822	-0.00221822
gene.GRMZM2G181505	0.00132538	0.0242614	0.0242614
gene.GRMZM2G162525	0.00131523	0.289268	-0.289268
gene.GRMZM2G079956	0.00119775	0.0126291	-0.0126291
gene.GRMZM2G410352	0.00119558	0.0483422	-0.0483422
gene.GRMZM2G073521	0.00118803	0.133683	0.133683
gene.GRMZM2G113332	0.000984662	0.283661	-0.283661
gene.GRMZM2G064145	0.000905713	0.398403	-0.398403
gene.GRMZM2G034453	0.000812576	0.233476	-0.233476
gene.GRMZM2G082792	0.000736493	0.118519	-0.118519
gene.GRMZM2G162928	0.000591079	0.0522817	-0.0522817
gene.GRMZM2G116140	0.000503137	0.19937	-0.19937
gene.GRMZM2G052869	0.000478112	0.250223	0.250223
gene.GRMZM2G164696	0.000454822	0.00109072	-0.00109072
gene.GRMZM2G158179	0.000453502	0.304133	-0.304133
gene.GRMZM2G071347	0.000432065	0.342028	0.342028
gene.GRMZM2G126484	0.000418005	0.509906	-0.509906
gene.GRMZM2G021270	0.000371689	0.00420645	-0.00420645
gene.GRMZM2G159427	0.00035926	0.076001	0.076001
gene.GRMZM2G494514	0.000357654	0.083521	-0.083521
gene.GRMZM2G406074	0.000304375	0.776644	0.776644
gene.GRMZM2G116563	0.000245709	0.0135166	0.0135166
gene.GRMZM2G061439	0.000233689	0.0301035	-0.0301035
gene.GRMZM2G430780	0.000223025	0.338716	0.338716
gene.GRMZM2G097995	0.000214641	0.334155	-0.334155
gene.GRMZM2G092679	0.000212292	0.0328833	-0.0328833
gene.GRMZM2G070555	0.000211779	0.0167623	-0.0167623
gene.GRMZM2G169890	0.000205847	0.189767	0.189767
gene.GRMZM2G062914	0.000195507	0.042509	0.042509
gene.GRMZM2G443953	0.000180199	0.0107359	-0.0107359
gene.GRMZM2G011085	0.00016764	0.0175768	0.0175768
gene.GRMZM2G074082	0.000127672	0.00762398	-0.00762398
gene.GRMZM2G030139	0.000127007	0.0682827	-0.0682827
gene.GRMZM5G864133	0.000126643	0.0622044	0.0622044
gene.GRMZM2G148555	0.000122933	0.0518879	-0.0518879
gene.AC208110.2_FG007	0.000119344	0.00728651	0.00728651
gene.GRMZM2G180951	0.000118189	0.0813931	-0.0813931
gene.GRMZM2G701688	0.000113608	0.00443222	-0.00443222
gene.GRMZM2G023625	9.03743e-05	0.807658	-0.807658
gene.GRMZM5G899300	7.14993e-05	0.239672	-0.239672
gene.GRMZM2G171248	7.03098e-05	0.0117111	-0.0117111
gene.GRMZM2G373928	6.57613e-05	0.0999246	-0.0999246
gene.GRMZM2G017578	6.0582e-05	0.0126892	-0.0126892
gene.GRMZM2G029396	4.38359e-05	0.00652062	-0.00652062
gene.GRMZM2G320152	2.72631e-05	0.0240786	0.0240786
gene.GRMZM2G066650	2.43879e-05	1.35618	1.35618
gene.GRMZM2G149024	2.18092e-05	0.00519495	0.00519495
gene.GRMZM5G894233	1.99108e-05	0.535027	0.535027
gene.GRMZM5G836429	1.9223e-05	0.0285067	0.0285067
gene.GRMZM2G032339	1.84842e-05	0.161261	-0.161261
gene.GRMZM2G099454	1.81089e-05	0.0486532	-0.0486532
gene.GRMZM2G113264	1.73692e-05	0.280816	-0.280816
gene.GRMZM2G048335	1.35354e-05	0.0749801	-0.0749801
gene.GRMZM2G098239	1.17126e-05	0.0475107	-0.0475107
gene.GRMZM2G321753	8.63829e-06	0.00413824	-0.00413824
gene.GRMZM2G135866	8.61792e-06	0.0116769	0.0116769
gene.GRMZM2G099270	8.18552e-06	0.171065	0.171065
gene.GRMZM2G088218	7.3213e-06	0.0394339	-0.0394339
gene.GRMZM2G148404	6.56705e-06	0.0303878	-0.0303878
gene.GRMZM2G058612	3.33641e-06	0.306036	0.306036
gene.GRMZM2G080178	3.12975e-06	0.141207	-0.141207
gene.GRMZM2G095209	3.08943e-06	0.00541185	0.00541185
gene.GRMZM2G369047	2.63842e-06	0.256605	0.256605
gene.GRMZM2G431708	2.47367e-06	0.005119	0.005119
gene.GRMZM2G103430	2.44053e-06	0.0896178	-0.0896178
gene.GRMZM2G137985	2.3824e-06	0.00761661	0.00761661
gene.GRMZM2G059102	2.34875e-06	0.0550694	-0.0550694
gene.GRMZM2G029974	2.33125e-06	0.044996	0.044996
gene.GRMZM2G390013	2.24522e-06	0.0832815	0.0832815
gene.GRMZM2G479760	2.18729e-06	0.0664136	-0.0664136
gene.GRMZM2G422499	2.17335e-06	0.00902598	-0.00902598
gene.GRMZM2G041847	2.14592e-06	0.00384504	-0.00384504
gene.GRMZM2G350711	1.99859e-06	0.297616	0.297616
gene.GRMZM2G016827	1.76485e-06	0.0920835	0.0920835
gene.GRMZM2G078754	1.42741e-06	0.0231335	-0.0231335
gene.GRMZM2G027193	1.35784e-06	0.0041586	0.0041586
gene.GRMZM2G018238	1.30688e-06	0.158433	-0.158433
gene.GRMZM2G429169	1.24429e-06	0.464162	-0.464162
gene.GRMZM2G018823	1.21292e-06	0.189692	-0.189692
gene.GRMZM2G107380	1.19062e-06	0.114013	0.114013
gene.GRMZM2G157247	1.1351e-06	0.0840364	-0.0840364
gene.GRMZM2G062210	9.24127e-07	1.19292	1.19292
gene.GRMZM2G129575	9.22712e-07	0.120907	-0.120907
gene.AC210013.4_FG006	8.19411e-07	0.0105125	-0.0105125
gene.GRMZM5G878153	7.75932e-07	0.400973	-0.400973
gene.GRMZM2G104231	7.54057e-07	0.0979412	-0.0979412
gene.GRMZM2G074320	7.28689e-07	0.0590985	-0.0590985
gene.GRMZM2G149480	6.23104e-07	0.0176045	-0.0176045
gene.GRMZM2G005955	5.6836e-07	0.0192262	-0.0192262
gene.GRMZM2G142019	5.62314e-07	0.0895114	-0.0895114
gene.GRMZM2G406165	5.2996e-07	0.0359313	0.0359313
gene.GRMZM2G114801	5.24908e-07	0.0948837	-0.0948837
gene.GRMZM2G106263	5.06886e-07	0.0484207	-0.0484207
gene.GRMZM2G477146	4.91155e-07	0.160036	-0.160036
gene.GRMZM2G479243	4.79624e-07	0.0816602	-0.0816602
gene.GRMZM2G127844	4.69394e-07	0.16326	-0.16326
gene.GRMZM2G087259	4.6485e-07	0.0256434	-0.0256434
gene.GRMZM2G455642	4.59412e-07	0.0210224	-0.0210224
gene.GRMZM2G159720	4.5342e-07	0.410114	-0.410114
gene.AC233898.1_FG004	4.43568e-07	0.0403774	-0.0403774
gene.GRMZM2G012393	4.27317e-07	0.243261	0.243261
gene.GRMZM2G013600	3.85817e-07	0.146562	-0.146562
gene.GRMZM2G081729	3.07385e-07	0.0350812	-0.0350812
gene.GRMZM5G817964	2.74887e-07	0.00955624	-0.00955624
gene.GRMZM2G300969	2.71178e-07	0.0211064	0.0211064
gene.GRMZM2G070446	2.5366e-07	0.03891	-0.03891
gene.GRMZM2G051103	2.26059e-07	0.124078	0.124078
gene.GRMZM2G056903	1.95807e-07	0.0245556	-0.0245556
gene.GRMZM2G009792	1.93962e-07	0.535686	0.535686
gene.GRMZM2G157505	1.53758e-07	0.0626646	0.0626646
gene.GRMZM2G312091	1.46495e-07	0.309463	-0.309463
gene.GRMZM2G018820	1.24171e-07	0.0876997	0.0876997
gene.GRMZM5G894518	4.50103e-08	0.00188989	0.00188989
gene.GRMZM2G013657	3.51509e-08	0.0132428	0.0132428
gene.GRMZM2G086943	3.00274e-08	0.42912	-0.42912
gene.GRMZM2G113391	4.56481e-10	0.0625648	-0.0625648
gene.GRMZM2G124509	3.5027e-10	0.22375	0.22375
gene.GRMZM2G064518	3.41876e-10	0.105385	-0.105385
gene.GRMZM2G115395	2.40544e-10	0.15792	0.15792
gene.GRMZM5G891990	1.624e-10	0.0256177	-0.0256177
gene.GRMZM2G097841	1.31294e-10	0.0667035	0.0667035

## Sheet: Dataset EV14B
Dataset EV14B. Feature importance for elastic net and random forest models for leaf 16 blade width using regulatory transcripts as features.The elastic net coefficients and the elastic net and random forest feature importance values reported are the medians across all 10 folds. For elastic nets, the importance value is the absolute value of the elastic net coefficient, for random forests the mean…
Feature ID	Random Forest Importance	Elastic Net Importance	Elastic Net Median Coefficient
gene.GRMZM2G109987	0.0536469	1.0693	-1.0693
gene.GRMZM2G148693	0.0511444	0.324058	-0.324058
gene.GRMZM2G553379	0.0449814	0.0782109	-0.0782109
gene.GRMZM2G447551	0.03973	0.824603	-0.824603
gene.GRMZM2G142718	0.0177461	0.0693766	0.0693766
gene.GRMZM2G181028	0.0171062	0.158274	0.158274
gene.GRMZM2G118063	0.0162872	0.591863	-0.591863
gene.GRMZM2G180086	0.0136483	0.071917	-0.071917
gene.GRMZM2G051338	0.0123871	0.115619	-0.115619
gene.GRMZM2G116658	0.0117841	0.0929889	-0.0929889
gene.GRMZM2G082792	0.00937561	0.581255	-0.581255
gene.GRMZM2G011598	0.00822741	0.0711463	0.0711463
gene.GRMZM2G062914	0.00705727	1.07908	1.07908
gene.GRMZM2G003970	0.00672655	0.253647	-0.253647
gene.GRMZM2G006752	0.00672082	0.100604	-0.100604
gene.GRMZM2G034113	0.005628	0.11756	0.11756
gene.GRMZM2G178261	0.00547997	0.0644643	-0.0644643
gene.GRMZM2G392101	0.00526795	0.147259	0.147259
gene.GRMZM2G430780	0.00509726	0.974787	0.974787
gene.GRMZM2G430849	0.00493674	0.0804676	0.0804676
gene.GRMZM2G032339	0.00452807	0.421658	-0.421658
gene.GRMZM2G023625	0.00403807	2.20912	-2.20912
gene.GRMZM2G385945	0.00378569	0.0351312	0.0351312
gene.GRMZM5G833032	0.00378111	0.113817	-0.113817
gene.GRMZM2G038066	0.00365577	0.465976	0.465976
gene.GRMZM2G087094	0.00361763	0.0441343	0.0441343
gene.GRMZM2G154641	0.0034353	0.135934	-0.135934
gene.GRMZM2G038982	0.0034328	0.409179	-0.409179
gene.GRMZM2G062541	0.00338708	0.00723079	-0.00723079
gene.GRMZM2G151717	0.00330777	0.0817779	-0.0817779
gene.GRMZM2G079323	0.00287135	0.0335595	-0.0335595
gene.GRMZM2G059102	0.00258492	0.930852	-0.930852
gene.GRMZM2G017187	0.00257941	0.129993	-0.129993
gene.GRMZM2G017089	0.00252503	0.566718	-0.566718
gene.GRMZM2G158252	0.0024721	0.637299	-0.637299
gene.GRMZM2G131756	0.00244421	0.382059	-0.382059
gene.GRMZM5G815009	0.00241427	0.317682	-0.317682
gene.GRMZM2G176688	0.00238535	0.231849	0.231849
gene.GRMZM5G818643	0.00223909	0.0861076	0.0861076
gene.GRMZM2G700665	0.00222451	0.321526	0.321526
gene.GRMZM2G009163	0.00206303	0.707442	-0.707442
gene.GRMZM5G864133	0.00200438	0.403007	0.403007
gene.GRMZM2G159221	0.00196922	0.458334	0.458334
gene.GRMZM2G368799	0.00194276	0.382425	0.382425
gene.GRMZM2G044576	0.00193826	0.106824	-0.106824
gene.AC189879.3_FG003	0.00192086	0.0587224	-0.0587224
gene.GRMZM2G159427	0.00186122	0.908685	0.908685
gene.GRMZM2G332259	0.00172142	0.0140592	-0.0140592
gene.GRMZM2G109627	0.00171863	0.0274546	0.0274546
gene.GRMZM6G785877	0.00169575	0.173552	-0.173552
gene.GRMZM2G166875	0.00166389	0.785773	-0.785773
gene.GRMZM2G153233	0.00162366	0.356725	0.356725
gene.GRMZM5G812272	0.00162288	0.0346924	0.0346924
gene.GRMZM2G081406	0.00160571	0.0444243	-0.0444243
gene.GRMZM2G045236	0.001597	0.0857259	0.0857259
gene.GRMZM5G813892	0.00156815	0.175647	-0.175647
gene.GRMZM2G034840	0.00154423	0.0539979	-0.0539979
gene.GRMZM2G108424	0.00143004	0.756434	-0.756434
gene.GRMZM5G801651	0.00141771	0.0722164	-0.0722164
gene.GRMZM2G157820	0.00138178	0.406727	-0.406727
gene.GRMZM2G057466	0.00136615	0.114121	-0.114121
gene.GRMZM2G114055	0.00128514	0.0521841	-0.0521841
gene.GRMZM2G000610	0.00126785	0.270423	0.270423
gene.GRMZM2G056569	0.0012626	1.46174	1.46174
gene.GRMZM5G852533	0.00125476	0.0171201	0.0171201
gene.GRMZM2G045748	0.00125402	0.115855	-0.115855
gene.GRMZM2G020805	0.00122341	0.0802946	-0.0802946
gene.GRMZM5G851914	0.00118337	0.422867	0.422867
gene.GRMZM2G147712	0.00115341	0.193079	-0.193079
gene.GRMZM2G148115	0.00111638	0.278897	0.278897
gene.GRMZM2G130442	0.00110645	0.596099	-0.596099
gene.GRMZM2G015384	0.00108849	0.491766	-0.491766
gene.GRMZM2G118870	0.00108425	0.219757	-0.219757
gene.GRMZM2G149219	0.00107618	0.0974715	-0.0974715
gene.GRMZM2G004957	0.00106687	0.178658	-0.178658
gene.GRMZM2G361662	0.00102286	0.247374	0.247374
gene.GRMZM2G091586	0.00101492	0.51771	0.51771
gene.GRMZM2G039824	0.000973666	0.187029	0.187029
gene.GRMZM2G123314	0.00094552	0.177911	0.177911
gene.GRMZM2G130425	0.000893181	0.463805	-0.463805
gene.GRMZM2G070446	0.00088454	0.861659	-0.861659
gene.GRMZM2G030325	0.000867276	0.0237614	0.0237614
gene.GRMZM2G033138	0.000830819	0.565419	-0.565419
gene.GRMZM2G022686	0.000827314	0.0209259	-0.0209259
gene.GRMZM2G138407	0.000786398	0.102918	0.102918
gene.GRMZM2G383210	0.00077907	0.431645	-0.431645
gene.GRMZM2G060507	0.000763678	0.106031	-0.106031
gene.GRMZM2G090213	0.000760775	0.00370641	-0.00370641
gene.GRMZM2G114444	0.000733238	0.371598	-0.371598
gene.GRMZM2G004356	0.00072596	0.490654	0.490654
gene.GRMZM2G046824	0.00072209	0.47118	0.47118
gene.GRMZM2G144172	0.000721219	0.0852644	0.0852644
gene.GRMZM2G153454	0.000699972	0.25027	0.25027
gene.GRMZM2G016817	0.000685705	0.275892	-0.275892
gene.GRMZM2G031213	0.000671194	1.01124	1.01124
gene.GRMZM2G305582	0.000665657	0.138553	0.138553
gene.GRMZM2G303465	0.000662167	0.354416	-0.354416
gene.GRMZM2G057386	0.000648304	0.0433706	-0.0433706
gene.GRMZM2G317584	0.000644989	0.0285877	0.0285877
gene.GRMZM2G425430	0.000644508	0.176025	0.176025
gene.GRMZM2G171650	0.000616146	0.191587	0.191587
gene.GRMZM2G121096	0.000610405	0.737064	0.737064
gene.GRMZM2G048455	0.000604658	0.347686	0.347686
gene.GRMZM2G475263	0.000596772	0.26603	-0.26603
gene.GRMZM2G077197	0.000595656	0.426195	-0.426195
gene.GRMZM2G052667	0.00059199	0.433494	0.433494
gene.GRMZM2G010315	0.000585455	0.421638	-0.421638
gene.GRMZM2G023798	0.000581861	0.51238	-0.51238
gene.GRMZM2G000749	0.000563281	0.0991565	-0.0991565
gene.GRMZM2G102601	0.000561519	0.285318	-0.285318
gene.GRMZM2G049342	0.000557544	0.254824	-0.254824
gene.GRMZM5G852704	0.000553502	0.21767	-0.21767
gene.GRMZM2G147880	0.000550159	0.334683	-0.334683
gene.AC194965.4_FG001	0.000546603	0.107511	0.107511
gene.GRMZM2G099862	0.000544975	0.0248729	-0.0248729
gene.GRMZM5G834874	0.000540586	0.15972	0.15972
gene.GRMZM2G154149	0.000533483	0.0514273	0.0514273
gene.GRMZM2G461936	0.000532406	0.0539874	-0.0539874
gene.GRMZM2G069146	0.000528	0.0123267	0.0123267
gene.AC197122.3_FG003	0.000515699	0.0448509	0.0448509
gene.GRMZM2G045544	0.000512562	0.127593	0.127593
gene.GRMZM2G124638	0.000510914	1.06142	-1.06142
gene.GRMZM2G059266	0.000506315	0.231347	0.231347
gene.GRMZM2G016439	0.000495909	0.00396364	-0.00396364
gene.GRMZM2G175188	0.000492469	0.398767	-0.398767
gene.GRMZM2G134214	0.000484269	0.244916	0.244916
gene.GRMZM2G131266	0.000479117	0.306783	-0.306783
gene.GRMZM2G301860	0.000478525	0.179549	0.179549
gene.GRMZM2G102845	0.000475764	0.0214009	-0.0214009
gene.GRMZM2G169825	0.00046694	0.118646	-0.118646
gene.GRMZM2G331754	0.00045759	0.138595	-0.138595
gene.GRMZM5G817439	0.000456746	1.09031	-1.09031
gene.GRMZM2G149756	0.000446743	0.0343472	-0.0343472
gene.GRMZM2G034779	0.000444869	0.0190973	-0.0190973
gene.GRMZM2G058518	0.00044306	0.00141456	-0.00141456
gene.GRMZM2G166946	0.000440669	0.47896	-0.47896
gene.GRMZM2G119133	0.000437299	0.559667	0.559667
gene.GRMZM2G175563	0.000428719	0.282933	-0.282933
gene.GRMZM2G120115	0.000400987	0.517378	0.517378
gene.GRMZM2G180654	0.00039931	0.601167	-0.601167
gene.GRMZM2G086553	0.000395601	0.814098	-0.814098
gene.GRMZM2G377311	0.000391712	0.62187	-0.62187
gene.GRMZM2G083759	0.000391089	0.546731	-0.546731
gene.GRMZM2G171365	0.000388466	0.188407	0.188407
gene.GRMZM2G072573	0.000386981	0.420193	-0.420193
gene.GRMZM2G373341	0.000384392	0.293749	0.293749
gene.GRMZM2G402002	0.000384015	0.430885	-0.430885
gene.GRMZM2G027462	0.000383542	0.315894	-0.315894
gene.GRMZM2G035944	0.000374386	0.335788	-0.335788
gene.GRMZM2G122335	0.00037374	0.406172	0.406172
gene.GRMZM2G125294	0.000372689	0.226743	-0.226743
gene.GRMZM2G105387	0.000361336	0.256462	0.256462
gene.GRMZM2G090262	0.000354992	0.628094	-0.628094
gene.GRMZM2G120371	0.000354798	0.418997	0.418997
gene.GRMZM2G455869	0.000350771	0.0140441	0.0140441
gene.GRMZM2G147854	0.000347253	0.719179	0.719179
gene.GRMZM2G085254	0.000346049	0.313229	0.313229
gene.GRMZM2G041701	0.000345903	0.243637	-0.243637
gene.GRMZM2G035103	0.000343481	0.0820098	0.0820098
gene.GRMZM2G014902	0.000342181	0.174403	-0.174403
gene.GRMZM2G139024	0.00034132	0.190893	-0.190893
gene.GRMZM2G078691	0.000338888	0.403378	-0.403378
gene.GRMZM2G106792	0.000333533	0.0414655	0.0414655
gene.GRMZM2G009060	0.000332909	0.155551	-0.155551
gene.GRMZM2G403562	0.000326193	0.663864	0.663864
gene.GRMZM2G405699	0.000319466	0.00320213	-0.00320213
gene.GRMZM2G003638	0.000318771	0.216468	-0.216468
gene.GRMZM2G069486	0.000317444	0.451313	0.451313
gene.GRMZM2G027756	0.000312783	0.0373305	-0.0373305
gene.GRMZM2G018414	0.000312496	0.350301	-0.350301
gene.GRMZM2G038158	0.000308941	0.118085	0.118085
gene.GRMZM2G075320	0.000308661	0.0499827	-0.0499827
gene.GRMZM2G180847	0.000303969	0.0302043	0.0302043
gene.GRMZM2G030458	0.000303871	0.00179707	-0.00179707
gene.GRMZM2G178072	0.000302198	0.0610484	-0.0610484
gene.GRMZM5G880069	0.000297527	0.0434815	-0.0434815
gene.GRMZM2G082390	0.000297229	0.071291	0.071291
gene.GRMZM2G159357	0.000297116	0.198756	-0.198756
gene.GRMZM5G885700	0.000293622	0.149772	0.149772
gene.GRMZM2G173710	0.000293532	0.112856	-0.112856
gene.GRMZM2G064541	0.000292124	0.0279604	-0.0279604
gene.GRMZM2G057408	0.00028294	0.289227	-0.289227
gene.GRMZM2G176506	0.000282541	0.449569	0.449569
gene.GRMZM2G307720	0.000280745	0.0469294	0.0469294
gene.GRMZM2G375307	0.00027751	0.41053	-0.41053
gene.GRMZM2G057768	0.00027641	0.0399438	-0.0399438
gene.GRMZM2G058158	0.000273415	0.00253914	-0.00253914
gene.GRMZM2G098517	0.000273271	0.0764844	-0.0764844
gene.GRMZM2G172427	0.000270899	0.0759664	-0.0759664
gene.AC205574.3_FG006	0.000269908	0.0416287	-0.0416287
gene.GRMZM5G834697	0.000267181	0.209537	0.209537
gene.GRMZM2G087161	0.00026254	0.896706	-0.896706
gene.GRMZM2G136266	0.000261419	0.152229	-0.152229
gene.GRMZM2G403620	0.000252706	0.0152795	-0.0152795
gene.GRMZM2G351304	0.000250655	0.137839	-0.137839
gene.GRMZM2G123587	0.000249285	0.160456	-0.160456
gene.GRMZM2G366130	0.000245873	0.0436952	-0.0436952
gene.GRMZM2G070034	0.000245189	0.323995	0.323995
gene.GRMZM2G031398	0.000243248	0.119669	-0.119669
gene.GRMZM2G105348	0.000240281	0.115061	-0.115061
gene.GRMZM2G169688	0.000238647	0.265573	-0.265573
gene.GRMZM2G083964	0.000234262	0.0786966	0.0786966
gene.GRMZM2G393471	0.000231962	0.0218175	-0.0218175
gene.GRMZM2G091900	0.000231698	0.0135012	-0.0135012
gene.GRMZM2G113098	0.000231642	0.0344159	-0.0344159
gene.GRMZM2G083504	0.000228559	0.167027	-0.167027
gene.GRMZM2G094935	0.000228034	0.180341	-0.180341
gene.GRMZM2G074280	0.000226	0.407827	-0.407827
gene.GRMZM2G003466	0.000225285	0.0263137	-0.0263137
gene.GRMZM2G314661	0.000224603	0.148904	-0.148904
gene.GRMZM2G146020	0.000224082	0.0659013	0.0659013
gene.GRMZM2G179827	0.000223689	0.0554655	-0.0554655
gene.GRMZM2G098800	0.000223165	0.055444	-0.055444
gene.GRMZM2G090594	0.000220436	0.00512929	0.00512929
gene.GRMZM2G049895	0.000220133	0.618855	-0.618855
gene.GRMZM2G531738	0.000216124	0.532883	-0.532883
gene.GRMZM2G131476	0.000211091	0.190749	-0.190749
gene.GRMZM2G042047	0.000210948	0.00940492	-0.00940492
gene.GRMZM2G044862	0.000210609	0.365051	-0.365051
gene.GRMZM2G100318	0.000209836	0.255614	0.255614
gene.GRMZM2G361398	0.000204516	0.0955683	-0.0955683
gene.GRMZM2G159643	0.00020306	0.274148	-0.274148
gene.GRMZM2G113244	0.000202844	0.0376447	0.0376447
gene.GRMZM2G026223	0.000202422	0.196701	0.196701
gene.GRMZM2G445575	0.00020135	0.133595	0.133595
gene.GRMZM5G814279	0.000198696	0.145233	0.145233
gene.GRMZM2G085199	0.000198044	0.224652	-0.224652
gene.GRMZM2G419239	0.000197366	0.0960283	0.0960283
gene.GRMZM2G156956	0.000196327	0.386766	-0.386766
gene.GRMZM2G166999	0.000195142	0.0537102	-0.0537102
gene.GRMZM2G013936	0.00019501	0.0468559	-0.0468559
gene.GRMZM2G384339	0.00019383	0.302518	0.302518
gene.GRMZM2G024247	0.000192297	0.0472385	0.0472385
gene.GRMZM2G479760	0.000191474	0.324341	-0.324341
gene.GRMZM2G139160	0.000188998	0.198484	-0.198484
gene.GRMZM2G092214	0.000188408	0.150347	0.150347
gene.GRMZM2G106613	0.000185955	0.522331	-0.522331
gene.GRMZM2G159285	0.000185935	0.00293808	-0.00293808
gene.GRMZM2G034430	0.000185913	0.0606119	0.0606119
gene.GRMZM2G013794	0.000185179	0.164993	-0.164993
gene.GRMZM2G180909	0.000184448	0.120197	0.120197
gene.GRMZM2G162284	0.000182943	0.00336578	-0.00336578
gene.GRMZM2G160730	0.000182832	0.0187708	-0.0187708
gene.GRMZM2G031963	0.000182212	0.273655	-0.273655
gene.GRMZM5G868355	0.000181712	0.0785774	0.0785774
gene.GRMZM2G341747	0.000180247	0.0448251	0.0448251
gene.GRMZM2G049229	0.000180204	0.00402298	0.00402298
gene.GRMZM2G398135	0.000178848	0.0558752	-0.0558752
gene.GRMZM2G124051	0.000175725	0.24376	0.24376
gene.GRMZM2G151763	0.00017387	0.182339	-0.182339
gene.GRMZM2G110333	0.000173829	0.00905626	-0.00905626
gene.GRMZM2G073892	0.000172052	0.914957	0.914957
gene.GRMZM2G021416	0.000169681	0.0081765	0.0081765
gene.GRMZM2G149958	0.000168425	0.0487427	0.0487427
gene.GRMZM2G168249	0.000168256	0.17532	-0.17532
gene.GRMZM2G153797	0.000166262	0.0509412	-0.0509412
gene.GRMZM2G028039	0.000163039	0.00500507	-0.00500507
gene.GRMZM2G125495	0.000162127	0.176077	0.176077
gene.GRMZM2G149238	0.000161928	0.250705	-0.250705
gene.GRMZM5G874163	0.000159877	0.47494	-0.47494
gene.GRMZM2G092174	0.000159573	0.0656701	0.0656701
gene.GRMZM2G165817	0.000159511	0.0189359	0.0189359
gene.GRMZM2G379005	0.000158678	0.0206243	-0.0206243
gene.GRMZM5G897988	0.000156963	0.00612091	0.00612091
gene.GRMZM2G127299	0.000156517	0.336469	-0.336469
gene.GRMZM2G024948	0.000156458	0.0177511	0.0177511
gene.GRMZM2G053531	0.000155116	0.083796	0.083796
gene.GRMZM2G156818	0.000154327	0.806335	-0.806335
gene.GRMZM2G140156	0.00015009	0.034567	0.034567
gene.GRMZM2G013657	0.00014856	0.123846	0.123846
gene.GRMZM2G317652	0.000148195	0.0244464	-0.0244464
gene.GRMZM2G339562	0.000147331	0.139199	0.139199
gene.GRMZM2G385338	0.00014651	0.213095	-0.213095
gene.AC205562.3_FG002	0.000145851	0.00621626	0.00621626
gene.GRMZM5G804893	0.000142993	0.0275575	0.0275575
gene.GRMZM2G097275	0.000142723	0.0134427	-0.0134427
gene.GRMZM2G151223	0.00014221	0.0780073	-0.0780073
gene.GRMZM5G830932	0.000141969	0.29856	-0.29856
gene.GRMZM2G159500	0.000140484	0.404629	0.404629
gene.GRMZM2G423833	0.000140019	0.212633	-0.212633
gene.GRMZM2G128212	0.000138376	0.0379057	-0.0379057
gene.GRMZM2G423456	0.000136287	0.0645396	0.0645396
gene.GRMZM2G089736	0.000134121	0.0776241	-0.0776241
gene.GRMZM5G897926	0.000133556	0.12916	-0.12916
gene.GRMZM2G456473	0.000132961	0.066707	-0.066707
gene.GRMZM2G110548	0.000132762	0.225263	-0.225263
gene.GRMZM2G153144	0.000132437	0.110006	-0.110006
gene.GRMZM2G473138	0.000129301	0.216065	-0.216065
gene.GRMZM2G117164	0.000128276	0.0182979	0.0182979
gene.GRMZM2G471529	0.00012754	0.148036	0.148036
gene.GRMZM2G137965	0.000126986	0.0153691	-0.0153691
gene.GRMZM5G825321	0.000124739	0.183328	-0.183328
gene.GRMZM2G103166	0.000123198	0.106033	0.106033
gene.GRMZM2G359735	0.000122837	0.0827574	-0.0827574
gene.GRMZM2G334722	0.000122741	0.689158	-0.689158
gene.GRMZM2G120942	0.000121932	0.150381	-0.150381
gene.GRMZM2G439884	0.000121833	0.0422181	0.0422181
gene.GRMZM2G420469	0.000120429	0.3936	0.3936
gene.GRMZM2G059428	0.000118638	0.0557969	-0.0557969
gene.GRMZM2G125596	0.000118621	0.0964295	0.0964295
gene.GRMZM2G136895	0.00011821	0.0304048	-0.0304048
gene.GRMZM2G012999	0.000117335	0.258861	0.258861
gene.GRMZM2G024882	0.000116511	0.169826	-0.169826
gene.GRMZM2G014106	0.000116386	0.0467396	-0.0467396
gene.GRMZM2G086920	0.000115494	0.0783	-0.0783
gene.GRMZM2G156019	0.000114501	0.0618395	-0.0618395
gene.GRMZM2G312970	0.000113675	0.0317095	-0.0317095
gene.GRMZM2G020104	0.000112812	0.0402525	0.0402525
gene.GRMZM2G134694	0.000112107	0.0206895	0.0206895
gene.GRMZM2G037378	0.000111786	0.0748017	0.0748017
gene.GRMZM5G846057	0.000109335	0.021153	0.021153
gene.GRMZM2G020785	0.000108716	0.00392339	0.00392339
gene.GRMZM2G405094	0.000108479	0.0685799	0.0685799
gene.GRMZM2G081919	0.000108452	0.199223	-0.199223
gene.GRMZM2G173680	0.000108249	0.179759	-0.179759
gene.GRMZM2G550865	0.000108194	0.874162	-0.874162
gene.GRMZM2G417223	0.000108053	0.0236585	0.0236585
gene.GRMZM2G123667	0.000104573	0.0845215	-0.0845215
gene.GRMZM2G077596	0.000104184	0.118386	-0.118386
gene.GRMZM2G006229	0.000103678	0.0182873	-0.0182873
gene.GRMZM2G107309	0.000103573	0.319343	-0.319343
gene.GRMZM2G017409	0.000103481	0.304924	-0.304924
gene.GRMZM2G161175	0.000103152	0.15406	0.15406
gene.GRMZM2G022972	0.000102773	0.0538714	-0.0538714
gene.GRMZM2G312738	0.000101786	0.195836	-0.195836
gene.GRMZM2G063522	0.00010176	0.0311185	0.0311185
gene.GRMZM2G091006	0.000101593	0.128847	-0.128847
gene.GRMZM2G081812	0.000100669	0.206805	0.206805
gene.GRMZM2G009544	9.73183e-05	0.246206	-0.246206
gene.GRMZM2G163157	9.62923e-05	0.027251	0.027251
gene.GRMZM2G023372	9.53607e-05	0.124124	-0.124124
gene.GRMZM2G143718	9.44479e-05	0.0292512	-0.0292512
gene.GRMZM2G080516	9.34293e-05	0.232342	0.232342
gene.GRMZM2G035465	9.31601e-05	0.0931952	-0.0931952
gene.GRMZM2G702026	9.31046e-05	0.733248	0.733248
gene.GRMZM2G469551	9.25466e-05	0.222493	-0.222493
gene.GRMZM2G056986	9.24383e-05	0.198771	0.198771
gene.GRMZM2G158162	9.13456e-05	0.0751191	0.0751191
gene.GRMZM2G474777	9.08438e-05	0.100749	0.100749
gene.GRMZM2G020216	9.05451e-05	0.75542	-0.75542
gene.GRMZM2G052616	9.03879e-05	0.0491979	0.0491979
gene.GRMZM2G326272	8.99192e-05	0.00542637	-0.00542637
gene.GRMZM2G093789	8.91409e-05	0.593419	-0.593419
gene.GRMZM2G042443	8.87383e-05	0.0266844	-0.0266844
gene.GRMZM2G172506	8.68512e-05	0.0858623	0.0858623
gene.GRMZM2G421212	8.59665e-05	0.196907	-0.196907
gene.GRMZM2G171518	8.49906e-05	0.375913	0.375913
gene.GRMZM2G130149	8.24351e-05	0.113076	-0.113076
gene.GRMZM2G308570	8.21982e-05	0.364398	-0.364398
gene.GRMZM2G171428	8.2056e-05	0.0726942	-0.0726942
gene.GRMZM2G462118	8.13303e-05	0.00150802	-0.00150802
gene.GRMZM2G109879	8.10913e-05	0.0263775	-0.0263775
gene.GRMZM2G437460	8.09688e-05	0.0252795	-0.0252795
gene.GRMZM2G049695	8.06222e-05	0.0549326	-0.0549326
gene.GRMZM2G087804	8.01687e-05	0.046804	0.046804
gene.GRMZM2G132971	7.94482e-05	1.13394	-1.13394
gene.GRMZM2G469162	7.90534e-05	0.0305802	-0.0305802
gene.GRMZM2G137413	7.89536e-05	0.0452197	-0.0452197
gene.GRMZM2G115456	7.8869e-05	0.0161014	-0.0161014
gene.GRMZM5G842484	7.87804e-05	0.168659	-0.168659
gene.GRMZM2G124495	7.79994e-05	0.0169855	0.0169855
gene.GRMZM2G023872	7.73206e-05	0.0284662	-0.0284662
gene.GRMZM2G033612	7.64261e-05	0.00672486	-0.00672486
gene.GRMZM2G058451	7.61713e-05	0.0118465	-0.0118465
gene.GRMZM2G171394	7.45347e-05	0.001434	-0.001434
gene.GRMZM2G110295	7.22056e-05	0.0199314	-0.0199314
gene.GRMZM2G105004	7.2107e-05	0.0192292	-0.0192292
gene.GRMZM2G168665	7.12172e-05	0.0917544	-0.0917544
gene.GRMZM2G457381	7.0388e-05	0.453362	-0.453362
gene.GRMZM2G033570	6.98725e-05	0.330806	0.330806
gene.GRMZM2G039455	6.90811e-05	0.019576	0.019576
gene.GRMZM2G021483	6.78739e-05	0.0262096	-0.0262096
gene.GRMZM2G102059	6.74683e-05	0.0220438	0.0220438
gene.GRMZM2G005310	6.66224e-05	0.0122776	-0.0122776
gene.GRMZM2G453001	6.59736e-05	0.00239753	-0.00239753
gene.GRMZM2G316113	6.5048e-05	0.0849687	-0.0849687
gene.AC234203.1_FG011	6.4031e-05	0.00963325	0.00963325
gene.GRMZM2G073581	6.33075e-05	0.538141	-0.538141
gene.GRMZM2G425774	6.29847e-05	0.12011	-0.12011
gene.GRMZM2G064655	6.25383e-05	0.148828	0.148828
gene.GRMZM2G121309	6.25276e-05	0.0242905	-0.0242905
gene.GRMZM2G179049	6.18631e-05	0.0104859	0.0104859
gene.GRMZM2G140288	5.93755e-05	0.00689933	-0.00689933
gene.GRMZM5G839812	5.91898e-05	0.278986	-0.278986
gene.AC187157.4_FG005	5.87291e-05	0.000293826	-0.000293826
gene.GRMZM2G427031	5.87288e-05	0.0434531	-0.0434531
gene.GRMZM2G138268	5.84166e-05	0.323174	0.323174
gene.GRMZM2G115701	5.83544e-05	0.00140931	0.00140931
gene.GRMZM2G000171	5.79389e-05	0.0303704	0.0303704
gene.GRMZM2G124540	5.78703e-05	0.0647933	-0.0647933
gene.GRMZM2G159766	5.68356e-05	0.183417	0.183417
gene.AC233935.1_FG005	5.67131e-05	0.0241873	-0.0241873
gene.GRMZM2G008356	5.5411e-05	0.24503	0.24503
gene.GRMZM2G416701	5.4795e-05	0.17856	0.17856
gene.GRMZM2G148333	5.43024e-05	0.00411358	0.00411358
gene.GRMZM2G001799	5.42605e-05	0.0222357	-0.0222357
gene.GRMZM2G077002	5.39625e-05	0.366114	0.366114
gene.GRMZM2G438438	5.38432e-05	0.0525418	-0.0525418
gene.GRMZM2G057448	5.36867e-05	0.11839	0.11839
gene.GRMZM2G133653	5.31344e-05	0.0190171	0.0190171
gene.GRMZM5G851405	5.24424e-05	0.0266097	0.0266097
gene.GRMZM2G117007	5.22895e-05	0.060664	0.060664
gene.GRMZM2G152757	5.2247e-05	0.175371	0.175371
gene.GRMZM2G003304	5.22386e-05	0.155914	0.155914
gene.GRMZM2G040131	5.15006e-05	0.0922417	0.0922417
gene.GRMZM2G350312	5.14642e-05	0.0229426	-0.0229426
gene.GRMZM2G095078	5.14428e-05	0.10557	-0.10557
gene.GRMZM2G163641	5.10618e-05	0.0438951	-0.0438951
gene.GRMZM2G074373	5.05274e-05	0.0496323	-0.0496323
gene.GRMZM2G092137	4.97948e-05	0.0539645	-0.0539645
gene.GRMZM2G050939	4.93986e-05	0.149535	0.149535
gene.GRMZM5G870572	4.8926e-05	0.215145	0.215145
gene.GRMZM2G048411	4.82742e-05	0.150794	0.150794
gene.GRMZM2G152319	4.77291e-05	0.33909	-0.33909
gene.GRMZM2G089850	4.75507e-05	0.132668	-0.132668
gene.GRMZM2G098904	4.6928e-05	0.250996	-0.250996
gene.GRMZM2G130724	4.66136e-05	0.00723948	-0.00723948
gene.GRMZM2G064197	4.55182e-05	0.200892	-0.200892
gene.GRMZM2G158281	4.52674e-05	0.128315	-0.128315
gene.GRMZM2G104176	4.42728e-05	0.0290331	-0.0290331
gene.GRMZM2G176455	4.26326e-05	0.236308	-0.236308
gene.GRMZM5G857087	4.14409e-05	0.0311705	-0.0311705
gene.GRMZM2G167856	4.10298e-05	0.407738	0.407738
gene.GRMZM2G127665	4.09582e-05	0.254052	-0.254052
gene.GRMZM2G105250	4.05503e-05	0.135401	-0.135401
gene.GRMZM2G057369	4.03288e-05	0.0238017	-0.0238017
gene.GRMZM2G172152	4.01846e-05	0.0376734	-0.0376734
gene.GRMZM2G156016	4.00021e-05	0.304388	0.304388
gene.GRMZM2G088242	3.89812e-05	0.00473099	-0.00473099
gene.GRMZM2G109354	3.77758e-05	0.0105113	-0.0105113
gene.GRMZM2G055243	3.75701e-05	0.233552	0.233552
gene.GRMZM5G853245	3.7038e-05	0.0132313	0.0132313
gene.GRMZM6G787651	3.69686e-05	0.155863	-0.155863
gene.GRMZM2G079458	3.64884e-05	0.0779255	-0.0779255
gene.GRMZM2G057935	3.60342e-05	0.0908137	0.0908137
gene.GRMZM2G049168	3.55485e-05	0.155871	-0.155871
gene.GRMZM2G319187	3.55422e-05	0.412973	-0.412973
gene.GRMZM2G027309	3.47498e-05	0.098793	-0.098793
gene.GRMZM2G068340	3.43966e-05	0.387034	-0.387034
gene.GRMZM2G060114	3.4361e-05	0.093104	0.093104
gene.GRMZM2G143204	3.40883e-05	0.00652306	-0.00652306
gene.GRMZM2G041223	3.39453e-05	0.0917663	0.0917663
gene.GRMZM2G159592	3.29436e-05	0.0146317	-0.0146317
gene.GRMZM2G139369	3.21216e-05	0.0380554	0.0380554
gene.GRMZM2G424509	3.13106e-05	0.0278463	0.0278463
gene.GRMZM2G181605	3.00252e-05	0.107511	0.107511
gene.GRMZM2G104288	2.94824e-05	0.00620501	0.00620501
gene.GRMZM2G368491	2.93277e-05	0.0694125	-0.0694125
gene.GRMZM2G149786	2.89875e-05	0.0363693	0.0363693
gene.GRMZM2G010920	2.89358e-05	0.0577343	0.0577343
gene.GRMZM2G151266	2.88019e-05	0.00569107	0.00569107
gene.GRMZM2G179069	2.85004e-05	0.158172	-0.158172
gene.AC185415.3_FG005	2.78753e-05	0.272333	-0.272333
gene.GRMZM2G017368	2.77451e-05	0.130149	-0.130149
gene.GRMZM2G001457	2.74177e-05	0.222161	0.222161
gene.GRMZM2G422644	2.7324e-05	0.12171	-0.12171
gene.GRMZM2G089193	2.72492e-05	0.0136654	0.0136654
gene.GRMZM2G018487	2.53318e-05	0.0634219	-0.0634219
gene.GRMZM2G174776	2.50902e-05	0.0077905	-0.0077905
gene.GRMZM2G153594	2.46364e-05	0.0463385	0.0463385
gene.GRMZM2G165272	2.35253e-05	0.0198248	-0.0198248
gene.GRMZM2G172320	2.25086e-05	0.0178208	-0.0178208
gene.GRMZM2G130010	2.18364e-05	0.0234515	0.0234515
gene.GRMZM2G134260	2.12583e-05	0.130851	0.130851
gene.GRMZM2G110952	2.03538e-05	0.0434757	0.0434757
gene.GRMZM2G431309	1.87354e-05	0.0511541	-0.0511541
gene.GRMZM2G313944	1.85906e-05	0.161961	-0.161961
gene.GRMZM2G052544	1.75742e-05	0.0204067	-0.0204067
gene.GRMZM2G073427	1.72708e-05	0.0284373	0.0284373
gene.GRMZM2G055180	1.52858e-05	0.0388729	0.0388729
gene.GRMZM2G018398	1.48834e-05	0.490485	0.490485
gene.GRMZM2G140355	1.41162e-05	0.016947	-0.016947
gene.GRMZM2G074645	1.39639e-05	0.245937	0.245937
gene.GRMZM2G474769	1.35187e-05	0.00680445	-0.00680445
gene.GRMZM2G361611	7.4076e-06	0.107316	0.107316

## Sheet: Dataset EV14C
Dataset EV14C. Feature importance for elastic net and random forest models for leaf 16 blade width using all metabolites as features. The elastic net coefficients and the elastic net and random forest feature importance values reported are the medians across all 10 folds. For elastic nets, the importance value is the absolute value of the elastic net coefficient, for random forests the mean decre…
Feature ID	Random Forest Importance	Elastic Net Importance	Elastic Net Median Coefficient
metabolite.X - 23298	0.101261	0.355949	-0.355949
metabolite.adenosine	0.0573358	2.89802	2.89802
metabolite.nicotinate	0.036026	0.853447	-0.853447
metabolite.X - 23220	0.0340969	0.368811	-0.368811
metabolite.X - 21796	0.0166642	0.610703	0.610703
metabolite.arabonate/xylonate	0.0162561	1.95081	1.95081
metabolite.X - 23927	0.0153856	0.0896895	0.0896895
metabolite.X - 24234	0.0150915	0.29398	-0.29398
metabolite.cysteine	0.0149837	0.40743	0.40743
metabolite.1-palmitoyl-2-arachidonoyl-GPE (16:0/20:4)*	0.0147657	0.0735173	-0.0735173
metabolite.methylphosphate	0.0123173	1.05805	-1.05805
metabolite.X - 23934	0.0121063	0.110609	0.110609
metabolite.3-methylcytidine	0.0103399	0.0766807	0.0766807
metabolite.imidazole lactate	0.0102483	0.232629	0.232629
metabolite.X - 23278	0.00999216	0.456118	-0.456118
metabolite.X - 23900	0.00941615	0.0195047	0.0195047
metabolite.X - 23219	0.00840002	0.378888	0.378888
metabolite.X - 23910	0.00734232	0.379033	-0.379033
metabolite.N6-methyladenosine	0.0070451	0.491492	0.491492
metabolite.nicotinamide riboside	0.00663819	0.384828	0.384828
metabolite.4-guanidinobutanoate	0.00638394	0.107544	0.107544
metabolite.X - 23208	0.0060798	0.0032978	-0.0032978
metabolite.1-methyladenosine	0.00592326	0.487288	0.487288
metabolite.X - 13891	0.00537497	0.00829221	-0.00829221
metabolite.X - 24753	0.00527777	0.441732	0.441732
metabolite.X - 24260	0.00520702	0.951429	-0.951429
metabolite.X - 24215	0.00512734	0.388187	-0.388187
metabolite.X - 23315	0.00488361	0.107873	0.107873
metabolite.X - 23604	0.00458658	0.401986	-0.401986
metabolite.ribonate (ribonolactone)	0.00443331	1.05489	1.05489
metabolite.X - 23926	0.00405383	0.0481513	0.0481513
metabolite.agmatine	0.00401196	0.368633	0.368633
metabolite.stigmasterol	0.00342007	0.214404	-0.214404
metabolite.X - 24694	0.00326889	0.821175	0.821175
metabolite.X - 17137	0.00321516	0.0118079	-0.0118079
metabolite.X - 24752	0.00320661	0.615184	0.615184
metabolite.hydroxyproline	0.00317839	0.610878	0.610878
metabolite.FMN	0.0029375	0.160872	-0.160872
metabolite.cytidine 2',3'-cyclic monophosphate	0.00290067	0.53638	0.53638
metabolite.4-hydroxybenzoate	0.00289219	0.256225	-0.256225
metabolite.arabitol/xylitol	0.00283862	0.38254	0.38254
metabolite.dimethylglycine	0.00281534	0.401193	-0.401193
metabolite.X - 24225	0.00277564	0.197868	0.197868
metabolite.cytidine	0.0027169	0.0845827	0.0845827
metabolite.X - 23969	0.00250154	0.211868	-0.211868
metabolite.X - 23330	0.00239244	0.0470314	0.0470314
metabolite.methyl glucopyranoside (alpha + beta)	0.00239123	0.0507153	-0.0507153
metabolite.thiamin (Vitamin B1)	0.0022467	1.75932	1.75932
metabolite.N-acetylmethionine	0.00218953	0.144298	-0.144298
metabolite.X - 23271	0.00214036	0.218521	-0.218521
metabolite.X - 17349	0.00206957	0.00597041	0.00597041
metabolite.N-acetylglutamine	0.00193944	0.735932	-0.735932
metabolite.X - 23484	0.00188876	0.268716	0.268716
metabolite.X - 23275	0.0018706	0.779534	-0.779534
metabolite.X - 23639	0.00172396	0.0348126	-0.0348126
metabolite.X - 24213	0.00168002	0.939567	-0.939567
metabolite.X - 11357	0.00167756	0.900195	-0.900195
metabolite.X - 23585	0.00160761	0.744639	-0.744639
metabolite.xylose	0.0015694	0.0285549	0.0285549
metabolite.pyridoxal	0.00155256	0.248604	-0.248604
metabolite.X - 23944	0.00154945	0.115008	0.115008
metabolite.3-(4-hydroxyphenyl)propionate	0.00152171	1.14847	-1.14847
metabolite.X - 23307	0.00150278	0.30472	-0.30472
metabolite.kynurenate	0.00149794	0.0490633	-0.0490633
metabolite.gulonic acid*	0.00141255	0.121762	0.121762
metabolite.5-oxoproline	0.00139776	0.201273	0.201273
metabolite.X - 23350	0.00135255	0.0308756	-0.0308756
metabolite.galactinol	0.00131195	0.0758682	-0.0758682
metabolite.dehydroascorbate	0.00130548	0.00250006	-0.00250006
metabolite.X - 23249	0.0013031	0.0493573	-0.0493573
metabolite.X - 13703	0.00127918	0.0464316	0.0464316
metabolite.X - 23228	0.0012256	0.0303365	0.0303365
metabolite.2-aminoadipate	0.00120421	0.531223	0.531223
metabolite.deoxycarnitine	0.00118404	0.353977	0.353977
metabolite.3-phosphoglycerate	0.00116683	0.0184093	-0.0184093
metabolite.2-hydroxystearate	0.00110975	0.0192066	-0.0192066
metabolite.X - 23129	0.00108914	0.195246	-0.195246
metabolite.X - 12695	0.000985942	0.0519572	0.0519572
metabolite.beta-sitosterol	0.000935067	0.0478937	-0.0478937
metabolite.saccharopine	0.000932714	0.337194	0.337194
metabolite.X - 24219	0.000881471	0.361552	0.361552
metabolite.X - 23580	0.000866611	0.131395	-0.131395
metabolite.N-delta-acetylornithine	0.000862953	0.137953	-0.137953
metabolite.N-alpha-acetylornithine	0.000850713	0.175545	-0.175545
metabolite.X - 24023	0.000836876	0.369763	-0.369763
metabolite.nicotinamide	0.000836111	0.241457	-0.241457
metabolite.X - 12906	0.000834674	1.77563	-1.77563
metabolite.prolylglycine	0.000818957	0.0190516	-0.0190516
metabolite.X - 24464	0.000817395	0.106287	0.106287
metabolite.putrescine	0.000783067	0.179502	0.179502
metabolite.alanine	0.00077992	0.0698164	-0.0698164
metabolite.UDP-N-acetylglucosamine/galactosamine	0.000779597	0.198761	0.198761
metabolite.X - 22775	0.000755977	0.381093	-0.381093
metabolite.N-acetylproline	0.00074935	0.249862	-0.249862
metabolite.X - 23368	0.000748685	0.331551	0.331551
metabolite.guanosine-2',3'-cyclic monophosphate	0.000729205	0.415381	0.415381
metabolite.X - 23209	0.000724986	0.201539	0.201539
metabolite.X - 24212	0.00071447	0.154469	-0.154469
metabolite.2-dimethylaminoethanol	0.000708429	0.29225	0.29225
metabolite.luteolin 6-C-glucoside	0.000707354	0.233942	-0.233942
metabolite.X - 15754	0.000705163	0.000768746	0.000768746
metabolite.1-methylguanidine	0.000704652	0.353252	-0.353252
metabolite.phenethylamine	0.000679305	0.011938	-0.011938
metabolite.X - 23201	0.000655782	2.31138	2.31138
metabolite.X - 21963	0.000637827	0.0105186	-0.0105186
metabolite.N-acetylarginine	0.00063466	0.0608535	-0.0608535
metabolite.X - 18410	0.000631354	0.129687	-0.129687
metabolite.2-isopropylmalate	0.000623509	0.152444	-0.152444
metabolite.sebacate (decanedioate)	0.000611076	0.150926	-0.150926
metabolite.X - 23266	0.000609395	0.289906	-0.289906
metabolite.leucylglycine	0.000573427	0.0123949	-0.0123949
metabolite.X - 18779	0.000569302	0.0396866	0.0396866
metabolite.5-methyluridine (ribothymidine)	0.000521132	0.0281588	0.0281588
metabolite.X - 23231	0.000519725	0.514383	-0.514383
metabolite.cytosine	0.000505755	0.82157	-0.82157
metabolite.X - 24329	0.000504206	0.360005	0.360005
metabolite.glutamate, gamma-methyl ester	0.000502766	0.176864	-0.176864
metabolite.acetylcarnitine (C2)	0.000502405	0.0508573	-0.0508573
metabolite.glutarate (pentanedioate)	0.000497151	0.259995	0.259995
metabolite.methylmalonate (MMA)	0.000495816	0.531951	0.531951
metabolite.pyridoxine (Vitamin B6)	0.000495414	0.1195	-0.1195
metabolite.N-acetyltyrosine	0.00049124	0.0199132	0.0199132
metabolite.tryptophan	0.000486145	0.0673022	0.0673022
metabolite.X - 23753	0.000485887	0.0673166	-0.0673166
metabolite.X - 13879	0.0004845	0.0537586	-0.0537586
metabolite.X - 12686	0.000468764	0.0567102	-0.0567102
metabolite.vanillate	0.000455352	0.512311	-0.512311
metabolite.X - 23243	0.000453342	0.107947	-0.107947
metabolite.X - 23901	0.000447865	0.657235	-0.657235
metabolite.pentadecanoate (15:0)	0.000440787	0.0353208	-0.0353208
metabolite.1-palmitoyl-2-linolenoyl-GPG (16:0/18:3)*	0.000439393	0.62665	0.62665
metabolite.X - 20295	0.000437332	0.115792	-0.115792
metabolite.glycerate	0.000422414	0.602603	0.602603
metabolite.pantothenate (Vitamin B5)	0.000421941	0.151666	0.151666
metabolite.N6-acetyllysine	0.000421024	1.26897	1.26897
metabolite.X - 23238	0.000413507	0.327464	0.327464
metabolite.X - 23966	0.00040998	0.148618	-0.148618
metabolite.N-acetylasparagine	0.000407438	0.157869	0.157869
metabolite.S-methylmethionine	0.000384608	0.0273061	0.0273061
metabolite.succinimide	0.000381264	0.399468	-0.399468
metabolite.X - 23326	0.000381006	0.375312	-0.375312
metabolite.dimethylarginine (ADMA + SDMA)	0.000379507	0.0177815	0.0177815
metabolite.maltotriose	0.000379363	0.100821	0.100821
metabolite.4-hydroxycinnamate	0.000378854	0.114682	-0.114682
metabolite.X - 23204	0.000374739	0.55059	-0.55059
metabolite.X - 13838	0.00037142	0.123447	0.123447
metabolite.galactonate	0.000366083	0.502205	0.502205
metabolite.X - 17812	0.000363611	0.251328	0.251328
metabolite.alpha-hydroxyisovalerate	0.000361672	0.0236117	0.0236117
metabolite.N-acetylvaline	0.00035663	0.47535	-0.47535
metabolite.2-palmitoylglycerol (16:0)	0.000352403	0.0482962	-0.0482962
metabolite.p-hydroxybenzaldehyde	0.000351976	0.0224824	0.0224824
metabolite.X - 23467	0.00035179	0.0215869	0.0215869
metabolite.N-acetylglucosaminylasparagine	0.000350765	0.12616	0.12616
metabolite.X - 23193	0.000349792	0.0372023	-0.0372023
metabolite.2,3-dihydroxyisovalerate	0.000331713	1.09974e-06	1.09974e-06
metabolite.N-methylproline	0.000324013	0.381283	0.381283
metabolite.X - 24209	0.000320717	0.0627826	-0.0627826
metabolite.adenine	0.000318864	0.177102	0.177102
metabolite.hydroquinone beta-D-glucopyranoside	0.000316045	0.113587	0.113587
metabolite.X - 23250	0.000314375	0.0577567	0.0577567
metabolite.X - 23347	0.000312666	0.00618407	-0.00618407
metabolite.X - 23447	0.000312506	0.0347991	-0.0347991
metabolite.nicotianamine	0.000303273	0.0887919	0.0887919
metabolite.X - 19561	0.000295836	0.3588	0.3588
metabolite.N-acetylleucine	0.000290608	0.23509	0.23509
metabolite.quinate	0.000289158	0.11184	-0.11184
metabolite.X - 23557	0.000280709	0.162947	0.162947
metabolite.uridine-2',3'-cyclic monophosphate	0.000278919	0.0692499	0.0692499
metabolite.X - 23531	0.000278225	0.00607619	0.00607619
metabolite.stearate (18:0)	0.000276313	0.0414999	0.0414999
metabolite.gamma-glutamylalanine	0.000267847	0.0219314	0.0219314
metabolite.glycylvaline	0.000266784	0.243768	-0.243768
metabolite.threonine	0.000262492	0.0645855	0.0645855
metabolite.X - 23310	0.00026118	0.16946	-0.16946
metabolite.N6-formyllysine	0.000259725	0.4374	-0.4374
metabolite.X - 13723	0.000258772	0.384925	0.384925
metabolite.gluconate	0.000258599	0.0185317	0.0185317
metabolite.salicylate	0.000257522	0.0785267	-0.0785267
metabolite.guanosine 2'-monophosphate (2'-GMP)*	0.000246331	0.253906	-0.253906
metabolite.X - 23942	0.000241685	0.00047608	-0.00047608
metabolite.X - 23331	0.000239392	0.0744216	0.0744216
metabolite.X - 23517	0.000238461	0.0800298	-0.0800298
metabolite.X - 24728	0.00023614	0.0547129	0.0547129
metabolite.X - 24230	0.000229913	0.273892	-0.273892
metabolite.2-palmitoleoylglycerol (16:1)*	0.000229536	0.110707	-0.110707
metabolite.galactitol (dulcitol)	0.000229022	0.033873	-0.033873
metabolite.2-oxindole-3-acetate	0.000228095	0.150745	-0.150745
metabolite.X - 23216	0.000225637	0.0547236	-0.0547236
metabolite.glycylleucine	0.000219758	0.00496575	0.00496575
metabolite.X - 23477	0.000215492	0.0402119	-0.0402119
metabolite.X - 19438	0.000210022	0.0191656	-0.0191656
metabolite.X - 23223	0.000209237	0.25845	0.25845
metabolite.ribitol	0.000204534	0.016815	0.016815
metabolite.X - 23318	0.000203951	0.585653	0.585653
metabolite.X - 23255	0.000203593	0.11593	-0.11593
metabolite.X - 23229	0.000202385	0.0332565	-0.0332565
metabolite.N-acetylisoleucine	0.000201276	0.0302004	-0.0302004
metabolite.N6,N6,N6-trimethyllysine	0.000199415	0.038262	0.038262
metabolite.X - 17206	0.000194056	0.0124835	-0.0124835
metabolite.glucosamine-6-phosphate	0.000192725	0.0612185	0.0612185
metabolite.aesculetin	0.000191269	0.052853	0.052853
metabolite.3-deoxyoctulosonate	0.000190298	1.35114	1.35114
metabolite.4-imidazoleacetate	0.000189762	0.00128431	-0.00128431
metabolite.N6-carbamoylthreonyladenosine	0.000188907	0.00806825	0.00806825
metabolite.nicotinate ribonucleoside	0.000187119	0.342522	0.342522
metabolite.X - 23765	0.00018508	0.133617	-0.133617
metabolite.X - 23511	0.000181967	0.144314	-0.144314
metabolite.X - 23257	0.000173012	0.0042184	-0.0042184
metabolite.5-methylthioadenosine (MTA)	0.000173007	0.0764539	0.0764539
metabolite.X - 17299	0.000162944	0.145544	-0.145544
metabolite.uridine 3'-monophosphate (3'-UMP)	0.000152205	0.0130647	0.0130647
metabolite.X - 14904	0.000150092	0.360911	-0.360911
metabolite.beta-guanidinopropanoate	0.000148023	0.152904	-0.152904
metabolite.mannitol/sorbitol	0.000147907	0.00685384	0.00685384
metabolite.adenosine-2',3'-cyclic monophosphate	0.000146198	0.0796862	0.0796862
metabolite.glucose	0.00013978	0.0484895	-0.0484895
metabolite.X - 23202	0.00013867	0.0584534	-0.0584534
metabolite.dihydroorotate	0.000115292	0.111107	0.111107
metabolite.trigonelline (N'-methylnicotinate)	0.000100637	0.832108	-0.832108
metabolite.beta-hydroxyisovalerate	9.9066e-05	0.00843131	0.00843131
metabolite.azelate (nonanedioate; C9)	9.33963e-05	0.189578	0.189578
metabolite.vitexin	9.12959e-05	0.144644	0.144644
metabolite.arachidate (20:0)	8.86367e-05	0.0489131	0.0489131
metabolite.histidine	8.82248e-05	0.0160692	0.0160692
metabolite.X - 23469	8.25877e-05	0.00395622	0.00395622
metabolite.X - 24431	7.94128e-05	0.0688675	0.0688675

## Sheet: Dataset EV14D
Dataset EV14D. Feature importance for elastic net and random forest models for leaf 16 blade width using both transcripts and metabolites as features. The elastic net coefficients and the elastic net and random forest feature importance values reported are the medians across all 10 folds. For elastic nets, the importance value is the absolute value of the elastic net coefficient, for random fores…
Feature ID	Random Forest Importance	Elastic Net Importance	Elastic Net Median Coefficient
metabolite.X - 23298	0.0755186	0.555813	-0.555813
metabolite.adenosine	0.0291247	1.71423	1.71423
gene.GRMZM2G135588	0.0185675	0.305895	0.305895
metabolite.X - 23220	0.0160805	0.033876	-0.033876
metabolite.nicotinate	0.0149891	0.725446	-0.725446
gene.GRMZM2G553379	0.0131907	0.20644	-0.20644
gene.GRMZM2G159899	0.00587229	0.0226613	0.0226613
gene.GRMZM2G148693	0.00549841	0.00230245	-0.00230245
gene.AC207728.2_FG003	0.00380036	0.942528	-0.942528
metabolite.3-methylcytidine	0.00292326	0.094283	0.094283
metabolite.arabonate/xylonate	0.00238838	1.74885	1.74885
gene.GRMZM2G358076	0.00236435	0.428836	-0.428836
gene.GRMZM2G075651	0.00228869	0.149177	0.149177
metabolite.nicotinamide riboside	0.00212173	0.0963623	0.0963623
gene.GRMZM2G147775	0.00204728	0.0330076	0.0330076
metabolite.methylphosphate	0.00196641	0.550057	-0.550057
metabolite.imidazole lactate	0.00193319	0.213888	0.213888
gene.GRMZM2G045970	0.0018812	0.486322	-0.486322
gene.GRMZM2G447551	0.00184351	0.936964	-0.936964
gene.GRMZM2G044382	0.00166152	0.814126	-0.814126
gene.GRMZM2G051338	0.00163486	0.159188	-0.159188
metabolite.X - 23219	0.00160384	0.0485091	0.0485091
gene.GRMZM2G166987	0.00159416	0.330117	0.330117
metabolite.X - 21796	0.00149861	0.257525	0.257525
gene.GRMZM2G023625	0.00147849	0.888203	-0.888203
gene.GRMZM2G118063	0.00141155	0.896741	-0.896741
gene.GRMZM2G116140	0.00138172	0.0916319	-0.0916319
gene.GRMZM2G169890	0.00136278	0.223357	0.223357
gene.GRMZM2G040508	0.00135255	0.124865	-0.124865
gene.GRMZM2G448656	0.00128551	0.0891485	0.0891485
gene.GRMZM2G034453	0.000842715	0.226214	-0.226214
metabolite.X - 24260	0.000760298	0.153337	-0.153337
gene.GRMZM2G162928	0.000722541	0.0690721	-0.0690721
metabolite.X - 24752	0.000675079	0.151751	0.151751
gene.GRMZM2G066578	0.000670407	0.504894	-0.504894
gene.GRMZM2G700839	0.000646877	0.201344	0.201344
metabolite.ribonate (ribonolactone)	0.000646655	0.277058	0.277058
gene.GRMZM2G113332	0.000383716	0.0398318	-0.0398318
gene.GRMZM2G406074	0.000238348	1.18451	1.18451
gene.GRMZM2G148555	0.000212415	0.000710369	-0.000710369
gene.GRMZM2G165483	0.000209007	0.680903	0.680903
metabolite.N6-methyladenosine	0.000191966	0.190873	0.190873
gene.GRMZM2G019317	0.000188013	0.950912	-0.950912
gene.GRMZM2G180951	0.000144714	0.0123326	-0.0123326
gene.GRMZM2G102572	0.000141326	0.31728	0.31728
gene.GRMZM2G071347	0.000128595	0.537919	0.537919
gene.GRMZM2G089553	0.000119561	0.202857	-0.202857
gene.GRMZM2G108318	0.000111297	0.109076	0.109076
metabolite.deoxycarnitine	8.27034e-05	0.027066	0.027066
gene.GRMZM2G430780	8.02103e-05	0.00472629	0.00472629
gene.GRMZM2G109566	2.41165e-05	0.339257	-0.339257
metabolite.thiamin (Vitamin B1)	2.00092e-05	0.261265	0.261265
gene.GRMZM2G139744	1.95017e-05	0.0373307	0.0373307
metabolite.X - 11357	1.72843e-05	0.337531	-0.337531
gene.GRMZM2G077131	1.20474e-05	0.111398	0.111398
gene.GRMZM2G111926	9.16591e-06	0.0249154	-0.0249154
metabolite.X - 12906	7.98783e-06	0.759069	-0.759069
gene.GRMZM2G139035	7.55575e-06	0.037825	0.037825
gene.GRMZM2G046824	7.412e-06	0.143505	0.143505
metabolite.saccharopine	6.60253e-06	0.00373337	0.00373337
gene.GRMZM2G089454	3.95442e-06	0.0460829	0.0460829
gene.GRMZM2G071319	3.41021e-06	0.0239851	-0.0239851
gene.GRMZM2G419085	3.30137e-06	0.531194	-0.531194
metabolite.X - 23585	3.16685e-06	0.0585788	-0.0585788
gene.GRMZM2G113264	2.9512e-06	0.393589	-0.393589
metabolite.X - 24694	2.04226e-06	0.166071	0.166071
gene.GRMZM2G012123	2.00962e-06	0.00313072	-0.00313072
gene.GRMZM5G817439	1.90622e-06	0.565938	-0.565938
metabolite.X - 24215	1.56003e-06	0.11954	-0.11954
gene.GRMZM2G018951	1.5551e-06	0.203241	-0.203241
gene.GRMZM2G086943	1.51543e-06	0.46932	-0.46932
gene.GRMZM2G003064	1.37199e-06	0.0634097	-0.0634097
metabolite.3-(4-hydroxyphenyl)propionate	1.36792e-06	0.194518	-0.194518
gene.GRMZM2G019838	1.29231e-06	0.00709688	0.00709688
gene.GRMZM2G166753	1.12474e-06	0.151032	0.151032
gene.GRMZM2G481069	1.0005e-06	0.0439106	-0.0439106
gene.GRMZM2G443953	7.95492e-07	0.00687523	-0.00687523
gene.GRMZM5G814164	5.47554e-07	0.0844145	-0.0844145
gene.GRMZM2G159427	5.37894e-07	0.475006	0.475006
gene.GRMZM2G018238	4.80477e-07	0.102722	-0.102722
gene.GRMZM2G030139	4.55418e-07	0.241412	-0.241412
gene.GRMZM2G147268	3.9162e-07	0.140662	-0.140662
gene.GRMZM2G390013	2.53761e-07	0.0467578	0.0467578
gene.GRMZM2G040954	2.12922e-07	0.376018	-0.376018
gene.GRMZM2G120596	1.85618e-07	0.0616391	-0.0616391
gene.GRMZM2G104882	1.57704e-07	0.089154	0.089154
gene.GRMZM2G126484	1.7707e-08	0.428518	-0.428518
gene.GRMZM2G176995	1.01142e-08	0.0226845	-0.0226845
gene.GRMZM2G476009	5.65464e-10	0.108209	0.108209
gene.GRMZM2G166297	4.55611e-10	0.149669	-0.149669
gene.GRMZM2G368799	2.45292e-10	0.195597	0.195597
gene.GRMZM5G814279	2.31722e-10	0.106744	0.106744
gene.GRMZM2G337425	2.20042e-10	0.0837172	-0.0837172
