# Supplementary material for: Using single‐plant‐omics in the field to link maize genes to functions and phenotypes
Source: Mol Syst Biol. 2020 Dec 21;16(12):e9667. doi: 10.15252/msb.20209667 (PMC7751767; doi:10.15252/msb.20209667)
Supplement: Supplementary file 17 — Dataset EV15 [file MSB-16-e9667-s017.xlsx]

## Sheet: Dataset EV15A
Dataset EV15A. Feature importance for elastic net and random forest models for husk leaf length using all transcripts as features. The elastic net coefficients and the elastic net and random forest feature importance values reported are the medians across all 10 folds. For elastic nets, the importance value is the absolute value of the elastic net coefficient, for random forests the mean decrease…
Feature ID	Random Forest Importance	Elastic Net Importance	Elastic Net Median Coefficient
gene.GRMZM2G051338	0.0289281	0.0807525	-0.0807525
gene.GRMZM2G475014	0.0269227	1.31344	1.31344
gene.GRMZM2G068519	0.0126024	0.348154	-0.348154
gene.GRMZM5G818643	0.0106182	1.53438	1.53438
gene.GRMZM2G148693	0.00881347	0.36915	-0.36915
gene.GRMZM2G410352	0.00858014	0.00557896	-0.00557896
gene.GRMZM2G130728	0.00824334	0.972776	0.972776
gene.GRMZM2G430807	0.00763674	0.550199	0.550199
gene.GRMZM2G134563	0.0066713	1.11481	1.11481
gene.GRMZM2G017089	0.00571278	2.36128	-2.36128
gene.GRMZM2G320152	0.00488679	0.527101	0.527101
gene.GRMZM2G029756	0.00442025	0.291482	0.291482
gene.GRMZM2G479744	0.0043425	4.19605	-4.19605
gene.GRMZM5G850015	0.00428418	0.589978	0.589978
gene.GRMZM2G063162	0.00421827	0.142146	0.142146
gene.GRMZM2G166987	0.00417497	0.205027	0.205027
gene.AC205012.3_FG002	0.00407534	0.295464	0.295464
gene.GRMZM2G090619	0.00404042	1.08869	1.08869
gene.AC207728.2_FG003	0.00385859	0.781719	-0.781719
gene.GRMZM2G447551	0.00354292	2.00886	-2.00886
gene.GRMZM2G009163	0.00346229	0.189898	-0.189898
gene.GRMZM2G134020	0.00343573	0.0423142	0.0423142
gene.GRMZM2G135588	0.00337222	0.619755	0.619755
gene.GRMZM2G064679	0.00314324	0.480887	0.480887
gene.GRMZM2G113332	0.00306465	0.502589	-0.502589
gene.GRMZM2G065203	0.00294728	0.621926	-0.621926
gene.GRMZM2G014499	0.00292897	0.0140212	-0.0140212
gene.GRMZM2G120962	0.00289855	0.986964	0.986964
gene.GRMZM2G168502	0.00286629	0.229208	0.229208
gene.GRMZM2G165679	0.0028315	0.0120474	-0.0120474
gene.GRMZM2G148180	0.00282354	0.657819	-0.657819
gene.GRMZM2G147775	0.00263175	0.0177558	0.0177558
gene.GRMZM2G107737	0.0025562	0.0326345	0.0326345
gene.GRMZM2G106263	0.00225842	1.02795	-1.02795
gene.GRMZM2G096952	0.00225159	0.258888	0.258888
gene.GRMZM2G126010	0.0022339	0.156017	0.156017
gene.GRMZM2G175797	0.00217079	0.107932	0.107932
gene.GRMZM2G553379	0.00216728	0.242978	-0.242978
gene.GRMZM2G097141	0.00215815	0.00349206	-0.00349206
gene.GRMZM2G138349	0.00212019	1.46467	1.46467
gene.AC210173.4_FG005	0.00201447	0.256081	0.256081
gene.GRMZM2G045748	0.00201104	0.859173	-0.859173
gene.GRMZM2G165383	0.00200667	0.487642	0.487642
gene.GRMZM2G066500	0.00199871	0.350956	0.350956
gene.GRMZM2G141081	0.00198813	0.439524	0.439524
gene.GRMZM2G061742	0.00191647	0.370741	-0.370741
gene.GRMZM2G119116	0.00160774	0.0021687	0.0021687
gene.GRMZM2G041613	0.00156353	0.130652	0.130652
gene.GRMZM2G429128	0.00143994	1.38354	-1.38354
gene.GRMZM2G058522	0.0013701	0.592052	0.592052
gene.GRMZM2G353213	0.00131026	0.268903	0.268903
gene.GRMZM2G094541	0.00130091	0.00128687	0.00128687
gene.GRMZM2G129065	0.00128971	0.0694332	-0.0694332
gene.GRMZM2G133675	0.00127654	0.120605	-0.120605
gene.GRMZM2G456835	0.00126539	2.23509	-2.23509
gene.GRMZM2G109987	0.00121421	0.700399	-0.700399
gene.GRMZM2G090849	0.00118159	1.37696	-1.37696
gene.GRMZM2G384884	0.0011676	0.0962724	0.0962724
gene.GRMZM2G162525	0.00116231	0.567881	-0.567881
gene.GRMZM2G475882	0.00115321	0.00678717	-0.00678717
gene.GRMZM5G886177	0.00108204	0.399987	0.399987
gene.GRMZM5G836429	0.00107475	0.176343	0.176343
gene.GRMZM2G012123	0.00105609	0.466243	-0.466243
gene.GRMZM2G435294	0.00105539	0.135475	0.135475
gene.GRMZM2G480607	0.00104101	0.718852	-0.718852
gene.GRMZM2G095392	0.00104078	0.0240009	-0.0240009
gene.GRMZM2G171365	0.00103244	0.706928	0.706928
gene.GRMZM2G135526	0.0010145	0.186283	0.186283
gene.GRMZM2G136700	0.00101236	0.452217	-0.452217
gene.GRMZM2G032339	0.000995046	0.624677	-0.624677
gene.GRMZM2G059102	0.000976076	1.24164	-1.24164
gene.GRMZM2G152189	0.000963388	0.0655067	0.0655067
gene.GRMZM2G139533	0.000942695	0.00890597	0.00890597
gene.GRMZM2G479442	0.000920031	0.131218	-0.131218
gene.GRMZM2G148441	0.000919368	0.00119936	0.00119936
gene.GRMZM2G169890	0.000910589	0.356716	0.356716
gene.GRMZM2G169571	0.000900108	0.651381	0.651381
gene.GRMZM2G156813	0.000830858	0.206595	0.206595
gene.GRMZM2G451147	0.000826245	0.321469	0.321469
gene.GRMZM2G324903	0.000814392	0.135932	-0.135932
gene.GRMZM2G124509	0.000786836	0.464525	0.464525
gene.GRMZM2G152777	0.000777448	0.844359	-0.844359
gene.GRMZM5G831142	0.000776682	0.456229	-0.456229
gene.GRMZM5G813627	0.000764808	0.648502	-0.648502
gene.GRMZM2G469873	0.000742832	0.348463	-0.348463
gene.GRMZM2G047777	0.000715246	0.874234	-0.874234
gene.GRMZM2G022958	0.000687509	0.569286	0.569286
gene.GRMZM2G152616	0.000684806	0.244203	0.244203
gene.GRMZM2G009479	0.000665645	0.0664086	-0.0664086
gene.GRMZM2G160473	0.000504668	0.253865	-0.253865
gene.GRMZM2G127844	0.000479513	0.652408	-0.652408
gene.GRMZM2G473511	0.000460596	0.12399	0.12399
gene.GRMZM2G057416	0.000443095	0.330285	0.330285
gene.GRMZM2G102475	0.000440837	0.459817	-0.459817
gene.GRMZM2G022514	0.000416032	0.133332	-0.133332
gene.GRMZM2G140328	0.000403711	0.0454015	-0.0454015
gene.GRMZM2G012224	0.000398417	0.0465492	-0.0465492
gene.GRMZM5G898740	0.000386335	0.332888	0.332888
gene.GRMZM2G417658	0.000378229	2.51084	-2.51084
gene.GRMZM2G157027	0.000375503	0.118756	0.118756
gene.GRMZM2G033592	0.000354284	0.0911452	-0.0911452
gene.GRMZM5G854045	0.000320192	0.0659308	-0.0659308
gene.GRMZM2G113391	0.00031138	0.954577	-0.954577
gene.GRMZM2G116658	0.000299936	0.0484445	-0.0484445
gene.GRMZM2G164242	0.000285873	0.253187	0.253187
gene.GRMZM2G078641	0.000278041	0.693402	0.693402
gene.GRMZM2G010356	0.000267621	0.0384464	-0.0384464
gene.GRMZM2G171884	0.000241379	0.690413	0.690413
gene.GRMZM5G812921	0.000236625	0.54862	-0.54862
gene.GRMZM2G005384	0.000235783	0.0785648	-0.0785648
gene.GRMZM2G063868	0.000233679	0.283249	-0.283249
gene.GRMZM2G070555	0.000229261	0.643118	-0.643118
gene.GRMZM2G093276	0.000221351	0.0467707	-0.0467707
gene.GRMZM2G023715	0.000217755	1.02835	-1.02835
gene.GRMZM2G026767	0.000217051	0.0535885	-0.0535885
gene.GRMZM2G095209	0.000209058	0.172846	0.172846
gene.GRMZM2G016323	0.000198745	0.117885	-0.117885
gene.GRMZM2G425920	0.000193111	0.114457	-0.114457
gene.GRMZM2G041258	0.000186977	0.00413225	0.00413225
gene.GRMZM2G118082	0.000183401	0.538582	0.538582
gene.GRMZM2G177982	0.00018157	0.0282809	0.0282809
gene.AC234521.1_FG004	0.000177559	0.200565	-0.200565
gene.GRMZM2G015090	0.000176667	0.0663496	-0.0663496
gene.GRMZM2G017520	0.000161558	0.0557605	0.0557605
gene.GRMZM2G010944	0.00014926	0.0172442	-0.0172442
gene.GRMZM2G042870	0.000145642	0.105774	-0.105774
gene.GRMZM2G030542	0.000145356	1.09548	1.09548
gene.GRMZM2G321778	0.000144583	0.0894903	0.0894903
gene.GRMZM2G024993	0.000119441	0.183197	0.183197
gene.GRMZM2G003179	0.000110816	0.214302	-0.214302
gene.GRMZM2G401026	0.000105481	0.0219448	0.0219448
gene.GRMZM2G177203	9.43956e-05	0.568789	0.568789
gene.GRMZM2G052507	8.47111e-05	0.0248853	0.0248853
gene.GRMZM2G048324	7.72825e-05	0.0113577	0.0113577
gene.GRMZM2G359298	7.66079e-05	0.416088	-0.416088
gene.GRMZM2G337425	6.9941e-05	1.36299	-1.36299
gene.GRMZM2G125487	6.86683e-05	0.00376916	-0.00376916
gene.GRMZM2G017319	5.72467e-05	0.0203498	0.0203498
gene.GRMZM2G033138	5.66672e-05	1.20001	-1.20001
gene.GRMZM2G125314	5.43413e-05	0.122006	0.122006
gene.GRMZM2G118821	5.19257e-05	0.16276	-0.16276
gene.GRMZM2G046244	4.71725e-05	0.126945	-0.126945
gene.GRMZM2G158531	4.45385e-05	0.771297	-0.771297
gene.GRMZM2G149230	4.146e-05	0.160999	-0.160999
gene.GRMZM2G080767	3.75637e-05	0.22588	-0.22588
gene.GRMZM2G041989	3.72284e-05	0.0520106	0.0520106
gene.GRMZM2G010657	3.34356e-05	0.0413953	-0.0413953
gene.GRMZM2G064594	3.3178e-05	0.0126154	-0.0126154
gene.GRMZM2G100747	3.28976e-05	0.164423	-0.164423
gene.GRMZM2G047652	3.14172e-05	0.0811427	-0.0811427
gene.GRMZM2G070284	3.04357e-05	0.109714	-0.109714
gene.AC148152.3_FG005	2.78033e-05	0.142692	-0.142692
gene.GRMZM2G051896	2.70132e-05	0.475952	0.475952
gene.GRMZM2G396846	2.64065e-05	0.544383	-0.544383
gene.GRMZM2G117410	2.52252e-05	0.0998006	0.0998006
gene.GRMZM2G162605	2.29638e-05	0.00313294	-0.00313294
gene.GRMZM2G555108	2.26941e-05	0.153047	-0.153047
gene.GRMZM2G123977	2.26489e-05	0.0924773	-0.0924773
gene.GRMZM2G019317	2.25111e-05	1.04261	-1.04261
gene.GRMZM5G868222	2.20114e-05	0.0117763	-0.0117763
gene.GRMZM2G062420	2.18706e-05	0.42376	0.42376
gene.GRMZM2G323353	2.1753e-05	0.756434	-0.756434
gene.GRMZM2G076394	1.89239e-05	0.270204	0.270204
gene.GRMZM2G060857	1.81453e-05	0.200445	0.200445
gene.GRMZM2G012306	1.72203e-05	0.326286	0.326286
gene.GRMZM2G014069	1.71495e-05	0.0518652	-0.0518652
gene.GRMZM2G165747	1.66481e-05	0.0966897	0.0966897
gene.GRMZM5G851564	1.60864e-05	0.687981	-0.687981
gene.GRMZM2G048559	1.53959e-05	0.490372	-0.490372
gene.GRMZM2G134149	1.50912e-05	1.36953	1.36953
gene.GRMZM2G363801	1.47185e-05	0.300487	0.300487
gene.GRMZM2G051179	1.45915e-05	0.00731934	0.00731934
gene.GRMZM2G133757	1.43975e-05	0.351856	-0.351856
gene.GRMZM5G817173	1.40901e-05	0.10572	-0.10572
gene.GRMZM2G103430	1.35464e-05	0.556315	-0.556315
gene.GRMZM5G810393	1.30985e-05	0.235719	0.235719
gene.GRMZM2G107839	1.10833e-05	0.138181	-0.138181
gene.GRMZM2G165681	1.07488e-05	0.825967	0.825967
gene.GRMZM2G102851	9.88929e-06	0.012656	0.012656
gene.GRMZM2G107196	9.77852e-06	0.522764	0.522764
gene.GRMZM2G096753	9.60556e-06	0.0103036	-0.0103036
gene.GRMZM2G454449	9.50602e-06	0.0498507	0.0498507
gene.GRMZM2G128057	9.45036e-06	0.870303	-0.870303
gene.GRMZM2G158069	9.42067e-06	1.47833	-1.47833
gene.GRMZM2G153233	9.38055e-06	0.631549	0.631549
gene.GRMZM2G145034	9.01907e-06	0.493208	-0.493208
gene.GRMZM2G158775	8.8618e-06	0.0298094	0.0298094
gene.GRMZM2G355381	8.78054e-06	0.683964	-0.683964
gene.GRMZM2G144841	8.66528e-06	0.133108	0.133108
gene.GRMZM2G464137	8.63724e-06	0.103381	0.103381
gene.GRMZM2G143450	8.41883e-06	1.05884	-1.05884
gene.GRMZM2G021674	8.33985e-06	0.49342	-0.49342
gene.GRMZM2G368632	8.32516e-06	0.0723686	0.0723686
gene.GRMZM2G005583	8.22952e-06	0.317798	-0.317798
gene.GRMZM2G110500	8.00464e-06	0.880342	-0.880342
gene.GRMZM2G074082	7.98712e-06	1.97611	-1.97611
gene.GRMZM2G135430	7.28955e-06	0.00533765	-0.00533765
gene.GRMZM2G031536	6.95301e-06	0.461259	-0.461259
gene.GRMZM2G460025	6.80535e-06	0.13017	0.13017
gene.GRMZM2G153232	6.71968e-06	0.524082	-0.524082
gene.GRMZM2G128189	6.31804e-06	0.0801549	0.0801549
gene.GRMZM2G162776	6.03289e-06	0.791036	-0.791036
gene.GRMZM2G060516	5.78013e-06	0.16626	-0.16626
gene.GRMZM2G332495	5.07011e-06	0.0613724	-0.0613724
gene.GRMZM2G408598	4.84051e-06	0.464167	0.464167
gene.GRMZM2G057113	4.77861e-06	0.0438155	-0.0438155
gene.GRMZM2G167651	4.4804e-06	0.0144501	-0.0144501
gene.GRMZM2G111603	4.3747e-06	0.754199	-0.754199
gene.GRMZM2G170400	4.01392e-06	0.0192191	0.0192191
gene.GRMZM2G174799	3.97346e-06	0.0650016	0.0650016
gene.GRMZM2G520535	3.72605e-06	0.605563	-0.605563
gene.GRMZM2G010016	3.71248e-06	0.0583716	0.0583716
gene.GRMZM2G164224	3.35493e-06	0.155096	0.155096
gene.AC212112.4_FG002	3.35482e-06	0.0151158	0.0151158
gene.GRMZM2G155217	3.27807e-06	0.596984	-0.596984
gene.GRMZM2G122276	3.03325e-06	0.0085864	0.0085864
gene.GRMZM2G034143	2.97705e-06	1.78879	-1.78879
gene.GRMZM2G143373	2.91644e-06	0.0518762	-0.0518762
gene.GRMZM2G111898	2.90096e-06	0.242044	0.242044
gene.GRMZM2G156016	2.8885e-06	0.0184628	0.0184628
gene.GRMZM5G860590	2.74777e-06	0.00737097	0.00737097
gene.GRMZM5G814164	2.7369e-06	0.177737	-0.177737
gene.GRMZM2G451366	2.72688e-06	0.302277	-0.302277
gene.GRMZM2G085641	2.66402e-06	0.00400227	0.00400227
gene.GRMZM2G392101	2.63295e-06	0.217901	0.217901
gene.GRMZM2G331040	2.63061e-06	0.143876	0.143876
gene.GRMZM6G792203	2.5003e-06	0.0790987	-0.0790987
gene.GRMZM5G860152	2.48015e-06	0.500232	0.500232
gene.GRMZM2G132847	2.22212e-06	0.692365	-0.692365
gene.GRMZM2G419239	2.18181e-06	0.0092638	0.0092638
gene.GRMZM2G127717	2.02858e-06	0.0531872	-0.0531872
gene.GRMZM2G117465	1.94436e-06	0.515279	0.515279
gene.GRMZM2G009653	1.93402e-06	0.202977	0.202977
gene.GRMZM2G151905	1.91764e-06	0.866181	-0.866181
gene.GRMZM2G139710	1.7944e-06	0.0279838	-0.0279838
gene.GRMZM2G083783	1.60894e-06	0.595861	-0.595861
gene.GRMZM2G427729	1.55227e-06	0.0231654	0.0231654
gene.GRMZM2G135866	1.4555e-06	0.0756092	0.0756092
gene.GRMZM2G064744	1.40858e-06	0.00887984	0.00887984
gene.GRMZM2G477847	1.23587e-06	0.31055	-0.31055
gene.GRMZM2G168976	1.2234e-06	0.0422937	0.0422937
gene.GRMZM2G073581	1.11573e-06	1.07928	-1.07928
gene.GRMZM2G068192	9.03018e-07	0.173271	0.173271
gene.GRMZM5G847530	8.53741e-07	0.179383	0.179383
gene.GRMZM2G053206	8.27495e-07	0.0414012	-0.0414012
gene.GRMZM2G067298	8.27039e-07	0.00755592	-0.00755592
gene.GRMZM2G068010	8.02802e-07	0.0546019	-0.0546019
gene.GRMZM2G043605	7.93873e-07	0.148951	0.148951
gene.GRMZM2G031802	7.81442e-07	0.767386	-0.767386
gene.GRMZM2G159389	7.36822e-07	0.39182	-0.39182
gene.GRMZM2G097995	6.54481e-07	0.0899559	-0.0899559
gene.AC185415.3_FG005	6.26165e-07	2.18987	-2.18987
gene.GRMZM2G092018	6.24992e-07	0.0422124	0.0422124
gene.GRMZM2G141818	5.60968e-07	0.187219	-0.187219
gene.GRMZM2G067727	5.2719e-07	0.292166	0.292166
gene.GRMZM2G151041	5.18256e-07	0.85766	0.85766
gene.GRMZM5G862945	5.16349e-07	0.0608517	-0.0608517
gene.GRMZM2G136178	5.05856e-07	0.0971685	-0.0971685
gene.GRMZM2G021470	4.72446e-07	0.170323	-0.170323
gene.GRMZM2G033931	4.19988e-07	0.569692	-0.569692
gene.GRMZM2G018955	4.16564e-07	0.0924917	-0.0924917
gene.GRMZM2G010745	3.99523e-07	0.540815	-0.540815
gene.GRMZM2G137596	3.9361e-07	0.209532	0.209532
gene.GRMZM2G039385	3.71353e-07	0.0552883	0.0552883
gene.GRMZM2G061695	3.63151e-07	0.0539857	0.0539857
gene.GRMZM2G392932	3.51166e-07	0.609172	-0.609172
gene.GRMZM2G323830	3.50474e-07	0.0187307	0.0187307
gene.GRMZM2G001296	3.37856e-07	0.0190226	-0.0190226
gene.GRMZM2G110843	3.3707e-07	0.174576	-0.174576
gene.GRMZM2G169044	3.26181e-07	0.0143918	0.0143918
gene.GRMZM2G135935	3.10705e-07	0.358315	0.358315
gene.GRMZM2G059497	2.98853e-07	0.0136974	0.0136974
gene.GRMZM2G031584	2.91968e-07	0.25438	-0.25438
gene.GRMZM2G052825	2.67926e-07	0.778896	0.778896
gene.GRMZM2G117441	2.29026e-07	0.676044	0.676044
gene.GRMZM5G862931	2.14216e-07	0.376656	0.376656
gene.GRMZM2G015610	2.10436e-07	0.218499	-0.218499
gene.GRMZM2G097426	1.7444e-07	0.129062	-0.129062
gene.GRMZM2G477743	1.48783e-07	0.0159172	-0.0159172
gene.GRMZM2G021107	1.3387e-07	0.410163	0.410163
gene.GRMZM2G013600	1.31275e-07	0.0949205	-0.0949205
gene.GRMZM2G098815	1.24687e-07	0.337758	0.337758
gene.GRMZM2G045467	1.21985e-07	0.753692	-0.753692
gene.GRMZM2G168956	1.16066e-07	0.133302	-0.133302
gene.GRMZM5G812660	1.1131e-07	0.0365251	0.0365251
gene.GRMZM2G178486	8.97209e-08	0.0090508	0.0090508
gene.GRMZM2G062848	8.09419e-08	0.0401722	0.0401722
gene.GRMZM2G109627	7.44386e-08	0.0226884	0.0226884
gene.GRMZM2G149175	7.16087e-08	0.069234	-0.069234
gene.GRMZM2G152319	6.31407e-08	0.628518	-0.628518
gene.GRMZM2G006277	6.28037e-08	0.0354763	-0.0354763
gene.GRMZM2G108686	5.9098e-08	0.0606519	-0.0606519
gene.GRMZM2G032209	5.75099e-08	0.00616465	-0.00616465
gene.GRMZM2G125495	5.43312e-08	0.0961202	0.0961202
gene.GRMZM2G011151	5.36569e-08	0.00993093	0.00993093
gene.GRMZM2G055273	3.86671e-08	0.212504	-0.212504
gene.GRMZM2G017145	3.16196e-08	0.200548	-0.200548
gene.AC149818.2_FG001	3.0398e-08	0.0199105	-0.0199105
gene.GRMZM2G074320	2.78886e-08	0.530248	-0.530248
gene.GRMZM2G097421	2.73521e-08	0.164117	-0.164117
gene.GRMZM2G011030	2.58892e-08	0.192469	-0.192469
gene.GRMZM2G173317	2.50126e-08	0.00447089	-0.00447089
gene.GRMZM2G160609	1.83443e-08	0.0901782	-0.0901782
gene.GRMZM2G127173	1.81524e-08	0.0224615	-0.0224615
gene.GRMZM2G097827	1.62599e-08	0.0520377	-0.0520377
gene.GRMZM2G148404	1.24395e-08	0.020394	-0.020394
gene.GRMZM2G323679	1.12228e-08	0.00539969	0.00539969
gene.GRMZM2G115152	1.06088e-08	0.694564	-0.694564
gene.GRMZM2G103458	1.05774e-08	1.1041	-1.1041
gene.GRMZM2G171400	1.03246e-08	0.66816	-0.66816
gene.GRMZM2G001676	9.54072e-09	0.117368	-0.117368
gene.GRMZM2G371695	8.57394e-09	0.0322371	-0.0322371
gene.GRMZM2G022159	8.26689e-09	0.188986	-0.188986
gene.GRMZM5G841893	4.78699e-09	0.0218759	-0.0218759
gene.GRMZM2G052699	8.72191e-10	0.498745	-0.498745

## Sheet: Dataset EV15B
Dataset EV15B. Feature importance for elastic net and random forest models for husk leaf length using regulatory transcripts as features. The elastic net coefficients and the elastic net and random forest feature importance values reported are the medians across all 10 folds. For elastic nets, the importance value is the absolute value of the elastic net coefficient, for random forests the mean d…
Feature ID	Random Forest Importance	Elastic Net Importance	Elastic Net Median Coefficient
gene.GRMZM2G475014	0.0820165	3.75502	3.75502
gene.GRMZM2G051338	0.0675427	0.446138	-0.446138
gene.GRMZM2G148693	0.0361189	1.22011	-1.22011
gene.GRMZM5G818643	0.0346098	3.58231	3.58231
gene.GRMZM2G017089	0.023734	9.66939	-9.66939
gene.GRMZM2G475882	0.0226101	1.1759	-1.1759
gene.GRMZM2G447551	0.0153137	4.24962	-4.24962
gene.GRMZM2G553379	0.0144295	0.811663	-0.811663
gene.GRMZM2G032339	0.0121699	1.94262	-1.94262
gene.GRMZM2G009163	0.0117065	1.82837	-1.82837
gene.GRMZM2G011598	0.0104604	0.61578	0.61578
gene.GRMZM2G062914	0.0100222	1.21324	1.21324
gene.GRMZM2G082792	0.00971466	0.901763	-0.901763
gene.GRMZM2G059102	0.00919747	3.75345	-3.75345
gene.GRMZM2G045748	0.00736853	2.43272	-2.43272
gene.GRMZM2G109987	0.00667742	4.295	-4.295
gene.GRMZM2G133675	0.00657007	0.854513	-0.854513
gene.GRMZM5G866954	0.0062254	2.01989	-2.01989
gene.GRMZM2G033138	0.00569645	4.04518	-4.04518
gene.GRMZM2G171365	0.00551495	2.80351	2.80351
gene.GRMZM2G169825	0.00541376	0.285927	-0.285927
gene.GRMZM2G116658	0.00533239	1.24207	-1.24207
gene.GRMZM2G078691	0.00457078	0.642179	-0.642179
gene.GRMZM2G031213	0.00440262	3.13686	3.13686
gene.GRMZM2G149238	0.00438225	2.10907	-2.10907
gene.GRMZM2G425920	0.00403386	1.35422	-1.35422
gene.GRMZM2G156016	0.00388758	2.43185	2.43185
gene.GRMZM2G047370	0.00386123	0.0440769	0.0440769
gene.GRMZM2G129954	0.00333337	0.134242	0.134242
gene.GRMZM2G074280	0.00278414	0.46613	-0.46613
gene.GRMZM2G153797	0.00236832	0.392619	-0.392619
gene.GRMZM2G027209	0.00217744	1.54194	1.54194
gene.GRMZM2G017409	0.00214963	0.854777	-0.854777
gene.GRMZM2G109674	0.00213285	0.812162	-0.812162
gene.GRMZM2G312806	0.00204048	0.138804	-0.138804
gene.GRMZM2G118063	0.00185426	3.66602	-3.66602
gene.GRMZM2G449165	0.00177041	1.0827	1.0827
gene.GRMZM2G351382	0.00151614	0.816269	-0.816269
gene.GRMZM2G169000	0.00149557	0.213785	0.213785
gene.GRMZM2G153233	0.00144927	2.86414	2.86414
gene.GRMZM2G010075	0.0014029	3.49381	-3.49381
gene.GRMZM2G179069	0.00138675	1.53078	-1.53078
gene.GRMZM2G169927	0.00133197	0.196749	-0.196749
gene.AC185415.3_FG005	0.00131954	4.56449	-4.56449
gene.GRMZM2G392101	0.00128195	1.42229	1.42229
gene.AC212859.3_FG008	0.00123933	0.793551	0.793551
gene.AC187098.4_FG011	0.00115818	0.171728	-0.171728
gene.GRMZM2G034113	0.00115728	0.0862121	0.0862121
gene.GRMZM2G079458	0.00111548	0.0568836	-0.0568836
gene.GRMZM5G812926	0.00109984	0.253935	0.253935
gene.GRMZM2G441325	0.00108987	0.300824	-0.300824
gene.GRMZM2G082387	0.00108704	0.241556	-0.241556
gene.AC205574.3_FG006	0.00106779	0.0644684	-0.0644684
gene.GRMZM2G089361	0.00104956	0.292646	-0.292646
gene.GRMZM2G041127	0.0010408	0.530648	-0.530648
gene.GRMZM2G067727	0.00102378	1.92259	1.92259
gene.GRMZM2G469551	0.00101815	0.173026	-0.173026
gene.GRMZM2G017520	0.0010052	0.401825	0.401825
gene.GRMZM2G179325	0.000923443	0.528538	-0.528538
gene.GRMZM2G109627	0.000920155	0.226151	0.226151
gene.GRMZM2G022052	0.000890239	0.0711197	-0.0711197
gene.GRMZM2G086277	0.0008642	0.0164753	-0.0164753
gene.GRMZM2G053298	0.000863972	1.28232	-1.28232
gene.GRMZM2G083964	0.00084428	0.987903	0.987903
gene.GRMZM2G094352	0.000829295	0.06179	-0.06179
gene.GRMZM2G137338	0.000811392	1.53966	-1.53966
gene.GRMZM2G475984	0.000805059	0.172501	-0.172501
gene.GRMZM2G181028	0.000798254	0.060317	0.060317
gene.GRMZM2G419239	0.000779685	0.261113	0.261113
gene.GRMZM2G108509	0.000778128	0.553154	0.553154
gene.GRMZM2G105335	0.000767397	0.0225667	0.0225667
gene.GRMZM2G021339	0.000760354	3.18513	-3.18513
gene.GRMZM2G137802	0.000743794	0.0454121	-0.0454121
gene.GRMZM2G040349	0.000741128	1.28374	1.28374
gene.GRMZM2G139024	0.000723861	4.91811	-4.91811
gene.GRMZM2G073581	0.000720505	3.0784	-3.0784
gene.GRMZM2G114850	0.000706267	0.127726	0.127726
gene.GRMZM5G852704	0.000669767	0.164423	-0.164423
gene.GRMZM2G132185	0.000641268	0.408601	0.408601
gene.GRMZM2G317652	0.000632532	2.38968	-2.38968
gene.GRMZM2G165817	0.000628195	0.86795	0.86795
gene.GRMZM2G016439	0.00062232	4.95969	-4.95969
gene.GRMZM2G389557	0.000613764	0.113239	-0.113239
gene.AC225147.4_FG003	0.000558818	0.784511	-0.784511
gene.GRMZM2G121309	0.000548602	0.08937	0.08937
gene.GRMZM2G152319	0.000520141	2.95587	-2.95587
gene.GRMZM2G142751	0.000495404	0.124119	0.124119
gene.GRMZM2G179366	0.000488689	1.698	-1.698
gene.GRMZM2G127490	0.000466556	0.170099	0.170099
gene.GRMZM2G175000	0.00046305	0.12404	-0.12404
gene.GRMZM2G149786	0.000450173	0.117442	0.117442
gene.GRMZM2G004356	0.00044938	0.758364	0.758364
gene.GRMZM2G085199	0.00044014	0.0564255	0.0564255
gene.GRMZM2G085678	0.000438028	0.444338	0.444338
gene.GRMZM2G361662	0.000434738	0.522209	0.522209
gene.GRMZM2G100318	0.0004324	1.97459	1.97459
gene.GRMZM2G385338	0.000429677	4.12212	-4.12212
gene.AC194965.4_FG001	0.000424983	0.200377	0.200377
gene.GRMZM2G086553	0.000421243	0.0201913	-0.0201913
gene.GRMZM2G166721	0.000415794	0.704373	-0.704373
gene.GRMZM5G897926	0.000408662	0.864018	-0.864018
gene.GRMZM2G110548	0.00040385	4.14391	-4.14391
gene.GRMZM2G016150	0.000402059	0.0526991	0.0526991
gene.GRMZM2G060507	0.000395664	0.435218	-0.435218
gene.GRMZM2G040131	0.000377732	1.54716	1.54716
gene.GRMZM2G086072	0.000373628	0.0577307	-0.0577307
gene.GRMZM2G096171	0.000372673	0.029292	0.029292
gene.GRMZM2G163914	0.000366753	0.0177564	-0.0177564
gene.GRMZM2G351330	0.000362532	0.109049	0.109049
gene.GRMZM2G112535	0.000360847	0.885415	-0.885415
gene.GRMZM2G130425	0.00035989	1.08319	-1.08319
gene.GRMZM2G097275	0.000356534	0.193654	-0.193654
gene.GRMZM2G113888	0.000350604	0.210823	0.210823
gene.GRMZM2G124495	0.000350464	0.291159	0.291159
gene.GRMZM2G030280	0.000338401	0.37669	-0.37669
gene.GRMZM2G157197	0.000337607	0.756396	-0.756396
gene.GRMZM2G130459	0.000336855	0.577354	-0.577354
gene.GRMZM2G121096	0.000327796	2.30064	2.30064
gene.GRMZM2G089640	0.000326489	0.44254	0.44254
gene.GRMZM2G549512	0.000325895	2.7501	-2.7501
gene.GRMZM2G106613	0.000325848	0.423943	-0.423943
gene.GRMZM5G868767	0.000321788	1.10904	-1.10904
gene.GRMZM2G024247	0.000320577	1.29009	1.29009
gene.GRMZM2G165355	0.000319955	0.0254582	-0.0254582
gene.GRMZM2G024948	0.000307036	0.034889	-0.034889
gene.GRMZM2G441565	0.000306905	0.635835	-0.635835
gene.GRMZM2G004060	0.000305079	0.114734	-0.114734
gene.GRMZM2G037624	0.000302709	0.412812	-0.412812
gene.GRMZM2G057466	0.000300228	0.0702358	-0.0702358
gene.GRMZM2G375307	0.000297661	0.655257	-0.655257
gene.GRMZM2G019446	0.000292615	0.28384	0.28384
gene.GRMZM2G151223	0.000283777	1.02521	-1.02521
gene.GRMZM5G851914	0.000276391	0.0909167	0.0909167
gene.GRMZM2G085670	0.00026111	0.680204	-0.680204
gene.GRMZM2G064426	0.000258891	0.111027	-0.111027
gene.GRMZM2G104551	0.000248938	0.0099505	-0.0099505
gene.GRMZM2G331754	0.000243377	1.0983	-1.0983
gene.GRMZM2G062761	0.0002426	2.11263	2.11263
gene.GRMZM2G368909	0.00023415	0.0951107	-0.0951107
gene.GRMZM2G074645	0.000230842	0.510515	0.510515
gene.GRMZM2G420469	0.000230317	0.832405	0.832405
gene.GRMZM2G339820	0.000205562	0.844433	-0.844433
gene.GRMZM2G061542	0.000205085	0.0600314	0.0600314
gene.GRMZM2G138800	0.000204935	0.240946	0.240946
gene.GRMZM2G077002	0.000202339	0.930514	0.930514
gene.GRMZM2G163848	0.000200048	0.0112227	0.0112227
gene.GRMZM2G020216	0.00019838	2.88427	-2.88427
gene.GRMZM2G374088	0.000197618	0.665146	-0.665146
gene.GRMZM5G833032	0.000190196	1.73263	-1.73263
gene.GRMZM2G071448	0.000189592	0.412319	-0.412319
gene.GRMZM2G124638	0.000185667	0.186863	-0.186863
gene.GRMZM2G428470	0.000184773	0.124621	-0.124621
gene.GRMZM2G573324	0.000182144	0.0220651	0.0220651
gene.GRMZM2G175480	0.000181813	0.216479	0.216479
gene.GRMZM2G033356	0.000179778	0.36934	-0.36934
gene.GRMZM2G166875	0.000178336	1.57226	-1.57226
gene.GRMZM2G049159	0.000176293	0.200548	0.200548
gene.GRMZM2G069146	0.000172203	0.0397273	0.0397273
gene.GRMZM2G171518	0.000169716	0.30992	0.30992
gene.GRMZM2G465553	0.00016615	0.571327	0.571327
gene.GRMZM2G056569	0.000165784	1.95513	1.95513
gene.GRMZM5G863420	0.000164947	0.226208	-0.226208
gene.GRMZM2G415229	0.00016028	0.839553	0.839553
gene.GRMZM2G044576	0.000159353	0.0715643	-0.0715643
gene.GRMZM2G057408	0.000155073	0.327109	-0.327109
gene.GRMZM2G100246	0.000154247	0.173814	0.173814
gene.GRMZM2G136887	0.000153345	0.505333	0.505333
gene.GRMZM2G096367	0.00015076	0.0316634	0.0316634
gene.GRMZM2G385050	0.000148721	0.0499328	-0.0499328
gene.GRMZM2G130442	0.000146143	0.945867	-0.945867
gene.GRMZM2G171428	0.000145992	0.763676	-0.763676
gene.GRMZM2G035944	0.000138991	1.34741	-1.34741
gene.GRMZM2G000610	0.000137452	1.10136	1.10136
gene.GRMZM2G131266	0.000134362	0.123754	-0.123754
gene.GRMZM2G049342	0.000131752	1.49382	-1.49382
gene.GRMZM2G383833	0.000131595	1.82568	1.82568
gene.GRMZM2G137435	0.000131479	0.00137423	0.00137423
gene.GRMZM2G303465	0.000123677	0.727317	-0.727317
gene.GRMZM2G125495	0.00011646	1.5544	1.5544
gene.GRMZM2G107109	0.000116446	0.44829	-0.44829
gene.GRMZM2G129238	0.00011606	0.137783	-0.137783
gene.GRMZM5G898290	0.000114772	0.161994	0.161994
gene.GRMZM2G176688	0.000111953	0.190056	0.190056
gene.GRMZM2G100321	0.000111196	0.09546	-0.09546
gene.GRMZM2G148807	0.000107349	0.604412	0.604412
gene.GRMZM2G051793	0.000106178	0.00303046	-0.00303046
gene.GRMZM2G153144	0.000104839	0.329904	-0.329904
gene.GRMZM2G425430	0.000103091	0.33521	0.33521
gene.GRMZM2G139160	0.000101521	0.321237	-0.321237
gene.GRMZM2G458665	0.000101007	0.206992	-0.206992
gene.GRMZM2G008456	9.36501e-05	2.16084	-2.16084
gene.GRMZM5G825321	9.20298e-05	0.283911	-0.283911
gene.GRMZM2G105387	9.10792e-05	0.603017	0.603017
gene.GRMZM2G011526	8.74452e-05	0.112273	0.112273
gene.GRMZM2G002100	8.69454e-05	0.636498	-0.636498
gene.AC204212.4_FG001	8.61479e-05	0.0690804	-0.0690804
gene.GRMZM2G115701	8.4716e-05	0.0550995	-0.0550995
gene.GRMZM2G039246	8.02322e-05	0.0533991	-0.0533991
gene.GRMZM2G089721	7.94249e-05	0.275113	0.275113
gene.GRMZM2G143402	7.81507e-05	1.92908	-1.92908
gene.GRMZM2G456473	7.58151e-05	0.948925	-0.948925
gene.GRMZM2G013617	7.48012e-05	0.350379	-0.350379
gene.GRMZM2G007922	7.02705e-05	0.224194	0.224194
gene.GRMZM2G017187	6.85876e-05	0.170227	-0.170227
gene.GRMZM2G407631	6.84792e-05	0.285941	-0.285941
gene.GRMZM2G164735	6.84679e-05	0.0636429	-0.0636429
gene.AC187157.4_FG005	5.92914e-05	0.410802	-0.410802
gene.GRMZM2G151266	5.57109e-05	0.0747225	0.0747225
gene.GRMZM2G002915	5.33351e-05	0.0299165	-0.0299165
gene.GRMZM2G090217	5.11149e-05	0.552818	0.552818
gene.GRMZM5G829103	5.10192e-05	0.398309	-0.398309
gene.GRMZM2G164663	5.04847e-05	0.122479	-0.122479
gene.GRMZM2G089193	5.04657e-05	0.238003	0.238003
gene.GRMZM2G017586	4.91951e-05	0.392018	-0.392018
gene.AC196465.3_FG006	4.87395e-05	0.508617	0.508617
gene.GRMZM2G368799	4.3472e-05	0.182923	0.182923
gene.GRMZM2G326272	4.32401e-05	1.51307	-1.51307
gene.GRMZM2G430849	4.03065e-05	0.109558	0.109558
gene.GRMZM2G115670	3.77719e-05	0.368921	0.368921
gene.GRMZM2G070885	3.5596e-05	0.0312396	-0.0312396
gene.GRMZM2G010649	3.32624e-05	0.413675	-0.413675
gene.GRMZM2G149040	2.91592e-05	0.160901	-0.160901
gene.GRMZM2G174776	2.88624e-05	0.14103	-0.14103
gene.GRMZM2G104390	2.46801e-05	0.15097	-0.15097
gene.GRMZM2G074373	2.37109e-05	0.13906	-0.13906
gene.GRMZM2G052667	1.70901e-05	0.935029	0.935029
gene.GRMZM2G100583	1.19749e-05	0.12221	0.12221

## Sheet: Dataset EV15C
Dataset EV15C. Feature importance for elastic net and random forest models for husk leaf length using all metabolites as features. The elastic net coefficients and the elastic net and random forest feature importance values reported are the medians across all 10 folds. For elastic nets, the importance value is the absolute value of the elastic net coefficient, for random forests the mean decrease…
Feature ID	Random Forest Importance	Elastic Net Importance	Elastic Net Median Coefficient
metabolite.X - 23926	0.094508	2.85588	2.85588
metabolite.X - 23910	0.0421512	1.67578	-1.67578
metabolite.X - 23220	0.0348862	2.27826	-2.27826
metabolite.X - 23213	0.0235568	0.925919	0.925919
metabolite.asparagine	0.0203214	0.212192	0.212192
metabolite.X - 23899	0.0198389	1.21914	1.21914
metabolite.X - 24225	0.0194813	2.99272	2.99272
metabolite.X - 23536	0.0173425	1.39031	1.39031
metabolite.glycerophosphoinositol*	0.0161447	2.79824	2.79824
metabolite.X - 24215	0.0146235	2.7802	-2.7802
metabolite.X - 23534	0.014524	2.03331	-2.03331
metabolite.X - 23219	0.014406	0.484501	0.484501
metabolite.agmatine	0.0133864	0.734222	0.734222
metabolite.X - 24234	0.0132871	0.668659	-0.668659
metabolite.X - 23528	0.0124395	1.53043	1.53043
metabolite.X - 23240	0.0122848	0.390238	0.390238
metabolite.X - 23909	0.0110804	0.342057	-0.342057
metabolite.2'-deoxycytidine	0.0106467	1.30956	1.30956
metabolite.X - 23906	0.0093846	1.0809	1.0809
metabolite.X - 23552	0.00800971	0.59262	0.59262
metabolite.N6-methyladenosine	0.00701971	1.28123	1.28123
metabolite.X - 23257	0.00641906	0.545342	-0.545342
metabolite.nicotinamide riboside	0.00628378	0.877179	0.877179
metabolite.X - 23322	0.00590116	0.729954	0.729954
metabolite.thiamin (Vitamin B1)	0.00587043	2.73764	2.73764
metabolite.X - 23302	0.00578964	1.53291	1.53291
metabolite.X - 23280	0.00537663	0.325017	-0.325017
metabolite.carboxyethyl-GABA	0.00532422	0.573238	-0.573238
metabolite.pseudouridine	0.00484471	0.975047	0.975047
metabolite.X - 23329	0.00452247	4.29064	4.29064
metabolite.X - 23639	0.00403705	0.861239	-0.861239
metabolite.X - 23298	0.00400526	0.559985	-0.559985
metabolite.X - 23356	0.00394475	0.0156968	0.0156968
metabolite.4-acetamidobutanoate	0.00383995	0.321222	-0.321222
metabolite.X - 23900	0.0038221	0.225546	0.225546
metabolite.N-acetylhistidine	0.00347412	1.36736	1.36736
metabolite.3-methylcytidine	0.00334305	1.52791	1.52791
metabolite.X - 23324	0.00322502	0.356769	0.356769
metabolite.X - 23307	0.0031213	0.0408093	-0.0408093
metabolite.X - 23278	0.00297938	0.813503	-0.813503
metabolite.1-palmitoyl-GPI* (16:0)*	0.0029364	0.602505	0.602505
metabolite.nicotinate ribonucleoside	0.002919	2.21615	2.21615
metabolite.undecanedioate	0.00283899	1.54946	1.54946
metabolite.X - 23622	0.0027202	2.27317	2.27317
metabolite.3-(4-hydroxyphenyl)propionate	0.00263076	2.3427	-2.3427
metabolite.X - 12695	0.00259891	1.93887	1.93887
metabolite.2'-O-methyladenosine	0.00259234	0.565042	0.565042
metabolite.2-hydroxy-3-methylvalerate	0.00239281	0.333501	0.333501
metabolite.alpha-ketoglutarate	0.00234445	0.0219904	-0.0219904
metabolite.X - 13874	0.00223255	1.14826	1.14826
metabolite.valylglutamine	0.00214806	0.0593571	-0.0593571
metabolite.orotidine	0.00213249	0.451029	0.451029
metabolite.X - 23580	0.00213155	0.0398873	-0.0398873
metabolite.X - 11357	0.00196823	0.241293	-0.241293
metabolite.X - 21283	0.00194531	3.17799	3.17799
metabolite.X - 23203	0.00192241	3.15544	3.15544
metabolite.cysteine	0.00187554	0.39062	0.39062
metabolite.cysteinylglycine	0.00185705	0.0646205	0.0646205
metabolite.X - 20295	0.00180197	0.304057	-0.304057
metabolite.X - 24216	0.0017727	0.678172	-0.678172
metabolite.X - 23315	0.00172905	0.850279	0.850279
metabolite.isovitexin	0.00166432	0.0236663	0.0236663
metabolite.X - 23439	0.0016349	0.0699883	0.0699883
metabolite.putrescine	0.00163064	0.627691	0.627691
metabolite.riboflavin (Vitamin B2)	0.00151082	2.99979	2.99979
metabolite.X - 23944	0.00148531	0.291567	0.291567
metabolite.X - 24023	0.00140694	0.037502	-0.037502
metabolite.N-acetylglucosaminylasparagine	0.00139748	0.752848	0.752848
metabolite.trans-aconitate	0.00138048	3.46786	3.46786
metabolite.naringenin	0.00137048	0.0388188	0.0388188
metabolite.glycerol 3-phosphate	0.00129491	1.21896	1.21896
metabolite.chrysoeriol	0.00129065	0.184505	0.184505
metabolite.X - 23340	0.00128091	0.13487	0.13487
metabolite.X - 23229	0.00127327	0.411901	-0.411901
metabolite.sedoheptulose	0.00124666	1.12492	-1.12492
metabolite.5-methylthioadenosine (MTA)	0.0012133	1.15535	-1.15535
metabolite.cryptochlorogenic acid	0.00119704	0.0854838	0.0854838
metabolite.X - 23869	0.00118334	0.653708	-0.653708
metabolite.X - 24219	0.00115211	1.23467	1.23467
metabolite.X - 09789	0.001149	0.126659	-0.126659
metabolite.nicotinate	0.00113429	2.2404	-2.2404
metabolite.X - 21444	0.0010893	0.392601	-0.392601
metabolite.tryptamine	0.00108033	0.318645	0.318645
metabolite.pyridoxate	0.00106136	1.65217	-1.65217
metabolite.cytidine	0.00094324	1.61665	1.61665
metabolite.gamma-aminobutyrate (GABA)	0.000930281	0.575497	-0.575497
metabolite.X - 23484	0.000928645	0.556242	0.556242
metabolite.X - 23477	0.000900532	0.624463	-0.624463
metabolite.X - 23330	0.000868605	0.204787	0.204787
metabolite.threonate	0.000858015	0.958442	0.958442
metabolite.1-stearoyl-2-linoleoyl-GPC (18:0/18:2)*	0.000839157	0.0258376	-0.0258376
metabolite.2-dimethylaminoethanol	0.000816047	1.40061	1.40061
metabolite.1,2-dilinolenoyl-digalactosylglycerol (18:3/18:3)	0.000810297	1.07009	1.07009
metabolite.X - 23549	0.000803564	1.19588	1.19588
metabolite.ferulate	0.000763262	1.24278	-1.24278
metabolite.arabitol/xylitol	0.000732074	2.02467	2.02467
metabolite.X - 24214	0.00070478	1.2496	1.2496
metabolite.2-methylcitrate	0.000686533	0.254973	-0.254973
metabolite.N6-formyllysine	0.000666034	0.79925	-0.79925
metabolite.pyroglutamine*	0.000664826	0.569086	-0.569086
metabolite.X - 23283	0.000656434	0.307354	-0.307354
metabolite.imidazole lactate	0.000644372	0.0103298	0.0103298
metabolite.X - 23447	0.000631856	0.165238	-0.165238
metabolite.4-methyl-2-oxopentanoate	0.000624953	0.687119	-0.687119
metabolite.quinolinate	0.000614135	0.251795	-0.251795
metabolite.aesculetin	0.000580195	2.12483	-2.12483
metabolite.X - 24213	0.000566944	0.0959698	-0.0959698
metabolite.X - 13838	0.00054347	0.0767378	0.0767378
metabolite.X - 23202	0.000543158	0.456885	0.456885
metabolite.N-acetylglutamine	0.000502329	0.00432708	-0.00432708
metabolite.X - 24221	0.000501599	0.0092405	-0.0092405
metabolite.trimethylamine N-oxide	0.00049773	0.764354	0.764354
metabolite.X - 23323	0.000491152	0.131932	0.131932
metabolite.cis-aconitate	0.00048948	2.45904	2.45904
metabolite.glutamate	0.000483052	1.55907	1.55907
metabolite.isocitrate	0.000482314	0.506103	-0.506103
metabolite.X - 23728	0.000465286	0.924315	0.924315
metabolite.mannitol/sorbitol	0.000463692	0.614718	0.614718
metabolite.X - 21796	0.000435226	0.148728	0.148728
metabolite.2-piperidinone	0.000433884	0.267705	0.267705
metabolite.uridine	0.000424773	3.14048	3.14048
metabolite.guanine	0.000421901	0.329953	-0.329953
metabolite.X - 23749	0.000414886	0.712076	0.712076
metabolite.sphinganine	0.000414141	0.361337	0.361337
metabolite.cytidine 2',3'-cyclic monophosphate	0.000409949	0.77626	0.77626
metabolite.X - 23250	0.000407908	0.102633	-0.102633
metabolite.X - 23266	0.000403883	2.34468	-2.34468
metabolite.leucylglycine	0.000393442	0.0140117	0.0140117
metabolite.hydroquinone beta-D-glucopyranoside	0.000389407	1.62375	1.62375
metabolite.pyridoxine (Vitamin B6)	0.000380786	1.20581	-1.20581
metabolite.hypoxanthine	0.00036661	0.404275	-0.404275
metabolite.malonate	0.000365531	0.091793	-0.091793
metabolite.X - 23517	0.00036328	0.391956	-0.391956
metabolite.beta-alanine	0.00035384	0.0946736	-0.0946736
metabolite.N-acetylproline	0.000345447	0.114304	-0.114304
metabolite.sinapate	0.000344766	0.202404	0.202404
metabolite.X - 13891	0.000333623	0.987003	-0.987003
metabolite.glutamate, gamma-methyl ester	0.000333312	0.298627	0.298627
metabolite.1-linoleoylglycerol (18:2)	0.000329138	0.000169213	-0.000169213
metabolite.X - 12879	0.000314037	0.434492	-0.434492
metabolite.X - 14384	0.000312924	0.771392	0.771392
metabolite.1-methyladenine	0.000302293	0.403804	0.403804
metabolite.ascorbate (Vitamin C)	0.000301297	0.00746394	0.00746394
metabolite.X - 23331	0.000294763	0.00976539	0.00976539
metabolite.X - 24260	0.000294463	1.35624	-1.35624
metabolite.raffinose	0.000294075	0.00397939	0.00397939
metabolite.X - 23271	0.000290331	0.138392	-0.138392
metabolite.uridine-2',3'-cyclic monophosphate	0.000288101	0.0764022	0.0764022
metabolite.X - 24752	0.000284053	2.68838	2.68838
metabolite.X - 23512	0.00027273	0.120152	0.120152
metabolite.X - 23531	0.000267994	0.0773618	0.0773618
metabolite.alanylleucine	0.000267371	0.253738	0.253738
metabolite.X - 23256	0.000265921	0.906674	-0.906674
metabolite.X - 23585	0.000263364	0.484944	0.484944
metabolite.5'- GMP	0.000260901	0.479244	-0.479244
metabolite.maltose	0.000239146	0.309062	0.309062
metabolite.vanillin	0.000236597	0.0733145	-0.0733145
metabolite.2'-deoxyadenosine	0.000235795	0.0108279	-0.0108279
metabolite.ethylmalonate	0.000229233	0.663633	-0.663633
metabolite.pyridoxamine	0.000229006	0.123637	-0.123637
metabolite.X - 23273	0.000224963	0.00790291	-0.00790291
metabolite.X - 24209	0.000224727	0.302029	-0.302029
metabolite.methylmalonate (MMA)	0.000212847	0.0372516	0.0372516
metabolite.X - 23765	0.000208172	1.05244	1.05244
metabolite.N-acetylputrescine	0.000201954	0.148942	-0.148942
metabolite.2-hydroxybutyrate/2-hydroxyisobutyrate	0.000198378	0.637852	-0.637852
metabolite.X - 17438	0.000189527	0.52669	0.52669
metabolite.indole-3-carboxylic acid	0.000185367	1.00786	1.00786
metabolite.X - 24640	0.000183394	0.174495	0.174495
metabolite.X - 18779	0.000183357	0.0583536	0.0583536
metabolite.phosphocholine	0.000183111	1.87801	-1.87801
metabolite.N-acetylmethionine sulfoxide	0.000182698	1.04928	1.04928
metabolite.beta-carotene	0.00018102	0.0326588	-0.0326588
metabolite.adenosine	0.000179603	1.26569	1.26569
metabolite.galactose 1-phosphate	0.000178119	0.162819	-0.162819
metabolite.1-palmitoyl-2-linoleoyl-GPE (16:0/18:2)	0.000176951	0.405823	-0.405823
metabolite.5-methyluridine (ribothymidine)	0.000174228	0.0329587	0.0329587
metabolite.X - 15666	0.000170949	0.186073	-0.186073
metabolite.X - 12686	0.000170935	0.155545	0.155545
metabolite.AMP	0.000170166	0.514805	-0.514805
metabolite.oxalate (ethanedioate)	0.000160065	0.6095	-0.6095
metabolite.tyrosine	0.000156072	0.295971	-0.295971
metabolite.X - 21963	0.000153747	0.572239	0.572239
metabolite.X - 24229	0.000150384	0.695681	-0.695681
metabolite.erythritol	0.000148518	0.0611951	-0.0611951
metabolite.X - 17206	0.000148332	0.177296	0.177296
metabolite.guanosine-2',3'-cyclic monophosphate	0.00014815	0.185122	0.185122
metabolite.tartronate (hydroxymalonate)	0.000147522	0.132318	-0.132318
metabolite.X - 12450	0.000145579	0.741094	-0.741094
metabolite.X - 23907	0.00014289	0.690836	0.690836
metabolite.X - 23277	0.000138648	0.132411	-0.132411
metabolite.X - 24678	0.000137023	0.330682	-0.330682
metabolite.linoleate (18:2n6)	0.000136541	0.430319	-0.430319
metabolite.3-hydroxyhexanoate	0.000136073	0.107757	0.107757
metabolite.X - 23207	0.00013557	0.241903	-0.241903
metabolite.phenyllactate (PLA)	0.000132965	0.97314	-0.97314
metabolite.X - 23238	0.000132076	0.0202713	-0.0202713
metabolite.N6-carbamoylthreonyladenosine	0.000129272	1.66121	1.66121
metabolite.glucose	0.000126932	1.11902	1.11902
metabolite.1-palmitoyl-2-arachidonoyl-GPE (16:0/20:4)*	0.000125878	1.42778	-1.42778
metabolite.quinate	0.000123746	0.0112961	-0.0112961
metabolite.1,2-dilinoleoyl-GPE (18:2/18:2)*	0.000123661	0.0574826	-0.0574826
metabolite.X - 24431	0.000122543	0.339529	-0.339529
metabolite.azelate (nonanedioate; C9)	0.000120169	0.108318	0.108318
metabolite.X - 24222	0.000120162	0.108392	-0.108392
metabolite.X - 23594	0.000118934	0.00404889	0.00404889
metabolite.3-phosphoglycerate	0.000115486	0.0984417	-0.0984417
metabolite.orotate	0.00011235	0.277883	0.277883
metabolite.X - 23919	0.000110455	0.28027	-0.28027
metabolite.X - 23129	0.000110263	0.359331	-0.359331
metabolite.maltotriose	0.000107285	0.505227	0.505227
metabolite.X - 23368	0.000104684	0.788687	0.788687
metabolite.sucrose	9.93386e-05	0.181269	0.181269
metabolite.N-acetylvaline	9.80111e-05	0.52886	-0.52886
metabolite.X - 24027	9.36732e-05	0.97457	-0.97457
metabolite.2-hydroxystearate	9.12352e-05	0.103922	-0.103922
metabolite.2'-deoxyguanosine	8.7495e-05	0.256768	0.256768
metabolite.threonine	8.70369e-05	1.26529	1.26529
metabolite.X - 23249	8.60001e-05	1.25956	-1.25956
metabolite.nicotianamine	8.216e-05	0.42961	-0.42961
metabolite.3'-AMP	7.78501e-05	0.418277	-0.418277
metabolite.1-kestose	7.2883e-05	0.424475	0.424475
metabolite.X - 23193	7.1919e-05	0.0307599	-0.0307599
metabolite.cysteine sulfinic acid	6.86196e-05	0.17759	0.17759
metabolite.X - 23511	6.12307e-05	0.0295151	0.0295151
metabolite.fructose	6.05129e-05	0.149698	0.149698
metabolite.X - 24207	5.94489e-05	0.254473	0.254473
metabolite.X - 23901	5.87323e-05	0.590088	-0.590088
metabolite.X - 23469	5.33842e-05	0.0714353	-0.0714353
metabolite.X - 17299	5.14289e-05	1.30478	-1.30478
metabolite.trigonelline (N'-methylnicotinate)	4.08326e-05	3.41052	-3.41052

## Sheet: Dataset EV15D
Dataset EV15D. Feature importance for elastic net and random forest models for husk leaf length using both transcripts and metabolites as features. The elastic net coefficients and the elastic net and random forest feature importance values reported are the medians across all 10 folds. For elastic nets, the importance value is the absolute value of the elastic net coefficient, for random forests …
Feature ID	Random Forest Importance	Elastic Net Importance	Elastic Net Median Coefficient
metabolite.X - 23926	0.0781666	1.96225	1.96225
metabolite.X - 23910	0.0331013	1.39796	-1.39796
metabolite.X - 23899	0.0170386	0.498112	0.498112
metabolite.X - 23536	0.0155302	1.37394	1.37394
metabolite.agmatine	0.0132653	0.537882	0.537882
metabolite.X - 23213	0.0116008	0.732995	0.732995
metabolite.X - 24234	0.0105733	0.0356796	-0.0356796
metabolite.X - 24225	0.00936411	1.27219	1.27219
metabolite.X - 24215	0.00832284	1.96704	-1.96704
metabolite.X - 23528	0.00720627	0.688884	0.688884
gene.GRMZM2G090619	0.0071302	0.86793	0.86793
metabolite.2'-deoxycytidine	0.00711726	1.01264	1.01264
metabolite.X - 23220	0.00646149	0.917718	-0.917718
gene.GRMZM2G017089	0.00640639	4.4037	-4.4037
metabolite.X - 23909	0.00504792	0.0700682	-0.0700682
metabolite.pseudouridine	0.00405574	0.720159	0.720159
gene.GRMZM2G064679	0.00319859	0.425177	0.425177
metabolite.glycerophosphoinositol*	0.00268496	0.685551	0.685551
gene.GRMZM2G014499	0.00263694	0.0113951	-0.0113951
gene.AC207728.2_FG003	0.00257595	0.88735	-0.88735
gene.GRMZM2G120962	0.0024748	0.694146	0.694146
metabolite.X - 23534	0.00243	1.07374	-1.07374
gene.GRMZM2G141081	0.00219593	0.560385	0.560385
gene.GRMZM2G041613	0.00192414	0.197015	0.197015
metabolite.X - 23639	0.00183471	0.153195	-0.153195
gene.GRMZM5G886177	0.00181439	0.0927908	0.0927908
metabolite.X - 23322	0.00177228	0.49335	0.49335
metabolite.X - 23301	0.00161562	0.214495	0.214495
metabolite.X - 23906	0.00146012	0.494965	0.494965
gene.GRMZM2G138349	0.0013914	1.36307	1.36307
metabolite.X - 23298	0.0013906	0.364253	-0.364253
metabolite.N-acetylhistidine	0.00132751	0.977587	0.977587
gene.GRMZM2G113332	0.00130988	0.213037	-0.213037
gene.GRMZM2G479744	0.00129575	5.11064	-5.11064
metabolite.thiamin (Vitamin B1)	0.00125907	0.651289	0.651289
gene.GRMZM2G068519	0.00123868	0.208926	-0.208926
metabolite.X - 23219	0.00123574	0.0350338	0.0350338
metabolite.X - 23278	0.00116616	0.0541917	-0.0541917
gene.GRMZM2G165747	0.00112424	0.0962577	0.0962577
gene.GRMZM2G435294	0.0010866	0.0254438	0.0254438
gene.GRMZM2G135588	0.001074	0.291678	0.291678
metabolite.X - 23257	0.00101252	0.19209	-0.19209
metabolite.3-methylcytidine	0.00100193	1.09574	1.09574
metabolite.X - 23622	0.00073573	1.2053	1.2053
metabolite.X - 21283	0.000717489	1.83954	1.83954
gene.AC210173.4_FG005	0.000696542	0.209678	0.209678
metabolite.X - 23329	0.000659095	1.7192	1.7192
gene.GRMZM2G059102	0.000628874	0.656705	-0.656705
metabolite.N-acetylglucosaminylasparagine	0.000625534	0.198608	0.198608
gene.GRMZM2G153999	0.000615037	0.0953682	0.0953682
metabolite.1-palmitoyl-GPI* (16:0)*	0.000595667	0.30757	0.30757
gene.GRMZM2G165357	0.000589907	0.0285467	0.0285467
metabolite.valylglutamine	0.000571039	0.159593	-0.159593
gene.GRMZM2G010356	0.00054304	0.259673	-0.259673
metabolite.X - 23869	0.000508871	0.00582102	-0.00582102
metabolite.X - 23302	0.000508025	0.489752	0.489752
gene.GRMZM2G430807	0.000402638	0.340642	0.340642
metabolite.choline	0.000394939	0.191785	-0.191785
metabolite.X - 23203	0.000363531	2.22269	2.22269
gene.GRMZM5G818643	0.000360523	0.942404	0.942404
metabolite.N6-methyladenosine	0.000305445	0.354029	0.354029
gene.GRMZM2G153232	0.000300907	0.237642	-0.237642
metabolite.trimethylamine N-oxide	0.000252639	0.125293	0.125293
gene.GRMZM2G072744	0.000245957	0.046855	0.046855
metabolite.cytidine	0.000240713	0.576436	0.576436
metabolite.X - 23552	0.000234932	0.127689	0.127689
gene.GRMZM5G850015	0.000231007	0.494574	0.494574
metabolite.X - 24219	0.000209752	0.202941	0.202941
gene.GRMZM2G475014	0.000192132	0.556367	0.556367
metabolite.cysteinylglycine	0.000190542	0.0407984	0.0407984
gene.GRMZM2G057416	0.000187711	0.0451444	0.0451444
metabolite.X - 23202	0.00018675	0.465601	0.465601
gene.GRMZM2G128189	0.000184169	0.338415	0.338415
metabolite.X - 13874	0.000183385	0.226839	0.226839
gene.AC234521.1_FG004	0.000180428	0.145622	-0.145622
gene.GRMZM2G065203	0.000178963	0.447638	-0.447638
gene.GRMZM2G111898	0.000136396	0.102395	0.102395
gene.GRMZM2G040078	0.000120612	0.167438	-0.167438
gene.GRMZM2G047777	0.000114664	0.987427	-0.987427
gene.GRMZM2G169432	0.000107342	0.320893	-0.320893
gene.GRMZM2G134149	8.9932e-05	1.08776	1.08776
metabolite.X - 23439	8.30778e-05	0.0366115	0.0366115
gene.GRMZM5G836429	7.83994e-05	0.265448	0.265448
gene.GRMZM2G025126	7.6531e-05	0.057612	-0.057612
metabolite.nicotinamide riboside	7.1405e-05	0.434613	0.434613
gene.GRMZM2G363801	6.907e-05	0.548006	0.548006
gene.GRMZM2G337425	6.45658e-05	1.7473	-1.7473
gene.GRMZM2G031065	5.43085e-05	0.00117034	-0.00117034
gene.GRMZM2G158531	5.38128e-05	1.75166	-1.75166
gene.GRMZM5G851564	5.14964e-05	0.690169	-0.690169
metabolite.pyridoxate	4.45659e-05	0.903034	-0.903034
gene.GRMZM2G078641	4.3828e-05	0.304254	0.304254
gene.GRMZM2G167247	4.32903e-05	0.0240512	-0.0240512
gene.GRMZM2G152189	4.16117e-05	0.194654	0.194654
gene.GRMZM2G016323	3.62349e-05	0.269275	-0.269275
metabolite.5'- GMP	3.46381e-05	0.044756	-0.044756
gene.GRMZM2G130728	2.99193e-05	0.0906209	0.0906209
metabolite.X - 24216	2.86574e-05	0.521356	-0.521356
metabolite.carboxyethyl-GABA	2.79249e-05	0.0539793	-0.0539793
gene.GRMZM2G169890	2.69066e-05	0.514182	0.514182
gene.GRMZM2G022159	2.64439e-05	0.662807	-0.662807
metabolite.sedoheptulose	2.57028e-05	0.877295	-0.877295
gene.GRMZM2G323936	1.47153e-05	0.455246	-0.455246
metabolite.tryptamine	1.22175e-05	0.115695	0.115695
gene.GRMZM2G152777	1.17439e-05	0.663402	-0.663402
gene.GRMZM5G898740	1.17335e-05	0.184059	0.184059
gene.GRMZM2G171400	1.0454e-05	0.898085	-0.898085
gene.GRMZM2G168976	9.84075e-06	0.0617626	0.0617626
gene.GRMZM2G162776	9.82178e-06	0.0910241	-0.0910241
gene.GRMZM2G431288	9.7716e-06	0.0646963	-0.0646963
gene.GRMZM2G177203	9.31808e-06	0.733587	0.733587
gene.GRMZM2G001676	7.13759e-06	0.0522621	-0.0522621
gene.GRMZM2G090849	6.38e-06	0.571906	-0.571906
metabolite.pyridoxine (Vitamin B6)	5.57384e-06	0.150801	-0.150801
gene.GRMZM2G144020	5.2027e-06	0.13101	0.13101
gene.GRMZM2G067303	3.84838e-06	0.0772612	0.0772612
metabolite.X - 21444	3.42583e-06	0.110176	-0.110176
gene.GRMZM2G166145	3.0354e-06	0.106979	0.106979
gene.GRMZM2G127844	2.94176e-06	0.471252	-0.471252
gene.GRMZM5G864689	2.72128e-06	0.00012013	0.00012013
gene.GRMZM2G456835	2.68248e-06	2.14143	-2.14143
gene.GRMZM2G392932	2.67907e-06	0.523241	-0.523241
gene.GRMZM2G053790	2.5433e-06	1.2937	-1.2937
gene.GRMZM2G170577	2.39221e-06	0.0414073	0.0414073
gene.GRMZM2G416677	2.35575e-06	0.0207868	-0.0207868
gene.GRMZM2G073988	2.31564e-06	0.0699958	-0.0699958
gene.GRMZM2G095209	2.20222e-06	0.0283523	0.0283523
gene.GRMZM2G073581	2.0552e-06	0.0206407	-0.0206407
gene.GRMZM2G045748	2.03418e-06	0.303467	-0.303467
gene.GRMZM2G178278	1.58042e-06	0.148934	-0.148934
gene.GRMZM2G087817	1.44474e-06	0.103695	0.103695
gene.GRMZM2G180811	1.42256e-06	0.544727	-0.544727
gene.GRMZM2G173763	1.4184e-06	0.459362	-0.459362
gene.GRMZM2G121366	1.36643e-06	0.418614	-0.418614
gene.GRMZM2G011030	1.28518e-06	0.0988739	-0.0988739
gene.GRMZM2G106263	1.20964e-06	0.298259	-0.298259
gene.GRMZM2G005710	1.13446e-06	0.0703897	0.0703897
gene.GRMZM2G144254	1.00299e-06	0.0196901	0.0196901
gene.GRMZM2G030542	9.53303e-07	1.19441	1.19441
gene.GRMZM2G053298	9.35044e-07	0.0874982	-0.0874982
metabolite.2'-O-methyladenosine	8.26746e-07	0.302472	0.302472
gene.GRMZM2G135935	7.68609e-07	0.201426	0.201426
gene.GRMZM2G033138	7.43588e-07	0.622526	-0.622526
gene.GRMZM2G040349	6.13843e-07	0.107866	0.107866
gene.GRMZM2G323353	6.13296e-07	0.253783	-0.253783
gene.GRMZM2G146278	5.97223e-07	0.876343	0.876343
gene.GRMZM2G039385	5.41392e-07	0.241139	0.241139
gene.GRMZM2G001877	4.77667e-07	0.00364737	-0.00364737
gene.GRMZM2G031718	4.69892e-07	0.0351595	-0.0351595
gene.GRMZM2G132690	4.52644e-07	0.0632604	0.0632604
gene.GRMZM5G866954	3.87494e-07	0.0963802	-0.0963802
gene.GRMZM2G115957	3.57601e-07	0.0468567	-0.0468567
gene.GRMZM2G429128	3.48564e-07	1.11797	-1.11797
gene.GRMZM5G835794	3.01216e-07	0.0311612	-0.0311612
metabolite.linoleate (18:2n6)	2.68895e-07	0.000660677	-0.000660677
gene.GRMZM2G009792	2.27466e-07	0.105923	0.105923
gene.GRMZM2G163925	2.19106e-07	0.0184033	0.0184033
gene.GRMZM2G171365	2.08918e-07	0.0774477	0.0774477
gene.GRMZM2G097641	2.0246e-07	0.092714	-0.092714
metabolite.trans-aconitate	1.99232e-07	0.987886	0.987886
gene.GRMZM2G425920	1.72847e-07	0.0675939	-0.0675939
metabolite.X - 24752	1.45885e-07	0.396367	0.396367
gene.GRMZM2G520535	1.43584e-07	1.95372	-1.95372
gene.GRMZM2G068192	1.20802e-07	0.270387	0.270387
gene.GRMZM2G124573	1.15875e-07	0.0866682	0.0866682
gene.GRMZM2G058522	1.07838e-07	0.724028	0.724028
gene.GRMZM2G003179	9.41549e-08	0.0931562	-0.0931562
gene.GRMZM2G009653	6.64093e-08	0.0612362	0.0612362
gene.GRMZM2G056606	5.48675e-08	0.0543196	0.0543196
metabolite.X - 23728	5.31742e-08	0.0246709	0.0246709
metabolite.X - 24260	5.20611e-08	0.0238764	-0.0238764
gene.GRMZM2G019317	4.83881e-08	0.525265	-0.525265
gene.GRMZM2G561067	3.4183e-08	0.783959	-0.783959
gene.GRMZM2G044724	3.09084e-08	0.144256	-0.144256
gene.GRMZM2G064807	2.47515e-08	0.0894145	0.0894145
gene.GRMZM2G417658	2.07649e-08	2.99304	-2.99304
gene.GRMZM2G159389	2.0608e-08	0.298227	-0.298227
gene.GRMZM2G041127	2.04358e-08	0.00891001	-0.00891001
gene.GRMZM5G837058	1.56962e-08	0.329096	0.329096
gene.GRMZM2G001296	1.01842e-08	0.0512878	-0.0512878
gene.GRMZM2G110548	9.10935e-09	0.372151	-0.372151
gene.GRMZM2G477847	5.99207e-09	0.301715	-0.301715
gene.GRMZM2G066500	8.55827e-10	0.344641	0.344641
