# Supplementary material for: Using single‐plant‐omics in the field to link maize genes to functions and phenotypes
Source: Mol Syst Biol. 2020 Dec 21;16(12):e9667. doi: 10.15252/msb.20209667 (PMC7751767; doi:10.15252/msb.20209667)
Supplement: Supplementary file 18 — Dataset EV16 [file MSB-16-e9667-s018.xlsx]

## Sheet: Dataset EV16A
Dataset EV16A. Feature importance for elastic net and random forest models for ear length using all transcripts as features. The elastic net coefficients and the elastic net and random forest feature importance values reported are the medians across all 10 folds. For elastic nets, the importance value is the absolute value of the elastic net coefficient, for random forests the mean decrease in im…
Feature ID	Random Forest Importance	Elastic Net Importance	Elastic Net Median Coefficient
gene.GRMZM5G854045	0.0219749	0.273863	-0.273863
gene.GRMZM2G177982	0.018769	0.27356	0.27356
gene.GRMZM2G133675	0.0182397	0.263521	-0.263521
gene.GRMZM2G010356	0.0123996	0.0547092	-0.0547092
gene.GRMZM2G090849	0.00737622	0.619497	-0.619497
gene.GRMZM2G119116	0.00700611	0.281438	0.281438
gene.GRMZM2G410831	0.00524249	0.0126705	-0.0126705
gene.GRMZM2G360352	0.00464566	0.105212	0.105212
gene.GRMZM2G141081	0.0046052	0.148275	0.148275
gene.GRMZM5G818643	0.00450583	0.711701	0.711701
gene.GRMZM2G031536	0.00419371	1.01147	-1.01147
gene.GRMZM2G043605	0.00404342	0.224056	0.224056
gene.GRMZM2G169571	0.00369382	0.00109281	0.00109281
gene.GRMZM2G026180	0.0035697	0.142444	-0.142444
gene.GRMZM5G818977	0.00317172	0.341331	0.341331
gene.GRMZM2G095392	0.00282733	0.16807	-0.16807
gene.GRMZM2G464137	0.00278786	1.90696	1.90696
gene.GRMZM2G053298	0.00269828	0.213333	-0.213333
gene.GRMZM2G392101	0.00264178	0.00765671	0.00765671
gene.GRMZM2G148937	0.00233818	0.448479	0.448479
gene.GRMZM2G113396	0.00229643	1.15718	-1.15718
gene.GRMZM2G033219	0.00189675	0.415749	0.415749
gene.GRMZM2G025255	0.00157725	0.382128	-0.382128
gene.GRMZM2G046244	0.00155513	0.211755	-0.211755
gene.GRMZM2G017319	0.00143881	0.0794632	0.0794632
gene.GRMZM5G860590	0.00143252	0.169309	0.169309
gene.GRMZM5G813627	0.00142594	0.0154813	-0.0154813
gene.GRMZM2G116196	0.00140592	0.0748687	0.0748687
gene.GRMZM2G014499	0.0014016	0.00940174	-0.00940174
gene.GRMZM2G047777	0.00138425	1.80201	-1.80201
gene.GRMZM2G144008	0.00137468	0.161866	0.161866
gene.GRMZM2G127844	0.0013728	0.3665	-0.3665
gene.GRMZM2G009653	0.00125512	0.314461	0.314461
gene.GRMZM2G083813	0.00124911	0.268707	0.268707
gene.GRMZM2G039094	0.00119936	0.0169351	0.0169351
gene.GRMZM2G154890	0.00119396	0.501542	-0.501542
gene.GRMZM2G431288	0.00116261	0.182352	-0.182352
gene.GRMZM2G165383	0.00115818	0.390802	0.390802
gene.GRMZM2G090619	0.00111225	0.216174	0.216174
gene.GRMZM2G351382	0.00107785	0.363112	-0.363112
gene.GRMZM2G120962	0.00105956	0.0251668	0.0251668
gene.GRMZM5G836429	0.00105502	0.692652	0.692652
gene.GRMZM2G029756	0.00103896	0.0308244	0.0308244
gene.GRMZM2G013842	0.0010378	0.0513476	-0.0513476
gene.GRMZM2G096952	0.00102896	0.0420002	0.0420002
gene.GRMZM2G059325	0.00102529	0.766522	-0.766522
gene.GRMZM2G033138	0.000933533	0.111141	-0.111141
gene.GRMZM2G104882	0.000933023	0.361201	0.361201
gene.GRMZM2G013100	0.000860834	0.0362888	-0.0362888
gene.GRMZM2G475014	0.000841768	0.15046	0.15046
gene.GRMZM2G005887	0.000663109	0.0398801	0.0398801
gene.GRMZM2G118821	0.000655247	0.00783949	-0.00783949
gene.GRMZM2G079913	0.000606784	0.000856424	0.000856424
gene.GRMZM2G430807	0.00060567	0.0518704	0.0518704
gene.GRMZM2G167651	0.000573719	0.552532	-0.552532
gene.GRMZM2G074229	0.000573664	0.0498237	-0.0498237
gene.GRMZM2G332495	0.000515721	0.388289	-0.388289
gene.GRMZM2G117207	0.000510122	0.0566759	0.0566759
gene.GRMZM2G025552	0.000479474	0.00476436	0.00476436
gene.GRMZM2G158972	0.000466467	0.328333	-0.328333
gene.GRMZM2G429128	0.000462737	0.0142585	-0.0142585
gene.GRMZM2G138349	0.000448816	1.24154	1.24154
gene.GRMZM5G897818	0.000419128	0.0393576	0.0393576
gene.GRMZM2G012306	0.000381903	0.429215	0.429215
gene.GRMZM2G022052	0.000378563	0.193245	-0.193245
gene.GRMZM2G130728	0.000360691	0.102489	0.102489
gene.GRMZM2G017089	0.000342037	0.751024	-0.751024
gene.GRMZM2G034143	0.000319059	0.652181	-0.652181
gene.GRMZM2G065203	0.000317539	0.025961	-0.025961
gene.GRMZM2G375307	0.000285933	0.313065	-0.313065
gene.GRMZM2G010664	0.000280852	0.109449	0.109449
gene.GRMZM2G151905	0.000241435	1.48596	-1.48596
gene.GRMZM2G171884	0.000237697	0.465412	0.465412
gene.GRMZM2G134563	0.00023678	0.0102978	0.0102978
gene.GRMZM2G090576	0.000234843	0.000756298	0.000756298
gene.GRMZM2G041613	0.000234535	0.0416976	0.0416976
gene.GRMZM2G099666	0.000228308	0.01793	0.01793
gene.AC148152.3_FG005	0.000226136	0.190426	-0.190426
gene.GRMZM2G427468	0.000215403	0.0564129	0.0564129
gene.GRMZM2G067049	0.000208097	0.0709676	-0.0709676
gene.GRMZM2G156158	0.000186945	0.208293	0.208293
gene.GRMZM5G883759	0.000171588	0.00508741	0.00508741
gene.GRMZM2G003190	0.000163635	0.253431	-0.253431
gene.GRMZM2G030839	0.000157768	0.483019	-0.483019
gene.GRMZM2G141776	0.00015091	0.52158	-0.52158
gene.GRMZM2G005583	0.000139807	0.0137416	-0.0137416
gene.GRMZM2G391288	0.000131909	0.00627616	0.00627616
gene.GRMZM2G136700	0.000115965	0.446017	-0.446017
gene.GRMZM2G116876	0.000115554	0.461575	-0.461575
gene.GRMZM2G143998	0.000106362	0.103463	0.103463
gene.GRMZM2G011151	0.0001049	0.0192838	0.0192838
gene.GRMZM2G152189	0.000104279	0.0145309	0.0145309
gene.GRMZM2G321778	0.000101587	0.0096663	0.0096663
gene.GRMZM2G469873	0.000100626	0.309403	-0.309403
gene.GRMZM2G138676	8.96037e-05	0.351288	-0.351288
gene.GRMZM2G115828	8.55772e-05	1.24194	1.24194
gene.GRMZM2G331040	8.50985e-05	0.017618	0.017618
gene.GRMZM2G111603	8.37265e-05	0.560733	-0.560733
gene.GRMZM2G162356	7.96882e-05	0.201498	-0.201498
gene.GRMZM2G020216	7.74404e-05	1.41428	-1.41428
gene.GRMZM5G899300	7.71957e-05	0.16938	-0.16938
gene.GRMZM5G841893	7.46587e-05	0.00422065	-0.00422065
gene.GRMZM2G063263	7.09782e-05	0.505229	-0.505229
gene.GRMZM2G010075	6.85802e-05	0.49518	-0.49518
gene.GRMZM2G017520	6.51753e-05	0.00191096	0.00191096
gene.GRMZM2G052825	6.34311e-05	0.128646	0.128646
gene.AC234521.1_FG004	6.0909e-05	0.24026	-0.24026
gene.GRMZM2G418515	5.62819e-05	0.136051	-0.136051
gene.GRMZM5G842019	5.3923e-05	0.000102694	0.000102694
gene.GRMZM2G066441	5.26277e-05	0.00835097	0.00835097
gene.GRMZM2G337425	5.18812e-05	0.309885	-0.309885
gene.GRMZM2G089092	5.01033e-05	0.130923	-0.130923
gene.GRMZM2G148441	4.7889e-05	0.0274732	0.0274732
gene.GRMZM2G169044	4.76705e-05	0.697682	0.697682
gene.GRMZM2G007953	4.74201e-05	0.000913885	0.000913885
gene.GRMZM2G010142	4.63037e-05	0.276095	-0.276095
gene.GRMZM2G023652	4.26606e-05	0.24618	0.24618
gene.GRMZM2G124509	3.51052e-05	0.175854	0.175854
gene.GRMZM2G100747	3.43623e-05	0.0608479	-0.0608479
gene.GRMZM5G889052	2.65681e-05	0.0125055	-0.0125055
gene.GRMZM5G803556	2.6527e-05	0.00578907	-0.00578907
gene.GRMZM2G704277	2.56232e-05	0.419529	0.419529
gene.GRMZM2G016439	2.52708e-05	0.0267899	-0.0267899
gene.GRMZM2G166049	2.45046e-05	1.99713	-1.99713
gene.GRMZM2G007103	2.44887e-05	0.537959	0.537959
gene.GRMZM2G339820	2.41839e-05	0.52963	-0.52963
gene.GRMZM2G068192	2.29838e-05	0.0333725	0.0333725
gene.GRMZM2G477743	2.2415e-05	0.0731761	-0.0731761
gene.GRMZM2G107737	2.10769e-05	0.0450112	0.0450112
gene.GRMZM2G109627	1.93239e-05	0.00519663	0.00519663
gene.GRMZM2G121117	1.89122e-05	0.138274	-0.138274
gene.GRMZM2G018823	1.71033e-05	0.0504234	-0.0504234
gene.GRMZM2G456835	1.60143e-05	0.639999	-0.639999
gene.GRMZM2G095969	1.59661e-05	0.550981	-0.550981
gene.GRMZM2G017145	1.53405e-05	0.431654	-0.431654
gene.GRMZM2G131667	1.36068e-05	0.0401988	0.0401988
gene.GRMZM2G475897	1.3566e-05	0.238469	-0.238469
gene.GRMZM2G553379	1.30691e-05	0.0114267	-0.0114267
gene.GRMZM2G159389	1.22038e-05	0.127252	-0.127252
gene.GRMZM5G886785	1.21484e-05	0.242958	0.242958
gene.GRMZM2G414002	1.07243e-05	0.435285	0.435285
gene.GRMZM2G019810	1.06713e-05	0.0177258	0.0177258
gene.GRMZM2G057408	1.05786e-05	0.0867219	-0.0867219
gene.GRMZM2G359298	9.30735e-06	0.665081	-0.665081
gene.GRMZM2G479744	8.78117e-06	0.807842	-0.807842
gene.GRMZM2G176977	8.55424e-06	0.353771	-0.353771
gene.GRMZM2G174799	8.44412e-06	0.087287	0.087287
gene.GRMZM2G144618	8.33898e-06	0.0453065	-0.0453065
gene.GRMZM2G113391	7.6808e-06	0.0354716	-0.0354716
gene.GRMZM2G383833	7.51647e-06	0.068381	0.068381
gene.GRMZM2G014106	7.13257e-06	0.309407	-0.309407
gene.GRMZM2G088501	7.01792e-06	0.0157721	-0.0157721
gene.GRMZM2G398736	6.84224e-06	0.210524	-0.210524
gene.GRMZM2G081429	6.10626e-06	0.109092	-0.109092
gene.GRMZM2G064679	5.7543e-06	0.0632281	0.0632281
gene.AC197705.4_FG011	5.51366e-06	0.241957	-0.241957
gene.GRMZM5G809361	5.36129e-06	0.286079	-0.286079
gene.AC233898.1_FG004	4.74175e-06	0.211946	-0.211946
gene.GRMZM2G101264	4.42342e-06	0.150319	-0.150319
gene.GRMZM2G021044	3.8788e-06	0.987454	-0.987454
gene.GRMZM2G479243	3.72902e-06	0.0234952	-0.0234952
gene.GRMZM2G417658	3.64097e-06	0.126995	-0.126995
gene.GRMZM2G361115	3.53357e-06	0.108909	0.108909
gene.GRMZM2G048559	3.4636e-06	0.462676	-0.462676
gene.GRMZM2G059497	3.25976e-06	0.0731731	0.0731731
gene.GRMZM2G162450	3.06106e-06	0.0779563	-0.0779563
gene.GRMZM2G067727	2.47053e-06	0.014936	0.014936
gene.GRMZM2G004290	2.29657e-06	1.71308	1.71308
gene.GRMZM2G121625	2.27405e-06	0.104072	-0.104072
gene.GRMZM2G465444	2.05165e-06	0.642352	0.642352
gene.GRMZM2G004955	1.94033e-06	0.0623542	-0.0623542
gene.GRMZM2G087619	1.7766e-06	0.177026	0.177026
gene.GRMZM2G064885	1.69952e-06	0.0197134	-0.0197134
gene.GRMZM2G162670	1.67797e-06	0.0725189	-0.0725189
gene.GRMZM2G039246	1.56077e-06	0.0815383	-0.0815383
gene.GRMZM2G057973	1.52262e-06	0.164913	0.164913
gene.GRMZM2G076796	1.35551e-06	0.00946506	0.00946506
gene.AC207728.2_FG003	1.32678e-06	0.387078	-0.387078
gene.GRMZM2G005163	1.28892e-06	0.202562	-0.202562
gene.GRMZM5G871297	1.27129e-06	0.00716656	-0.00716656
gene.GRMZM2G039385	1.20894e-06	0.0121846	0.0121846
gene.GRMZM2G009703	1.19516e-06	0.0472075	-0.0472075
gene.GRMZM2G030542	1.09625e-06	0.199797	0.199797
gene.GRMZM2G126496	1.08776e-06	0.385405	-0.385405
gene.GRMZM2G123499	1.07625e-06	0.360675	-0.360675
gene.GRMZM2G045331	1.01095e-06	0.448414	0.448414
gene.GRMZM2G122656	9.85696e-07	0.06694	-0.06694
gene.GRMZM2G545891	9.20184e-07	0.136126	0.136126
gene.GRMZM2G312091	8.74532e-07	0.346226	-0.346226
gene.GRMZM2G069503	8.69744e-07	0.150149	0.150149
gene.GRMZM2G066650	8.58627e-07	0.412424	0.412424
gene.GRMZM2G022368	7.08538e-07	0.0866793	0.0866793
gene.GRMZM2G312997	5.2967e-07	0.00161765	-0.00161765
gene.GRMZM2G414995	5.08257e-07	0.00357026	0.00357026
gene.GRMZM2G081812	4.95056e-07	0.175386	0.175386
gene.GRMZM2G072054	4.94088e-07	0.0584691	0.0584691
gene.GRMZM2G365888	4.44903e-07	0.00348927	-0.00348927
gene.GRMZM2G111898	4.35042e-07	0.299036	0.299036
gene.GRMZM2G137775	4.17167e-07	0.0623552	0.0623552
gene.GRMZM2G014009	4.08504e-07	0.000484653	-0.000484653
gene.GRMZM2G174149	3.95558e-07	0.0143977	0.0143977
gene.GRMZM2G127687	2.7797e-07	0.0292053	0.0292053
gene.GRMZM2G180160	2.35888e-07	0.14453	-0.14453
gene.GRMZM2G010765	2.29805e-07	0.808828	-0.808828
gene.GRMZM2G047479	2.04152e-07	0.200366	-0.200366
gene.GRMZM2G455124	2.0084e-07	0.00430113	0.00430113
gene.GRMZM2G118697	1.89603e-07	0.173834	-0.173834
gene.GRMZM2G132847	1.70752e-07	1.16167	-1.16167
gene.GRMZM2G104347	1.68478e-07	0.166136	0.166136
gene.GRMZM2G043501	1.61225e-07	0.186151	0.186151
gene.GRMZM2G000633	1.45198e-07	1.11152	-1.11152
gene.GRMZM5G851564	1.19226e-07	0.00543929	-0.00543929
gene.GRMZM2G124411	1.11826e-07	0.0152569	0.0152569
gene.GRMZM2G323936	1.11793e-07	0.171935	-0.171935
gene.GRMZM2G074531	1.05935e-07	0.221966	-0.221966
gene.GRMZM5G801793	9.88217e-08	0.208223	-0.208223
gene.GRMZM2G364172	9.29363e-08	0.205266	-0.205266
gene.GRMZM2G466543	8.21919e-08	0.0026813	0.0026813
gene.GRMZM2G105801	6.64935e-08	0.112962	-0.112962
gene.GRMZM2G014295	6.38175e-08	0.0704756	-0.0704756
gene.GRMZM2G080380	5.88914e-08	0.0436233	-0.0436233
gene.GRMZM2G025126	5.87503e-08	0.170111	-0.170111
gene.GRMZM2G158069	5.6726e-08	0.297951	-0.297951
gene.GRMZM2G061912	4.7296e-08	0.0323992	-0.0323992
gene.GRMZM2G023163	2.62726e-08	0.0303805	0.0303805
gene.GRMZM2G028096	2.53026e-08	0.01901	-0.01901
gene.GRMZM2G017113	2.35166e-08	0.0405261	-0.0405261
gene.GRMZM2G000209	2.32882e-08	0.0122623	0.0122623
gene.GRMZM2G154752	2.26101e-08	0.0157961	0.0157961
gene.GRMZM2G014069	2.20166e-08	0.00525029	-0.00525029
gene.GRMZM2G157027	9.70118e-09	0.229102	0.229102
gene.GRMZM2G081148	8.42595e-09	0.428389	0.428389
gene.GRMZM2G147775	6.20666e-09	0.00861699	0.00861699
gene.GRMZM2G005384	6.17652e-09	0.0663549	-0.0663549
gene.GRMZM2G074082	6.08284e-09	0.347378	-0.347378
gene.GRMZM2G103033	5.3937e-09	0.578924	0.578924
gene.GRMZM2G415491	4.1998e-09	0.226547	0.226547
gene.GRMZM2G103713	3.90811e-09	0.0423136	0.0423136
gene.GRMZM2G179732	3.10317e-09	0.432931	-0.432931
gene.GRMZM2G017991	2.19813e-09	0.0319409	0.0319409
gene.GRMZM2G112764	1.51518e-10	0.934491	0.934491
gene.GRMZM2G020996	1.08116e-10	0.021708	0.021708
gene.GRMZM2G443180	4.74776e-19	0.1237	0.1237
gene.GRMZM2G153232	2.5939e-19	0.00113809	-0.00113809

## Sheet: Dataset EV16B
Dataset EV16B. Feature importance for elastic net and random forest models for ear length using regulatory transcripts as features.The elastic net coefficients and the elastic net and random forest feature importance values reported are the medians across all 10 folds. For elastic nets, the importance value is the absolute value of the elastic net coefficient, for random forests the mean decrease…
Feature ID	Random Forest Importance	Elastic Net Importance	Elastic Net Median Coefficient
gene.GRMZM2G133675	0.0459529	0.599826	-0.599826
gene.GRMZM2G082686	0.0388948	0.251964	0.251964
gene.GRMZM5G818643	0.0285078	0.730021	0.730021
gene.GRMZM2G053298	0.0229498	0.685129	-0.685129
gene.GRMZM2G136887	0.0216748	1.29577	1.29577
gene.GRMZM2G392101	0.0197624	0.312903	0.312903
gene.AC215244.3_FG002	0.0179033	0.0560071	-0.0560071
gene.GRMZM2G076602	0.0160628	0.162837	0.162837
gene.GRMZM2G142768	0.0128214	0.77369	0.77369
gene.GRMZM2G351382	0.0125328	0.839091	-0.839091
gene.GRMZM2G033138	0.012265	0.693945	-0.693945
gene.GRMZM2G011598	0.0106423	0.131512	0.131512
gene.GRMZM2G166162	0.010147	0.391042	-0.391042
gene.GRMZM2G375307	0.00943383	0.712138	-0.712138
gene.GRMZM2G156016	0.00852058	0.662856	0.662856
gene.GRMZM2G475014	0.00791755	0.77836	0.77836
gene.GRMZM2G062914	0.00755013	0.991104	0.991104
gene.GRMZM2G017089	0.0071261	2.14027	-2.14027
gene.GRMZM2G159399	0.00654327	0.0594769	0.0594769
gene.GRMZM2G573324	0.00578398	0.353129	0.353129
gene.GRMZM2G081812	0.00547819	2.28553	2.28553
gene.GRMZM2G004060	0.00523669	0.00465892	-0.00465892
gene.AC212859.3_FG008	0.00522278	0.121681	0.121681
gene.GRMZM2G171468	0.00520659	0.0666419	0.0666419
gene.GRMZM2G171365	0.00510839	0.319202	0.319202
gene.GRMZM2G061906	0.00470695	0.0763006	-0.0763006
gene.GRMZM2G009163	0.00453128	0.33276	-0.33276
gene.GRMZM2G368909	0.00404674	0.521374	-0.521374
gene.GRMZM2G175000	0.00399143	0.299634	-0.299634
gene.GRMZM2G339820	0.00379444	1.22453	-1.22453
gene.GRMZM2G083964	0.00369228	0.533224	0.533224
gene.GRMZM2G109674	0.00364861	0.199604	-0.199604
gene.GRMZM2G109627	0.00354142	0.0816241	0.0816241
gene.GRMZM5G852533	0.00332274	0.0211819	0.0211819
gene.GRMZM2G017409	0.00328749	0.609674	-0.609674
gene.GRMZM2G148693	0.00320953	0.0801704	-0.0801704
gene.GRMZM2G039246	0.00309857	0.217372	-0.217372
gene.GRMZM2G159766	0.00296278	0.189152	0.189152
gene.GRMZM2G392168	0.0028483	0.115674	0.115674
gene.GRMZM2G475882	0.00276416	0.228009	-0.228009
gene.GRMZM2G010075	0.00262473	1.47355	-1.47355
gene.GRMZM2G005155	0.00258576	0.191309	0.191309
gene.GRMZM2G449165	0.00252223	0.435521	0.435521
gene.GRMZM2G341747	0.00250356	0.674376	-0.674376
gene.GRMZM2G051338	0.0024999	0.196488	-0.196488
gene.GRMZM2G425920	0.00245626	0.332744	-0.332744
gene.GRMZM2G122116	0.00242043	0.762994	-0.762994
gene.GRMZM2G175280	0.00232703	0.415079	0.415079
gene.GRMZM2G110548	0.00230016	0.846983	-0.846983
gene.GRMZM2G022052	0.00216031	0.612572	-0.612572
gene.GRMZM2G116658	0.00215636	0.24838	-0.24838
gene.GRMZM2G003638	0.00207895	0.416015	-0.416015
gene.GRMZM2G143765	0.00204042	0.0910326	-0.0910326
gene.GRMZM2G018837	0.00202111	0.847803	-0.847803
gene.GRMZM2G172427	0.00195775	0.258985	-0.258985
gene.GRMZM2G301089	0.00188162	0.00883753	-0.00883753
gene.GRMZM5G868767	0.00180413	0.289103	-0.289103
gene.GRMZM2G447551	0.00178696	0.743822	-0.743822
gene.GRMZM2G057116	0.00175941	0.0338865	-0.0338865
gene.GRMZM2G142932	0.00174664	0.257864	0.257864
gene.GRMZM2G096480	0.00167428	0.052294	-0.052294
gene.GRMZM2G035092	0.00166353	0.0235221	0.0235221
gene.GRMZM5G812272	0.00160891	0.147697	0.147697
gene.GRMZM2G445575	0.00159215	0.38451	0.38451
gene.GRMZM2G129954	0.00159178	0.179615	0.179615
gene.AC209050.3_FG003	0.00159079	0.00443015	-0.00443015
gene.GRMZM2G014106	0.00152834	1.53008	-1.53008
gene.GRMZM2G112535	0.00150234	0.0843895	-0.0843895
gene.GRMZM2G021416	0.00149387	0.371905	0.371905
gene.GRMZM2G149238	0.00149123	0.872593	-0.872593
gene.GRMZM2G033962	0.0014728	0.00417015	-0.00417015
gene.GRMZM2G032339	0.00143287	0.42341	-0.42341
gene.GRMZM2G161435	0.00138696	0.0381238	0.0381238
gene.GRMZM2G134260	0.00137491	0.13565	0.13565
gene.GRMZM2G169825	0.00135213	0.0397313	-0.0397313
gene.GRMZM5G866954	0.00130989	0.176322	-0.176322
gene.GRMZM2G139024	0.00130583	0.383775	-0.383775
gene.GRMZM2G163914	0.00129879	0.133964	-0.133964
gene.GRMZM2G451882	0.00128932	0.418333	-0.418333
gene.GRMZM2G106673	0.00128441	0.095698	0.095698
gene.GRMZM2G030280	0.00128327	0.771279	-0.771279
gene.GRMZM2G096367	0.00124658	0.234116	0.234116
gene.GRMZM2G020216	0.00123123	3.21015	-3.21015
gene.GRMZM2G046055	0.00122989	0.256019	0.256019
gene.GRMZM2G070038	0.00121655	0.0455412	-0.0455412
gene.GRMZM2G159431	0.0012087	0.0754422	-0.0754422
gene.GRMZM2G105348	0.00120089	0.10214	0.10214
gene.GRMZM2G045748	0.00118221	0.226183	-0.226183
gene.GRMZM2G130425	0.00116365	0.359655	-0.359655
gene.GRMZM2G082390	0.00115892	0.202273	0.202273
gene.GRMZM2G069886	0.00115806	0.513636	-0.513636
gene.GRMZM2G385945	0.00114628	0.0380791	0.0380791
gene.GRMZM2G098301	0.00114299	0.114695	-0.114695
gene.GRMZM2G039824	0.00113937	0.165766	0.165766
gene.GRMZM2G179366	0.00112998	0.529673	-0.529673
gene.GRMZM2G075368	0.00112627	0.00125335	-0.00125335
gene.GRMZM2G082792	0.00112159	0.304729	-0.304729
gene.GRMZM2G055204	0.00112137	0.280878	0.280878
gene.GRMZM2G079200	0.00111396	0.128734	0.128734
gene.GRMZM5G874163	0.00111303	1.21211	-1.21211
gene.GRMZM2G095039	0.00111119	0.0153573	0.0153573
gene.GRMZM2G059102	0.00109676	0.173507	-0.173507
gene.GRMZM2G081892	0.0010912	1.12493	1.12493
gene.GRMZM2G172021	0.00108581	0.0133246	0.0133246
gene.GRMZM2G157177	0.00107842	0.391606	-0.391606
gene.GRMZM2G477694	0.00107309	0.151905	-0.151905
gene.GRMZM2G123667	0.00103789	0.00997486	0.00997486
gene.GRMZM2G159357	0.00103705	0.236131	-0.236131
gene.GRMZM2G017520	0.00102957	0.133493	0.133493
gene.GRMZM2G179069	0.00102109	0.190999	-0.190999
gene.GRMZM2G048281	0.000993663	0.0177375	-0.0177375
gene.GRMZM2G031200	0.000982231	0.139508	0.139508
gene.GRMZM2G034113	0.000981613	0.0561509	0.0561509
gene.GRMZM2G031983	0.000969298	0.0689122	0.0689122
gene.GRMZM2G146286	0.000967753	0.0099613	0.0099613
gene.GRMZM2G011588	0.000950757	0.139327	-0.139327
gene.GRMZM2G353024	0.000941054	0.0116384	0.0116384
gene.GRMZM2G428470	0.000920326	0.459592	-0.459592
gene.GRMZM2G077259	0.00091321	0.168979	-0.168979
gene.GRMZM2G341405	0.000899051	0.168716	-0.168716
gene.GRMZM2G180406	0.000876793	0.169348	0.169348
gene.GRMZM2G041701	0.000858586	0.1749	-0.1749
gene.GRMZM2G158281	0.000840634	0.194221	-0.194221
gene.GRMZM2G553379	0.000826207	0.165849	-0.165849
gene.GRMZM2G469551	0.000821519	0.0974502	-0.0974502
gene.GRMZM2G108589	0.000817555	0.0756182	0.0756182
gene.GRMZM2G092666	0.000813851	0.0506253	-0.0506253
gene.GRMZM2G020805	0.000805599	0.00466138	-0.00466138
gene.GRMZM2G048494	0.000767742	0.0712417	-0.0712417
gene.GRMZM2G057386	0.000756978	0.0661125	0.0661125
gene.GRMZM2G105266	0.00075372	0.0394985	-0.0394985
gene.GRMZM2G040079	0.000750093	0.11105	-0.11105
gene.GRMZM2G166721	0.000747757	0.13303	-0.13303
gene.GRMZM2G127299	0.000743977	0.562358	-0.562358
gene.GRMZM2G130010	0.000725133	0.441885	0.441885
gene.GRMZM2G034430	0.000724003	0.141844	-0.141844
gene.GRMZM2G016817	0.000710491	0.543865	-0.543865
gene.GRMZM2G411032	0.000701108	1.14946	-1.14946
gene.GRMZM2G060000	0.000689448	0.000857376	-0.000857376
gene.GRMZM2G068340	0.000672912	0.662067	-0.662067
gene.GRMZM2G407631	0.000671014	0.15043	-0.15043
gene.GRMZM2G009060	0.000650406	0.176231	-0.176231
gene.GRMZM2G125596	0.000639133	0.678434	0.678434
gene.GRMZM2G385050	0.00063554	0.143191	-0.143191
gene.GRMZM2G149958	0.00062881	0.00423423	-0.00423423
gene.GRMZM2G040349	0.000620956	0.249244	0.249244
gene.GRMZM2G351330	0.000620663	0.281516	0.281516
gene.GRMZM2G317652	0.000602331	1.88106	-1.88106
gene.GRMZM2G470556	0.000599734	0.20884	-0.20884
gene.GRMZM2G145556	0.000573239	0.0400198	-0.0400198
gene.GRMZM2G067727	0.000566204	0.338847	0.338847
gene.GRMZM2G370332	0.000565694	0.295335	0.295335
gene.GRMZM2G145041	0.000551829	0.020628	0.020628
gene.GRMZM2G149219	0.000551435	0.0124635	-0.0124635
gene.GRMZM2G030272	0.000548975	0.184143	0.184143
gene.GRMZM2G080516	0.000548459	0.0795823	0.0795823
gene.GRMZM2G039828	0.000539158	0.0465261	0.0465261
gene.GRMZM2G375675	0.00052263	0.151045	0.151045
gene.GRMZM2G070034	0.000520288	0.359894	0.359894
gene.GRMZM2G159475	0.000515151	0.496931	-0.496931
gene.GRMZM2G118063	0.000514173	0.554377	-0.554377
gene.AC185415.3_FG005	0.000498469	0.559431	-0.559431
gene.GRMZM2G074645	0.00049787	0.235954	0.235954
gene.GRMZM2G169000	0.00049741	0.190738	0.190738
gene.GRMZM2G177974	0.000488776	0.0892917	-0.0892917
gene.GRMZM2G153797	0.000484318	0.172923	-0.172923
gene.GRMZM2G153144	0.000474699	0.321685	-0.321685
gene.GRMZM2G345081	0.00047164	0.0873349	0.0873349
gene.GRMZM2G405094	0.00046682	0.083028	0.083028
gene.GRMZM2G171852	0.000465491	0.0507963	-0.0507963
gene.GRMZM2G056231	0.000450526	0.00441249	0.00441249
gene.GRMZM2G060507	0.000439035	0.171497	-0.171497
gene.GRMZM2G158918	0.00043385	1.10081	1.10081
gene.AC187157.4_FG005	0.00043124	0.202586	-0.202586
gene.GRMZM2G476637	0.000426844	0.0360477	-0.0360477
gene.GRMZM2G481163	0.000421489	0.558948	-0.558948
gene.GRMZM2G105834	0.000417979	0.0189043	-0.0189043
gene.GRMZM2G131476	0.00041726	0.106843	0.106843
gene.GRMZM2G039895	0.000410724	0.00898924	-0.00898924
gene.GRMZM2G054252	0.000410505	0.305702	0.305702
gene.GRMZM2G481103	0.000408686	0.0453386	0.0453386
gene.GRMZM2G132185	0.000406128	0.117033	0.117033
gene.GRMZM2G085246	0.000403564	0.0355652	-0.0355652
gene.GRMZM2G015881	0.000400787	0.446312	-0.446312
gene.GRMZM2G309152	0.00040028	0.37068	-0.37068
gene.GRMZM2G156099	0.00039144	0.512414	-0.512414
gene.GRMZM2G137338	0.000389892	1.06889	-1.06889
gene.GRMZM2G466044	0.000385709	0.0257995	-0.0257995
gene.GRMZM2G010315	0.000376457	0.0161716	-0.0161716
gene.GRMZM2G007848	0.000375909	0.0780698	0.0780698
gene.GRMZM2G108716	0.000372745	0.0244321	0.0244321
gene.GRMZM2G109509	0.000361449	0.120244	-0.120244
gene.GRMZM2G445944	0.00036049	0.101662	0.101662
gene.GRMZM2G171604	0.000360242	0.019547	-0.019547
gene.GRMZM2G148807	0.000358503	0.249295	0.249295
gene.GRMZM2G455243	0.00035262	0.122533	-0.122533
gene.GRMZM2G137802	0.000351231	0.00970552	-0.00970552
gene.GRMZM2G154839	0.000349926	0.127876	-0.127876
gene.GRMZM2G101058	0.000347762	0.0288799	0.0288799
gene.GRMZM2G156800	0.000341451	0.0598362	-0.0598362
gene.GRMZM2G098800	0.000340293	0.240586	0.240586
gene.GRMZM2G348238	0.000339788	0.0608718	0.0608718
gene.GRMZM2G042231	0.000336923	0.0362113	-0.0362113
gene.GRMZM2G146020	0.000336276	0.0813043	-0.0813043
gene.GRMZM2G069486	0.000331544	0.220438	-0.220438
gene.GRMZM2G176677	0.000327076	0.15624	0.15624
gene.GRMZM2G113950	0.000324995	0.585796	-0.585796
gene.GRMZM2G070446	0.000324556	0.336415	-0.336415
gene.GRMZM2G019200	0.000323539	0.695224	0.695224
gene.GRMZM2G178261	0.000320918	0.0364193	-0.0364193
gene.GRMZM5G829103	0.000316772	0.0996186	-0.0996186
gene.GRMZM2G092609	0.000316541	0.102738	-0.102738
gene.GRMZM2G049159	0.000314782	0.405466	0.405466
gene.GRMZM2G107109	0.000305708	0.148211	-0.148211
gene.GRMZM2G402002	0.000303681	0.0208395	-0.0208395
gene.GRMZM2G441031	0.000300342	0.0509603	0.0509603
gene.GRMZM2G002100	0.000293815	0.148936	-0.148936
gene.GRMZM2G108694	0.000293231	0.21524	-0.21524
gene.GRMZM2G110295	0.000292664	0.0357182	0.0357182
gene.GRMZM2G447745	0.00029244	0.024536	-0.024536
gene.GRMZM2G125495	0.000289607	0.231165	0.231165
gene.GRMZM2G127490	0.000288879	0.00161872	0.00161872
gene.GRMZM2G104396	0.000288019	0.126852	0.126852
gene.AC205574.3_FG006	0.00028771	0.231431	-0.231431
gene.GRMZM2G080054	0.000284289	0.0490288	0.0490288
gene.GRMZM2G368799	0.000279998	0.110709	0.110709
gene.GRMZM2G072861	0.000278736	0.00794003	0.00794003
gene.GRMZM2G033356	0.000273031	0.0557704	-0.0557704
gene.GRMZM2G016150	0.000270382	1.03188	1.03188
gene.GRMZM2G166875	0.000266757	0.208905	-0.208905
gene.GRMZM2G037624	0.000265684	0.494908	-0.494908
gene.GRMZM2G091143	0.00026513	0.156507	0.156507
gene.GRMZM2G066489	0.000264964	0.0705881	0.0705881
gene.GRMZM2G030123	0.000260749	0.169652	-0.169652
gene.GRMZM2G074373	0.000259477	0.56398	-0.56398
gene.GRMZM2G042136	0.000257925	0.0255386	0.0255386
gene.GRMZM5G863420	0.000253712	0.0076756	-0.0076756
gene.GRMZM5G833140	0.000253387	0.252489	0.252489
gene.GRMZM2G055180	0.000252339	0.00192481	-0.00192481
gene.GRMZM2G169688	0.000251212	0.34139	-0.34139
gene.GRMZM2G316191	0.000250906	0.00319182	-0.00319182
gene.GRMZM2G042047	0.000250148	0.137194	0.137194
gene.GRMZM2G086920	0.000248398	0.479674	-0.479674
gene.GRMZM2G086277	0.00024821	0.214574	-0.214574
gene.GRMZM2G416184	0.000247167	0.0714473	0.0714473
gene.AC194965.4_FG001	0.000246069	0.0766145	0.0766145
gene.GRMZM2G038158	0.000245413	0.00729741	0.00729741
gene.GRMZM2G052616	0.000244781	0.0921399	0.0921399
gene.GRMZM2G108463	0.000243758	0.00916583	-0.00916583
gene.GRMZM2G121309	0.000242608	0.0161427	0.0161427
gene.GRMZM2G114998	0.000242293	0.183099	-0.183099
gene.GRMZM2G159285	0.000242127	0.00979532	-0.00979532
gene.GRMZM2G026833	0.000240902	0.207261	0.207261
gene.GRMZM5G844080	0.000240642	0.112248	-0.112248
gene.GRMZM5G883764	0.000239949	0.0100557	0.0100557
gene.GRMZM2G130442	0.000239506	0.042497	-0.042497
gene.GRMZM2G159134	0.000238213	0.0885685	0.0885685
gene.GRMZM2G385338	0.000235549	0.964315	-0.964315
gene.GRMZM2G151717	0.000232202	0.107842	-0.107842
gene.GRMZM2G157197	0.000228051	0.571697	-0.571697
gene.GRMZM2G145690	0.000224086	0.0623887	0.0623887
gene.GRMZM2G021339	0.00022216	0.41541	-0.41541
gene.GRMZM2G166946	0.000221539	0.368177	-0.368177
gene.GRMZM2G139683	0.000221215	0.0641477	0.0641477
gene.GRMZM2G132367	0.000218005	0.0195354	0.0195354
gene.GRMZM2G071448	0.000217246	0.443507	-0.443507
gene.AC198979.4_FG009	0.000216028	0.0252577	-0.0252577
gene.GRMZM2G162409	0.000215718	0.0360087	-0.0360087
gene.GRMZM2G106613	0.00021392	1.06665	-1.06665
gene.GRMZM2G151223	0.000210485	0.0388041	-0.0388041
gene.GRMZM2G057529	0.000208697	0.0113356	0.0113356
gene.GRMZM2G127739	0.000206181	0.102135	-0.102135
gene.GRMZM2G420801	0.000204028	0.0288389	-0.0288389
gene.GRMZM2G320549	0.000203751	0.178383	-0.178383
gene.GRMZM2G084583	0.000203103	0.0303058	0.0303058
gene.GRMZM2G092174	0.000202802	0.0662443	-0.0662443
gene.GRMZM2G012262	0.000199463	0.317229	-0.317229
gene.GRMZM2G441565	0.000199072	0.212185	-0.212185
gene.GRMZM2G040736	0.000198317	0.136719	0.136719
gene.GRMZM2G425430	0.000196676	0.016788	0.016788
gene.GRMZM2G148098	0.00019547	0.02703	-0.02703
gene.GRMZM2G055807	0.000193861	0.0243632	-0.0243632
gene.GRMZM2G117164	0.000192186	0.155501	0.155501
gene.GRMZM2G016439	0.000190722	1.18406	-1.18406
gene.GRMZM2G091964	0.000189195	0.271442	-0.271442
gene.GRMZM2G339562	0.000187426	0.148052	0.148052
gene.GRMZM2G038066	0.000187328	0.0885361	0.0885361
gene.GRMZM2G073892	0.000183029	0.249431	0.249431
gene.GRMZM2G060253	0.00018066	0.0176777	-0.0176777
gene.GRMZM5G851914	0.000180393	0.359966	0.359966
gene.GRMZM2G417089	0.000179769	0.0103845	-0.0103845
gene.GRMZM2G143402	0.000177532	0.340369	-0.340369
gene.GRMZM2G177165	0.000176402	0.0355958	-0.0355958
gene.GRMZM2G144744	0.000175959	0.0666898	0.0666898
gene.GRMZM2G024882	0.000174612	0.0713552	-0.0713552
gene.GRMZM2G073581	0.000173256	0.592882	-0.592882
gene.GRMZM2G124495	0.000171477	0.208119	0.208119
gene.GRMZM2G031213	0.00017123	0.524916	0.524916
gene.GRMZM2G175480	0.000170999	0.0518765	0.0518765
gene.GRMZM2G383833	0.000170698	0.424007	0.424007
gene.GRMZM2G120296	0.000170571	0.0999017	-0.0999017
gene.GRMZM2G037378	0.00017029	0.143011	-0.143011
gene.AC199001.3_FG005	0.000168486	0.00929646	0.00929646
gene.GRMZM2G165355	0.000167818	0.0768846	-0.0768846
gene.GRMZM5G895313	0.000167154	0.0688687	-0.0688687
gene.GRMZM5G893976	0.000165893	0.115456	-0.115456
gene.GRMZM2G100318	0.000165401	0.554525	0.554525
gene.GRMZM2G093908	0.000164956	0.213344	-0.213344
gene.GRMZM2G035944	0.000163884	0.225561	-0.225561
gene.GRMZM2G024247	0.00016358	0.26909	0.26909
gene.GRMZM2G075562	0.000163115	0.00448748	-0.00448748
gene.GRMZM2G165817	0.000162626	0.70069	0.70069
gene.GRMZM2G085670	0.000162029	0.496121	-0.496121
gene.GRMZM2G475305	0.00016173	0.315688	-0.315688
gene.GRMZM2G082264	0.00016067	0.0602114	0.0602114
gene.GRMZM2G017792	0.000160359	0.00948335	0.00948335
gene.GRMZM2G425377	0.000159306	1.19695	-1.19695
gene.GRMZM5G829928	0.000159099	0.0256278	0.0256278
gene.GRMZM2G056929	0.000158958	0.024053	0.024053
gene.GRMZM5G812926	0.00015614	0.242973	0.242973
gene.GRMZM5G815009	0.000156067	0.571158	-0.571158
gene.GRMZM2G465553	0.000155819	0.0404296	0.0404296
gene.GRMZM2G171428	0.000155725	0.205416	-0.205416
gene.GRMZM2G086553	0.000155379	0.104487	-0.104487
gene.GRMZM2G312201	0.000154538	0.00991932	-0.00991932
gene.GRMZM2G179677	0.000153669	0.170437	0.170437
gene.GRMZM2G470740	0.000151402	0.627466	0.627466
gene.GRMZM2G110333	0.000150851	0.0184621	0.0184621
gene.GRMZM2G021471	0.000148214	0.0128379	-0.0128379
gene.GRMZM2G162284	0.000148155	0.0313911	0.0313911
gene.GRMZM2G029323	0.000147795	0.0491498	0.0491498
gene.GRMZM2G120371	0.000146135	0.108644	0.108644
gene.GRMZM2G171370	0.000145632	0.000626316	-0.000626316
gene.GRMZM2G056099	0.000145619	0.38846	-0.38846
gene.GRMZM2G134214	0.000144631	0.848527	0.848527
gene.GRMZM2G117108	0.000143055	0.114664	-0.114664
gene.GRMZM2G102845	0.000142675	0.0619958	-0.0619958
gene.GRMZM2G700665	0.000142502	0.0787605	0.0787605
gene.GRMZM2G419239	0.000141548	0.0575578	0.0575578
gene.GRMZM5G825321	0.000138529	0.169108	-0.169108
gene.GRMZM2G004356	0.000138415	0.31876	0.31876
gene.GRMZM2G057408	0.000137937	0.863128	-0.863128
gene.GRMZM2G097275	0.000137797	0.0156322	-0.0156322
gene.GRMZM2G159937	0.000137751	0.00724383	-0.00724383
gene.GRMZM2G396527	0.000137351	0.00315263	0.00315263
gene.GRMZM2G147854	0.000137138	0.217126	0.217126
gene.GRMZM2G077197	0.000136706	0.0104586	0.0104586
gene.GRMZM2G159592	0.000136389	0.115728	-0.115728
gene.GRMZM2G048455	0.00013592	0.392295	0.392295
gene.GRMZM2G121096	0.000135758	0.782277	0.782277
gene.GRMZM2G144097	0.000135707	0.0142656	0.0142656
gene.GRMZM2G140156	0.000135256	0.603631	0.603631
gene.GRMZM2G056986	0.00013509	0.115352	0.115352
gene.GRMZM2G011526	0.000134899	0.0397147	0.0397147
gene.GRMZM2G001887	0.000133383	0.180014	0.180014
gene.GRMZM2G130854	0.000131443	0.110102	-0.110102
gene.GRMZM2G475984	0.000131249	0.0764996	-0.0764996
gene.GRMZM2G036905	0.000128245	0.150742	0.150742
gene.GRMZM2G025095	0.000128004	0.266074	0.266074
gene.GRMZM2G064655	0.000127273	0.014158	0.014158
gene.GRMZM2G005310	0.000127255	0.181547	-0.181547
gene.GRMZM2G147712	0.000126429	0.992959	-0.992959
gene.GRMZM2G079365	0.000125782	0.0247398	-0.0247398
gene.GRMZM2G107807	0.000125478	0.428413	0.428413
gene.GRMZM2G040131	0.000124725	0.276856	0.276856
gene.GRMZM2G359735	0.000124324	0.682451	-0.682451
gene.GRMZM2G149150	0.000123807	0.00412147	0.00412147
gene.GRMZM2G168913	0.000122443	0.0212223	-0.0212223
gene.GRMZM2G180979	0.000122065	0.0414177	0.0414177
gene.GRMZM2G180909	0.000121415	1.04017	1.04017
gene.GRMZM5G820163	0.000119931	0.0042923	0.0042923
gene.GRMZM2G164663	0.000119533	0.738749	-0.738749
gene.GRMZM2G176340	0.000119066	0.0245229	0.0245229
gene.GRMZM5G840013	0.000118446	0.273801	0.273801
gene.GRMZM5G814279	0.00011707	0.177576	0.177576
gene.GRMZM5G852704	0.000116571	0.135782	-0.135782
gene.GRMZM2G139973	0.000116354	0.0715732	0.0715732
gene.GRMZM2G090217	0.000115844	0.352822	0.352822
gene.GRMZM2G033612	0.00011452	0.0557585	-0.0557585
gene.GRMZM2G127537	0.000114442	0.0312376	0.0312376
gene.GRMZM2G326272	0.000114073	0.566048	-0.566048
gene.GRMZM2G126834	0.000113936	0.11966	-0.11966
gene.GRMZM2G174919	0.000113246	0.0226617	-0.0226617
gene.GRMZM2G034840	0.00011296	0.137608	-0.137608
gene.AC233893.1_FG002	0.000112713	0.151158	-0.151158
gene.GRMZM2G076630	0.000112498	0.280114	-0.280114
gene.GRMZM2G456473	0.000112386	0.257054	-0.257054
gene.GRMZM2G077002	0.000112223	0.457916	0.457916
gene.GRMZM2G050550	0.000111473	0.0231818	0.0231818
gene.AC234520.1_FG003	0.000111302	0.00492052	0.00492052
gene.GRMZM2G025062	0.000110929	0.0438782	-0.0438782
gene.GRMZM2G083759	0.000110785	0.0210493	-0.0210493
gene.GRMZM2G043484	0.000110495	0.0115694	0.0115694
gene.AC208201.3_FG003	0.000110271	0.00472998	0.00472998
gene.GRMZM2G111906	0.000109711	0.0158863	0.0158863
gene.GRMZM2G153454	0.000108935	0.356436	0.356436
gene.GRMZM2G549512	0.000108233	0.185081	-0.185081
gene.GRMZM2G018398	0.000108037	0.110735	0.110735
gene.GRMZM2G114850	0.0001078	0.0375419	0.0375419
gene.GRMZM2G080537	0.000107738	0.226152	0.226152
gene.GRMZM2G063216	0.000107171	0.117701	0.117701
gene.GRMZM2G311316	0.000106382	0.0377002	-0.0377002
gene.GRMZM2G089721	0.000106075	0.242839	0.242839
gene.GRMZM2G149040	0.000105945	0.236732	-0.236732
gene.GRMZM2G156956	0.000105411	0.0399337	-0.0399337
gene.GRMZM2G065692	0.000105257	0.00704055	0.00704055
gene.GRMZM2G006736	0.00010382	0.00432259	-0.00432259
gene.GRMZM2G032336	0.000103616	0.418297	-0.418297
gene.GRMZM2G177570	0.000103445	0.220136	0.220136
gene.GRMZM2G049549	0.000103212	0.279846	0.279846
gene.GRMZM2G175188	0.000100911	0.311093	-0.311093
gene.GRMZM2G387310	0.000100692	0.155611	0.155611
gene.GRMZM2G001663	0.000100412	0.0260208	0.0260208
gene.GRMZM2G178102	0.000100053	0.0780212	0.0780212
gene.GRMZM2G136369	0.000100031	0.159534	-0.159534
gene.GRMZM2G113098	0.000100001	0.153552	-0.153552
gene.GRMZM2G149786	9.98458e-05	0.0727212	0.0727212
gene.GRMZM2G089850	9.96064e-05	0.093387	-0.093387
gene.GRMZM2G099187	9.94069e-05	0.0131749	-0.0131749
gene.AC196465.3_FG006	9.93091e-05	0.287752	0.287752
gene.GRMZM2G137528	9.88255e-05	0.104392	-0.104392
gene.GRMZM2G325350	9.85477e-05	0.351376	0.351376
gene.GRMZM2G082387	9.84852e-05	0.103758	-0.103758
gene.GRMZM5G821024	9.73243e-05	0.034519	0.034519
gene.GRMZM2G134073	9.68187e-05	0.00296606	0.00296606
gene.GRMZM2G025685	9.64114e-05	0.00528548	-0.00528548
gene.GRMZM2G370715	9.52322e-05	0.0681249	-0.0681249
gene.GRMZM2G176688	9.47673e-05	0.3168	0.3168
gene.GRMZM2G138268	9.45166e-05	0.0835839	0.0835839
gene.GRMZM5G886363	9.38296e-05	0.0813425	-0.0813425
gene.GRMZM2G123314	9.37983e-05	0.15955	0.15955
gene.GRMZM2G151689	9.34973e-05	0.0051521	-0.0051521
gene.GRMZM2G090213	9.29994e-05	0.404148	-0.404148
gene.GRMZM2G089640	9.1848e-05	0.297918	0.297918
gene.GRMZM2G003755	9.12991e-05	0.416417	0.416417
gene.GRMZM2G474777	9.08869e-05	0.350124	-0.350124
gene.GRMZM2G134545	9.08067e-05	0.135882	0.135882
gene.GRMZM2G416701	8.94768e-05	0.00829614	0.00829614
gene.GRMZM2G017815	8.94391e-05	0.0723359	0.0723359
gene.GRMZM2G134341	8.93131e-05	0.0192109	-0.0192109
gene.GRMZM2G130149	8.91276e-05	0.0396763	-0.0396763
gene.GRMZM2G110960	8.82848e-05	0.0193887	-0.0193887
gene.GRMZM2G019446	8.76801e-05	0.835778	0.835778
gene.GRMZM5G851490	8.67618e-05	0.0380907	0.0380907
gene.GRMZM2G140524	8.61459e-05	0.262526	0.262526
gene.GRMZM2G327349	8.5721e-05	0.334883	-0.334883
gene.GRMZM2G098594	8.49791e-05	0.0907712	-0.0907712
gene.GRMZM2G159221	8.45284e-05	0.265395	0.265395
gene.GRMZM2G027333	8.43376e-05	0.149575	0.149575
gene.GRMZM2G083347	8.4142e-05	0.0386885	0.0386885
gene.GRMZM2G163726	8.40802e-05	0.392315	-0.392315
gene.GRMZM2G098988	8.38523e-05	0.0761482	-0.0761482
gene.GRMZM2G012724	8.35548e-05	0.00127136	-0.00127136
gene.GRMZM2G164735	8.34879e-05	0.295873	-0.295873
gene.GRMZM2G152796	8.27705e-05	0.0130999	-0.0130999
gene.GRMZM2G106363	8.26011e-05	0.00641309	-0.00641309
gene.GRMZM2G024499	8.24728e-05	0.0883326	-0.0883326
gene.GRMZM2G000610	8.18175e-05	0.859188	0.859188
gene.GRMZM2G350165	8.17938e-05	0.0397537	-0.0397537
gene.GRMZM2G092137	8.15463e-05	0.00326409	-0.00326409
gene.GRMZM2G120151	8.12381e-05	0.00245447	-0.00245447
gene.GRMZM2G085254	8.10795e-05	0.116736	0.116736
gene.AC203535.4_FG002	8.09467e-05	0.0754267	-0.0754267
gene.GRMZM2G008425	8.06293e-05	0.0441352	-0.0441352
gene.GRMZM2G364528	8.06024e-05	0.0282911	0.0282911
gene.GRMZM2G163848	8.05084e-05	0.0728133	0.0728133
gene.AC200057.4_FG007	8.03982e-05	0.0244179	-0.0244179
gene.GRMZM2G120942	7.99542e-05	0.134172	-0.134172
gene.GRMZM2G327174	7.98585e-05	0.0331624	0.0331624
gene.AC234203.1_FG011	7.97391e-05	0.0106694	0.0106694
gene.GRMZM5G813111	7.95152e-05	0.0120388	-0.0120388
gene.AC233935.1_FG005	7.94583e-05	0.00958733	-0.00958733
gene.GRMZM2G052544	7.8964e-05	0.152836	-0.152836
gene.GRMZM5G809695	7.83066e-05	0.0100664	0.0100664
gene.GRMZM2G091331	7.79809e-05	0.0400398	-0.0400398
gene.GRMZM2G121851	7.77431e-05	0.041989	-0.041989
gene.GRMZM2G099862	7.77327e-05	0.192351	-0.192351
gene.GRMZM2G104246	7.73265e-05	0.0209983	-0.0209983
gene.GRMZM2G157820	7.69939e-05	0.147527	-0.147527
gene.GRMZM2G179885	7.60754e-05	0.064222	0.064222
gene.GRMZM2G175563	7.58327e-05	0.0347423	-0.0347423
gene.GRMZM2G173321	7.57581e-05	0.148707	0.148707
gene.GRMZM2G313944	7.55681e-05	0.214571	-0.214571
gene.GRMZM2G055172	7.51939e-05	0.304601	0.304601
gene.GRMZM2G374088	7.42975e-05	0.474359	-0.474359
gene.GRMZM5G897926	7.39742e-05	0.236074	-0.236074
gene.GRMZM2G058004	7.39706e-05	0.135564	-0.135564
gene.GRMZM5G801651	7.37263e-05	0.200728	-0.200728
gene.GRMZM2G453001	7.33558e-05	0.23765	-0.23765
gene.GRMZM2G179024	7.31358e-05	0.00297546	0.00297546
gene.AC202073.4_FG001	7.3071e-05	0.12091	0.12091
gene.GRMZM2G349554	7.30331e-05	0.0128857	-0.0128857
gene.GRMZM2G110076	7.29397e-05	0.0803891	0.0803891
gene.GRMZM2G014346	7.25685e-05	0.0673247	0.0673247
gene.GRMZM2G064732	7.24357e-05	0.131465	-0.131465
gene.GRMZM2G142072	7.21413e-05	0.193252	-0.193252
gene.GRMZM5G834874	7.19643e-05	0.0812978	0.0812978
gene.GRMZM2G057448	7.13522e-05	0.538948	0.538948
gene.GRMZM2G074358	7.01504e-05	0.104954	0.104954
gene.GRMZM2G100321	7.00845e-05	0.032774	-0.032774
gene.GRMZM2G301122	6.88878e-05	0.137882	-0.137882
gene.GRMZM5G857087	6.88765e-05	0.100628	0.100628
gene.GRMZM2G174776	6.8868e-05	0.106255	-0.106255
gene.GRMZM2G119657	6.8751e-05	0.169648	-0.169648
gene.GRMZM2G111510	6.86877e-05	0.163665	0.163665
gene.GRMZM2G138407	6.80395e-05	0.0631493	0.0631493
gene.GRMZM2G110185	6.79804e-05	0.194051	-0.194051
gene.GRMZM2G006745	6.79311e-05	0.017679	-0.017679
gene.GRMZM2G042756	6.78252e-05	0.000730672	-0.000730672
gene.GRMZM2G411766	6.73828e-05	0.141817	0.141817
gene.GRMZM2G028980	6.7e-05	0.167313	-0.167313
gene.GRMZM2G061542	6.67587e-05	0.110053	0.110053
gene.GRMZM2G162167	6.67422e-05	0.0566316	-0.0566316
gene.GRMZM2G020291	6.66775e-05	0.0235508	0.0235508
gene.GRMZM2G448607	6.62437e-05	0.0651263	-0.0651263
gene.GRMZM2G125969	6.55634e-05	0.000160853	0.000160853
gene.GRMZM2G059266	6.54476e-05	0.0358914	0.0358914
gene.GRMZM2G007922	6.53379e-05	0.000161446	0.000161446
gene.GRMZM2G122335	6.53216e-05	0.436434	0.436434
gene.GRMZM2G032252	6.49989e-05	0.0908734	0.0908734
gene.GRMZM2G010105	6.44601e-05	0.0427696	0.0427696
gene.GRMZM2G479760	6.41392e-05	0.00912149	0.00912149
gene.GRMZM2G162450	6.39526e-05	0.449358	-0.449358
gene.GRMZM2G099319	6.3264e-05	0.0800079	0.0800079
gene.GRMZM2G110304	6.31239e-05	0.0137911	-0.0137911
gene.GRMZM2G038032	6.28093e-05	0.0136122	0.0136122
gene.GRMZM2G003466	6.26279e-05	0.00146281	0.00146281
gene.GRMZM2G161680	6.24563e-05	0.0147138	-0.0147138
gene.AC189879.3_FG003	6.23579e-05	0.106096	-0.106096
gene.GRMZM2G078267	6.2183e-05	0.00437741	-0.00437741
gene.GRMZM2G085678	6.16811e-05	0.0633149	0.0633149
gene.GRMZM2G081406	6.14839e-05	0.0191243	0.0191243
gene.GRMZM2G457381	6.09194e-05	0.684191	-0.684191
gene.GRMZM2G173425	6.06111e-05	0.453671	-0.453671
gene.GRMZM2G152319	6.05748e-05	0.747021	-0.747021
gene.GRMZM2G135300	6.04934e-05	0.0270523	0.0270523
gene.GRMZM2G303465	6.01935e-05	0.308332	-0.308332
gene.GRMZM2G301663	5.97535e-05	0.1671	0.1671
gene.GRMZM2G000749	5.90574e-05	0.0229247	0.0229247
gene.GRMZM2G048411	5.71613e-05	0.00399606	0.00399606
gene.GRMZM2G423292	5.70778e-05	0.00540407	-0.00540407
gene.GRMZM2G062761	5.67854e-05	1.42993	1.42993
gene.GRMZM2G377311	5.66553e-05	1.91583	-1.91583
gene.GRMZM2G040477	5.62138e-05	0.241114	0.241114
gene.GRMZM2G104288	5.51861e-05	0.0988999	0.0988999
gene.GRMZM2G058479	5.49129e-05	0.661231	0.661231
gene.GRMZM2G010871	5.47212e-05	0.0384796	-0.0384796
gene.GRMZM2G163641	5.44106e-05	0.279559	-0.279559
gene.GRMZM2G368491	5.43754e-05	0.0382084	-0.0382084
gene.GRMZM2G038050	5.40332e-05	0.084545	0.084545
gene.GRMZM2G063522	5.39117e-05	0.101614	0.101614
gene.GRMZM2G139160	5.38059e-05	0.0968448	-0.0968448
gene.GRMZM2G010649	5.38007e-05	0.0138325	-0.0138325
gene.GRMZM2G133653	5.31332e-05	0.149926	0.149926
gene.GRMZM2G154149	5.27133e-05	0.0163467	0.0163467
gene.GRMZM2G401050	5.258e-05	0.0138879	-0.0138879
gene.GRMZM2G307720	5.20739e-05	0.305857	0.305857
gene.GRMZM2G096171	5.1979e-05	0.0999523	0.0999523
gene.GRMZM2G104373	5.17934e-05	0.0266488	0.0266488
gene.GRMZM2G013617	5.16832e-05	0.031465	-0.031465
gene.GRMZM2G121543	5.12959e-05	0.000284022	0.000284022
gene.GRMZM2G107886	5.12063e-05	0.0472618	-0.0472618
gene.GRMZM2G310368	5.12014e-05	0.0544002	0.0544002
gene.GRMZM2G175870	5.1139e-05	0.066084	0.066084
gene.GRMZM2G150754	5.06242e-05	0.092798	0.092798
gene.GRMZM2G098603	5.04929e-05	0.186314	-0.186314
gene.GRMZM2G118467	5.03139e-05	0.700864	-0.700864
gene.GRMZM2G003970	5.01337e-05	0.0442636	-0.0442636
gene.GRMZM2G049895	4.95211e-05	0.0387596	-0.0387596
gene.GRMZM2G156818	4.93719e-05	0.320477	-0.320477
gene.GRMZM5G881605	4.92585e-05	0.0016613	-0.0016613
gene.GRMZM2G322090	4.91184e-05	0.0120288	-0.0120288
gene.GRMZM2G141299	4.89523e-05	0.0193193	-0.0193193
gene.GRMZM2G019879	4.85802e-05	0.211804	0.211804
gene.GRMZM2G420469	4.84803e-05	0.114098	0.114098
gene.GRMZM2G175930	4.80596e-05	0.0842967	-0.0842967
gene.GRMZM2G148115	4.79907e-05	0.00562164	-0.00562164
gene.GRMZM2G108509	4.72335e-05	0.156255	0.156255
gene.GRMZM2G009544	4.67785e-05	0.0195682	-0.0195682
gene.GRMZM2G341499	4.63775e-05	0.0528486	0.0528486
gene.GRMZM2G152908	4.63159e-05	0.00713812	0.00713812
gene.GRMZM2G127632	4.57523e-05	0.237903	0.237903
gene.GRMZM2G042992	4.53707e-05	0.207125	0.207125
gene.GRMZM2G361659	4.48443e-05	0.0074563	-0.0074563
gene.GRMZM2G056569	4.47447e-05	0.288594	0.288594
gene.GRMZM2G106133	4.46048e-05	0.170298	-0.170298
gene.GRMZM2G006477	4.44552e-05	0.0257784	0.0257784
gene.GRMZM2G046021	4.33631e-05	0.429079	-0.429079
gene.GRMZM2G384439	4.23838e-05	0.286362	-0.286362
gene.GRMZM2G421212	4.23672e-05	0.160412	-0.160412
gene.GRMZM2G049168	4.22938e-05	0.150279	-0.150279
gene.GRMZM2G134759	4.15199e-05	0.220103	0.220103
gene.GRMZM2G171179	4.13228e-05	0.0275534	-0.0275534
gene.GRMZM2G023667	4.10412e-05	0.256831	-0.256831
gene.GRMZM2G115456	4.06616e-05	0.119535	-0.119535
gene.GRMZM2G127665	4.05606e-05	0.115917	-0.115917
gene.GRMZM2G041328	4.05435e-05	0.0117623	0.0117623
gene.GRMZM2G065374	4.03821e-05	0.00303398	-0.00303398
gene.GRMZM2G168249	4.02152e-05	0.096995	-0.096995
gene.GRMZM2G138800	3.98826e-05	0.112272	0.112272
gene.GRMZM2G050939	3.95625e-05	0.0206186	-0.0206186
gene.GRMZM2G030325	3.93166e-05	0.0306829	0.0306829
gene.GRMZM5G878490	3.92716e-05	0.123016	0.123016
gene.GRMZM2G041697	3.85431e-05	0.0501054	-0.0501054
gene.GRMZM2G160032	3.80199e-05	0.249481	-0.249481
gene.GRMZM2G054225	3.74735e-05	0.0949698	0.0949698
gene.GRMZM2G332107	3.72835e-05	0.0735452	-0.0735452
gene.GRMZM2G092888	3.71385e-05	0.0705715	0.0705715
gene.GRMZM2G064005	3.70473e-05	0.133419	0.133419
gene.GRMZM2G340749	3.70123e-05	0.312633	0.312633
gene.GRMZM5G833032	3.64055e-05	0.617104	-0.617104
gene.GRMZM2G001777	3.63542e-05	0.0972912	-0.0972912
gene.GRMZM2G158252	3.63005e-05	0.0717179	-0.0717179
gene.GRMZM2G042666	3.61829e-05	0.0817914	-0.0817914
gene.GRMZM2G451856	3.60025e-05	0.340477	0.340477
gene.GRMZM2G118453	3.56017e-05	0.0951539	-0.0951539
gene.GRMZM2G010357	3.54227e-05	0.0162642	-0.0162642
gene.GRMZM2G163861	3.53304e-05	0.00347908	0.00347908
gene.GRMZM5G885700	3.46851e-05	0.0592196	0.0592196
gene.GRMZM2G543629	3.45955e-05	0.0555698	-0.0555698
gene.GRMZM5G807767	3.44105e-05	0.248593	-0.248593
gene.GRMZM2G147867	3.43701e-05	0.116405	-0.116405
gene.GRMZM2G031963	3.41751e-05	0.0927486	-0.0927486
gene.GRMZM2G179049	3.37842e-05	0.164426	0.164426
gene.AC197122.3_FG003	3.37187e-05	0.0113974	0.0113974
gene.GRMZM2G361398	3.37091e-05	0.227483	-0.227483
gene.GRMZM2G027972	3.35645e-05	0.0121838	0.0121838
gene.GRMZM2G174917	3.35357e-05	0.0665897	0.0665897
gene.GRMZM2G001660	3.34281e-05	0.00118897	-0.00118897
gene.GRMZM2G023625	3.28897e-05	0.269755	-0.269755
gene.GRMZM2G365688	3.23609e-05	0.00826179	0.00826179
gene.GRMZM2G001799	3.19944e-05	0.0746785	-0.0746785
gene.GRMZM2G057067	3.19649e-05	0.0222971	0.0222971
gene.GRMZM2G052667	3.18888e-05	0.526292	0.526292
gene.GRMZM2G137358	3.18493e-05	0.130482	-0.130482
gene.GRMZM2G152757	3.14571e-05	0.00323065	0.00323065
gene.GRMZM2G017368	3.12886e-05	0.340301	-0.340301
gene.GRMZM2G023291	3.09801e-05	0.0898286	0.0898286
gene.GRMZM2G173309	3.01464e-05	0.0290872	-0.0290872
gene.GRMZM2G430849	3.00023e-05	0.0791177	0.0791177
gene.GRMZM2G068973	2.9506e-05	0.0022326	-0.0022326
gene.GRMZM2G080917	2.94182e-05	0.0749215	-0.0749215
gene.GRMZM2G125648	2.90226e-05	0.0111839	-0.0111839
gene.GRMZM2G471529	2.83281e-05	0.000335076	0.000335076
gene.GRMZM2G179802	2.80274e-05	0.0194623	-0.0194623
gene.GRMZM2G138421	2.72639e-05	0.00667549	0.00667549
gene.GRMZM2G139688	2.70757e-05	0.370485	-0.370485
gene.GRMZM2G050912	2.69907e-05	0.000991389	0.000991389
gene.GRMZM2G147243	2.69032e-05	0.037153	0.037153
gene.GRMZM2G109869	2.62916e-05	0.0191011	0.0191011
gene.GRMZM2G107309	2.55631e-05	0.335721	-0.335721
gene.GRMZM2G022686	2.54952e-05	0.00105561	-0.00105561
gene.GRMZM2G302323	2.54022e-05	0.125585	-0.125585
gene.GRMZM2G139765	2.50783e-05	0.0020924	0.0020924
gene.GRMZM2G105387	2.49519e-05	0.0635924	0.0635924
gene.GRMZM2G093789	2.46111e-05	0.303988	-0.303988
gene.GRMZM2G037368	2.45528e-05	0.00167495	0.00167495
gene.GRMZM2G396114	2.45465e-05	0.00910726	-0.00910726
gene.GRMZM5G870572	2.41608e-05	0.53681	0.53681
gene.GRMZM2G169654	2.38539e-05	0.0361364	0.0361364
gene.GRMZM2G061996	2.36336e-05	0.142412	0.142412
gene.GRMZM2G033519	2.34258e-05	0.0363229	-0.0363229
gene.GRMZM2G144196	2.23591e-05	0.0395138	-0.0395138
gene.GRMZM2G092129	2.17792e-05	0.968544	-0.968544
gene.GRMZM2G180246	2.14376e-05	0.00385672	-0.00385672
gene.GRMZM2G084491	2.1124e-05	0.0786384	0.0786384
gene.GRMZM2G415229	2.11104e-05	0.129533	0.129533
gene.GRMZM2G153594	2.10944e-05	0.00617292	0.00617292
gene.GRMZM2G017187	2.08337e-05	0.271294	-0.271294
gene.GRMZM2G051793	2.06633e-05	0.218836	-0.218836
gene.GRMZM2G076636	2.05422e-05	0.114327	0.114327
gene.GRMZM2G346207	1.97802e-05	0.0941978	0.0941978
gene.GRMZM2G159119	1.97278e-05	0.0334817	-0.0334817
gene.GRMZM2G100583	1.95891e-05	0.122334	0.122334
gene.GRMZM2G032547	1.87346e-05	0.0551768	-0.0551768
gene.GRMZM2G155949	1.67562e-05	0.53718	-0.53718
gene.GRMZM2G044576	1.67347e-05	0.106421	-0.106421
gene.GRMZM2G048582	1.6606e-05	0.0134801	-0.0134801
gene.GRMZM2G166147	1.65996e-05	0.496224	-0.496224
gene.GRMZM2G117060	1.65848e-05	0.14471	0.14471
gene.GRMZM2G177220	1.58169e-05	0.0485102	0.0485102
gene.GRMZM2G017586	1.56105e-05	0.153463	-0.153463
gene.GRMZM2G140970	1.37784e-05	0.137035	-0.137035
gene.GRMZM2G134671	1.35296e-05	0.100439	-0.100439
gene.GRMZM2G057768	1.34547e-05	0.0130283	0.0130283
gene.GRMZM2G428379	1.3257e-05	0.00136791	0.00136791
gene.GRMZM2G139535	1.23819e-05	0.0241004	-0.0241004
gene.GRMZM5G897988	1.23484e-05	0.147193	-0.147193
gene.GRMZM2G448523	1.19721e-05	0.00230083	-0.00230083
gene.GRMZM2G412492	1.18449e-05	0.00959975	0.00959975
gene.GRMZM2G004959	1.08273e-05	0.00776494	0.00776494
gene.GRMZM2G130724	1.06699e-05	0.262853	-0.262853
gene.GRMZM2G136067	1.00448e-05	0.0498148	-0.0498148
gene.GRMZM2G308570	8.99016e-06	0.497747	-0.497747
gene.GRMZM2G171518	8.45067e-06	0.0786349	0.0786349
gene.GRMZM2G114113	8.37355e-06	0.120844	-0.120844
gene.GRMZM5G862109	7.90163e-06	0.030693	-0.030693
gene.GRMZM2G020156	6.1512e-06	0.00581252	0.00581252
gene.GRMZM2G077356	5.89229e-06	0.000787898	0.000787898
gene.GRMZM2G080509	2.74283e-06	0.0132938	0.0132938
gene.GRMZM2G113453	2.24642e-06	0.0642411	0.0642411

## Sheet: Dataset EV16C
Dataset EV16C. Feature importance for elastic net and random forest models for ear length using all metabolites as features. The elastic net coefficients and the elastic net and random forest feature importance values reported are the medians across all 10 folds. For elastic nets, the importance value is the absolute value of the elastic net coefficient, for random forests the mean decrease in im…
Feature ID	Random Forest Importance	Elastic Net Importance	Elastic Net Median Coefficient
metabolite.X - 23220	0.0874625	0.714714	-0.714714
metabolite.X - 23926	0.0281091	0.479597	0.479597
metabolite.X - 23528	0.0242504	0.207882	0.207882
metabolite.X - 23536	0.0212939	0.0698109	0.0698109
metabolite.X - 24225	0.0197867	0.372932	0.372932
metabolite.asparagine	0.0180991	0.141099	0.141099
metabolite.nicotinamide riboside	0.0176418	0.280432	0.280432
metabolite.X - 12695	0.0148938	0.860117	0.860117
metabolite.X - 23329	0.0127991	0.963186	0.963186
metabolite.sedoheptulose	0.0121229	0.519061	-0.519061
metabolite.X - 23899	0.0119173	0.426214	0.426214
metabolite.3-(4-hydroxyphenyl)propionate	0.0113547	0.606987	-0.606987
metabolite.X - 23203	0.0113469	0.910015	0.910015
metabolite.X - 23906	0.010938	0.229271	0.229271
metabolite.X - 23219	0.00994491	0.208271	0.208271
metabolite.stigmasterol	0.0094112	0.521415	-0.521415
metabolite.2'-deoxycytidine	0.00873344	0.277828	0.277828
metabolite.X - 23208	0.00864358	5.38289e-05	-5.38289e-05
metabolite.glycerophosphoinositol*	0.00842212	0.435652	0.435652
metabolite.2-pyrrolidinone	0.0084173	0.460002	0.460002
metabolite.X - 23552	0.00784777	0.400722	0.400722
metabolite.2-dimethylaminoethanol	0.00712162	1.11085	1.11085
metabolite.dimethylglycine	0.00664444	0.586671	-0.586671
metabolite.X - 23330	0.00609187	0.315158	0.315158
metabolite.X - 24215	0.00532783	0.31403	-0.31403
metabolite.N-acetylmethionine sulfoxide	0.00514292	0.0624217	0.0624217
metabolite.X - 23356	0.00505642	0.350897	0.350897
metabolite.undecanedioate	0.00497616	0.787068	0.787068
metabolite.X - 23347	0.00487779	0.157039	0.157039
metabolite.aesculetin	0.00431212	0.0739509	-0.0739509
metabolite.X - 23439	0.00430457	0.0784538	0.0784538
metabolite.X - 12686	0.00422819	0.0438441	-0.0438441
metabolite.nicotinate	0.00422106	0.640908	-0.640908
metabolite.X - 23927	0.00386114	0.0544635	0.0544635
metabolite.X - 23534	0.00379593	0.24977	-0.24977
metabolite.ferulate	0.00375504	0.636846	-0.636846
metabolite.5-methylthioadenosine (MTA)	0.00373629	0.503146	-0.503146
metabolite.beta-guanidinopropanoate	0.00359174	0.241243	0.241243
metabolite.cysteinylglycine	0.00358715	0.0790004	0.0790004
metabolite.X - 23201	0.00337289	1.28821	1.28821
metabolite.sulfate*	0.00329382	0.163008	-0.163008
metabolite.leucylglycine	0.00325522	0.114724	-0.114724
metabolite.1-palmitoyl-GPI* (16:0)*	0.00325258	0.13275	0.13275
metabolite.X - 23257	0.00321324	0.14986	-0.14986
metabolite.trimethylamine N-oxide	0.00302366	0.313126	0.313126
metabolite.N-acetylhistidine	0.00294538	0.313748	0.313748
metabolite.X - 23340	0.0028422	0.457815	0.457815
metabolite.proline	0.00265748	1.97088	-1.97088
metabolite.mannose	0.00253463	0.233728	0.233728
metabolite.X - 23334	0.00252637	0.0570844	0.0570844
metabolite.X - 23301	0.00250702	0.272869	0.272869
metabolite.shikimate	0.00237734	0.225701	0.225701
metabolite.X - 23254	0.00236807	0.311584	-0.311584
metabolite.hydroquinone beta-D-glucopyranoside	0.00236321	1.26148	1.26148
metabolite.X - 23324	0.00234615	0.128393	0.128393
metabolite.X - 23318	0.00233506	0.695472	0.695472
metabolite.X - 23610	0.00232253	0.105072	0.105072
metabolite.pyridoxate	0.00230511	0.742425	-0.742425
metabolite.ribulose/xylulose	0.00221864	0.170404	0.170404
metabolite.X - 23240	0.00217152	0.175146	0.175146
metabolite.X - 23249	0.00215862	0.423836	-0.423836
metabolite.X - 24329	0.00209431	1.00317	1.00317
metabolite.tartronate (hydroxymalonate)	0.00207974	0.437401	-0.437401
metabolite.X - 23477	0.00204294	0.210857	-0.210857
metabolite.5'- GMP	0.00193351	0.0763699	-0.0763699
metabolite.cytidine	0.00190128	0.362125	0.362125
metabolite.ribonate (ribonolactone)	0.00189291	0.00250382	0.00250382
metabolite.X - 23202	0.00188165	0.372388	0.372388
metabolite.maleate	0.00186221	0.0695356	0.0695356
metabolite.X - 23869	0.00182066	0.0680841	-0.0680841
metabolite.X - 21796	0.0017394	0.526342	0.526342
metabolite.thiamin (Vitamin B1)	0.00173722	0.281768	0.281768
metabolite.X - 12100	0.00171153	0.0180686	0.0180686
metabolite.methylmalonate (MMA)	0.00169398	0.574496	0.574496
metabolite.X - 18410	0.00168744	0.654308	-0.654308
metabolite.N-acetylglutamine	0.0016366	0.56479	-0.56479
metabolite.sinapate	0.00161907	0.101953	0.101953
metabolite.X - 23302	0.00161819	0.17741	0.17741
metabolite.X - 23909	0.00160876	0.0122808	-0.0122808
metabolite.X - 24295	0.00160328	0.386854	0.386854
metabolite.riboflavin (Vitamin B2)	0.00158773	1.36557	1.36557
metabolite.beta-carotene	0.00155149	0.148682	-0.148682
metabolite.X - 23974	0.00154852	0.0833579	0.0833579
metabolite.X - 23255	0.00153621	0.077956	0.077956
metabolite.X - 23198	0.00146535	0.0257791	0.0257791
metabolite.X - 23529	0.00146148	0.300188	-0.300188
metabolite.trigonelline (N'-methylnicotinate)	0.00142868	2.0915	-2.0915
metabolite.X - 23350	0.00142319	0.0961451	-0.0961451
metabolite.cysteine sulfinic acid	0.00141548	0.729712	0.729712
metabolite.p-hydroxybenzaldehyde	0.00138211	0.260733	-0.260733
metabolite.citraconate/glutaconate	0.00134266	0.161062	0.161062
metabolite.hydroxyproline	0.00133563	0.33499	0.33499
metabolite.trans-aconitate	0.00132364	1.4797	1.4797
metabolite.carboxyethyl-GABA	0.00131141	0.0633617	-0.0633617
metabolite.N-acetylglucosaminylasparagine	0.00130757	0.401091	0.401091
metabolite.X - 23900	0.00130184	0.0931319	0.0931319
metabolite.X - 12906	0.00129737	0.834817	-0.834817
metabolite.1,2-dilinoleoyl-GPE (18:2/18:2)*	0.00129579	0.200518	-0.200518
metabolite.X - 23911	0.00129111	0.0855953	0.0855953
metabolite.X - 23331	0.00128901	0.120955	0.120955
metabolite.X - 13847	0.0012661	0.519174	-0.519174
metabolite.X - 24753	0.00125963	0.253181	0.253181
metabolite.vanillin	0.00125612	0.772898	-0.772898
metabolite.adenosine	0.001247	0.425804	0.425804
metabolite.1-palmitoyl-2-linolenoyl-GPG (16:0/18:3)*	0.00123896	0.2244	0.2244
metabolite.X - 23897	0.00123857	0.0102286	0.0102286
metabolite.1-palmitoyl-2-arachidonoyl-GPE (16:0/20:4)*	0.00122965	0.352806	-0.352806
metabolite.X - 24229	0.00122825	0.398609	-0.398609
metabolite.3-hydroxy-3-methylglutarate	0.00121917	0.120411	0.120411
metabolite.valylglutamine	0.00120488	0.238013	-0.238013
metabolite.X - 09789	0.0011587	0.0172895	-0.0172895
metabolite.1-palmitoyl-GPA (16:0)	0.00115072	0.0401221	0.0401221
metabolite.X - 23298	0.0011481	0.260807	-0.260807
metabolite.X - 24212	0.00114525	0.720029	-0.720029
metabolite.dehydroascorbate	0.00114316	0.0451993	-0.0451993
metabolite.1-palmitoyl-2-linoleoyl-GPE (16:0/18:2)	0.00112943	0.193872	-0.193872
metabolite.2'-O-methyladenosine	0.00112554	0.0819473	0.0819473
metabolite.citrate	0.00111226	0.0375301	0.0375301
metabolite.agmatine	0.001069	0.146653	0.146653
metabolite.X - 23639	0.00105596	0.188705	-0.188705
metabolite.pseudouridine	0.00103021	0.169814	0.169814
metabolite.X - 23315	0.00102739	0.197164	0.197164
metabolite.1-methylguanidine	0.00101534	0.309214	0.309214
metabolite.X - 23910	0.00101281	0.201325	-0.201325
metabolite.X - 17438	0.00100094	0.411855	0.411855
metabolite.X - 22776	0.000972254	0.0493474	-0.0493474
metabolite.ribose	0.000969708	0.722242	0.722242
metabolite.1,2-dilinolenoyl-digalactosylglycerol (18:3/18:3)	0.000954967	1.0344	1.0344
metabolite.valylleucine	0.000951633	0.327438	-0.327438
metabolite.choline	0.000947984	0.255808	-0.255808
metabolite.1-methyladenine	0.000943252	0.113601	0.113601
metabolite.X - 23229	0.000941651	0.10009	-0.10009
metabolite.X - 23907	0.000939895	0.36138	0.36138
metabolite.betaine	0.000934233	0.231685	-0.231685
metabolite.N-acetylisoleucine	0.00093063	0.375022	-0.375022
metabolite.4-methyl-2-oxopentanoate	0.00092329	0.0981316	-0.0981316
metabolite.X - 19561	0.000918507	0.0573093	0.0573093
metabolite.1-palmitoyl-2-linoleoyl-GPG (16:0/18:2)	0.000897712	0.212033	0.212033
metabolite.4-acetamidobutanoate	0.000895852	0.0912467	-0.0912467
metabolite.X - 23585	0.000878618	0.0181715	-0.0181715
metabolite.N-acetylasparagine	0.00087824	0.0350743	0.0350743
metabolite.arabinose	0.000858549	0.182309	0.182309
metabolite.kynurenate	0.000856067	0.091473	-0.091473
metabolite.glycylvaline	0.000833977	0.280648	-0.280648
metabolite.X - 20185	0.000832712	0.00690295	0.00690295
metabolite.X - 24217	0.000826046	0.0502458	0.0502458
metabolite.glutamine	0.000825508	0.21949	0.21949
metabolite.X - 13874	0.000819164	0.317734	0.317734
metabolite.2-hydroxy-3-methylvalerate	0.000813798	0.131561	0.131561
metabolite.X - 23939	0.000808702	0.0363636	0.0363636
metabolite.4-guanidinobutanoate	0.000777216	0.145152	0.145152
metabolite.X - 24219	0.000773993	0.0608656	0.0608656
metabolite.indole-3-carboxylic acid	0.000771649	0.244564	0.244564
metabolite.X - 24027	0.00076561	0.106937	-0.106937
metabolite.X - 23467	0.000761904	0.149538	-0.149538
metabolite.alpha-hydroxyisovalerate	0.000761181	0.396798	-0.396798
metabolite.X - 16071	0.000727787	0.0443979	0.0443979
metabolite.beta-alanine	0.00071873	0.0768016	0.0768016
metabolite.X - 13255	0.000700829	0.0284293	-0.0284293
metabolite.pipecolate	0.00069914	0.17542	-0.17542
metabolite.X - 23470	0.000689735	0.395445	0.395445
metabolite.X - 23368	0.000676296	0.590874	0.590874
metabolite.2'-deoxyuridine	0.000670418	0.153948	-0.153948
metabolite.X - 23277	0.000665709	0.269106	-0.269106
metabolite.X - 24216	0.000662231	0.169997	-0.169997
metabolite.nicotinate ribonucleoside	0.000654129	0.567537	0.567537
metabolite.X - 23440	0.000649884	0.0338098	0.0338098
metabolite.lactate	0.000638992	0.0714427	0.0714427
metabolite.3-methylcytidine	0.000638244	0.217564	0.217564
metabolite.FAD	0.000635838	0.0242735	0.0242735
metabolite.tricarballylate	0.000632923	0.02009	-0.02009
metabolite.guanosine-2',3'-cyclic monophosphate	0.000631689	0.0978096	0.0978096
metabolite.chrysoeriol	0.000628185	0.0704619	0.0704619
metabolite.13-HODE + 9-HODE	0.000626528	0.074729	0.074729
metabolite.N6-formyllysine	0.000625663	0.144093	-0.144093
metabolite.X - 23266	0.000625123	1.34373	-1.34373
metabolite.pyridoxamine	0.000608314	0.235766	-0.235766
metabolite.2,4,6-trihydroxybenzoate	0.000608151	0.0451131	-0.0451131
metabolite.X - 12879	0.000600736	0.509901	-0.509901
metabolite.methionine sulfone	0.000598964	0.161114	0.161114
metabolite.galactinol	0.00059836	0.00184334	-0.00184334
metabolite.X - 23580	0.000598011	0.109991	-0.109991
metabolite.gluconate	0.000597983	0.0179909	-0.0179909
metabolite.alanine	0.000586521	0.0765841	0.0765841
metabolite.glycerate	0.000582533	0.00694643	-0.00694643
metabolite.glycylleucine	0.000577829	0.0872434	-0.0872434
metabolite.X - 23245	0.000577697	0.0689485	0.0689485
metabolite.X - 23129	0.00057405	0.215911	-0.215911
metabolite.X - 23322	0.000562604	0.209311	0.209311
metabolite.X - 23549	0.000557522	0.300946	0.300946
metabolite.2-hydroxyadipate	0.00055711	0.0248492	0.0248492
metabolite.1-palmitoyl-2-linoleoyl-GPA (16:0/18:2)*	0.000553666	0.0593797	-0.0593797
metabolite.X - 23484	0.000553113	0.022064	0.022064
metabolite.lysine	0.00055005	0.28955	0.28955
metabolite.linoleate (18:2n6)	0.000549965	0.0981915	-0.0981915
metabolite.threonate	0.000535713	0.101643	0.101643
metabolite.allantoic acid	0.000531808	0.00582694	-0.00582694
metabolite.X - 23217	0.000528306	0.0768997	0.0768997
metabolite.acetylcarnitine (C2)	0.000527874	0.0543249	0.0543249
metabolite.X - 23852	0.000524599	0.0320715	-0.0320715
metabolite.inosine	0.000523003	0.132916	-0.132916
metabolite.3'-CMP	0.000519982	0.0968747	-0.0968747
metabolite.X - 13838	0.000514473	0.281942	0.281942
metabolite.arachidate (20:0)	0.000513342	0.0024781	-0.0024781
metabolite.X - 23728	0.000512538	0.30452	0.30452
metabolite.pyruvate	0.000510421	0.185941	-0.185941
metabolite.X - 21283	0.000507197	0.549583	0.549583
metabolite.X - 23895	0.000503046	0.0904525	0.0904525
metabolite.glutamate	0.000493674	0.758872	0.758872
metabolite.X - 23256	0.000484347	0.405294	-0.405294
metabolite.alpha-ketoglutarate	0.000483195	0.106169	-0.106169
metabolite.X - 24222	0.000480546	0.00798529	-0.00798529
metabolite.guanosine	0.000478895	0.1363	-0.1363
metabolite.X - 23230	0.000478291	0.357595	-0.357595
metabolite.galactose 1-phosphate	0.000477374	0.0789449	-0.0789449
metabolite.S-methylmethionine	0.000475724	0.0208472	0.0208472
metabolite.methionine sulfoxide	0.000475224	0.786964	-0.786964
metabolite.uridine 3'-monophosphate (3'-UMP)	0.000472814	0.0186492	-0.0186492
metabolite.N-acetylputrescine	0.00046988	0.171035	-0.171035
metabolite.suberate (octanedioate)	0.000465685	0.156952	0.156952
metabolite.X - 13737	0.000464815	0.108298	0.108298
metabolite.N-acetylarginine	0.00046006	0.00588491	-0.00588491
metabolite.isovitexin	0.000456686	0.283426	0.283426
metabolite.N-acetylserine	0.000450091	0.480376	-0.480376
metabolite.glutamate, gamma-methyl ester	0.000446206	0.220657	0.220657
metabolite.phosphate	0.00044157	0.0402395	-0.0402395
metabolite.1-palmitoyl-2-linoleoyl-GPC (16:0/18:2)	0.00043801	0.0168487	0.0168487
metabolite.quinolinate	0.000437001	0.0555714	-0.0555714
metabolite.X - 23447	0.000431961	0.271616	-0.271616
metabolite.4-imidazoleacetate	0.000427696	0.338195	-0.338195
metabolite.salidroside	0.00042384	0.119292	-0.119292
metabolite.1,2-dipalmitoyl-GPG (16:0/16:0)	0.000419298	0.29006	0.29006
metabolite.raffinose	0.000417956	0.031257	0.031257
metabolite.X - 22812	0.000417814	0.185484	-0.185484
metabolite.2'-deoxyadenosine	0.000411667	0.0120477	-0.0120477
metabolite.4-hydroxycinnamate	0.00040718	0.0116395	-0.0116395
metabolite.X - 12450	0.000404835	0.038033	-0.038033
metabolite.X - 23765	0.00040251	0.142241	0.142241
metabolite.cytidine 2',3'-cyclic monophosphate	0.00040249	0.169873	0.169873
metabolite.X - 13879	0.000400815	0.328877	0.328877
metabolite.X - 23428	0.00039334	0.111639	-0.111639
metabolite.malonate	0.000392075	0.265648	0.265648
metabolite.X - 23320	0.000391671	0.439674	0.439674
metabolite.syringaldehyde	0.000387625	0.171194	-0.171194
metabolite.X - 23193	0.000382982	0.0329666	-0.0329666
metabolite.prolylglycine	0.000382655	0.323674	-0.323674
metabolite.cytosine	0.000382368	0.320532	0.320532
metabolite.oxalate (ethanedioate)	0.000375599	0.88229	-0.88229
metabolite.imidazole lactate	0.000374552	0.14168	0.14168
metabolite.N-acetylglucosamine/N-acetylgalactosamine	0.000373975	0.0178919	-0.0178919
metabolite.putrescine	0.00037304	0.296193	0.296193
metabolite.2-methylcitrate	0.000370821	0.0775458	-0.0775458
metabolite.leucylglutamine*	0.000365477	0.333964	0.333964
metabolite.X - 23512	0.00035724	0.0486523	0.0486523
metabolite.tryptophan	0.000356602	0.0180734	-0.0180734
metabolite.alpha-tocopherol	0.000347862	0.223717	0.223717
metabolite.X - 23947	0.000346909	0.151125	0.151125
metabolite.X - 24694	0.000345373	0.0619939	-0.0619939
metabolite.X - 23594	0.000345079	0.0170922	0.0170922
metabolite.succinimide	0.000343746	0.0169053	-0.0169053
metabolite.tyramine	0.000342685	0.185426	-0.185426
metabolite.N-acetylthreonine	0.000342646	0.193323	-0.193323
metabolite.N6-carbamoylthreonyladenosine	0.000339979	0.222199	0.222199
metabolite.stearate (18:0)	0.000339725	0.0131421	-0.0131421
metabolite.methylsuccinate	0.00033847	0.0126082	0.0126082
metabolite.gamma-aminobutyrate (GABA)	0.000337025	0.287596	-0.287596
metabolite.guanosine 3'-monophosphate (3'-GMP)	0.000336931	0.0884566	-0.0884566
metabolite.X - 11357	0.000334929	0.018016	-0.018016
metabolite.X - 23749	0.000332061	0.121882	0.121882
metabolite.X - 21444	0.000329137	0.0712784	-0.0712784
metabolite.X - 23944	0.000326508	0.162807	0.162807
metabolite.1-stearoyl-2-linoleoyl-GPC (18:0/18:2)*	0.000324177	0.010692	-0.010692
metabolite.xanthurenate	0.000322635	0.124272	-0.124272
metabolite.phosphocholine	0.000321944	0.230118	-0.230118
metabolite.X - 23622	0.00031993	0.238706	0.238706
metabolite.sphinganine	0.000309674	0.0886202	0.0886202
metabolite.X - 23942	0.000309419	0.0413143	0.0413143
metabolite.X - 23527	0.000305796	0.0854524	-0.0854524
metabolite.hypoxanthine	0.000305709	0.0393442	0.0393442
metabolite.naringenin	0.000305449	0.00346262	-0.00346262
metabolite.N-acetylmethionine	0.000305266	0.25091	-0.25091
metabolite.X - 22850	0.00030338	0.125725	0.125725
metabolite.pyridoxine (Vitamin B6)	0.000300341	0.271121	-0.271121
metabolite.X - 23354	0.000300002	0.345931	0.345931
metabolite.X - 15666	0.000299429	0.0940756	-0.0940756
metabolite.X - 24260	0.00029848	0.178436	-0.178436
metabolite.1-kestose	0.000298172	0.0299374	0.0299374
metabolite.X - 14141	0.000298113	0.178135	-0.178135
metabolite.myo-inositol	0.000297492	0.101491	0.101491
metabolite.glucose 6-phosphate	0.00029434	0.0744372	-0.0744372
metabolite.N-acetylphenylalanine	0.000293699	0.0863234	-0.0863234
metabolite.arabonate/xylonate	0.000290842	0.022126	0.022126
metabolite.X - 23925	0.000286639	0.131741	0.131741
metabolite.1-linoleoyl-GPS (18:2)*	0.000283638	0.0791406	-0.0791406
metabolite.3-phosphoglycerate	0.000278582	0.0629032	-0.0629032
metabolite.X - 23238	0.00027703	0.283897	-0.283897
metabolite.X - 23323	0.000275105	0.0760763	0.0760763
metabolite.orotate	0.000272925	0.245779	0.245779
metabolite.orotidine	0.000272393	0.2621	0.2621
metabolite.X - 24728	0.000271129	0.106534	-0.106534
metabolite.X - 14384	0.00026938	0.111317	0.111317
metabolite.guanine	0.000269263	0.00820334	-0.00820334
metabolite.3-sulfo-L-alanine	0.000268207	0.0854971	0.0854971
metabolite.3-deoxyoctulosonate	0.000267149	0.165621	0.165621
metabolite.azelate (nonanedioate; C9)	0.000266054	0.214522	0.214522
metabolite.feruloylputrescine	0.000265671	0.026523	0.026523
metabolite.1-linoleoyl-GPG (18:2)*	0.000263117	0.0049402	-0.0049402
metabolite.X - 23311	0.00025872	0.265744	0.265744
metabolite.nicotianamine	0.000257839	0.104833	-0.104833
metabolite.X - 23223	0.000257242	0.240695	0.240695
metabolite.methyl glucopyranoside (alpha + beta)	0.00025676	0.341909	-0.341909
metabolite.glutarate (pentanedioate)	0.000254088	0.279258	0.279258
metabolite.1-linolenoyl-GPA (18:3)*	0.000252872	0.159482	-0.159482
metabolite.gamma-glutamylalanine	0.000249245	0.000892973	0.000892973
metabolite.glycerol	0.000247509	0.0011756	0.0011756
metabolite.X - 18779	0.000247146	0.00129252	-0.00129252
metabolite.2-hydroxypalmitate	0.000246132	0.121687	-0.121687
metabolite.N-acetylglutamate	0.000245423	0.155002	-0.155002
metabolite.X - 23243	0.0002436	0.00532939	-0.00532939
metabolite.galacturonate	0.000238994	0.0893006	0.0893006
metabolite.X - 23517	0.000237649	0.192747	-0.192747
metabolite.adenine	0.000237504	0.417735	0.417735
metabolite.phenethylamine	0.000236302	0.0339747	-0.0339747
metabolite.X - 23908	0.000235799	0.116886	-0.116886
metabolite.stachydrine	0.000234338	0.148439	-0.148439
metabolite.benzoate	0.000233743	0.126298	-0.126298
metabolite.13-HOTrE	0.000232534	0.0447244	0.0447244
metabolite.ascorbate (Vitamin C)	0.000230769	0.19721	0.19721
metabolite.X - 23214	0.000229751	0.03119	-0.03119
metabolite.threonine	0.000228865	0.505877	0.505877
metabolite.pheophorbide A	0.00022882	0.446086	0.446086
metabolite.dodecanedioate (C12)	0.000228387	0.0224071	0.0224071
metabolite.X - 23901	0.000228202	0.0377296	-0.0377296
metabolite.X - 23557	0.000227196	0.0123464	0.0123464
metabolite.isocitrate	0.000226943	0.0309899	-0.0309899
metabolite.glucuronate	0.000224906	0.195016	-0.195016
metabolite.X - 24431	0.000222756	0.578873	-0.578873
metabolite.X - 17206	0.000222043	0.0264601	0.0264601
metabolite.1-linoleoyl-2-linolenoyl-digalactosylglycerol (18;2/18:3)*	0.00021902	0.0365083	-0.0365083
metabolite.X - 23278	0.00021521	0.124547	-0.124547
metabolite.cis-aconitate	0.000214448	0.440821	0.440821
metabolite.uridine	0.00021355	0.83142	0.83142
metabolite.X - 24207	0.0002119	0.308185	0.308185
metabolite.X - 23321	0.000211457	0.17772	0.17772
metabolite.vitexin	0.000210656	0.24313	0.24313
metabolite.2'-deoxyguanosine	0.000210248	0.27624	0.27624
metabolite.galactitol (dulcitol)	0.000206826	0.0287629	-0.0287629
metabolite.X - 24214	0.000205903	0.59558	0.59558
metabolite.X - 23267	0.000205017	0.243177	-0.243177
metabolite.3-ureidopropionate	0.000203761	0.0500544	-0.0500544
metabolite.X - 23959	0.000203705	0.0142566	0.0142566
metabolite.N6-succinyladenosine	0.000202719	0.0650341	-0.0650341
metabolite.succinate	0.000199738	0.0473717	-0.0473717
metabolite.tryptamine	0.000199442	0.059889	0.059889
metabolite.dimethylmalonic acid	0.000197575	0.138757	0.138757
metabolite.X - 23319	0.000194778	0.0441906	0.0441906
metabolite.1-linoleoyl-GPA (18:2)*	0.00019135	0.0494739	-0.0494739
metabolite.X - 23204	0.000188955	0.128673	0.128673
metabolite.2-aminoadipate	0.000188156	0.25598	0.25598
metabolite.malate	0.000183949	0.00740756	0.00740756
metabolite.histidine	0.000182072	0.0447053	0.0447053
metabolite.X - 24699	0.00018087	0.0780727	0.0780727
metabolite.N-acetylglycine	0.000178746	0.115981	-0.115981
metabolite.N-acetylvaline	0.00017802	0.014214	0.014214
metabolite.X - 23283	0.000177406	0.692051	-0.692051
metabolite.X - 23247	0.000176681	0.0718029	0.0718029
metabolite.X - 23753	0.000174575	0.00299635	-0.00299635
metabolite.5-methyl-2'-deoxycytidine	0.000171256	0.264905	0.264905
metabolite.luteolin	0.000170969	0.00372852	-0.00372852
metabolite.5-methyluridine (ribothymidine)	0.000170664	0.141037	0.141037
metabolite.xylose	0.000170074	0.077276	0.077276
metabolite.X - 24230	0.000168966	0.123025	0.123025
metabolite.citrulline	0.000166178	0.0142637	-0.0142637
metabolite.maltose	0.000165865	0.135365	0.135365
metabolite.X - 24234	0.000164961	0.170232	-0.170232
metabolite.ethylmalonate	0.000163151	0.141991	-0.141991
metabolite.X - 14904	0.000160584	0.017914	-0.017914
metabolite.O-sulfo-L-tyrosine	0.000154848	0.28637	0.28637
metabolite.X - 23969	0.000154649	0.134706	-0.134706
metabolite.thymidine	0.000154611	0.0406238	-0.0406238
metabolite.X - 20295	0.000152485	0.132543	-0.132543
metabolite.X - 23273	0.000150513	0.270516	-0.270516
metabolite.X - 23568	0.000149554	0.36675	0.36675
metabolite.X - 24208	0.000148682	0.373262	0.373262
metabolite.phytosphingosine	0.000145344	0.0591584	0.0591584
metabolite.phosphoenolpyruvate (PEP)	0.000140909	0.00493296	-0.00493296
metabolite.dihydroorotate	0.000137864	0.0314804	0.0314804
metabolite.sebacate (decanedioate)	0.000137508	0.145303	0.145303
metabolite.N-acetyl-glucosamine 1-phosphate	0.000134432	0.00326663	-0.00326663
metabolite.aspartate	0.000133951	0.0912026	0.0912026
metabolite.1-methyladenosine	0.000133611	0.0889548	0.0889548
metabolite.X - 24023	0.000133211	0.00490643	-0.00490643
metabolite.2-piperidinone	0.000133079	0.0764224	0.0764224
metabolite.X - 24464	0.000131116	0.215161	0.215161
metabolite.N-acetylleucine	0.000130445	0.00966398	-0.00966398
metabolite.X - 23303	0.000128648	0.149592	-0.149592
metabolite.2-hydroxystearate	0.000126903	0.132899	-0.132899
metabolite.X - 17137	0.000124681	0.280515	-0.280515
metabolite.X - 14774	0.000122324	0.0245084	0.0245084
metabolite.mannitol/sorbitol	0.000120716	0.421236	0.421236
metabolite.beta-sitosterol	0.000118812	0.0536727	-0.0536727
metabolite.maltotriose	0.00011736	0.141203	0.141203
metabolite.X - 24432	0.000115816	0.0230687	0.0230687
metabolite.arabitol/xylitol	0.000113996	0.464844	0.464844
metabolite.glycerophosphoglycerol	0.000112914	0.0596196	0.0596196
metabolite.X - 22775	0.000112858	0.0215765	0.0215765
metabolite.N-acetylproline	0.000111751	0.193994	-0.193994
metabolite.X - 23207	0.000110809	0.000783925	0.000783925
metabolite.X - 24640	0.000110779	0.151882	0.151882
metabolite.luteolin 6-C-glucoside	0.000110494	0.0854621	-0.0854621
metabolite.X - 23469	0.000110383	0.021955	0.021955
metabolite.1-linoleoylglycerol (18:2)	0.000108087	0.0328613	-0.0328613
metabolite.X - 13891	0.000106454	0.247356	-0.247356
metabolite.N-acetylaspartate (NAA)	0.000105242	0.00703021	-0.00703021
metabolite.glycine	0.000103927	0.264035	-0.264035
metabolite.pentadecanoate (15:0)	0.00010377	0.0541825	-0.0541825
metabolite.UMP	0.000102475	0.0386718	0.0386718
metabolite.phenylalanylalanine	9.96085e-05	0.0614748	0.0614748
metabolite.3-hydroxyhexanoate	9.59434e-05	0.00822695	-0.00822695
metabolite.1-linoleoyl-GPI* (18:2)*	9.48958e-05	0.0418069	-0.0418069
metabolite.X - 23531	9.43138e-05	0.22166	0.22166
metabolite.glycerol 3-phosphate	9.2186e-05	0.339877	0.339877
metabolite.X - 12111	8.70015e-05	0.109707	-0.109707
metabolite.1-palmitoyl-2-alpha-linolenoyl-GPC (16:0/18:3n3)*	8.59679e-05	0.0693572	-0.0693572
metabolite.stachyose	8.52844e-05	0.00361561	0.00361561
metabolite.isovitexin 7-O-beta-D-glucopyranoside	8.40906e-05	0.327814	0.327814
metabolite.leucine	8.22737e-05	0.169005	-0.169005
metabolite.UDP-N-acetylglucosamine/galactosamine	8.09543e-05	0.0172451	0.0172451
metabolite.quinate	7.49716e-05	0.125238	-0.125238
metabolite.X - 15754	7.35395e-05	0.0215332	-0.0215332
metabolite.1-palmitoyl-2-linoleoyl-GPI (16:0/18:2)	7.02652e-05	0.0989304	0.0989304
metabolite.X - 19924	6.6248e-05	0.0384478	-0.0384478
metabolite.X - 17299	6.20961e-05	0.224978	-0.224978
metabolite.X - 24752	6.05853e-05	0.127239	0.127239
metabolite.2-isopropylmalate	5.35434e-05	0.00207232	0.00207232
metabolite.glucose	5.00639e-05	0.320483	0.320483
metabolite.N-delta-acetylornithine	4.79438e-05	0.0604187	-0.0604187
metabolite.X - 17812	4.66487e-05	0.0427241	-0.0427241
metabolite.X - 17808	4.01477e-05	0.00158315	0.00158315
metabolite.fructose	3.84788e-05	0.16404	0.16404

## Sheet: Dataset EV16D
Dataset EV16D. Feature importance for elastic net and random forest models for ear length using both transcripts and metabolites as features. The elastic net coefficients and the elastic net and random forest feature importance values reported are the medians across all 10 folds. For elastic nets, the importance value is the absolute value of the elastic net coefficient, for random forests the me…
Feature ID	Random Forest Importance	Elastic Net Importance	Elastic Net Median Coefficient
metabolite.X - 23220	0.018174	0.654947	-0.654947
metabolite.X - 23926	0.00646839	0.678629	0.678629
gene.GRMZM2G177982	0.00645826	0.374607	0.374607
metabolite.X - 24225	0.00555484	0.0872425	0.0872425
gene.GRMZM2G010356	0.00415958	0.347219	-0.347219
metabolite.X - 23203	0.00275461	0.980139	0.980139
gene.GRMZM2G146278	0.00265662	0.0442223	0.0442223
gene.GRMZM2G141081	0.0026032	0.0272366	0.0272366
metabolite.X - 23219	0.00252773	0.0661071	0.0661071
metabolite.X - 23552	0.00209695	0.019914	0.019914
gene.GRMZM2G410831	0.00201059	0.108342	-0.108342
metabolite.nicotinamide riboside	0.00180268	0.33832	0.33832
gene.GRMZM2G413162	0.00173016	0.000899929	0.000899929
gene.GRMZM2G090849	0.00167489	0.374575	-0.374575
gene.GRMZM5G854045	0.00164753	0.00471842	-0.00471842
gene.GRMZM2G360352	0.00162979	0.0706618	0.0706618
metabolite.X - 23329	0.00155854	0.637547	0.637547
gene.GRMZM2G127844	0.00149659	0.353415	-0.353415
metabolite.X - 12695	0.00148753	0.682323	0.682323
gene.GRMZM2G116196	0.00138645	0.0942945	0.0942945
gene.GRMZM2G144008	0.00137383	0.0520557	0.0520557
gene.GRMZM2G464137	0.00136401	0.905654	0.905654
gene.GRMZM2G431288	0.00134948	0.378968	-0.378968
gene.GRMZM2G154890	0.00123877	0.585736	-0.585736
gene.GRMZM2G064679	0.00116293	0.0904002	0.0904002
metabolite.X - 23202	0.00115226	0.280808	0.280808
metabolite.X - 23340	0.00111196	0.0525843	0.0525843
gene.GRMZM2G111898	0.00109984	0.150612	0.150612
metabolite.N-acetylhistidine	0.00108176	0.0998128	0.0998128
metabolite.dimethylglycine	0.0010762	0.344358	-0.344358
gene.GRMZM2G140328	0.00100392	0.0966137	-0.0966137
metabolite.sedoheptulose	0.00093633	0.437589	-0.437589
gene.GRMZM5G836429	0.000886218	0.25269	0.25269
gene.GRMZM2G047777	0.000780311	2.41819	-2.41819
gene.GRMZM2G351382	0.000778896	0.425542	-0.425542
gene.GRMZM2G009653	0.000703202	0.0791237	0.0791237
gene.GRMZM2G014499	0.000686778	0.0126234	-0.0126234
gene.GRMZM5G818643	0.000633198	0.214573	0.214573
gene.GRMZM2G103033	0.000628425	0.829627	0.829627
metabolite.X - 23257	0.00062618	0.0510556	-0.0510556
gene.GRMZM2G113396	0.000606223	0.893444	-0.893444
metabolite.trimethylamine N-oxide	0.000585227	0.00697866	0.00697866
gene.AC207728.2_FG003	0.000578419	0.320062	-0.320062
gene.GRMZM2G173424	0.000561549	0.439971	0.439971
gene.GRMZM2G053298	0.000506633	0.281767	-0.281767
gene.GRMZM2G050714	0.000473989	0.0173549	0.0173549
gene.GRMZM2G339820	0.000436075	0.288842	-0.288842
gene.GRMZM2G113652	0.000423	0.166427	0.166427
gene.GRMZM2G121366	0.000399828	0.105359	-0.105359
metabolite.2-dimethylaminoethanol	0.000393455	1.73546	1.73546
gene.GRMZM2G081812	0.000342847	0.0335066	0.0335066
gene.AC226235.2_FG001	0.000267443	0.0627912	0.0627912
gene.GRMZM2G469873	0.000262641	0.190372	-0.190372
gene.GRMZM2G031536	0.000250871	0.510207	-0.510207
gene.GRMZM2G017089	0.000240247	1.07846	-1.07846
gene.GRMZM2G148937	0.000234245	0.152225	0.152225
gene.GRMZM5G899300	0.000222792	0.0367065	-0.0367065
gene.GRMZM2G156158	0.000215763	0.25057	0.25057
gene.GRMZM2G166049	0.000213664	1.41182	-1.41182
metabolite.glycerophosphoinositol*	0.000193248	0.122871	0.122871
gene.GRMZM2G167651	0.000173052	0.429736	-0.429736
gene.GRMZM2G141152	0.000171397	0.0233079	-0.0233079
gene.GRMZM2G107073	0.000152964	0.00366874	-0.00366874
gene.GRMZM2G161222	0.000150502	0.148765	0.148765
gene.GRMZM2G022052	0.000142799	0.0443073	-0.0443073
metabolite.X - 24215	0.000137149	0.033847	-0.033847
gene.GRMZM2G115635	0.000128103	0.0885223	-0.0885223
gene.GRMZM2G129781	0.000116674	0.975716	-0.975716
gene.GRMZM2G068192	8.37665e-05	0.088981	0.088981
gene.GRMZM2G144020	8.13375e-05	0.99095	0.99095
metabolite.p-hydroxybenzaldehyde	7.93109e-05	0.0439299	-0.0439299
gene.GRMZM2G479744	5.65386e-05	1.10885	-1.10885
gene.GRMZM2G111201	5.57404e-05	0.0705281	-0.0705281
gene.GRMZM2G138349	5.16643e-05	1.08715	1.08715
gene.AC148152.3_FG005	5.09122e-05	0.0311988	-0.0311988
gene.GRMZM2G066441	4.86747e-05	0.0512828	0.0512828
gene.GRMZM2G017145	4.16113e-05	0.189958	-0.189958
gene.GRMZM2G003461	4.07124e-05	0.533227	-0.533227
metabolite.X - 21283	4.06502e-05	0.397867	0.397867
gene.GRMZM2G034143	3.85487e-05	0.166208	-0.166208
gene.GRMZM2G153611	3.84514e-05	0.362765	0.362765
metabolite.pyridoxate	3.1249e-05	0.26253	-0.26253
gene.GRMZM2G139467	3.11961e-05	0.00695155	0.00695155
gene.GRMZM2G012306	2.75512e-05	0.212767	0.212767
gene.GRMZM2G103666	2.6099e-05	0.108078	-0.108078
gene.GRMZM2G132847	2.54336e-05	0.424706	-0.424706
gene.GRMZM2G025255	2.4918e-05	0.468367	-0.468367
gene.GRMZM2G149994	2.42565e-05	0.141113	-0.141113
gene.GRMZM2G356545	2.40215e-05	0.392305	0.392305
gene.GRMZM2G000633	2.38571e-05	0.950873	-0.950873
gene.GRMZM2G137338	2.03166e-05	0.139758	-0.139758
gene.GRMZM2G020216	1.88516e-05	3.02957	-3.02957
gene.GRMZM5G800835	1.88164e-05	0.00930401	0.00930401
gene.GRMZM2G005887	1.79501e-05	0.00139229	0.00139229
metabolite.valylglutamine	1.72204e-05	0.0974478	-0.0974478
gene.GRMZM2G151905	1.65641e-05	0.941692	-0.941692
gene.GRMZM2G465444	1.55624e-05	0.542093	0.542093
gene.GRMZM2G121117	1.36284e-05	0.0451457	-0.0451457
gene.GRMZM2G151041	1.32748e-05	0.370703	0.370703
gene.GRMZM2G375307	1.26634e-05	0.311936	-0.311936
gene.GRMZM2G108318	1.23644e-05	1.57126	1.57126
gene.GRMZM2G056606	1.12701e-05	0.0170416	0.0170416
gene.GRMZM2G137582	9.94832e-06	0.0132762	0.0132762
gene.GRMZM2G017086	9.17684e-06	0.0837743	0.0837743
gene.GRMZM2G165506	7.68097e-06	0.0328183	-0.0328183
metabolite.N-acetylglutamine	7.63223e-06	0.426238	-0.426238
metabolite.oxalate (ethanedioate)	7.04092e-06	1.16702	-1.16702
gene.GRMZM2G127780	6.3914e-06	0.0334027	-0.0334027
gene.GRMZM2G087625	6.34748e-06	0.0112687	0.0112687
gene.GRMZM2G089721	5.94622e-06	0.00111528	0.00111528
gene.GRMZM2G093755	5.58805e-06	0.166033	0.166033
gene.GRMZM2G039610	5.49786e-06	0.0445621	0.0445621
gene.GRMZM2G152929	5.18102e-06	0.245998	0.245998
gene.GRMZM5G874163	5.09752e-06	0.0442866	-0.0442866
metabolite.beta-carotene	5.00694e-06	0.111076	-0.111076
gene.GRMZM2G050118	4.83276e-06	0.040047	-0.040047
metabolite.glycylvaline	4.65565e-06	0.000527816	-0.000527816
metabolite.X - 23266	4.65537e-06	0.704496	-0.704496
gene.GRMZM2G078641	4.45705e-06	0.541852	0.541852
gene.GRMZM2G023652	4.33551e-06	0.00594822	0.00594822
metabolite.ferulate	3.97165e-06	0.232036	-0.232036
gene.GRMZM2G159632	3.61968e-06	0.562563	0.562563
gene.GRMZM2G022368	3.45336e-06	0.000750283	0.000750283
metabolite.ribulose/xylulose	3.30327e-06	0.0535624	0.0535624
gene.GRMZM2G103458	3.18124e-06	0.54479	-0.54479
gene.GRMZM6G314950	3.11869e-06	0.0144579	0.0144579
metabolite.X - 24431	2.90913e-06	0.0402881	-0.0402881
gene.GRMZM2G072808	2.79541e-06	0.00209024	0.00209024
gene.GRMZM2G323936	2.64095e-06	0.0624359	-0.0624359
gene.GRMZM2G017522	2.5095e-06	0.0113471	0.0113471
gene.GRMZM2G071071	2.48653e-06	0.0380627	0.0380627
metabolite.nicotinate	2.20005e-06	0.0687285	-0.0687285
gene.GRMZM2G179720	2.0304e-06	0.0622572	-0.0622572
gene.GRMZM2G010765	1.97893e-06	0.532773	-0.532773
gene.GRMZM2G013842	1.92838e-06	0.0316854	-0.0316854
gene.GRMZM2G377311	1.84102e-06	0.630602	-0.630602
gene.GRMZM2G081774	1.79721e-06	0.358543	0.358543
gene.GRMZM2G361115	1.76974e-06	0.0685194	0.0685194
gene.GRMZM2G050693	1.68583e-06	0.208613	0.208613
gene.GRMZM2G090728	1.62006e-06	0.00488502	0.00488502
gene.GRMZM2G042615	1.44715e-06	0.0810734	-0.0810734
gene.GRMZM2G174799	1.44287e-06	0.0238007	0.0238007
gene.GRMZM2G416677	1.43535e-06	0.0027026	-0.0027026
gene.GRMZM2G108766	1.40566e-06	0.448107	0.448107
gene.GRMZM2G058900	1.39778e-06	0.179063	-0.179063
gene.GRMZM2G015432	1.39185e-06	0.0861313	-0.0861313
gene.GRMZM2G101264	1.30463e-06	0.344686	-0.344686
gene.GRMZM2G124573	1.28534e-06	0.0262063	0.0262063
gene.GRMZM2G091581	1.2109e-06	0.0249214	0.0249214
gene.GRMZM2G081429	1.15332e-06	0.0116561	-0.0116561
gene.GRMZM2G132009	1.01903e-06	0.263675	-0.263675
gene.GRMZM2G043489	1.01502e-06	0.00185581	0.00185581
gene.GRMZM2G414002	9.65087e-07	0.69484	0.69484
gene.GRMZM5G873194	8.612e-07	0.0283179	0.0283179
gene.GRMZM2G068443	8.59802e-07	0.001234	-0.001234
gene.GRMZM2G353209	8.27899e-07	0.492309	-0.492309
gene.GRMZM5G809361	6.53223e-07	0.346185	-0.346185
gene.GRMZM2G171884	6.16345e-07	0.380561	0.380561
gene.GRMZM2G104632	5.80417e-07	0.00618916	-0.00618916
gene.GRMZM2G312091	5.47815e-07	0.727581	-0.727581
metabolite.X - 13838	5.42297e-07	0.00095742	0.00095742
gene.AC215260.3_FG004	5.36113e-07	0.242677	-0.242677
gene.GRMZM2G077015	4.81368e-07	0.00248386	0.00248386
gene.GRMZM2G002396	4.65917e-07	0.0065484	0.0065484
metabolite.X - 23622	4.27834e-07	0.0118422	0.0118422
gene.GRMZM2G116140	3.94973e-07	0.000573203	-0.000573203
metabolite.X - 23283	3.87431e-07	0.0332105	-0.0332105
gene.GRMZM2G128658	3.84385e-07	0.00231954	0.00231954
gene.GRMZM2G132461	3.82567e-07	0.0109851	0.0109851
gene.GRMZM2G141634	3.64435e-07	0.063397	0.063397
gene.GRMZM2G116876	3.63985e-07	0.465401	-0.465401
metabolite.undecanedioate	3.54279e-07	0.573111	0.573111
gene.GRMZM2G025552	3.1852e-07	0.00101739	0.00101739
gene.GRMZM2G077420	3.1726e-07	0.155872	-0.155872
gene.GRMZM2G081689	3.08892e-07	0.0218561	-0.0218561
gene.GRMZM2G014106	2.67782e-07	0.462058	-0.462058
gene.GRMZM2G068010	2.50602e-07	0.99033	-0.99033
gene.GRMZM2G102639	2.36249e-07	0.0281637	0.0281637
gene.GRMZM5G860152	2.14306e-07	0.0329476	0.0329476
gene.GRMZM2G037280	2.13379e-07	0.0138321	-0.0138321
gene.GRMZM2G097726	1.9786e-07	0.101901	-0.101901
gene.GRMZM2G124602	1.88665e-07	0.240073	-0.240073
gene.GRMZM2G005710	1.63663e-07	0.124238	0.124238
gene.GRMZM2G138676	1.59742e-07	0.160607	-0.160607
gene.GRMZM2G101413	1.37511e-07	0.0384946	0.0384946
metabolite.1,2-dilinoleoyl-GPE (18:2/18:2)*	1.27929e-07	0.0194444	-0.0194444
gene.GRMZM2G520535	1.27392e-07	1.09194	-1.09194
gene.GRMZM2G126496	1.2167e-07	0.128497	-0.128497
gene.GRMZM2G146118	1.08706e-07	0.0240429	-0.0240429
gene.GRMZM2G103812	9.38683e-08	0.0383853	0.0383853
metabolite.1-linoleoyl-GPS (18:2)*	9.17904e-08	0.00358931	-0.00358931
gene.GRMZM2G369047	8.62993e-08	0.436188	0.436188
gene.GRMZM2G152189	8.50314e-08	0.0322254	0.0322254
gene.GRMZM2G017409	7.8215e-08	0.0101575	-0.0101575
gene.GRMZM2G025598	7.76148e-08	0.188585	-0.188585
gene.GRMZM2G005163	7.75293e-08	0.150913	-0.150913
gene.GRMZM2G100116	7.57537e-08	0.0981551	-0.0981551
gene.GRMZM2G067298	7.55059e-08	0.00453915	-0.00453915
gene.GRMZM2G033931	6.52158e-08	0.311718	-0.311718
gene.GRMZM2G143627	4.87009e-08	0.302341	0.302341
gene.GRMZM2G007188	4.34423e-08	0.0506112	0.0506112
gene.GRMZM2G463953	3.64047e-08	0.0139463	0.0139463
gene.GRMZM2G018771	3.43127e-08	0.010264	0.010264
gene.GRMZM2G166147	2.90007e-08	0.00226441	-0.00226441
gene.GRMZM2G107737	2.61619e-08	0.00591141	0.00591141
gene.GRMZM2G115828	1.67451e-08	0.439366	0.439366
gene.GRMZM2G051208	1.40489e-08	0.0935086	0.0935086
gene.GRMZM2G041885	1.40086e-08	0.011811	-0.011811
gene.GRMZM2G171723	6.95627e-09	0.00221111	-0.00221111
gene.GRMZM2G167718	6.71664e-09	0.0148193	-0.0148193
gene.GRMZM2G364172	4.95039e-09	0.260825	-0.260825
gene.GRMZM2G162450	4.59562e-09	0.104906	-0.104906
gene.GRMZM2G025126	3.93416e-09	0.0597399	-0.0597399
gene.GRMZM2G361210	3.72861e-09	0.0210646	-0.0210646
gene.GRMZM2G318652	2.01054e-10	0.0910457	-0.0910457
gene.GRMZM2G157168	1.504e-10	0.131564	-0.131564
